# Supplementary material for: Diverse proteins aggregate in mild cognitive impairment and Alzheimer’s disease brain
Source: Alzheimers Res Ther. 2020 Jun 19;12:75. doi: 10.1186/s13195-020-00641-2 (PMC7305608; doi:10.1186/s13195-020-00641-2)
Supplement: Supplementary file 14 — Additional file 14: Table S3. All proteins ranked by spectral counts (using method from Table 1). [file 13195_2020_641_MOESM14_ESM.xlsx]

## Sheet: 372_89_all_comp_IP2
accession	C Sol spec count 1	C Sol2	C Sol 3	C Sol 4	C Sol 5	C Sol 6	C Sol 7	C Sol 8	Ave C Sol	AD Sol spec count 1	AD Sol 2	AD Sol 3	AD Sol 4	AD Sol 5	AD Sol 6	AD Sol 7	AD Sol 8	Ave AD Sol	C Pel spec count 1	C Pel 2	C Pel 3	C Pel 4	C Pel 5	C Pel 6	C Pel 7	C Pel 8	Ave C Pel	AD Pel spec count 1	AD Pel 2	AD Pel 3	AD Pel 4	AD Pel 5	AD Pel 6	AD Pel 7	AD Pel 8	Ave AD Pel	AD Pel/Sol	C Pel/sol	Pel C/AD	Sol AD/C	rank t-test (Sol AD/C)	quantile log t-test (Sol AD/C)	Pel AD/C	rank t-test (Pel AD/C)	quantile log t-test (Pel AD/C)	description
Q13555-4	9	1	1	1	4	5	6	14	5.125	9	13	9	3	9	1	1	1	5.75	1	1	1	1	1	1	1	1	1	1	161	1	106	1	1	1	1	34.125	5.93478	0.195122	0.029304	1.12195	0.966671	1	34.125	0.352841	0.378622	Isoform 4 of Calcium/calmodulin-dependent protein kinase type II subunit gamma OS=Homo sapiens GN=CAMK2G
P26640	7	3	7	7	5	7	4	5	5.625	5	9	1	3	4	1	3	3	3.625	1	1	1	1	1	1	1	1	1	1	3	11	5	11	11	7	11	7.5	2.06897	0.177778	0.133333	0.644444	0.606626	0.619578	7.5	0.0257778	0.034963	Valine--tRNA ligase OS=Homo sapiens GN=VARS PE=1 SV=4
J3QTR3	32	24	25	39	48	34	47	12	32.625	42	35	37	39	25	1	22	40	30.125	31	1	1	1	1	1	1	1	4.75	28	1	1	34	85	12	58	44	32.875	1.09129	0.145594	0.144487	0.923372	0.774888	0.786756	6.92105	0.0872551	0.0842528	Ubiquitin (Fragment) OS=Homo sapiens GN=RPS27A PE=1 SV=1
H3BRY3	7	3	12	3	6	6	6	10	6.625	9	11	9	6	13	4	16	5	9.125	5	3	3	3	1	3	1	1	2.5	4	9	16	14	22	22	20	21	16	1.75342	0.377358	0.15625	1.37736	0.705636	0.703592	6.4	0.00292377	0.00395812	Coronin OS=Homo sapiens GN=CORO1A PE=1 SV=1
F5GYU3	34	24	26	39	48	35	48	12	33.25	42	35	39	40	25	1	23	40	30.625	31	1	1	1	1	1	1	1	4.75	28	1	1	1	86	12	58	45	29	0.946939	0.142857	0.163793	0.921053	0.773141	0.785269	6.10526	0.188822	0.173883	Polyubiquitin-C (Fragment) OS=Homo sapiens GN=UBC PE=4 SV=1
F5H265	32	24	28	39	49	35	47	12	33.25	44	36	39	39	26	1	22	40	30.875	31	1	1	1	1	1	1	1	4.75	28	1	1	1	85	12	58	46	29	0.939271	0.142857	0.163793	0.928571	0.773162	0.789503	6.10526	0.188822	0.173883	Polyubiquitin-C (Fragment) OS=Homo sapiens GN=UBC PE=4 SV=1
F5H2Z3	33	24	26	41	49	34	48	12	33.375	42	35	38	39	25	1	22	41	30.375	31	1	1	1	1	1	1	1	4.75	28	1	1	1	86	12	59	44	29	0.954733	0.142322	0.163793	0.910112	0.767423	0.781737	6.10526	0.188822	0.173883	Polyubiquitin-C (Fragment) OS=Homo sapiens GN=UBC PE=4 SV=1
F5H6Q2	32	24	25	39	48	34	47	12	32.625	44	35	38	38	25	1	22	40	30.375	31	1	1	1	1	1	1	1	4.75	28	1	1	1	86	12	59	44	29	0.954733	0.145594	0.163793	0.931034	0.777407	0.793126	6.10526	0.188822	0.173883	Polyubiquitin-C (Fragment) OS=Homo sapiens GN=UBC PE=4 SV=2
F5H747	33	24	25	39	48	35	47	12	32.875	42	35	37	1	26	1	22	41	25.625	31	1	1	1	1	1	1	1	4.75	28	1	1	1	85	12	59	45	29	1.13171	0.144487	0.163793	0.779468	0.71983	0.703592	6.10526	0.188822	0.173883	Polyubiquitin-C (Fragment) OS=Homo sapiens GN=UBC PE=1 SV=2
P0CG48	33	25	25	39	48	34	47	12	32.875	42	35	37	39	25	1	22	40	30.125	31	1	1	1	1	1	1	1	4.75	28	1	1	1	86	12	59	44	29	0.962656	0.144487	0.163793	0.91635	0.771392	0.785269	6.10526	0.188822	0.173883	Polyubiquitin-C OS=Homo sapiens GN=UBC PE=1 SV=3
F5GXK7	32	24	25	39	48	34	48	12	32.75	42	35	37	39	25	1	22	40	30.125	31	1	1	1	1	1	1	1	4.75	28	1	1	1	86	12	58	44	28.875	0.958506	0.145038	0.164502	0.919847	0.773141	0.785269	6.07895	0.188822	0.173883	Polyubiquitin-C (Fragment) OS=Homo sapiens GN=UBC PE=4 SV=1
F5H388	32	24	26	40	49	35	47	12	33.125	42	36	37	39	26	1	22	40	30.375	31	1	1	1	1	1	1	1	4.75	28	1	1	1	85	12	58	44	28.75	0.946502	0.143396	0.165217	0.916981	0.773141	0.785269	6.05263	0.188822	0.173883	Polyubiquitin-C (Fragment) OS=Homo sapiens GN=UBC PE=4 SV=1
J3QKN0	33	24	25	39	48	36	48	12	33.125	42	35	38	39	25	1	22	40	30.25	31	1	1	1	1	1	1	1	4.75	28	1	1	1	85	12	58	44	28.75	0.950413	0.143396	0.165217	0.913208	0.771392	0.785269	6.05263	0.188822	0.173883	Ubiquitin (Fragment) OS=Homo sapiens GN=UBB PE=4 SV=1
J3QS39	32	24	25	39	48	34	47	12	32.625	42	35	37	39	25	1	22	40	30.125	31	1	1	1	1	1	1	1	4.75	28	1	1	1	85	12	58	44	28.75	0.954357	0.145594	0.165217	0.923372	0.774888	0.786756	6.05263	0.188822	0.173883	Ubiquitin (Fragment) OS=Homo sapiens GN=UBB PE=4 SV=1
Q96C32	32	24	27	39	49	34	48	12	33.125	43	35	37	1	25	1	22	40	25.5	31	1	1	1	1	1	1	1	4.75	28	1	1	1	85	12	58	44	28.75	1.12745	0.143396	0.165217	0.769811	0.71983	0.703592	6.05263	0.188822	0.173883	Polyubiquitin-C OS=Homo sapiens GN=UBC PE=2 SV=1
P02649	8	6	12	7	9	10	5	12	8.625	15	10	9	16	9	1	10	19	11.125	5	1	1	1	1	1	1	1	1.5	1	6	5	1	17	1	40	1	9	0.808989	0.173913	0.166667	1.28986	0.951673	0.97908	6	0.248527	0.264214	Apolipoprotein E OS=Homo sapiens GN=APOE PE=1 SV=1
Q9ULU8-3	7	1	1	4	1	4	1	9	3.5	5	7	4	1	3	6	1	3	3.75	1	1	19	1	1	1	1	3	3.5	6	14	21	21	23	39	22	19	20.625	5.5	1	0.169697	1.07143	0.787473	0.817611	5.89286	0.0240639	0.0194681	Isoform 3 of Calcium-dependent secretion activator 1 OS=Homo sapiens GN=CADPS
F5H041	36	24	29	44	49	37	53	12	35.5	51	37	41	42	28	1	23	46	33.625	35	1	1	1	1	1	1	1	5.25	29	1	1	1	91	13	63	48	30.875	0.918216	0.147887	0.17004	0.947183	0.778516	0.79733	5.88095	0.188822	0.173883	Polyubiquitin-C OS=Homo sapiens GN=UBC PE=4 SV=1
B4DV12	36	24	29	43	50	36	52	12	35.25	49	38	41	40	27	1	23	44	32.875	34	1	1	1	1	1	1	1	5.125	29	1	1	1	88	13	60	47	30	0.912548	0.14539	0.170833	0.932624	0.775824	0.789503	5.85366	0.188822	0.173883	Ubiquitin OS=Homo sapiens GN=UBB PE=2 SV=1
P62987	32	24	25	39	48	34	47	12	32.625	42	35	37	39	25	12	22	40	31.5	31	1	21	1	1	1	1	1	7.25	28	57	51	1	85	12	58	44	42	1.33333	0.222222	0.172619	0.965517	0.877657	0.982105	5.7931	0.0747815	0.0522136	Ubiquitin-60S ribosomal protein L40 OS=Homo sapiens GN=UBA52 PE=1 SV=2
G5E9L9	1	1	1	1	1	1	1	5	1.5	1	3	1	1	1	1	1	1	1.25	1	1	1	1	1	1	1	1	1	1	1	1	1	22	1	18	1	5.75	4.6	0.666667	0.173913	0.833333	0.939622	0.845996	5.75	0.345846	0.378622	Doublecortin and CaM kinase-like 2, isoform CRA_c OS=Homo sapiens GN=DCLK2 PE=4 SV=1
P31146	9	5	16	5	6	6	8	14	8.625	12	15	14	6	15	4	20	5	11.375	8	5	4	3	1	5	1	1	3.5	4	10	22	17	27	30	25	24	19.875	1.74725	0.405797	0.176101	1.31884	0.71983	0.703592	5.67857	0.0180873	0.0194681	Coronin-1A OS=Homo sapiens GN=CORO1A PE=1 SV=4
P02751-12	1	1	1	1	1	1	1	1	1	4	1	1	1	1	6	1	9	3	1	4	1	1	1	1	1	1	1.375	9	1	1	3	1	4	38	4	7.625	2.54167	1.375	0.180328	3	0.705636	0.703592	5.54545	0.276852	0.344246	Isoform 12 of Fibronectin OS=Homo sapiens GN=FN1
E9PD68	45	1	45	49	39	31	47	1	32.25	1	51	62	35	1	19	56	38	32.875	1	1	1	1	1	1	1	19	3.25	1	21	14	1	1	44	24	34	17.5	0.532319	0.100775	0.185714	1.01938	0.979749	0.983825	5.38462	0.159187	0.162115	Dihydropyrimidinase-related protein 1 OS=Homo sapiens GN=CRMP1 PE=4 SV=1
P06744-2	66	79	94	87	43	48	61	71	68.625	95	87	77	43	76	6	93	36	64.125	8	22	8	3	14	10	12	5	10.25	5	18	61	73	93	72	57	56	54.375	0.847953	0.149362	0.188506	0.934426	0.71983	0.741399	5.30488	0.0452961	0.0310492	Isoform 2 of Glucose-6-phosphate isomerase OS=Homo sapiens GN=GPI
P54578	4	4	8	5	4	1	8	5	4.875	1	6	1	1	3	1	3	1	2.125	1	3	3	1	1	1	1	1	1.5	1	1	8	7	14	12	11	8	7.75	3.64706	0.307692	0.193548	0.435897	0.420588	0.375714	5.16667	0.0507236	0.0523446	Ubiquitin carboxyl-terminal hydrolase 14 OS=Homo sapiens GN=USP14 PE=1 SV=3
P54578-2	4	4	8	5	4	1	8	5	4.875	1	6	1	1	3	1	3	1	2.125	1	3	3	1	1	1	1	1	1.5	1	1	8	7	14	12	11	8	7.75	3.64706	0.307692	0.193548	0.435897	0.420588	0.375714	5.16667	0.0507236	0.0523446	Isoform 2 of Ubiquitin carboxyl-terminal hydrolase 14 OS=Homo sapiens GN=USP14
P06744	68	81	96	91	43	48	63	74	70.5	96	91	78	44	78	7	94	37	65.625	8	24	8	3	14	12	13	5	10.875	6	19	62	75	96	73	58	59	56	0.853333	0.154255	0.194196	0.930851	0.71983	0.731809	5.14943	0.0473521	0.0310492	Glucose-6-phosphate isomerase OS=Homo sapiens GN=GPI PE=1 SV=4
O00429-3	18	8	26	12	9	1	12	17	12.875	21	24	17	5	22	1	25	11	15.75	5	1	9	1	1	7	1	5	3.75	1	8	20	20	36	26	26	16	19.125	1.21429	0.291262	0.196078	1.2233	0.950485	0.956344	5.1	0.0418516	0.0592559	Isoform 2 of Dynamin-1-like protein OS=Homo sapiens GN=DNM1L
H0Y5J4	1	1	1	1	1	1	1	1	1	1	1	1	1	1	4	1	1	1.375	1	1	1	1	1	1	1	4	1.375	1	1	1	1	9	16	12	15	7	5.09091	1.375	0.196429	1.375	0.71983	0.703592	5.09091	0.189356	0.232205	Drebrin-like protein (Fragment) OS=Homo sapiens GN=DBNL PE=1 SV=1
A6NJA2	3	4	8	5	4	1	8	5	4.75	1	6	1	1	3	1	3	1	2.125	1	3	3	1	1	1	1	1	1.5	1	1	8	7	14	12	10	8	7.625	3.58824	0.315789	0.196721	0.447368	0.420588	0.389409	5.08333	0.0503037	0.0522136	Ubiquitin carboxyl-terminal hydrolase OS=Homo sapiens GN=USP14 PE=1 SV=2
O94826	13	9	21	5	1	6	5	7	8.375	12	7	11	3	17	1	13	3	8.375	1	1	3	1	1	1	1	1	1.25	1	1	3	3	26	6	7	3	6.25	0.746269	0.149254	0.2	1	0.966671	0.96219	5	0.1205	0.173883	Mitochondrial import receptor subunit TOM70 OS=Homo sapiens GN=TOMM70A PE=1 SV=1
Q5JRR9	5	5	13	7	5	6	7	4	6.5	5	3	3	1	6	1	8	3	3.75	1	4	1	1	1	3	4	1	2	1	1	16	12	14	13	13	8	9.75	2.6	0.307692	0.205128	0.576923	0.485864	0.484792	4.875	0.0662644	0.0752108	Ubiquitin-like modifier-activating enzyme 1 (Fragment) OS=Homo sapiens GN=UBA1 PE=1 SV=2
K7EQ48	57	73	79	77	32	40	56	64	59.75	85	79	71	39	69	7	86	32	58.5	8	22	8	3	10	12	13	5	10.125	6	17	51	66	84	65	49	51	48.625	0.831197	0.169456	0.208226	0.979079	0.729429	0.805267	4.80247	0.041252	0.0305255	Glucose-6-phosphate isomerase OS=Homo sapiens GN=GPI PE=1 SV=2
Q7KZF4	4	1	10	4	4	4	5	7	4.875	8	9	5	3	6	1	7	5	5.5	1	4	3	1	1	4	3	1	2.25	1	7	11	11	14	11	17	11	10.375	1.88636	0.461538	0.216867	1.12821	0.816478	0.872344	4.61111	0.0257778	0.0310492	Staphylococcal nuclease domain-containing protein 1 OS=Homo sapiens GN=SND1 PE=1 SV=1
Q13423	37	26	49	16	16	21	12	36	26.625	42	33	31	22	31	1	37	21	27.25	1	3	1	1	3	3	1	1	1.75	3	1	7	9	11	17	8	8	8	0.293578	0.0657277	0.21875	1.02347	0.782348	0.791609	4.57143	0.0309335	0.0286886	NAD(P) transhydrogenase, mitochondrial OS=Homo sapiens GN=NNT PE=1 SV=3
B7Z4N8	1	4	8	5	4	1	8	5	4.5	1	6	1	1	3	1	3	1	2.125	1	3	3	1	1	1	1	1	1.5	1	1	8	7	14	12	1	8	6.5	3.05882	0.333333	0.230769	0.472222	0.606626	0.550808	4.33333	0.107366	0.113536	Ubiquitin carboxyl-terminal hydrolase OS=Homo sapiens GN=USP14 PE=1 SV=1
H0Y7L5	8	6	11	7	9	10	5	12	8.5	14	10	8	15	8	1	9	18	10.375	5	1	1	1	1	1	1	1	1.5	1	5	1	1	13	1	29	1	6.5	0.626506	0.176471	0.230769	1.22059	0.989013	0.931005	4.33333	0.35979	0.392772	Apolipoprotein E (Fragment) OS=Homo sapiens GN=APOE PE=1 SV=2
B1AHC8	6	3	4	8	6	6	7	4	5.5	1	1	1	1	5	3	3	1	2	9	1	1	1	1	8	6	1	3.5	1	11	17	14	20	24	15	17	14.875	7.4375	0.636364	0.235294	0.363636	0.35594	0.316598	4.25	0.0404181	0.0522136	X-ray repair complementing defective repair in Chinese hamster cells 6 (Ku autoantigen, 70kDa), isoform CRA_b OS=Homo sapiens GN=XRCC6 PE=1 SV=1
H0YDD4	1	1	1	1	7	7	6	20	5.5	1	1	15	11	20	1	1	10	7.5	1	1	3	1	3	1	1	1	1.5	1	3	7	7	9	5	8	10	6.25	0.833333	0.272727	0.24	1.36364	0.906975	0.943096	4.16667	0.0272006	0.0362611	Acetyltransferase component of pyruvate dehydrogenase complex (Fragment) OS=Homo sapiens GN=DLAT PE=1 SV=1
F5H1I8	6	1	3	7	5	5	7	4	4.75	1	1	1	1	5	3	3	1	2	9	1	4	1	1	8	1	1	3.25	1	10	16	12	18	22	13	16	13.5	6.75	0.684211	0.240741	0.421053	0.485305	0.529283	4.15385	0.0377827	0.0409369	X-ray repair cross-complementing protein 6 OS=Homo sapiens GN=XRCC6 PE=1 SV=1
O00154	16	10	17	16	7	7	11	13	12.125	20	14	15	9	11	1	27	7	13	1	1	1	1	1	1	1	1	1	1	1	1	12	5	7	5	1	4.125	0.317308	0.0824742	0.242424	1.07216	0.763129	0.785269	4.125	0.154339	0.183748	Cytosolic acyl coenzyme A thioester hydrolase OS=Homo sapiens GN=ACOT7 PE=1 SV=3
O00154-4	16	10	17	16	7	7	11	13	12.125	20	14	15	9	11	1	27	7	13	1	1	1	1	1	1	1	1	1	1	1	1	12	5	7	5	1	4.125	0.317308	0.0824742	0.242424	1.07216	0.763129	0.785269	4.125	0.154339	0.183748	Isoform 4 of Cytosolic acyl coenzyme A thioester hydrolase OS=Homo sapiens GN=ACOT7
O00154-6	16	10	17	16	7	7	11	13	12.125	20	14	15	9	11	1	27	7	13	1	1	1	1	1	1	1	1	1	1	1	1	12	5	7	5	1	4.125	0.317308	0.0824742	0.242424	1.07216	0.763129	0.785269	4.125	0.154339	0.183748	Isoform 6 of Cytosolic acyl coenzyme A thioester hydrolase OS=Homo sapiens GN=ACOT7
O00154-7	16	10	17	16	7	7	11	13	12.125	20	14	15	9	11	1	27	7	13	1	1	1	1	1	1	1	1	1	1	1	1	12	5	7	5	1	4.125	0.317308	0.0824742	0.242424	1.07216	0.763129	0.785269	4.125	0.154339	0.183748	Isoform 7 of Cytosolic acyl coenzyme A thioester hydrolase OS=Homo sapiens GN=ACOT7
Q15257	1	1	6	1	4	1	4	1	2.375	1	7	1	1	1	1	4	1	2.125	3	1	3	1	1	1	1	1	1.5	1	3	7	9	6	10	8	5	6.125	2.88235	0.631579	0.244898	0.894737	0.879558	0.845278	4.08333	0.0257778	0.0326467	Serine/threonine-protein phosphatase 2A activator OS=Homo sapiens GN=PPP2R4 PE=1 SV=3
Q15257-2	1	1	6	1	4	1	4	1	2.375	1	7	1	1	1	1	4	1	2.125	3	1	3	1	1	1	1	1	1.5	1	3	7	9	6	10	8	5	6.125	2.88235	0.631579	0.244898	0.894737	0.879558	0.845278	4.08333	0.0257778	0.0326467	Isoform 1 of Serine/threonine-protein phosphatase 2A activator OS=Homo sapiens GN=PPP2R4
F8VSZ4	7	1	11	1	3	1	1	8	4.125	6	5	4	1	7	1	9	3	4.5	1	1	1	1	1	1	1	1	1	1	1	1	3	9	5	6	6	4	0.888889	0.242424	0.25	1.09091	0.771392	0.79188	4	0.0810757	0.133227	Plexin-A1 OS=Homo sapiens GN=PLXNA1 PE=1 SV=1
Q15257-4	1	1	6	1	4	1	4	1	2.375	1	7	1	1	1	1	4	1	2.125	3	1	3	1	1	1	1	1	1.5	1	3	7	9	6	10	8	4	6	2.82353	0.631579	0.25	0.894737	0.879558	0.845278	4	0.0277736	0.0386977	Isoform 4 of Serine/threonine-protein phosphatase 2A activator OS=Homo sapiens GN=PPP2R4
Q9UIW2	7	1	11	1	3	1	1	8	4.125	6	5	4	1	7	1	9	3	4.5	1	1	1	1	1	1	1	1	1	1	1	1	3	9	5	6	6	4	0.888889	0.242424	0.25	1.09091	0.771392	0.79188	4	0.0810757	0.133227	Plexin-A1 OS=Homo sapiens GN=PLXNA1 PE=1 SV=3
O00264	9	9	8	10	12	7	10	8	9.125	9	10	10	8	7	6	7	9	8.25	1	3	1	1	3	3	1	1	1.75	3	5	11	4	13	5	5	9	6.875	0.833333	0.191781	0.254545	0.90411	0.763129	0.791227	3.92857	0.0244743	0.0191822	Membrane-associated progesterone receptor component 1 OS=Homo sapiens GN=PGRMC1 PE=1 SV=3
Q01484-5	97	33	1	1	1	1	1	1	17	1	103	1	79	1	1	108	73	45.875	158	97	1	1	1	79	1	1	42.375	156	1	164	226	199	189	194	200	166.125	3.62125	2.49265	0.255079	2.69853	0.71983	0.703592	3.92035	0.165147	0.103556	Isoform 4 of Ankyrin-2 OS=Homo sapiens GN=ANK2
Q15257-3	1	1	6	1	4	1	4	1	2.375	1	7	1	1	1	1	4	1	2.125	3	1	3	1	1	1	1	1	1.5	1	3	7	9	5	10	7	5	5.875	2.76471	0.631579	0.255319	0.894737	0.879558	0.845278	3.91667	0.0257778	0.0408394	Isoform 3 of Serine/threonine-protein phosphatase 2A activator OS=Homo sapiens GN=PPP2R4
P12956	6	4	4	8	6	7	7	4	5.75	1	1	1	1	5	3	3	1	2	9	1	5	1	1	8	7	1	4.125	1	11	18	16	22	25	17	19	16.125	8.0625	0.717391	0.255814	0.347826	0.303928	0.299644	3.90909	0.0452961	0.0633519	X-ray repair cross-complementing protein 6 OS=Homo sapiens GN=XRCC6 PE=1 SV=2
Q96QK1	17	6	16	5	8	7	8	12	9.875	12	15	6	6	8	4	10	7	8.5	10	6	11	1	1	6	9	4	6	3	9	17	31	33	35	31	23	22.75	2.67647	0.607595	0.263736	0.860759	0.730225	0.749065	3.79167	0.0499588	0.0474182	Vacuolar protein sorting-associated protein 35 OS=Homo sapiens GN=VPS35 PE=1 SV=2
P16615	23	11	43	7	5	11	5	21	15.75	31	24	22	13	26	1	23	11	18.875	3	1	3	1	1	1	1	1	1.5	3	1	3	6	7	8	12	5	5.625	0.298013	0.0952381	0.266667	1.19841	0.883127	0.995608	3.75	0.0473521	0.0386568	Sarcoplasmic/endoplasmic reticulum calcium ATPase 2 OS=Homo sapiens GN=ATP2A2 PE=1 SV=1
O00429-6	18	8	26	13	11	10	12	18	14.5	21	26	17	5	23	1	27	11	16.375	5	9	9	1	1	7	8	5	5.625	4	8	22	20	40	26	26	18	20.5	1.25191	0.387931	0.27439	1.12931	0.770459	0.795887	3.64444	0.0473521	0.0474182	Isoform 6 of Dynamin-1-like protein OS=Homo sapiens GN=DNM1L
E9PCX7	31	22	42	13	13	16	10	31	22.25	34	26	27	18	26	1	31	17	22.5	1	3	1	1	3	3	1	1	1.75	1	1	5	8	8	15	6	7	6.375	0.283333	0.0786517	0.27451	1.01124	0.802402	0.805267	3.64286	0.0701531	0.0658984	NAD(P) transhydrogenase, mitochondrial OS=Homo sapiens GN=NNT PE=1 SV=1
O00154-2	11	7	11	10	4	4	10	8	8.125	9	9	8	8	8	1	12	6	7.625	1	1	1	1	1	1	1	1	1	1	1	1	10	4	6	5	1	3.625	0.47541	0.123077	0.275862	0.938462	0.783518	0.779369	3.625	0.154339	0.209947	Isoform 2 of Cytosolic acyl coenzyme A thioester hydrolase OS=Homo sapiens GN=ACOT7
Q99661-2	1	1	1	1	1	1	1	1	1	1	1	1	1	1	1	1	1	1	7	1	10	3	1	3	3	3	3.875	4	12	4	21	21	21	14	15	14	14	3.875	0.276786	1	0.802402	1	3.6129	0.0277736	0.0310492	Isoform 2 of Kinesin-like protein KIF2C OS=Homo sapiens GN=KIF2C
B3KR49	6	7	8	9	8	6	11	8	7.875	12	11	9	6	7	6	9	6	8.25	3	4	5	5	1	4	4	1	3.375	5	10	9	15	22	12	10	14	12.125	1.4697	0.428571	0.278351	1.04762	0.894679	0.904502	3.59259	0.0208222	0.0201808	Mitogen-activated protein kinase 3 OS=Homo sapiens GN=MAPK3 PE=1 SV=1
P16615-2	19	10	40	6	5	9	5	19	14.125	29	21	20	12	25	1	21	11	17.5	3	1	3	1	1	1	1	1	1.5	3	1	3	5	7	7	12	5	5.375	0.307143	0.106195	0.27907	1.23894	0.854387	0.97048	3.58333	0.0525245	0.0427367	Isoform 2 of Sarcoplasmic/endoplasmic reticulum calcium ATPase 2 OS=Homo sapiens GN=ATP2A2
Q13554-8	8	1	7	1	1	1	1	14	4.25	10	12	10	3	8	1	1	11	7	1	1	1	1	126	1	1	1	16.625	1	211	122	136	1	1	1	1	59.25	8.46429	3.91176	0.280591	1.64706	0.71983	0.703592	3.56391	0.488881	0.483268	Isoform 8 of Calcium/calmodulin-dependent protein kinase type II subunit beta OS=Homo sapiens GN=CAMK2B
O00429-2	18	8	26	11	7	9	11	16	13.25	20	22	16	5	21	1	23	9	14.625	4	8	9	1	1	7	7	4	5.125	3	7	18	19	35	25	25	14	18.25	1.24786	0.386792	0.280822	1.10377	0.802402	0.807062	3.56098	0.0494809	0.0501007	Isoform 4 of Dynamin-1-like protein OS=Homo sapiens GN=DNM1L
B7Z6Q6	1	1	1	1	1	1	1	1	1	1	1	1	1	1	1	1	1	1	1	1	1	1	1	1	1	1	1	1	1	1	21	1	1	1	1	3.5	3.5	1	0.285714	1	0.802402	1	3.5	0.532358	0.543884	Kinesin-like protein KIF2C OS=Homo sapiens GN=KIF2C PE=1 SV=1
P0C0L4	1	7	22	1	1	4	14	1	6.375	12	6	12	18	14	1	6	12	10.125	1	1	1	1	1	1	1	1	1	1	1	1	1	15	1	7	1	3.5	0.345679	0.156863	0.285714	1.58824	0.71983	0.703592	3.5	0.345846	0.382363	Complement C4-A OS=Homo sapiens GN=C4A PE=1 SV=2
P0C0L4-2	1	7	22	1	1	4	14	1	6.375	12	6	12	18	14	1	6	11	10	1	1	1	1	1	1	1	1	1	1	1	1	1	15	1	7	1	3.5	0.35	0.156863	0.285714	1.56863	0.71983	0.703592	3.5	0.345846	0.382363	Isoform 2 of Complement C4-A OS=Homo sapiens GN=C4A
Q99661	1	1	1	1	1	1	1	1	1	1	1	1	1	1	1	1	1	1	1	1	1	1	1	1	1	1	1	1	1	1	21	1	1	1	1	3.5	3.5	1	0.285714	1	0.802402	1	3.5	0.532358	0.543884	Kinesin-like protein KIF2C OS=Homo sapiens GN=KIF2C PE=1 SV=2
Reverse_tr|B4DLR4|B4DLR4_HUMAN	1	1	1	1	1	1	1	1	1	1	1	1	1	1	1	1	1	1	1	1	1	1	1	1	1	1	1	1	1	1	21	1	1	1	1	3.5	3.5	1	0.285714	1	0.802402	1	3.5	0.532358	0.543884	Heat shock 70 kDa protein 12B OS=Homo sapiens GN=HSPA12B PE=2 SV=1
P16615-4	22	10	40	6	5	11	5	20	14.875	29	23	21	12	24	1	21	11	17.75	3	1	3	1	1	1	1	1	1.5	3	1	3	6	6	7	10	4	5	0.28169	0.10084	0.3	1.19328	0.879558	0.995553	3.33333	0.0492442	0.0427367	Isoform 4 of Sarcoplasmic/endoplasmic reticulum calcium ATPase 2 OS=Homo sapiens GN=ATP2A2
O00429-7	14	6	15	6	5	5	7	10	8.5	13	15	9	1	14	1	14	5	9	4	5	4	1	1	5	5	5	3.75	1	5	12	13	23	16	19	10	12.375	1.375	0.441176	0.30303	1.05882	0.799258	0.731809	3.3	0.0789809	0.109594	Isoform 7 of Dynamin-1-like protein OS=Homo sapiens GN=DNM1L
B1AHC9	6	4	4	8	6	7	7	4	5.75	1	1	1	1	5	3	3	1	2	9	1	6	1	1	8	7	1	4.25	1	11	1	16	22	25	17	19	14	7	0.73913	0.303571	0.347826	0.303928	0.299644	3.29412	0.1657	0.206536	X-ray repair cross-complementing protein 6 OS=Homo sapiens GN=XRCC6 PE=1 SV=1
P0C0L5	1	7	22	1	1	4	14	1	6.375	12	6	12	18	14	1	6	12	10.125	1	1	1	1	1	1	1	1	1	1	1	1	1	14	1	6	1	3.25	0.320988	0.156863	0.307692	1.58824	0.71983	0.703592	3.25	0.347815	0.385881	Complement C4-B OS=Homo sapiens GN=C4B PE=1 SV=2
Q9NQC3-5	1	11	11	9	1	1	1	8	5.375	7	5	1	3	7	1	7	4	4.375	1	4	1	1	1	1	1	1	1.375	1	4	5	8	3	7	3	4	4.375	1	0.255814	0.314286	0.813953	0.933847	0.882064	3.18182	0.0434451	0.10558	Isoform 5 of Reticulon-4 OS=Homo sapiens GN=RTN4
P52565	10	14	15	12	7	5	15	10	11	12	10	16	7	14	1	13	4	9.625	1	4	1	1	3	1	1	1	1.625	1	1	7	5	10	6	5	6	5.125	0.532468	0.147727	0.317073	0.875	0.71983	0.703592	3.15385	0.0804452	0.0999962	Rho GDP-dissociation inhibitor 1 OS=Homo sapiens GN=ARHGDIA PE=1 SV=3
Q16643-2	4	1	1	1	3	4	3	7	3	3	4	6	1	1	1	6	1	2.875	3	1	6	1	1	1	1	1	1.875	1	1	8	8	8	11	5	5	5.875	2.04348	0.625	0.319149	0.958333	0.87502	0.84985	3.13333	0.0665416	0.0715226	Isoform 2 of Drebrin OS=Homo sapiens GN=DBN1
F5H282	1	8	8	6	12	6	1	1	5.375	6	1	11	1	1	1	7	3	3.875	1	1	1	1	1	1	1	3	1.25	3	4	1	1	7	10	4	1	3.875	1	0.232558	0.322581	0.72093	0.749071	0.775714	3.1	0.153522	0.136828	T-complex protein 1 subunit alpha OS=Homo sapiens GN=TCP1 PE=1 SV=1
O76054	5	3	3	1	3	4	5	5	3.625	6	6	4	4	6	1	6	5	4.75	1	4	1	1	1	3	3	1	1.875	1	3	5	7	10	6	7	7	5.75	1.21053	0.517241	0.326087	1.31034	0.71983	0.727362	3.06667	0.0432164	0.0501007	SEC14-like protein 2 OS=Homo sapiens GN=SEC14L2 PE=1 SV=1
O76054-4	5	3	3	4	3	4	5	5	4	6	6	4	4	6	1	6	5	4.75	1	4	1	1	1	3	3	1	1.875	1	3	5	7	10	6	7	7	5.75	1.21053	0.46875	0.326087	1.1875	0.816478	0.878007	3.06667	0.0432164	0.0501007	Isoform 2 of SEC14-like protein 2 OS=Homo sapiens GN=SEC14L2
P27361	9	9	12	12	10	9	13	10	10.5	15	14	12	7	9	8	14	8	10.875	4	7	8	9	1	7	5	1	5.25	5	14	13	21	31	16	13	15	16	1.47126	0.5	0.328125	1.03571	0.93827	0.948391	3.04762	0.0509803	0.0534721	Mitogen-activated protein kinase 3 OS=Homo sapiens GN=MAPK3 PE=1 SV=4
P49327	9	25	32	18	9	10	34	16	19.125	9	14	7	5	3	12	1	7	7.25	33	20	20	9	7	20	24	7	17.5	12	37	44	61	62	81	71	54	52.75	7.27586	0.915033	0.331754	0.379085	0.441868	0.452125	3.01429	0.0810757	0.0310492	Fatty acid synthase OS=Homo sapiens GN=FASN PE=1 SV=3
E9PLM6	1	1	1	1	1	1	1	3	1.25	1	1	3	4	3	5	4	4	3.125	3	1	8	1	1	1	1	4	2.5	3	5	6	7	12	4	18	5	7.5	2.4	2	0.333333	2.5	0.420588	0.351964	3	0.0555569	0.0501007	Midkine OS=Homo sapiens GN=MDK PE=4 SV=1
J3KTF8	8	12	12	11	6	4	14	8	9.375	10	8	13	5	12	1	11	1	7.625	1	3	1	1	1	1	1	1	1.25	1	1	5	5	7	6	4	1	3.75	0.491803	0.133333	0.333333	0.813333	0.71983	0.703592	3	0.103065	0.13594	Rho GDP-dissociation inhibitor 1 (Fragment) OS=Homo sapiens GN=ARHGDIA PE=1 SV=2
P21741	1	1	1	1	1	1	1	3	1.25	1	1	3	4	3	5	4	4	3.125	3	1	8	1	1	1	1	4	2.5	3	5	6	7	12	4	18	5	7.5	2.4	2	0.333333	2.5	0.420588	0.351964	3	0.0555569	0.0501007	Midkine OS=Homo sapiens GN=MDK PE=1 SV=1
Q92841	3	1	1	5	4	3	4	3	3	1	1	1	1	1	1	1	1	1	1	1	6	1	1	7	5	1	2.875	1	1	9	10	16	12	10	10	8.625	8.625	0.958333	0.333333	0.333333	0.408322	0.351964	3	0.109535	0.144983	Probable ATP-dependent RNA helicase DDX17 OS=Homo sapiens GN=DDX17 PE=1 SV=2
Q99963	11	3	11	7	1	6	5	6	6.25	11	6	10	7	10	1	8	7	7.5	1	1	1	1	1	1	1	1	1	1	1	5	3	9	3	1	1	3	0.4	0.16	0.333333	1.2	0.800924	0.853698	3	0.151116	0.273213	Endophilin-A3 OS=Homo sapiens GN=SH3GL3 PE=1 SV=1
Q99963-4	11	3	11	7	1	6	5	6	6.25	11	6	10	7	10	1	8	7	7.5	1	1	1	1	1	1	1	1	1	1	1	5	3	9	3	1	1	3	0.4	0.16	0.333333	1.2	0.800924	0.853698	3	0.151116	0.273213	Isoform 4 of Endophilin-A3 OS=Homo sapiens GN=SH3GL3
Q9NVI7	3	1	3	1	1	1	1	5	2	1	1	1	1	1	3	1	1	1.25	9	6	5	1	1	8	7	1	4.75	4	8	13	17	20	22	16	14	14.25	11.4	2.375	0.333333	0.625	0.729429	0.834797	3	0.0452961	0.0522136	ATPase family AAA domain-containing protein 3A OS=Homo sapiens GN=ATAD3A PE=1 SV=2
Q9Y6I3	11	5	3	6	9	1	4	9	6	7	11	8	4	10	4	7	6	7.125	3	1	1	3	3	1	1	1	1.75	3	5	7	4	7	7	5	4	5.25	0.736842	0.291667	0.333333	1.1875	0.71983	0.703592	3	0.0257778	0.0194681	Epsin-1 OS=Homo sapiens GN=EPN1 PE=1 SV=2
Q9Y6I3-1	11	5	3	6	9	1	4	9	6	7	11	8	4	10	4	7	6	7.125	3	1	1	3	3	1	1	1	1.75	3	5	7	4	7	7	5	4	5.25	0.736842	0.291667	0.333333	1.1875	0.71983	0.703592	3	0.0257778	0.0194681	Isoform 2 of Epsin-1 OS=Homo sapiens GN=EPN1
Q9Y6I3-3	11	5	3	6	9	1	4	9	6	7	11	8	4	10	4	7	6	7.125	3	1	1	3	3	1	1	1	1.75	3	5	7	4	7	7	5	4	5.25	0.736842	0.291667	0.333333	1.1875	0.71983	0.703592	3	0.0257778	0.0194681	Isoform 3 of Epsin-1 OS=Homo sapiens GN=EPN1
E9PPJ5	1	1	1	1	1	1	1	3	1.25	1	1	3	4	3	5	4	4	3.125	3	1	8	1	1	1	1	4	2.5	3	5	5	7	12	4	18	5	7.375	2.36	2	0.338983	2.5	0.420588	0.351964	2.95	0.0632686	0.0547996	Midkine (Fragment) OS=Homo sapiens GN=MDK PE=4 SV=1
P13010	4	3	7	5	4	5	7	4	4.875	1	3	1	1	1	1	4	3	1.875	9	3	5	1	3	7	7	1	4.5	1	12	11	18	19	20	11	14	13.25	7.06667	0.923077	0.339623	0.384615	0.290404	0.299644	2.94444	0.0578693	0.0912071	X-ray repair cross-complementing protein 5 OS=Homo sapiens GN=XRCC5 PE=1 SV=3
F5H7M3	16	12	18	7	7	7	6	20	11.625	22	14	15	11	20	1	22	10	14.375	1	6	3	1	3	1	1	1	2.125	1	3	7	7	9	5	8	10	6.25	0.434783	0.182796	0.34	1.23656	0.979017	0.9384	2.94118	0.0769984	0.0856187	Acetyltransferase component of pyruvate dehydrogenase complex OS=Homo sapiens GN=DLAT PE=1 SV=1
P22314	35	41	65	53	35	41	48	45	45.375	41	42	39	24	46	8	42	23	33.125	19	29	17	10	21	26	33	10	20.625	11	39	68	69	91	65	76	64	60.375	1.82264	0.454545	0.341615	0.730028	0.606626	0.389409	2.92727	0.0612734	0.0310492	Ubiquitin-like modifier-activating enzyme 1 OS=Homo sapiens GN=UBA1 PE=1 SV=3
P22314-2	35	41	65	53	34	41	48	45	45.25	41	42	39	24	46	8	42	23	33.125	19	29	17	10	21	26	33	10	20.625	11	39	68	69	91	65	76	64	60.375	1.82264	0.455801	0.341615	0.732044	0.611794	0.396977	2.92727	0.0612734	0.0310492	Isoform 2 of Ubiquitin-like modifier-activating enzyme 1 OS=Homo sapiens GN=UBA1
J3KRE2	8	10	9	6	6	5	9	8	7.625	9	7	11	5	10	1	8	4	6.875	1	4	1	1	3	1	1	1	1.625	1	1	7	4	8	6	5	6	4.75	0.690909	0.213115	0.342105	0.901639	0.71983	0.703592	2.92308	0.0851584	0.108801	Rho GDP-dissociation inhibitor 1 OS=Homo sapiens GN=ARHGDIA PE=1 SV=1
E7ENR4	1	1	1	33	27	38	26	1	16	1	1	1	1	1	1	1	1	1	1	1	97	35	1	1	1	1	17.25	1	104	66	1	60	109	57	1	49.875	49.875	1.07812	0.345865	0.0625	0.564302	0.504319	2.8913	0.315029	0.329181	Hexokinase-1 OS=Homo sapiens GN=HK1 PE=1 SV=1
Q9UQ16	11	1	9	8	13	1	14	23	10	6	13	5	1	1	59	8	6	12.375	1	1	127	1	1	1	1	46	22.375	61	1	75	93	84	115	85	1	64.375	5.20202	2.2375	0.347573	1.2375	0.834329	0.95782	2.87709	0.180273	0.159424	Dynamin-3 OS=Homo sapiens GN=DNM3 PE=1 SV=4
O75891	4	4	6	3	3	4	5	4	4.125	11	8	10	12	6	1	6	1	6.875	1	1	1	1	1	1	1	1	1	1	1	1	1	7	5	6	1	2.875	0.418182	0.242424	0.347826	1.66667	0.764414	0.866656	2.875	0.216893	0.264214	Cytosolic 10-formyltetrahydrofolate dehydrogenase OS=Homo sapiens GN=ALDH1L1 PE=1 SV=2
O75891-3	4	4	6	3	3	4	5	4	4.125	11	8	10	12	6	1	6	1	6.875	1	1	1	1	1	1	1	1	1	1	1	1	1	7	5	6	1	2.875	0.418182	0.242424	0.347826	1.66667	0.764414	0.866656	2.875	0.216893	0.264214	Isoform 3 of Cytosolic 10-formyltetrahydrofolate dehydrogenase OS=Homo sapiens GN=ALDH1L1
Q99963-3	11	3	11	7	1	6	5	6	6.25	11	6	9	7	10	1	8	7	7.375	1	1	1	1	1	1	1	1	1	1	1	5	3	8	3	1	1	2.875	0.389831	0.16	0.347826	1.18	0.802402	0.866656	2.875	0.138433	0.264995	Isoform 3 of Endophilin-A3 OS=Homo sapiens GN=SH3GL3
F8VYL3	1	1	1	7	6	6	1	8	3.875	1	11	1	1	6	1	11	1	4.125	1	5	1	1	1	1	4	1	1.875	4	1	10	1	16	1	1	9	5.375	1.30303	0.483871	0.348837	1.06452	0.89824	0.870066	2.86667	0.329386	0.34272	Dynamin-1-like protein OS=Homo sapiens GN=DNM1L PE=1 SV=1
P14550	1	4	3	5	1	1	7	1	2.875	3	1	4	3	1	1	1	1	1.875	1	1	1	1	1	4	5	1	1.875	1	1	4	6	8	13	6	4	5.375	2.86667	0.652174	0.348837	0.652174	0.777407	0.805267	2.86667	0.108089	0.14242	Alcohol dehydrogenase [NADP(+)] OS=Homo sapiens GN=AKR1A1 PE=1 SV=3
B4DDP6	8	3	3	4	6	1	6	6	4.625	5	7	1	1	3	4	4	1	3.25	12	1	7	1	7	3	5	4	5	6	10	16	17	13	19	16	17	14.25	4.38462	1.08108	0.350877	0.702703	0.71983	0.703592	2.85	0.0282537	0.0374036	Drebrin-like protein OS=Homo sapiens GN=DBNL PE=1 SV=1
G5EA52	31	31	42	33	18	25	37	34	31.375	39	28	30	28	33	1	33	28	27.5	3	4	1	1	1	1	1	1	1.625	1	1	7	4	10	3	3	8	4.625	0.168182	0.0517928	0.351351	0.876494	0.71983	0.703592	2.84615	0.128042	0.198666	Protein disulfide-isomerase OS=Homo sapiens GN=PDIA3 PE=1 SV=1
P02671	1	6	12	3	1	1	1	1	3.25	8	13	11	5	9	1	6	13	8.25	6	3	4	1	1	5	7	7	4.25	1	78	1	1	4	4	4	3	12	1.45455	1.30769	0.354167	2.53846	0.420588	0.388311	2.82353	0.870779	0.891467	Fibrinogen alpha chain OS=Homo sapiens GN=FGA PE=1 SV=2
P02671-2	1	6	12	3	1	1	1	1	3.25	8	13	11	5	9	1	6	13	8.25	6	3	4	1	1	5	7	7	4.25	1	78	1	1	4	4	4	3	12	1.45455	1.30769	0.354167	2.53846	0.420588	0.388311	2.82353	0.870779	0.891467	Isoform 2 of Fibrinogen alpha chain OS=Homo sapiens GN=FGA
Q96KP4-2	18	29	25	30	13	17	35	12	22.375	19	20	29	22	22	4	18	8	17.75	4	6	4	1	6	3	1	1	3.25	3	3	9	14	8	22	7	7	9.125	0.514085	0.145251	0.356164	0.793296	0.71983	0.703592	2.80769	0.0667259	0.0593779	Isoform 2 of Cytosolic non-specific dipeptidase OS=Homo sapiens GN=CNDP2
B4DDD6	8	3	1	4	6	1	6	6	4.375	5	7	1	1	3	4	4	1	3.25	11	1	7	1	7	4	5	4	5	5	10	17	19	12	18	14	17	14	4.30769	1.14286	0.357143	0.742857	0.749071	0.777574	2.8	0.0272006	0.0366831	Drebrin-like protein OS=Homo sapiens GN=DBNL PE=1 SV=1
O00429	18	8	26	1	1	1	12	1	8.5	21	1	17	5	1	1	1	11	7.25	5	1	9	1	1	7	1	5	3.75	1	8	1	20	1	26	26	1	10.5	1.44828	0.441176	0.357143	0.852941	0.951048	0.973804	2.8	0.574327	0.605695	Dynamin-1-like protein OS=Homo sapiens GN=DNM1L PE=1 SV=2
G3XAH0	1	10	1	1	8	5	6	1	4.125	1	1	1	1	29	5	1	9	6	1	6	1	1	7	1	1	11	3.625	6	1	10	27	23	1	1	12	10.125	1.6875	0.878788	0.358025	1.45455	0.969111	0.944064	2.7931	0.387817	0.418887	HCG2002594, isoform CRA_c OS=Homo sapiens GN=SEPT5 PE=1 SV=1
E9PEJ4	17	13	18	8	7	7	6	20	12	24	15	15	11	19	1	23	10	14.75	1	7	3	1	3	1	1	1	2.25	1	3	7	7	9	5	8	10	6.25	0.423729	0.1875	0.36	1.22917	0.997799	0.931005	2.77778	0.0953737	0.0992497	Acetyltransferase component of pyruvate dehydrogenase complex OS=Homo sapiens GN=DLAT PE=1 SV=1
P10515	17	13	19	8	7	7	6	20	12.125	24	15	15	11	20	1	23	10	14.875	1	7	3	1	3	1	1	1	2.25	1	3	7	7	9	5	8	10	6.25	0.420168	0.185567	0.36	1.2268	0.997799	0.931005	2.77778	0.0953737	0.0992497	Dihydrolipoyllysine-residue acetyltransferase component of pyruvate dehydrogenase complex, mitochondrial OS=Homo sapiens GN=DLAT PE=1 SV=3
Q9NVI7-2	3	1	4	1	1	1	1	5	2.125	1	1	1	1	1	3	1	1	1.25	10	6	6	1	1	9	8	3	5.5	4	9	14	18	21	23	17	16	15.25	12.2	2.58824	0.360656	0.588235	0.722973	0.805267	2.77273	0.0530656	0.0593779	Isoform 2 of ATPase family AAA domain-containing protein 3A OS=Homo sapiens GN=ATAD3A
Q9UJU6	9	3	3	1	1	1	5	6	3.625	4	6	1	1	1	4	4	1	2.75	11	6	7	4	6	1	4	4	5.375	5	10	18	20	12	20	15	19	14.875	5.40909	1.48276	0.361345	0.758621	0.834329	0.892326	2.76744	0.0358296	0.0396128	Drebrin-like protein OS=Homo sapiens GN=DBNL PE=1 SV=1
Q92841-1	3	1	1	5	4	3	4	3	3	1	1	1	1	1	1	1	1	1	3	1	6	1	1	7	5	1	3.125	1	3	9	10	16	11	9	10	8.625	8.625	1.04167	0.362319	0.333333	0.408322	0.351964	2.76	0.0733291	0.105422	Isoform 2 of Probable ATP-dependent RNA helicase DDX17 OS=Homo sapiens GN=DDX17
A6PVN5	1	1	6	1	4	1	4	1	2.375	1	7	1	1	1	1	4	1	2.125	3	1	3	1	1	1	1	1	1.5	1	3	7	9	1	10	1	1	4.125	1.94118	0.631579	0.363636	0.894737	0.879558	0.845278	2.75	0.251881	0.21849	Serine/threonine-protein phosphatase 2A activator OS=Homo sapiens GN=PPP2R4 PE=1 SV=1
E9PJF0	5	7	1	10	6	6	10	5	6.25	11	10	9	4	1	4	9	4	6.5	1	5	1	7	1	7	1	1	3	1	8	8	15	17	1	8	8	8.25	1.26923	0.48	0.363636	1.04	0.984274	1	2.75	0.222955	0.276402	Mitogen-activated protein kinase 3 OS=Homo sapiens GN=MAPK3 PE=1 SV=1
P16615-3	1	1	1	1	5	1	5	1	2	1	1	1	1	1	1	1	11	2.25	3	1	3	1	1	1	1	1	1.5	3	1	3	1	7	1	12	5	4.125	1.83333	0.75	0.363636	1.125	0.961701	0.911723	2.75	0.212535	0.148512	Isoform 3 of Sarcoplasmic/endoplasmic reticulum calcium ATPase 2 OS=Homo sapiens GN=ATP2A2
P16615-5	1	1	1	1	5	1	5	1	2	1	1	1	1	1	1	1	11	2.25	3	1	3	1	1	1	1	1	1.5	3	1	3	1	7	1	12	5	4.125	1.83333	0.75	0.363636	1.125	0.961701	0.911723	2.75	0.212535	0.148512	Isoform 5 of Sarcoplasmic/endoplasmic reticulum calcium ATPase 2 OS=Homo sapiens GN=ATP2A2
H3BLZ8	1	1	1	5	4	3	4	3	2.75	1	1	1	1	1	1	1	1	1	1	1	6	1	1	7	5	1	2.875	1	4	9	10	16	12	10	1	7.875	7.875	1.04545	0.365079	0.363636	0.485305	0.435399	2.73913	0.159187	0.196116	Probable ATP-dependent RNA helicase DDX17 OS=Homo sapiens GN=DDX17 PE=1 SV=1
Q10567	17	1	28	10	10	8	9	15	12.25	19	12	19	1	20	1	16	8	12	14	1	10	1	1	1	5	1	4.25	1	10	1	14	19	26	8	14	11.625	0.96875	0.346939	0.365591	0.979592	0.811561	0.822985	2.73529	0.176626	0.205056	AP-1 complex subunit beta-1 OS=Homo sapiens GN=AP1B1 PE=1 SV=2
Q12931	5	1	4	1	4	3	1	4	2.875	5	4	1	1	3	1	3	1	2.375	4	5	7	1	1	4	6	1	3.625	3	4	7	10	15	17	12	11	9.875	4.15789	1.26087	0.367089	0.826087	0.802402	0.78272	2.72414	0.0418214	0.0490094	Heat shock protein 75 kDa, mitochondrial OS=Homo sapiens GN=TRAP1 PE=1 SV=3
Q12931-2	5	1	4	1	4	3	1	4	2.875	5	4	1	1	3	1	3	1	2.375	4	5	7	1	1	4	6	1	3.625	3	4	7	10	15	17	12	11	9.875	4.15789	1.26087	0.367089	0.826087	0.802402	0.78272	2.72414	0.0418214	0.0490094	Isoform 2 of Heat shock protein 75 kDa, mitochondrial OS=Homo sapiens GN=TRAP1
Q9ULU8-2	7	3	11	4	3	4	1	9	5.25	5	6	4	1	3	6	4	3	4	12	9	17	1	1	8	9	1	7.25	6	14	20	20	22	37	21	18	19.75	4.9375	1.38095	0.367089	0.761905	0.844855	0.837904	2.72414	0.0876025	0.0895614	Isoform 2 of Calcium-dependent secretion activator 1 OS=Homo sapiens GN=CADPS
Q10567-3	17	1	28	10	10	8	9	15	12.25	19	12	19	1	20	1	16	8	12	14	1	10	1	1	1	5	1	4.25	1	10	1	14	18	26	8	14	11.5	0.958333	0.346939	0.369565	0.979592	0.811561	0.822985	2.70588	0.178178	0.205826	Isoform C of AP-1 complex subunit beta-1 OS=Homo sapiens GN=AP1B1
P27361-3	6	8	11	11	7	7	11	6	8.375	13	11	10	5	6	6	11	6	8.5	3	6	7	8	1	7	4	1	4.625	4	12	10	16	24	12	10	12	12.5	1.47059	0.552239	0.37	1.01493	0.997799	0.998003	2.7027	0.0625598	0.0645268	Isoform 3 of Mitogen-activated protein kinase 3 OS=Homo sapiens GN=MAPK3
K7EK18	1	1	13	1	1	5	1	8	3.875	10	1	12	1	17	1	16	1	7.375	1	1	1	1	3	1	1	1	1.25	1	1	1	5	7	5	6	1	3.375	0.457627	0.322581	0.37037	1.90323	0.730297	0.793126	2.7	0.183633	0.189788	Septin-9 (Fragment) OS=Homo sapiens GN=SEPT9 PE=1 SV=1
P14866	10	4	9	7	5	6	5	6	6.5	1	5	4	7	9	1	8	6	5.125	4	1	1	1	3	1	1	1	1.625	1	4	1	5	9	6	3	6	4.375	0.853659	0.25	0.371429	0.788462	0.71983	0.703592	2.69231	0.0742133	0.0897907	Heterogeneous nuclear ribonucleoprotein L OS=Homo sapiens GN=HNRNPL PE=1 SV=2
Q8TB36-2	13	4	13	3	3	4	3	10	6.625	10	10	12	5	9	1	16	6	8.625	1	1	6	1	1	1	1	1	1.625	1	1	4	3	8	10	4	4	4.375	0.507246	0.245283	0.371429	1.30189	0.756552	0.82622	2.69231	0.0769984	0.146205	Isoform 2 of Ganglioside-induced differentiation-associated protein 1 OS=Homo sapiens GN=GDAP1
M0R1K3	3	1	1	3	3	1	3	3	2.25	1	1	1	3	3	6	1	1	2.125	4	1	5	3	3	1	7	1	3.125	6	7	8	8	12	7	7	12	8.375	3.94118	1.38889	0.373134	0.944444	0.952087	0.998151	2.68	0.0328233	0.0310492	Platelet-activating factor acetylhydrolase IB subunit gamma (Fragment) OS=Homo sapiens GN=PAFAH1B3 PE=1 SV=1
Q15811-11	1	1	3	1	1	1	1	3	1.5	1	1	1	1	1	5	1	1	1.5	10	3	1	6	3	4	6	1	4.25	9	13	13	15	9	12	10	10	11.375	7.58333	2.83333	0.373626	1	0.946436	0.871401	2.67647	0.041252	0.043205	Isoform 11 of Intersectin-1 OS=Homo sapiens GN=ITSN1
P27361-2	8	8	11	11	8	8	12	8	9.25	12	11	10	5	8	5	12	6	8.625	4	6	8	8	1	6	5	1	4.875	3	11	11	19	23	15	12	10	13	1.50725	0.527027	0.375	0.932432	0.71983	0.703592	2.66667	0.0632686	0.0691635	Isoform 2 of Mitogen-activated protein kinase 3 OS=Homo sapiens GN=MAPK3
Q13557-5	1	1	1	1	1	1	1	1	1	1	15	1	1	7	1	1	1	3.5	1	1	1	92	1	1	1	1	12.375	1	1	1	125	1	133	1	1	33	9.42857	12.375	0.375	3.5	0.71983	0.703592	2.66667	0.690645	0.708317	Isoform Delta 8 of Calcium/calmodulin-dependent protein kinase type II subunit delta OS=Homo sapiens GN=CAMK2D
O95741	4	5	6	8	1	5	7	6	5.25	7	5	6	7	7	3	6	4	5.625	7	4	8	4	5	6	5	5	5.5	7	7	12	14	35	16	16	10	14.625	2.6	1.04762	0.376068	1.07143	0.777407	0.727149	2.65909	0.0244743	0.0300235	Copine-6 OS=Homo sapiens GN=CPNE6 PE=1 SV=3
O95741-2	4	5	6	8	1	5	7	6	5.25	7	5	6	7	7	3	6	5	5.75	7	4	8	4	5	6	5	5	5.5	7	7	12	14	35	16	16	10	14.625	2.54348	1.04762	0.376068	1.09524	0.737022	0.703592	2.65909	0.0244743	0.0300235	Isoform 2 of Copine-6 OS=Homo sapiens GN=CPNE6
Q9NVI7-3	3	1	4	1	1	1	1	5	2.125	1	1	1	1	1	3	1	1	1.25	10	6	6	1	1	8	8	3	5.375	4	9	14	17	20	19	16	15	14.25	11.4	2.52941	0.377193	0.588235	0.722973	0.805267	2.65116	0.0533966	0.0627507	Isoform 3 of ATPase family AAA domain-containing protein 3A OS=Homo sapiens GN=ATAD3A
O00264-2	5	5	6	4	7	4	7	5	5.375	6	7	7	5	5	1	5	5	5.125	1	3	1	1	3	3	1	1	1.75	1	1	7	4	9	5	4	6	4.625	0.902439	0.325581	0.378378	0.953488	0.802402	0.81215	2.64286	0.0998708	0.103556	Isoform 2 of Membrane-associated progesterone receptor component 1 OS=Homo sapiens GN=PGRMC1
E9PRA0	1	1	3	1	11	1	1	1	2.5	1	9	1	1	1	1	1	1	2	1	1	1	1	1	1	1	1	1	1	7	1	1	8	1	1	1	2.625	1.3125	0.4	0.380952	0.8	0.854387	0.872344	2.625	0.323112	0.378622	Transmembrane protease serine 13 OS=Homo sapiens GN=TMPRSS13 PE=3 SV=1
F5GXS0	1	7	22	1	1	4	14	1	6.375	12	6	12	18	14	1	6	1	8.75	1	1	1	1	1	1	1	1	1	1	1	1	1	14	1	1	1	2.625	0.3	0.156863	0.380952	1.37255	0.725684	0.755629	2.625	0.511362	0.543884	Complement C4-B OS=Homo sapiens GN=C4B PE=4 SV=1
J3KQC6	1	1	3	1	11	1	1	1	2.5	1	9	1	1	1	1	1	1	2	1	1	1	1	1	1	1	1	1	1	7	1	1	8	1	1	1	2.625	1.3125	0.4	0.380952	0.8	0.854387	0.872344	2.625	0.323112	0.378622	Transmembrane protease serine 13 OS=Homo sapiens GN=TMPRSS13 PE=3 SV=1
P05067-10	7	6	6	6	4	1	7	4	5.125	7	5	8	4	6	1	7	4	5.25	1	1	4	1	1	1	1	6	2	1	5	3	6	7	7	10	3	5.25	1	0.390244	0.380952	1.02439	0.92767	0.934018	2.625	0.108089	0.146257	Isoform APP639 of Amyloid beta A4 protein OS=Homo sapiens GN=APP
P35609	11	1	13	1	10	1	1	11	6.125	14	11	13	6	11	1	14	8	9.75	1	1	6	1	1	1	1	4	2	1	4	4	5	4	10	5	9	5.25	0.538462	0.326531	0.380952	1.59184	0.71983	0.703592	2.625	0.0803303	0.166666	Alpha-actinin-2 OS=Homo sapiens GN=ACTN2 PE=1 SV=1
Q9BYE2	1	1	3	1	11	1	1	1	2.5	1	9	1	1	1	1	1	1	2	1	1	1	1	1	1	1	1	1	1	7	1	1	8	1	1	1	2.625	1.3125	0.4	0.380952	0.8	0.854387	0.872344	2.625	0.323112	0.378622	Transmembrane protease serine 13 OS=Homo sapiens GN=TMPRSS13 PE=2 SV=4
Q9BYE2-3	1	1	3	1	11	1	1	1	2.5	1	9	1	1	1	1	1	1	2	1	1	1	1	1	1	1	1	1	1	7	1	1	8	1	1	1	2.625	1.3125	0.4	0.380952	0.8	0.854387	0.872344	2.625	0.323112	0.378622	Isoform 3 of Transmembrane protease serine 13 OS=Homo sapiens GN=TMPRSS13
Q9BYE2-5	1	1	3	1	11	1	1	1	2.5	1	9	1	1	1	1	1	1	2	1	1	1	1	1	1	1	1	1	1	7	1	1	8	1	1	1	2.625	1.3125	0.4	0.380952	0.8	0.854387	0.872344	2.625	0.323112	0.378622	Isoform 5 of Transmembrane protease serine 13 OS=Homo sapiens GN=TMPRSS13
P20020	69	17	69	24	31	34	13	52	38.625	58	56	50	1	54	9	70	39	42.125	13	4	18	4	9	4	6	10	8.5	3	14	14	26	46	18	34	23	22.25	0.52819	0.220065	0.382022	1.09061	0.802402	0.852113	2.61765	0.0810757	0.0715226	Plasma membrane calcium-transporting ATPase 1 OS=Homo sapiens GN=ATP2B1 PE=1 SV=3
P20020-2	69	17	69	24	31	34	13	52	38.625	58	56	50	27	54	9	70	39	45.375	13	4	18	4	9	4	6	10	8.5	3	14	14	26	46	18	34	23	22.25	0.490358	0.220065	0.382022	1.17476	0.777407	0.811512	2.61765	0.0810757	0.0715226	Isoform A of Plasma membrane calcium-transporting ATPase 1 OS=Homo sapiens GN=ATP2B1
P20020-4	69	17	69	24	31	34	13	52	38.625	58	56	50	1	54	9	70	39	42.125	13	4	18	4	9	4	6	10	8.5	3	14	14	26	46	18	34	23	22.25	0.52819	0.220065	0.382022	1.09061	0.802402	0.852113	2.61765	0.0810757	0.0715226	Isoform C of Plasma membrane calcium-transporting ATPase 1 OS=Homo sapiens GN=ATP2B1
P20020-5	69	17	69	24	31	34	13	52	38.625	58	56	50	1	54	9	70	39	42.125	13	4	18	4	9	4	6	10	8.5	3	14	14	26	46	18	34	23	22.25	0.52819	0.220065	0.382022	1.09061	0.802402	0.852113	2.61765	0.0810757	0.0715226	Isoform E of Plasma membrane calcium-transporting ATPase 1 OS=Homo sapiens GN=ATP2B1
Q15811-6	1	1	1	1	1	1	1	3	1.25	1	1	1	1	1	1	1	1	1	9	3	1	1	1	1	1	1	2.25	1	1	12	14	8	1	1	9	5.875	5.875	1.8	0.382979	0.8	0.737022	0.703592	2.61111	0.323112	0.378622	Isoform 6 of Intersectin-1 OS=Homo sapiens GN=ITSN1
P20020-3	69	17	69	24	31	34	13	52	38.625	58	56	50	28	54	9	70	39	45.5	13	4	18	4	9	4	6	10	8.5	3	14	14	26	45	18	34	23	22.125	0.486264	0.220065	0.384181	1.17799	0.773141	0.806137	2.60294	0.0810757	0.0715226	Isoform B of Plasma membrane calcium-transporting ATPase 1 OS=Homo sapiens GN=ATP2B1
O60268	10	1	4	1	4	1	1	8	3.75	4	8	1	1	5	7	11	1	4.75	9	6	9	3	1	7	11	3	6.125	8	13	16	20	14	23	17	16	15.875	3.34211	1.63333	0.385827	1.26667	0.783518	0.805267	2.59184	0.0452859	0.0501007	Uncharacterized protein KIAA0513 OS=Homo sapiens GN=KIAA0513 PE=2 SV=1
Q9UHD8-4	10	9	15	10	5	5	9	7	8.75	11	11	14	9	19	1	17	8	11.25	1	1	3	1	3	1	1	1	1.5	1	1	1	6	8	6	7	1	3.875	0.344444	0.171429	0.387097	1.28571	0.909429	0.98183	2.58333	0.233297	0.183748	Isoform 4 of Septin-9 OS=Homo sapiens GN=SEPT9
P10636-6	87	40	44	83	58	8	59	51	53.75	66	80	61	53	68	3	47	69	55.875	5	7	10	1	18	9	6	1	7.125	1	5	8	4	68	5	35	21	18.375	0.328859	0.132558	0.387755	1.03953	0.890101	0.952383	2.57895	0.681955	0.667562	Isoform Tau-D of Microtubule-associated protein tau OS=Homo sapiens GN=MAPT
Q9UJU6-3	5	1	3	3	4	1	6	5	3.5	4	6	1	1	3	3	3	1	2.75	11	4	6	1	5	4	4	3	4.75	5	8	12	15	12	18	14	14	12.25	4.45455	1.35714	0.387755	0.785714	0.800924	0.841586	2.57895	0.0240639	0.0300235	Isoform 3 of Drebrin-like protein OS=Homo sapiens GN=DBNL
O60268-3	8	1	4	1	4	1	1	8	3.5	4	8	1	1	5	7	10	1	4.625	9	6	9	3	1	7	9	3	5.875	8	13	16	18	14	20	16	16	15.125	3.27027	1.67857	0.38843	1.32143	0.756552	0.789503	2.57447	0.041252	0.0474182	Isoform 3 of Uncharacterized protein KIAA0513 OS=Homo sapiens GN=KIAA0513
Q9UJU6-2	8	3	3	4	6	1	6	6	4.625	5	7	1	1	3	4	4	1	3.25	12	5	7	3	7	4	5	4	5.875	6	10	18	20	13	20	16	18	15.125	4.65385	1.27027	0.38843	0.702703	0.71983	0.703592	2.57447	0.0173544	0.0188026	Isoform 2 of Drebrin-like protein OS=Homo sapiens GN=DBNL
Q8WZA2-4	1	1	1	1	1	1	1	1	1	1	1	1	1	1	6	1	1	1.625	1	3	8	1	1	4	4	1	2.875	6	9	4	12	5	18	1	4	7.375	4.53846	2.875	0.389831	1.625	0.71983	0.703592	2.56522	0.149087	0.171696	Isoform 4 of Rap guanine nucleotide exchange factor 4 OS=Homo sapiens GN=RAPGEF4
Q8WZA2-5	1	1	1	1	1	1	1	1	1	1	1	1	1	1	6	1	1	1.625	1	3	8	1	1	4	4	1	2.875	6	9	4	12	5	18	1	4	7.375	4.53846	2.875	0.389831	1.625	0.71983	0.703592	2.56522	0.149087	0.171696	Isoform 5 of Rap guanine nucleotide exchange factor 4 OS=Homo sapiens GN=RAPGEF4
Q8N0Y7	30	29	34	33	32	30	34	37	32.375	19	29	24	20	17	19	19	16	20.375	18	20	20	18	7	13	15	6	14.625	14	26	49	43	41	47	27	53	37.5	1.84049	0.451737	0.39	0.629344	0.408322	0.316598	2.5641	0.0742133	0.0310492	Probable phosphoglycerate mutase 4 OS=Homo sapiens GN=PGAM4 PE=2 SV=1
Q10567-4	17	1	28	10	10	8	9	15	12.25	19	12	19	1	20	1	16	8	12	14	1	10	1	1	1	5	1	4.25	1	9	1	13	17	24	8	14	10.875	0.90625	0.346939	0.390805	0.979592	0.811561	0.822985	2.55882	0.188412	0.219498	Isoform 4 of AP-1 complex subunit beta-1 OS=Homo sapiens GN=AP1B1
P52306	7	9	6	11	7	7	11	5	7.875	3	7	3	1	1	1	4	4	3	5	5	4	1	4	4	3	1	3.375	1	6	8	10	9	14	11	10	8.625	2.875	0.428571	0.391304	0.380952	0.290404	0.299644	2.55556	0.0632686	0.0759367	Rap1 GTPase-GDP dissociation stimulator 1 OS=Homo sapiens GN=RAP1GDS1 PE=1 SV=3
P52306-4	7	8	6	11	7	7	10	5	7.625	3	7	3	1	1	1	4	4	3	5	5	4	1	4	4	3	1	3.375	1	6	8	10	9	14	11	10	8.625	2.875	0.442623	0.391304	0.393443	0.290404	0.299644	2.55556	0.0632686	0.0759367	Isoform 4 of Rap1 GTPase-GDP dissociation stimulator 1 OS=Homo sapiens GN=RAP1GDS1
P52306-5	7	9	6	11	7	7	11	5	7.875	3	7	3	1	1	1	4	4	3	5	5	4	1	4	4	3	1	3.375	1	6	8	10	9	14	11	10	8.625	2.875	0.428571	0.391304	0.380952	0.290404	0.299644	2.55556	0.0632686	0.0759367	Isoform 5 of Rap1 GTPase-GDP dissociation stimulator 1 OS=Homo sapiens GN=RAP1GDS1
P52306-2	7	8	6	9	7	7	11	5	7.5	3	7	3	1	1	1	4	4	3	5	4	3	1	4	3	1	1	2.75	1	5	5	8	7	13	9	8	7	2.33333	0.366667	0.392857	0.4	0.290404	0.299644	2.54545	0.0701531	0.0750086	Isoform 2 of Rap1 GTPase-GDP dissociation stimulator 1 OS=Homo sapiens GN=RAP1GDS1
Q9ULU8	7	4	12	4	4	4	1	9	5.625	5	1	4	1	3	6	5	3	3.5	13	10	20	1	1	10	10	4	8.625	6	14	22	23	26	42	22	19	21.75	6.21429	1.53333	0.396552	0.622222	0.71983	0.703592	2.52174	0.110681	0.102324	Calcium-dependent secretion activator 1 OS=Homo sapiens GN=CADPS PE=1 SV=3
Q9ULU8-4	7	4	12	4	4	4	1	9	5.625	5	1	4	1	3	6	5	3	3.5	13	10	20	1	1	10	10	4	8.625	6	14	22	23	26	42	22	19	21.75	6.21429	1.53333	0.396552	0.622222	0.71983	0.703592	2.52174	0.110681	0.102324	Isoform 4 of Calcium-dependent secretion activator 1 OS=Homo sapiens GN=CADPS
B4E3S0	10	5	13	4	7	7	6	8	7.5	11	10	8	8	8	3	11	7	8.25	1	3	1	1	1	1	3	1	1.5	1	1	3	4	6	3	7	5	3.75	0.454545	0.2	0.4	1.1	0.802402	0.815452	2.5	0.109752	0.181391	Coronin OS=Homo sapiens GN=CORO1C PE=1 SV=1
D3YTF9	1	1	1	1	1	1	1	1	1	1	1	1	1	1	1	1	1	1	1	1	1	1	5	1	1	1	1.5	1	20	1	1	1	1	4	1	3.75	3.75	1.5	0.4	1	0.802402	1	2.5	0.61989	0.621324	Thioredoxin reductase 2, mitochondrial OS=Homo sapiens GN=TXNRD2 PE=1 SV=1
H7C5W9	1	1	39	1	5	11	5	19	10.25	28	22	20	11	23	1	20	10	16.875	3	1	3	1	1	1	1	1	1.5	3	1	3	6	1	6	9	1	3.75	0.222222	0.146341	0.4	1.64634	0.71983	0.703592	2.5	0.214833	0.143867	Sarcoplasmic/endoplasmic reticulum calcium ATPase 2 (Fragment) OS=Homo sapiens GN=ATP2A2 PE=1 SV=1
Q16643-3	4	3	3	1	3	3	3	11	3.875	4	5	8	1	4	1	12	3	4.75	4	3	8	1	1	1	1	3	2.75	1	1	10	10	9	13	6	5	6.875	1.44737	0.709677	0.4	1.22581	0.92767	0.943924	2.5	0.173747	0.198666	Isoform 3 of Drebrin OS=Homo sapiens GN=DBN1
Q9ULV4	10	5	14	4	7	7	6	9	7.75	12	10	8	8	8	3	11	7	8.375	1	3	1	1	1	1	3	1	1.5	1	1	3	4	6	3	7	5	3.75	0.447761	0.193548	0.4	1.08065	0.82337	0.837293	2.5	0.109752	0.181391	Coronin-1C OS=Homo sapiens GN=CORO1C PE=1 SV=1
Q9ULV4-2	10	5	14	4	7	7	6	9	7.75	12	10	8	8	8	3	11	7	8.375	1	3	1	1	1	1	3	1	1.5	1	1	3	4	6	3	7	5	3.75	0.447761	0.193548	0.4	1.08065	0.82337	0.837293	2.5	0.109752	0.181391	Isoform 2 of Coronin-1C OS=Homo sapiens GN=CORO1C
Q9ULV4-3	10	5	14	4	7	7	6	9	7.75	12	10	8	8	8	3	11	7	8.375	1	3	1	1	1	1	3	1	1.5	1	1	3	4	6	3	7	5	3.75	0.447761	0.193548	0.4	1.08065	0.82337	0.837293	2.5	0.109752	0.181391	Isoform 3 of Coronin-1C OS=Homo sapiens GN=CORO1C
B4DTG2	15	7	13	13	12	11	9	18	12.25	16	17	11	14	10	3	15	12	12.25	4	4	3	1	1	1	4	1	2.375	3	5	5	5	10	6	9	4	5.875	0.479592	0.193878	0.404255	1	0.802402	0.819059	2.47368	0.0418516	0.0317371	Elongation factor 1-gamma OS=Homo sapiens GN=EEF1G PE=1 SV=1
P26641	15	7	13	13	12	11	9	18	12.25	16	17	12	14	10	3	15	12	12.375	4	4	3	1	1	1	4	1	2.375	3	5	5	5	10	6	9	4	5.875	0.474747	0.193878	0.404255	1.0102	0.811561	0.825894	2.47368	0.0418516	0.0317371	Elongation factor 1-gamma OS=Homo sapiens GN=EEF1G PE=1 SV=3
Q15102	4	1	5	4	4	3	5	5	3.875	1	1	1	5	4	7	1	1	2.625	5	3	8	4	4	3	8	1	4.5	6	10	10	12	16	11	9	15	11.125	4.2381	1.16129	0.404494	0.677419	0.71983	0.703592	2.47222	0.0257778	0.0372775	Platelet-activating factor acetylhydrolase IB subunit gamma OS=Homo sapiens GN=PAFAH1B3 PE=1 SV=1
P21266	1	4	5	1	3	1	3	4	2.75	5	4	6	4	4	1	6	1	3.875	4	1	5	1	6	7	5	3	4	1	6	11	13	9	23	11	5	9.875	2.54839	1.45455	0.405063	1.40909	0.71983	0.711853	2.46875	0.146073	0.178637	Glutathione S-transferase Mu 3 OS=Homo sapiens GN=GSTM3 PE=1 SV=3
Q9Y4G6	18	5	23	11	9	4	13	17	12.5	14	15	6	4	13	19	13	10	11.75	35	21	39	26	12	27	31	14	25.625	22	42	53	75	82	112	59	60	63.125	5.37234	2.05	0.405941	0.94	0.909429	0.982041	2.46341	0.071689	0.0300235	Talin-2 OS=Homo sapiens GN=TLN2 PE=1 SV=4
O60268-2	6	1	1	1	4	1	1	7	2.75	1	7	1	1	4	5	8	1	3.5	7	4	8	3	1	6	7	3	4.875	7	10	14	14	10	16	12	13	12	3.42857	1.77273	0.40625	1.27273	0.787346	0.824988	2.46154	0.0257778	0.0354304	Isoform 2 of Uncharacterized protein KIAA0513 OS=Homo sapiens GN=KIAA0513
O43390	7	1	4	4	3	1	1	8	3.625	1	1	3	3	7	5	5	4	3.625	11	5	8	3	7	4	7	3	6	5	9	17	20	21	18	13	15	14.75	4.06897	1.65517	0.40678	1	0.803301	0.805267	2.45833	0.0209608	0.0264439	Heterogeneous nuclear ribonucleoprotein R OS=Homo sapiens GN=HNRNPR PE=1 SV=1
F5H5J3	23	19	29	15	9	9	12	18	16.75	27	19	23	19	26	1	22	12	18.625	6	1	7	1	4	5	4	1	3.625	1	8	11	9	16	14	5	7	8.875	0.47651	0.216418	0.408451	1.11194	0.810962	0.822985	2.44828	0.0742133	0.103556	Endophilin-A1 OS=Homo sapiens GN=SH3GL2 PE=4 SV=1
P07900	69	86	118	84	59	55	108	74	81.625	82	81	77	42	84	12	70	40	61	57	50	47	20	31	43	45	16	38.625	11	61	91	94	148	126	127	98	94.5	1.54918	0.473201	0.40873	0.74732	0.71983	0.553361	2.4466	0.278452	0.0976737	Heat shock protein HSP 90-alpha OS=Homo sapiens GN=HSP90AA1 PE=1 SV=5
P07900-2	69	86	118	84	59	55	108	74	81.625	82	81	77	42	84	12	70	40	61	57	50	47	20	31	43	45	16	38.625	11	61	91	94	148	126	127	98	94.5	1.54918	0.473201	0.40873	0.74732	0.71983	0.553361	2.4466	0.278452	0.0976737	Isoform 2 of Heat shock protein HSP 90-alpha OS=Homo sapiens GN=HSP90AA1
G3V4C1	4	1	1	1	4	3	1	1	2	1	1	1	4	1	5	5	3	2.625	1	1	1	1	9	6	1	5	3.125	4	19	16	1	1	14	5	1	7.625	2.90476	1.5625	0.409836	1.3125	0.764414	0.785269	2.44	0.456767	0.446318	Heterogeneous nuclear ribonucleoproteins C1/C2 OS=Homo sapiens GN=HNRNPC PE=1 SV=1
H0YMT1	10	3	14	6	6	4	8	9	7.5	8	7	3	3	6	11	5	5	6	19	14	22	13	5	17	19	7	14.5	16	21	29	44	46	62	29	36	35.375	5.89583	1.93333	0.409894	0.8	0.771392	0.79726	2.43966	0.107047	0.0372775	Talin-2 (Fragment) OS=Homo sapiens GN=TLN2 PE=1 SV=1
P30101	31	31	42	33	18	25	37	34	31.375	39	28	30	28	33	1	33	28	27.5	3	4	1	1	4	1	1	1	2	1	3	7	4	10	3	3	8	4.875	0.177273	0.063745	0.410256	0.876494	0.71983	0.703592	2.4375	0.109752	0.199615	Protein disulfide-isomerase A3 OS=Homo sapiens GN=PDIA3 PE=1 SV=4
P19367-3	1	1	1	1	27	38	26	1	12	1	1	1	1	1	1	1	1	1	1	1	97	35	1	1	1	1	17.25	1	104	1	1	60	109	57	1	41.75	41.75	1.4375	0.413174	0.0833333	0.705636	0.703592	2.42029	0.522508	0.531309	Isoform 3 of Hexokinase-1 OS=Homo sapiens GN=HK1
P19367-4	1	1	1	1	27	38	26	1	12	1	1	1	1	1	1	1	1	1	1	1	97	35	1	1	1	1	17.25	1	104	1	1	60	109	57	1	41.75	41.75	1.4375	0.413174	0.0833333	0.705636	0.703592	2.42029	0.522508	0.531309	Isoform 4 of Hexokinase-1 OS=Homo sapiens GN=HK1
Q14008	1	4	15	1	3	1	5	1	3.875	1	4	3	1	1	1	1	1	1.625	6	5	7	3	1	3	4	5	4.25	3	4	7	20	9	16	11	12	10.25	6.30769	1.09677	0.414634	0.419355	0.71983	0.703592	2.41176	0.0701531	0.08941	Cytoskeleton-associated protein 5 OS=Homo sapiens GN=CKAP5 PE=1 SV=3
Q14008-2	1	4	15	1	3	1	5	1	3.875	1	4	3	1	1	1	1	1	1.625	6	5	7	3	1	3	4	5	4.25	3	4	7	20	9	16	11	12	10.25	6.30769	1.09677	0.414634	0.419355	0.71983	0.703592	2.41176	0.0701531	0.08941	Isoform 2 of Cytoskeleton-associated protein 5 OS=Homo sapiens GN=CKAP5
C9JXA5	15	13	26	13	1	12	1	16	12.125	20	20	16	1	1	18	15	1	11.5	20	1	21	1	1	20	22	1	10.875	18	29	1	39	31	36	30	25	26.125	2.27174	0.896907	0.416268	0.948454	0.865304	0.888214	2.4023	0.251121	0.205056	Guanine nucleotide-binding protein G(I)/G(S)/G(T) subunit beta-2 (Fragment) OS=Homo sapiens GN=GNB2 PE=1 SV=1
Q9UPN3-2	5	3	15	1	4	1	6	7	5.25	9	5	7	4	9	1	8	5	6	1	4	3	3	1	1	1	1	1.875	1	1	5	8	12	1	3	5	4.5	0.75	0.357143	0.416667	1.14286	0.737022	0.777664	2.4	0.308367	0.363689	Isoform 2 of Microtubule-actin cross-linking factor 1, isoforms 1/2/3/5 OS=Homo sapiens GN=MACF1
Q9UJU6-5	8	1	1	3	4	1	3	4	3.125	3	5	1	1	1	4	1	1	2.125	9	5	6	3	5	3	3	4	4.75	3	9	15	16	8	15	11	14	11.375	5.35294	1.52	0.417582	0.68	0.737022	0.786756	2.39474	0.0328233	0.0408289	Isoform 5 of Drebrin-like protein OS=Homo sapiens GN=DBNL
Q14008-3	1	4	15	1	3	1	5	1	3.875	1	4	3	1	1	1	1	1	1.625	6	5	6	3	1	3	4	5	4.125	3	4	7	19	9	15	10	12	9.875	6.07692	1.06452	0.417722	0.419355	0.71983	0.703592	2.39394	0.0667259	0.0797062	Isoform 3 of Cytoskeleton-associated protein 5 OS=Homo sapiens GN=CKAP5
X6R8W7	1	1	1	1	1	1	1	1	1	1	1	1	1	1	5	1	1	1.5	1	1	1	7	6	1	1	13	3.875	1	10	8	22	12	1	15	5	9.25	6.16667	3.875	0.418919	1.5	0.71983	0.703592	2.3871	0.301752	0.352841	Rap1 GTPase-activating protein 1 OS=Homo sapiens GN=RAP1GAP PE=4 SV=1
Q9UJU6-4	7	1	1	4	6	1	4	4	3.5	4	6	1	1	3	4	3	1	2.875	10	4	6	1	6	4	4	4	4.875	4	9	15	16	9	15	12	13	11.625	4.04348	1.39286	0.419355	0.821429	0.909451	0.92841	2.38462	0.0257778	0.0340996	Isoform 4 of Drebrin-like protein OS=Homo sapiens GN=DBNL
P18669	66	62	76	66	59	60	62	72	65.375	43	58	53	44	41	37	42	39	44.625	40	44	45	39	17	31	34	17	33.375	40	55	100	99	79	95	67	101	79.5	1.78151	0.510516	0.419811	0.6826	0.303928	0.299644	2.38202	0.0689349	0.0283733	Phosphoglycerate mutase 1 OS=Homo sapiens GN=PGAM1 PE=1 SV=2
O43390-2	7	1	1	4	3	4	3	7	3.75	4	5	3	3	7	5	5	4	4.5	11	5	8	3	7	4	7	3	6	5	9	17	18	19	18	13	15	14.25	3.16667	1.6	0.421053	1.2	0.71983	0.703592	2.375	0.0209608	0.028481	Isoform 2 of Heterogeneous nuclear ribonucleoprotein R OS=Homo sapiens GN=HNRNPR
P11177	25	19	36	13	15	15	12	23	19.75	22	23	23	19	22	6	25	17	19.625	5	4	4	3	5	1	1	1	3	1	5	9	10	8	11	6	7	7.125	0.363057	0.151899	0.421053	0.993671	0.810962	0.818515	2.375	0.0998708	0.143867	Pyruvate dehydrogenase E1 component subunit beta, mitochondrial OS=Homo sapiens GN=PDHB PE=1 SV=3
P11177-2	25	19	36	13	15	15	12	23	19.75	22	23	23	19	22	6	25	17	19.625	5	4	4	3	5	1	1	1	3	1	5	9	10	8	11	6	7	7.125	0.363057	0.151899	0.421053	0.993671	0.810962	0.818515	2.375	0.0998708	0.143867	Isoform 2 of Pyruvate dehydrogenase E1 component subunit beta, mitochondrial OS=Homo sapiens GN=PDHB
P11177-3	25	19	36	13	15	15	12	23	19.75	22	23	23	19	22	6	25	17	19.625	5	4	4	3	5	1	1	1	3	1	5	9	10	8	11	6	7	7.125	0.363057	0.151899	0.421053	0.993671	0.810962	0.818515	2.375	0.0998708	0.143867	Isoform 3 of Pyruvate dehydrogenase E1 component subunit beta, mitochondrial OS=Homo sapiens GN=PDHB
P53621	1	1	3	1	1	1	1	1	1.25	1	1	1	1	1	4	1	1	1.375	3	3	10	1	1	1	5	3	3.375	3	6	5	9	8	12	12	9	8	5.81818	2.7	0.421875	1.1	0.837169	0.822985	2.37037	0.0578693	0.0427367	Coatomer subunit alpha OS=Homo sapiens GN=COPA PE=1 SV=2
P53621-2	1	1	3	1	1	1	1	1	1.25	1	1	1	1	1	4	1	1	1.375	3	3	10	1	1	1	5	3	3.375	3	6	5	9	8	12	12	9	8	5.81818	2.7	0.421875	1.1	0.837169	0.822985	2.37037	0.0578693	0.0427367	Isoform 2 of Coatomer subunit alpha OS=Homo sapiens GN=COPA
O00408	1	3	1	1	1	1	1	3	1.5	1	1	1	1	1	8	1	1	1.875	11	1	12	3	1	8	4	6	5.75	7	12	11	19	13	21	16	10	13.625	7.26667	3.83333	0.422018	1.25	0.909429	0.92841	2.36957	0.0668057	0.0769016	cGMP-dependent 3&#039;,5&#039;-cyclic phosphodiesterase OS=Homo sapiens GN=PDE2A PE=1 SV=1
Q12765-2	34	41	50	42	40	31	42	29	38.625	41	39	38	41	33	5	37	29	32.875	3	15	8	8	15	7	8	1	8.125	4	12	24	20	38	16	20	19	19.125	0.581749	0.210356	0.424837	0.851133	0.71983	0.703592	2.35385	0.148538	0.139346	Isoform 2 of Secernin-1 OS=Homo sapiens GN=SCRN1
Q58FF7	14	16	24	13	13	16	27	22	18.125	14	18	17	9	13	8	18	13	13.75	23	14	30	7	10	14	20	9	15.875	8	25	30	46	51	57	45	35	37.125	2.7	0.875862	0.427609	0.758621	0.420588	0.378052	2.33858	0.0747815	0.0408394	Putative heat shock protein HSP 90-beta-3 OS=Homo sapiens GN=HSP90AB3P PE=5 SV=1
P10636-4	85	40	43	78	50	8	54	48	50.75	64	75	55	50	67	3	45	66	53.125	1	7	1	14	17	9	6	8	7.875	3	5	8	1	71	1	37	21	18.375	0.345882	0.155172	0.428571	1.0468	0.891697	0.964172	2.33333	0.905339	0.836668	Isoform Tau-B of Microtubule-associated protein tau OS=Homo sapiens GN=MAPT
H3BMU3	6	1	4	1	4	1	1	6	3	4	5	1	1	5	7	9	1	4.125	8	4	7	3	1	6	7	3	4.875	7	11	11	13	11	12	12	13	11.25	2.72727	1.625	0.433333	1.375	0.729429	0.779097	2.30769	0.0328233	0.0408394	Uncharacterized protein KIAA0513 (Fragment) OS=Homo sapiens GN=KIAA0513 PE=4 SV=1
J3KQV8	1	9	22	1	7	5	9	16	8.75	1	16	12	10	1	1	1	8	6.25	1	4	3	1	1	1	1	1	1.625	1	1	1	5	13	4	4	1	3.75	0.6	0.185714	0.433333	0.714286	0.737022	0.727096	2.30769	0.391405	0.460698	Synaptojanin-1 OS=Homo sapiens GN=SYNJ1 PE=1 SV=1
Q12765	34	41	50	42	40	31	42	29	38.625	41	39	38	41	33	5	37	29	32.875	3	15	8	8	15	7	8	1	8.125	1	12	24	20	38	16	20	19	18.75	0.570342	0.210356	0.433333	0.851133	0.71983	0.703592	2.30769	0.299596	0.353348	Secernin-1 OS=Homo sapiens GN=SCRN1 PE=1 SV=2
Q96E17	8	3	6	1	1	1	1	5	3.25	6	4	6	1	5	1	6	7	4.5	3	1	1	1	1	1	1	1	1.25	1	1	4	1	7	7	1	1	2.875	0.638889	0.384615	0.434783	1.38462	0.71983	0.703592	2.3	0.293057	0.301925	Ras-related protein Rab-3C OS=Homo sapiens GN=RAB3C PE=2 SV=1
Q9UQ03	3	1	8	3	1	3	3	6	3.5	1	1	3	1	3	4	3	1	2.125	7	4	8	3	1	6	7	1	4.625	4	8	11	12	14	13	12	11	10.625	5	1.32143	0.435294	0.607143	0.71983	0.703592	2.2973	0.0474938	0.0700045	Coronin-2B OS=Homo sapiens GN=CORO2B PE=2 SV=4
Q9UQ03-2	3	1	8	3	1	3	3	6	3.5	1	1	3	1	3	4	3	1	2.125	7	4	8	3	1	6	7	1	4.625	4	8	11	12	14	13	12	11	10.625	5	1.32143	0.435294	0.607143	0.71983	0.703592	2.2973	0.0474938	0.0700045	Isoform 2 of Coronin-2B OS=Homo sapiens GN=CORO2B
Q9BR76	6	4	3	5	7	5	5	6	5.125	5	8	5	4	4	1	6	5	4.75	1	4	1	1	5	1	3	1	2.125	1	3	7	4	8	4	7	5	4.875	1.02632	0.414634	0.435897	0.926829	0.757339	0.811512	2.29412	0.119954	0.209947	Coronin-1B OS=Homo sapiens GN=CORO1B PE=1 SV=1
E9PQW4	1	1	1	1	1	1	1	1	1	1	1	1	1	1	1	1	1	1	1	1	1	1	1	7	1	1	1.75	1	1	1	1	25	1	1	1	4	4	1.75	0.4375	1	0.802402	1	2.28571	0.770191	0.859658	Mitogen-activated protein kinase 3 OS=Homo sapiens GN=MAPK3 PE=1 SV=1
P49840	5	1	5	3	5	6	1	4	3.75	8	5	7	3	8	5	6	6	6	1	1	5	1	1	1	3	1	1.75	1	4	4	4	7	6	3	3	4	0.666667	0.466667	0.4375	1.6	0.60487	0.542672	2.28571	0.0382826	0.0522136	Glycogen synthase kinase-3 alpha OS=Homo sapiens GN=GSK3A PE=1 SV=2
Q15811-10	1	1	4	1	1	1	1	3	1.625	1	3	1	1	1	6	1	1	1.875	13	3	6	7	4	5	7	1	5.75	11	15	14	18	11	13	11	12	13.125	7	3.53846	0.438095	1.15385	0.82337	0.837293	2.28261	0.0452436	0.0501007	Isoform 10 of Intersectin-1 OS=Homo sapiens GN=ITSN1
Q8TB36	13	5	13	3	3	4	3	11	6.875	11	10	12	5	10	1	16	6	8.875	1	1	9	1	1	3	1	1	2.25	1	1	4	5	9	12	4	5	5.125	0.577465	0.327273	0.439024	1.29091	0.773141	0.840215	2.27778	0.16763	0.173883	Ganglioside-induced differentiation-associated protein 1 OS=Homo sapiens GN=GDAP1 PE=1 SV=3
Q5T6W5	7	7	11	10	5	5	13	8	8.25	6	9	11	4	8	3	8	4	6.625	5	3	7	3	1	4	5	1	3.625	4	5	11	10	10	12	7	7	8.25	1.24528	0.439394	0.439394	0.80303	0.71983	0.703592	2.27586	0.0377827	0.0372775	Heterogeneous nuclear ribonucleoprotein K OS=Homo sapiens GN=HNRNPK PE=1 SV=1
Q8NF91	1	1	1	1	1	1	1	1	1	4	1	1	1	1	1	1	1	1.375	7	1	12	1	1	1	5	1	3.625	3	8	4	11	5	21	9	5	8.25	6	3.625	0.439394	1.375	0.71983	0.703592	2.27586	0.118655	0.128165	Nesprin-1 OS=Homo sapiens GN=SYNE1 PE=1 SV=4
Q96KP4	35	37	34	40	23	30	58	24	35.125	31	33	42	34	32	4	23	13	26.5	7	10	9	3	11	4	4	3	6.375	4	3	16	24	18	32	9	10	14.5	0.54717	0.181495	0.439655	0.754448	0.71983	0.686907	2.27451	0.190251	0.220909	Cytosolic non-specific dipeptidase OS=Homo sapiens GN=CNDP2 PE=1 SV=2
Q9Y4W6	9	7	14	5	6	6	1	12	7.5	10	9	8	8	10	1	11	8	8.125	5	3	4	1	1	4	3	1	2.75	1	3	7	9	11	10	3	6	6.25	0.769231	0.366667	0.44	1.08333	0.914689	0.964217	2.27273	0.089869	0.107486	AFG3-like protein 2 OS=Homo sapiens GN=AFG3L2 PE=1 SV=2
M0R192	7	5	8	7	8	4	1	7	5.875	5	8	4	1	6	1	1	1	3.375	1	5	4	1	1	1	1	1	1.875	1	1	5	4	6	6	4	7	4.25	1.25926	0.319149	0.441176	0.574468	0.606626	0.588491	2.26667	0.174812	0.19586	Flavin reductase (NADPH) OS=Homo sapiens GN=BLVRB PE=1 SV=1
Q15233-2	4	1	6	4	4	1	3	1	3	1	1	1	1	1	1	3	1	1.25	5	1	6	1	1	4	4	1	2.875	1	6	7	7	10	8	5	8	6.5	5.2	0.958333	0.442308	0.416667	0.537323	0.493912	2.26087	0.0578693	0.068529	Isoform 2 of Non-POU domain-containing octamer-binding protein OS=Homo sapiens GN=NONO
A6NHU9	1	1	1	1	1	1	1	1	1	1	1	1	1	1	7	1	1	1.75	1	1	9	1	4	4	3	1	3	10	11	1	4	7	12	4	5	6.75	3.85714	3	0.444444	1.75	0.71983	0.703592	2.25	0.174531	0.136828	SH3 and multiple ankyrin repeat domains protein 2 OS=Homo sapiens GN=SHANK2 PE=1 SV=3
G3V251	4	1	1	1	4	3	1	1	2	1	1	1	4	1	5	5	3	2.625	1	1	1	1	1	1	1	1	1	1	1	11	1	1	1	1	1	2.25	0.857143	0.5	0.444444	1.3125	0.764414	0.785269	2.25	0.533407	0.543884	Heterogeneous nuclear ribonucleoproteins C1/C2 (Fragment) OS=Homo sapiens GN=HNRNPC PE=1 SV=1
P24844-2	5	1	8	4	6	1	5	4	4.25	1	5	3	6	4	1	1	12	4.125	1	1	1	1	1	3	3	1	1.5	1	1	3	1	16	1	1	3	3.375	0.818182	0.352941	0.444444	0.970588	0.937897	0.926157	2.25	0.511264	0.51695	Isoform 2 of Myosin regulatory light polypeptide 9 OS=Homo sapiens GN=MYL9
P40939-2	14	12	13	12	11	11	15	14	12.75	15	13	18	14	12	1	13	8	11.75	1	4	1	1	4	1	3	1	2	1	1	3	6	12	5	4	4	4.5	0.382979	0.156863	0.444444	0.921569	0.71983	0.703592	2.25	0.233935	0.292072	Isoform 2 of Trifunctional enzyme subunit alpha, mitochondrial OS=Homo sapiens GN=HADHA
Q13838-2	1	1	5	1	1	1	6	3	2.375	1	4	1	1	3	1	3	3	2.125	3	1	5	1	1	4	4	1	2.5	1	4	6	8	13	8	4	1	5.625	2.64706	1.05263	0.444444	0.894737	0.909429	0.92841	2.25	0.176101	0.146257	Isoform 2 of Spliceosome RNA helicase DDX39B OS=Homo sapiens GN=DDX39B
Q15233	4	1	6	4	4	1	3	1	3	1	1	1	1	1	1	3	1	1.25	5	1	6	1	1	4	5	1	3	1	6	8	7	10	8	5	9	6.75	5.4	1	0.444444	0.416667	0.537323	0.493912	2.25	0.0668057	0.0888508	Non-POU domain-containing octamer-binding protein OS=Homo sapiens GN=NONO PE=1 SV=4
Q9H0Q0	7	7	4	11	11	1	9	12	7.75	6	11	4	5	4	7	5	3	5.625	9	4	12	1	4	14	11	14	8.625	10	17	28	14	17	21	25	23	19.375	3.44444	1.1129	0.445161	0.725806	0.802402	0.92841	2.24638	0.0885206	0.0941432	Protein FAM49A OS=Homo sapiens GN=FAM49A PE=1 SV=1
O00429-8	18	8	26	12	9	10	1	17	12.625	1	24	1	5	22	1	25	1	10	1	9	9	1	1	7	8	1	4.625	4	1	20	1	39	1	1	16	10.375	1.0375	0.366337	0.445783	0.792079	0.71983	0.703592	2.24324	0.760809	0.753169	Isoform 8 of Dynamin-1-like protein OS=Homo sapiens GN=DNM1L
Q99961-3	15	10	15	9	7	8	8	15	10.875	19	11	11	10	16	1	14	11	11.625	1	1	7	1	5	4	1	1	2.625	4	6	9	5	10	6	1	6	5.875	0.505376	0.241379	0.446809	1.06897	0.802402	0.805267	2.2381	0.0943842	0.102324	Isoform 3 of Endophilin-A2 OS=Homo sapiens GN=SH3GL1
O43426	16	9	22	7	7	5	9	16	11.375	16	16	13	10	15	1	17	8	12	1	4	3	1	1	1	1	1	1.625	1	1	1	5	12	4	4	1	3.625	0.302083	0.142857	0.448276	1.05495	0.90188	0.846298	2.23077	0.391405	0.46276	Synaptojanin-1 OS=Homo sapiens GN=SYNJ1 PE=1 SV=2
Q9Y697-2	5	1	5	1	1	1	1	5	2.5	4	5	4	1	1	8	4	1	3.5	9	5	13	1	3	3	4	1	4.875	8	12	8	16	9	17	6	11	10.875	3.10714	1.95	0.448276	1.4	0.71983	0.703592	2.23077	0.0632686	0.0634458	Isoform Cytoplasmic of Cysteine desulfurase, mitochondrial OS=Homo sapiens GN=NFS1
O15020	28	20	49	19	23	22	30	41	29	28	33	29	19	39	4	37	16	25.625	23	12	49	11	10	17	22	6	18.75	5	9	32	54	69	58	53	54	41.75	1.62927	0.646552	0.449102	0.883621	0.71983	0.703592	2.22667	0.495957	0.274696	Spectrin beta chain, non-erythrocytic 2 OS=Homo sapiens GN=SPTBN2 PE=1 SV=3
O15020-2	28	20	49	19	23	22	30	41	29	28	33	29	19	39	4	37	16	25.625	23	12	49	11	10	17	22	6	18.75	5	9	32	54	69	58	53	54	41.75	1.62927	0.646552	0.449102	0.883621	0.71983	0.703592	2.22667	0.495957	0.274696	Isoform 2 of Spectrin beta chain, non-erythrocytic 2 OS=Homo sapiens GN=SPTBN2
P35609-2	12	4	14	7	11	6	4	11	8.625	13	11	11	6	12	1	14	9	9.625	1	1	6	1	3	1	1	4	2.25	1	4	4	5	4	9	4	9	5	0.519481	0.26087	0.45	1.11594	0.974311	0.918421	2.22222	0.115323	0.199615	Isoform 2 of Alpha-actinin-2 OS=Homo sapiens GN=ACTN2
B7Z278	1	1	1	1	1	1	1	1	1	1	1	1	1	1	6	1	1	1.625	1	3	8	1	1	4	4	1	2.875	6	1	4	12	5	18	1	4	6.375	3.92308	2.875	0.45098	1.625	0.71983	0.703592	2.21739	0.320614	0.36612	Rap guanine nucleotide exchange factor 4 OS=Homo sapiens GN=RAPGEF4 PE=2 SV=1
O43390-3	6	1	4	3	3	1	1	7	3.25	1	3	3	3	6	4	4	4	3.5	11	5	6	3	7	4	7	3	5.75	4	9	15	18	16	15	11	14	12.75	3.64286	1.76923	0.45098	1.07692	0.71983	0.703592	2.21739	0.0257778	0.0310492	Isoform 3 of Heterogeneous nuclear ribonucleoprotein R OS=Homo sapiens GN=HNRNPR
E9PD98	1	1	4	1	1	1	1	3	1.625	1	3	1	1	1	6	1	1	1.875	15	3	8	7	4	6	7	1	6.375	11	15	14	21	12	16	11	13	14.125	7.53333	3.92308	0.451327	1.15385	0.82337	0.837293	2.21569	0.0530656	0.0633519	Intersectin-1 OS=Homo sapiens GN=ITSN1 PE=1 SV=2
Q15811	1	1	4	1	1	1	1	3	1.625	1	3	1	1	1	6	1	1	1.875	15	3	8	7	4	6	7	1	6.375	11	15	14	21	12	16	11	13	14.125	7.53333	3.92308	0.451327	1.15385	0.82337	0.837293	2.21569	0.0530656	0.0633519	Intersectin-1 OS=Homo sapiens GN=ITSN1 PE=1 SV=3
Q15811-8	1	1	4	1	1	1	1	3	1.625	1	3	1	1	1	6	1	1	1.875	15	3	8	7	4	6	7	1	6.375	11	15	14	21	12	16	11	13	14.125	7.53333	3.92308	0.451327	1.15385	0.82337	0.837293	2.21569	0.0530656	0.0633519	Isoform 8 of Intersectin-1 OS=Homo sapiens GN=ITSN1
Q15811-9	1	1	4	1	1	1	1	3	1.625	1	3	1	1	1	6	1	1	1.875	15	3	8	7	4	6	7	1	6.375	11	15	14	21	12	16	11	13	14.125	7.53333	3.92308	0.451327	1.15385	0.82337	0.837293	2.21569	0.0530656	0.0633519	Isoform 9 of Intersectin-1 OS=Homo sapiens GN=ITSN1
C9J6D1	8	9	8	13	8	1	12	8	8.375	8	8	7	4	8	1	9	6	6.375	3	1	1	1	1	3	3	1	1.75	1	1	4	4	10	4	4	3	3.875	0.607843	0.208955	0.451613	0.761194	0.725684	0.816131	2.21429	0.138268	0.146205	Nucleosome assembly protein 1-like 4 (Fragment) OS=Homo sapiens GN=NAP1L4 PE=1 SV=1
Q8NF91-4	1	1	1	1	1	1	1	1	1	4	1	1	1	1	1	1	1	1.375	7	1	11	1	1	1	5	1	3.5	3	8	4	10	5	20	7	5	7.75	5.63636	3.5	0.451613	1.375	0.71983	0.703592	2.21429	0.114875	0.127923	Isoform 4 of Nesprin-1 OS=Homo sapiens GN=SYNE1
Q99733	9	10	9	15	8	1	13	8	9.125	8	9	8	4	9	1	9	6	6.75	3	1	1	1	1	3	3	1	1.75	1	1	4	4	10	4	4	3	3.875	0.574074	0.191781	0.451613	0.739726	0.723148	0.805267	2.21429	0.138268	0.146205	Nucleosome assembly protein 1-like 4 OS=Homo sapiens GN=NAP1L4 PE=1 SV=1
Q99733-2	9	10	9	15	8	1	13	8	9.125	8	9	8	4	9	1	9	6	6.75	3	1	1	1	1	3	3	1	1.75	1	1	4	4	10	4	4	3	3.875	0.574074	0.191781	0.451613	0.739726	0.723148	0.805267	2.21429	0.138268	0.146205	Isoform 2 of Nucleosome assembly protein 1-like 4 OS=Homo sapiens GN=NAP1L4
E7ERY9	50	15	42	20	21	22	10	33	26.625	35	36	31	19	34	7	50	26	29.75	9	4	12	4	7	1	6	7	6.25	1	10	11	14	25	13	22	14	13.75	0.462185	0.234742	0.454545	1.11737	0.859865	0.890154	2.2	0.236419	0.373018	Calcium-transporting ATPase OS=Homo sapiens GN=ATP2B1 PE=1 SV=2
Q15811-2	1	1	4	1	1	1	1	3	1.625	1	3	1	1	1	6	1	1	1.875	1	3	1	7	4	1	7	1	3.125	11	15	14	1	1	1	11	1	6.875	3.66667	1.92308	0.454545	1.15385	0.82337	0.837293	2.2	0.57138	0.543884	Isoform 2 of Intersectin-1 OS=Homo sapiens GN=ITSN1
Q15811-7	1	1	4	1	1	1	1	3	1.625	1	3	1	1	1	6	1	1	1.875	1	3	1	7	4	1	7	1	3.125	11	15	14	1	1	1	11	1	6.875	3.66667	1.92308	0.454545	1.15385	0.82337	0.837293	2.2	0.57138	0.543884	Isoform 7 of Intersectin-1 OS=Homo sapiens GN=ITSN1
Q8WXF7	5	3	5	3	4	1	5	16	5.25	10	6	3	1	4	7	11	3	5.625	21	6	22	6	3	1	12	9	10	5	16	23	26	26	44	19	17	22	3.91111	1.90476	0.454545	1.07143	0.86336	0.910472	2.2	0.15413	0.133959	Atlastin-1 OS=Homo sapiens GN=ATL1 PE=1 SV=1
Q9UBQ0	5	1	5	4	6	1	4	4	3.75	1	6	1	1	1	7	1	1	2.375	9	5	7	1	3	5	6	1	4.625	7	7	10	13	10	19	7	8	10.125	4.26316	1.23333	0.45679	0.633333	0.71983	0.703592	2.18919	0.0452961	0.068529	Vacuolar protein sorting-associated protein 29 OS=Homo sapiens GN=VPS29 PE=1 SV=1
O43295-2	1	1	1	1	1	1	1	1	1	1	1	1	1	1	5	1	1	1.5	10	1	8	3	1	3	5	1	4	4	9	6	11	6	20	7	7	8.75	5.83333	4	0.457143	1.5	0.71983	0.703592	2.1875	0.0822999	0.0820593	Isoform 2 of SLIT-ROBO Rho GTPase-activating protein 3 OS=Homo sapiens GN=SRGAP3
Q9NTK5	7	7	7	9	1	1	6	6	5.5	6	6	7	5	7	1	5	3	5	1	3	1	1	5	3	1	1	2	1	1	5	4	11	7	3	3	4.375	0.875	0.363636	0.457143	0.909091	0.961701	0.931005	2.1875	0.233297	0.308386	Obg-like ATPase 1 OS=Homo sapiens GN=OLA1 PE=1 SV=2
Q9Y570	3	4	5	6	1	1	5	3	3.5	1	4	1	1	1	1	1	1	1.375	5	1	8	1	1	5	5	1	3.375	1	4	7	13	6	16	6	6	7.375	5.36364	0.964286	0.457627	0.392857	0.420588	0.418498	2.18519	0.149551	0.203432	Protein phosphatase methylesterase 1 OS=Homo sapiens GN=PPME1 PE=1 SV=3
Q9Y697-3	4	1	4	1	1	1	1	4	2.125	1	5	3	1	1	7	3	1	2.75	10	4	11	1	1	3	3	1	4.25	7	10	7	12	9	14	6	9	9.25	3.36364	2	0.459459	1.29412	0.733182	0.727362	2.17647	0.0667259	0.0632132	Isoform 3 of Cysteine desulfurase, mitochondrial OS=Homo sapiens GN=NFS1
O00408-2	1	3	1	1	1	1	1	3	1.5	1	1	1	1	1	8	1	1	1.875	11	1	12	3	1	8	4	6	5.75	5	11	10	16	12	20	16	10	12.5	6.66667	3.83333	0.46	1.25	0.909429	0.92841	2.17391	0.0867136	0.0993507	Isoform PDE2A1 of cGMP-dependent 3&#039;,5&#039;-cyclic phosphodiesterase OS=Homo sapiens GN=PDE2A
E7ENN3	1	1	1	1	1	1	1	1	1	4	1	1	1	1	1	1	1	1.375	7	1	12	1	1	1	5	1	3.625	3	8	4	10	5	20	8	5	7.875	5.72727	3.625	0.460317	1.375	0.71983	0.703592	2.17241	0.128042	0.136923	Nesprin-1 OS=Homo sapiens GN=SYNE1 PE=1 SV=1
K7ER16	5	1	5	1	1	1	1	10	3.125	1	6	1	1	1	8	5	1	3	13	5	13	1	1	1	3	5	5.25	10	11	10	16	9	15	9	11	11.375	3.79167	1.68	0.461538	0.96	0.91774	0.935316	2.16667	0.089869	0.0979378	Phenylalanine--tRNA ligase alpha subunit OS=Homo sapiens GN=FARSA PE=1 SV=1
P23246-2	7	4	7	8	8	7	5	4	6.25	5	6	7	5	6	1	4	5	4.875	1	1	3	1	1	1	1	3	1.5	1	1	4	5	10	1	1	3	3.25	0.666667	0.24	0.461538	0.78	0.71983	0.703592	2.16667	0.329339	0.391602	Isoform Short of Splicing factor, proline- and glutamine-rich OS=Homo sapiens GN=SFPQ
Q9Y697	5	1	5	1	1	1	1	5	2.5	4	6	4	1	1	8	4	1	3.625	11	5	14	1	3	3	4	1	5.25	8	12	9	16	10	17	7	12	11.375	3.13793	2.1	0.461538	1.45	0.71983	0.703592	2.16667	0.0667275	0.0691635	Cysteine desulfurase, mitochondrial OS=Homo sapiens GN=NFS1 PE=1 SV=3
Q9NSD9	9	3	9	4	5	4	3	10	5.875	12	9	9	4	5	14	8	5	8.25	15	1	16	3	4	5	6	5	6.875	11	11	14	19	15	20	13	16	14.875	1.80303	1.17021	0.462185	1.40426	0.71983	0.703592	2.16364	0.0590466	0.0674329	Phenylalanine--tRNA ligase beta subunit OS=Homo sapiens GN=FARSB PE=1 SV=3
Q9UPN3	5	4	16	1	4	1	7	7	5.625	10	6	7	5	11	1	8	5	6.625	4	4	4	1	3	1	1	1	2.375	1	1	6	9	13	3	3	5	5.125	0.773585	0.422222	0.463415	1.17778	0.725684	0.775714	2.15789	0.250797	0.279045	Microtubule-actin cross-linking factor 1, isoforms 1/2/3/5 OS=Homo sapiens GN=MACF1 PE=1 SV=4
F5H284	9	6	5	7	6	5	6	6	6.25	4	8	9	6	6	1	4	6	5.5	1	1	1	1	5	4	4	3	2.5	1	4	8	1	6	7	8	8	5.375	0.977273	0.4	0.465116	0.88	0.71983	0.703592	2.15	0.234719	0.261156	Peptidyl-prolyl cis-trans isomerase A-like 4D OS=Homo sapiens GN=PPIAL4D PE=3 SV=1
P40939	19	29	25	21	12	12	32	22	21.5	25	20	28	18	23	1	20	9	18	1	4	3	1	5	1	4	1	2.5	1	1	4	7	16	6	4	4	5.375	0.298611	0.116279	0.465116	0.837209	0.71983	0.703592	2.15	0.317465	0.34748	Trifunctional enzyme subunit alpha, mitochondrial OS=Homo sapiens GN=HADHA PE=1 SV=2
Q9Y570-4	3	4	5	6	1	1	5	3	3.5	1	4	1	1	3	1	1	1	1.625	5	1	8	1	1	5	5	1	3.375	1	4	7	13	6	15	6	6	7.25	4.46154	0.964286	0.465517	0.464286	0.534192	0.532332	2.14815	0.150271	0.205056	Isoform 4 of Protein phosphatase methylesterase 1 OS=Homo sapiens GN=PPME1
P30519	1	6	5	1	3	3	5	3	3.375	1	1	1	1	1	1	1	1	1	9	3	7	1	4	6	5	1	4.5	1	9	13	9	11	16	8	10	9.625	9.625	1.33333	0.467532	0.296296	0.408322	0.351964	2.13889	0.0998708	0.166665	Heme oxygenase 2 OS=Homo sapiens GN=HMOX2 PE=1 SV=2
Q7Z6G8-8	1	1	1	1	1	1	1	1	1	1	1	1	1	1	14	1	1	2.625	1	4	15	1	10	1	11	1	5.5	1	13	12	15	13	16	13	11	11.75	4.47619	5.5	0.468085	2.625	0.71983	0.703592	2.13636	0.187157	0.222329	Isoform 8 of Ankyrin repeat and sterile alpha motif domain-containing protein 1B OS=Homo sapiens GN=ANKS1B
C9JMU5	3	1	1	5	4	3	4	3	3	1	1	1	1	1	1	1	1	1	1	1	6	1	1	7	5	1	2.875	1	1	9	10	16	1	1	10	6.125	6.125	0.958333	0.469388	0.333333	0.408322	0.351964	2.13043	0.44706	0.517772	Probable ATP-dependent RNA helicase DDX17 OS=Homo sapiens GN=DDX17 PE=1 SV=1
Q92841-2	3	1	1	5	4	3	4	3	3	1	1	1	1	1	1	1	1	1	1	1	6	1	1	7	5	1	2.875	1	1	9	10	16	1	1	10	6.125	6.125	0.958333	0.469388	0.333333	0.408322	0.351964	2.13043	0.44706	0.517772	Isoform 3 of Probable ATP-dependent RNA helicase DDX17 OS=Homo sapiens GN=DDX17
O43295	1	1	1	1	1	1	1	1	1	1	1	1	1	1	5	1	1	1.5	10	1	7	3	1	3	5	1	3.875	4	8	6	9	6	19	7	7	8.25	5.5	3.875	0.469697	1.5	0.71983	0.703592	2.12903	0.0822599	0.0820593	SLIT-ROBO Rho GTPase-activating protein 3 OS=Homo sapiens GN=SRGAP3 PE=1 SV=3
Q12765-3	31	35	42	36	34	28	35	24	33.125	36	36	32	37	30	5	31	26	29.125	3	15	8	8	13	7	8	1	7.875	1	12	21	17	34	15	18	16	16.75	0.575107	0.237736	0.470149	0.879245	0.71983	0.703592	2.12698	0.332642	0.398798	Isoform 3 of Secernin-1 OS=Homo sapiens GN=SCRN1
O75116	9	1	12	4	3	5	1	9	5.5	8	5	4	4	9	1	11	3	5.625	1	1	1	1	1	1	1	1	1	1	1	1	1	7	1	4	1	2.125	0.377778	0.181818	0.470588	1.02273	0.881068	0.890026	2.125	0.324303	0.378622	Rho-associated protein kinase 2 OS=Homo sapiens GN=ROCK2 PE=1 SV=4
P15259	23	25	28	23	23	20	27	20	23.625	16	20	27	21	20	18	18	18	19.75	17	19	23	17	7	11	18	10	15.25	23	21	36	39	31	38	28	43	32.375	1.63924	0.645503	0.471042	0.835979	0.716242	0.703592	2.12295	0.0747644	0.0310492	Phosphoglycerate mutase 2 OS=Homo sapiens GN=PGAM2 PE=1 SV=3
P53396	6	10	12	11	6	6	6	8	8.125	9	12	11	6	4	1	13	4	7.5	4	11	9	5	4	5	5	1	5.5	4	4	7	20	16	17	13	12	11.625	1.55	0.676923	0.473118	0.923077	0.723148	0.703592	2.11364	0.136602	0.144412	ATP-citrate synthase OS=Homo sapiens GN=ACLY PE=1 SV=3
P53396-2	6	10	12	11	6	6	6	8	8.125	9	12	11	6	4	1	13	4	7.5	4	11	9	5	4	5	5	1	5.5	4	4	7	20	16	17	13	12	11.625	1.55	0.676923	0.473118	0.923077	0.723148	0.703592	2.11364	0.136602	0.144412	Isoform 2 of ATP-citrate synthase OS=Homo sapiens GN=ACLY
Q13367-3	7	3	8	3	5	1	3	6	4.5	1	7	3	1	1	11	7	4	4.375	18	6	13	5	5	8	11	5	8.875	11	15	15	18	18	36	18	19	18.75	4.28571	1.97222	0.473333	0.972222	0.909429	0.88581	2.11268	0.0383791	0.0310492	Isoform 3 of AP-3 complex subunit beta-2 OS=Homo sapiens GN=AP3B2
B4E3P0	5	8	10	9	6	5	5	7	6.875	7	11	10	5	3	1	11	3	6.375	4	10	5	4	4	4	4	1	4.5	4	3	5	17	14	13	11	9	9.5	1.4902	0.654545	0.473684	0.927273	0.731277	0.703592	2.11111	0.141981	0.136923	ATP-citrate synthase OS=Homo sapiens GN=ACLY PE=1 SV=1
D6RD66	1	1	1	1	1	1	4	5	1.875	1	5	3	3	1	7	1	1	2.75	5	5	8	4	1	7	10	5	5.625	6	7	7	19	12	24	9	11	11.875	4.31818	3	0.473684	1.46667	0.71983	0.703592	2.11111	0.0998708	0.117223	WD repeat-containing protein 1 (Fragment) OS=Homo sapiens GN=WDR1 PE=1 SV=1
I3L0K7	5	1	4	1	3	3	1	3	2.625	5	4	1	1	3	1	3	1	2.375	4	5	7	1	1	4	5	1	3.5	3	1	5	7	11	14	9	9	7.375	3.10526	1.33333	0.474576	0.904762	0.857461	0.845278	2.10714	0.17124	0.166443	Heat shock protein 75 kDa, mitochondrial OS=Homo sapiens GN=TRAP1 PE=1 SV=1
O00408-5	1	3	1	1	1	1	1	1	1.25	1	1	1	1	1	3	1	1	1.25	8	1	5	1	1	5	3	4	3.5	1	5	5	11	7	13	11	6	7.375	5.9	2.8	0.474576	1	0.923165	0.962507	2.10714	0.156145	0.174242	Isoform 5 of cGMP-dependent 3&#039;,5&#039;-cyclic phosphodiesterase OS=Homo sapiens GN=PDE2A
Q16720	1	15	1	17	19	19	9	28	13.625	1	1	35	23	34	1	1	1	12.125	6	1	8	4	1	4	4	1	3.625	1	1	7	11	14	8	11	8	7.625	0.628866	0.266055	0.47541	0.889908	0.71983	0.703592	2.10345	0.267124	0.338874	Plasma membrane calcium-transporting ATPase 3 OS=Homo sapiens GN=ATP2B3 PE=1 SV=3
Q16720-3	38	14	41	17	17	17	8	23	21.875	37	30	32	21	31	1	38	19	26.125	6	1	8	4	1	4	4	1	3.625	1	1	7	11	14	8	11	8	7.625	0.291866	0.165714	0.47541	1.19429	0.909429	0.910472	2.10345	0.267124	0.338874	Isoform ZA of Plasma membrane calcium-transporting ATPase 3 OS=Homo sapiens GN=ATP2B3
Q16720-4	36	1	40	17	1	1	1	1	12.25	36	29	1	22	1	1	37	17	18	6	1	8	4	1	4	4	1	3.625	1	1	7	11	14	8	11	8	7.625	0.423611	0.295918	0.47541	1.46939	0.71983	0.711853	2.10345	0.267124	0.338874	Isoform ZB of Plasma membrane calcium-transporting ATPase 3 OS=Homo sapiens GN=ATP2B3
Q16720-5	41	15	44	17	19	19	9	28	24	40	32	35	1	34	1	42	21	25.75	6	1	8	4	1	4	4	1	3.625	1	1	7	11	14	8	11	8	7.625	0.296117	0.151042	0.47541	1.07292	0.723148	0.724851	2.10345	0.267124	0.338874	Isoform XE of Plasma membrane calcium-transporting ATPase 3 OS=Homo sapiens GN=ATP2B3
Q16720-6	1	1	1	17	1	1	1	1	3	1	1	1	1	1	1	1	1	1	6	1	8	4	1	4	4	1	3.625	1	1	7	11	14	8	11	8	7.625	7.625	1.20833	0.47541	0.333333	0.729429	0.703592	2.10345	0.267124	0.338874	Isoform ZE of Plasma membrane calcium-transporting ATPase 3 OS=Homo sapiens GN=ATP2B3
Q16720-7	1	15	1	17	19	19	9	28	13.625	39	1	35	1	34	1	41	1	19.125	6	1	8	4	1	4	4	1	3.625	1	1	7	11	14	8	11	8	7.625	0.398693	0.266055	0.47541	1.40367	0.803301	0.824988	2.10345	0.267124	0.338874	Isoform XG of Plasma membrane calcium-transporting ATPase 3 OS=Homo sapiens GN=ATP2B3
Q16720-8	1	1	1	17	1	1	1	1	3	1	1	1	1	1	1	1	1	1	6	1	8	4	1	4	4	1	3.625	1	1	7	11	14	8	11	8	7.625	7.625	1.20833	0.47541	0.333333	0.729429	0.703592	2.10345	0.267124	0.338874	Isoform ZG of Plasma membrane calcium-transporting ATPase 3 OS=Homo sapiens GN=ATP2B3
B4DXP9	7	9	14	6	6	4	13	5	8	6	6	6	4	10	1	7	4	5.5	1	1	3	1	1	1	1	1	1.25	1	1	3	6	1	5	1	3	2.625	0.477273	0.15625	0.47619	0.6875	0.705636	0.703592	2.1	0.188822	0.216979	Alpha-centractin OS=Homo sapiens GN=ACTR1A PE=1 SV=1
F8VQ10	1	1	5	1	1	1	6	3	2.375	1	4	1	1	3	1	3	3	2.125	3	1	5	1	1	4	4	1	2.5	1	1	6	8	13	8	4	1	5.25	2.47059	1.05263	0.47619	0.894737	0.909429	0.92841	2.1	0.312002	0.266722	Spliceosome RNA helicase DDX39B OS=Homo sapiens GN=DDX39B PE=1 SV=1
Q13838	1	1	5	1	1	1	6	3	2.375	1	4	1	1	3	1	3	3	2.125	3	1	5	1	1	4	4	1	2.5	1	1	6	8	13	8	4	1	5.25	2.47059	1.05263	0.47619	0.894737	0.909429	0.92841	2.1	0.312002	0.266722	Spliceosome RNA helicase DDX39B OS=Homo sapiens GN=DDX39B PE=1 SV=1
O14976-2	1	1	1	1	1	1	1	1	1	1	1	1	1	3	5	1	1	1.75	10	1	6	1	1	1	5	7	4	7	8	8	7	10	11	7	9	8.375	4.78571	4	0.477612	1.75	0.71983	0.703592	2.09375	0.0810757	0.0814716	Isoform 2 of Cyclin-G-associated kinase OS=Homo sapiens GN=GAK
O00139-1	1	1	1	1	4	3	4	5	2.5	1	4	1	1	1	10	1	1	2.5	27	15	32	16	9	18	13	12	17.75	17	24	21	52	45	65	38	35	37.125	14.85	7.1	0.478114	1	0.908919	0.833313	2.09155	0.0659013	0.0310492	Isoform 1 of Kinesin-like protein KIF2A OS=Homo sapiens GN=KIF2A
E9PFG7	11	6	15	4	4	6	3	15	8	8	8	5	4	6	25	4	1	7.625	35	26	42	8	7	25	22	4	21.125	34	50	30	52	41	65	32	49	44.125	5.78689	2.64062	0.478754	0.953125	0.799258	0.853698	2.08876	0.173747	0.0984263	2-oxoglutarate dehydrogenase, mitochondrial OS=Homo sapiens GN=OGDH PE=1 SV=1
O14976	1	1	1	1	1	1	1	1	1	1	1	1	1	3	5	1	1	1.75	10	1	6	1	3	1	5	7	4.25	7	8	8	9	11	12	7	9	8.875	5.07143	4.25	0.478873	1.75	0.71983	0.703592	2.08824	0.0694017	0.070261	Cyclin-G-associated kinase OS=Homo sapiens GN=GAK PE=1 SV=2
F5H6Y1	7	3	6	4	5	4	3	9	5.125	11	8	9	4	4	13	6	5	7.5	10	1	13	3	4	5	6	4	5.75	9	8	12	15	12	17	10	13	12	1.6	1.12195	0.479167	1.46341	0.705636	0.703592	2.08696	0.0507236	0.0633519	Phenylalanine--tRNA ligase beta subunit OS=Homo sapiens GN=FARSB PE=1 SV=1
Q92841-3	1	1	1	5	4	3	4	3	2.75	1	1	1	1	1	1	1	1	1	1	1	6	1	1	7	5	1	2.875	1	1	9	10	16	1	1	9	6	6	1.04545	0.479167	0.363636	0.485305	0.435399	2.08696	0.456767	0.526959	Isoform 4 of Probable ATP-dependent RNA helicase DDX17 OS=Homo sapiens GN=DDX17
Q13367	7	3	8	3	5	1	3	6	4.5	1	7	3	1	1	11	7	4	4.375	18	6	13	5	5	9	11	5	9	11	15	15	18	18	36	18	19	18.75	4.28571	2	0.48	0.972222	0.909429	0.88581	2.08333	0.0404181	0.0310492	AP-3 complex subunit beta-2 OS=Homo sapiens GN=AP3B2 PE=1 SV=2
A8MVW0	1	1	1	1	1	1	1	1	1	1	1	1	1	1	9	1	1	2	3	1	7	1	4	1	1	7	3.125	9	12	5	6	3	8	4	5	6.5	3.25	3.125	0.480769	2	0.71983	0.703592	2.08	0.164961	0.164273	Protein FAM171A2 OS=Homo sapiens GN=FAM171A2 PE=1 SV=1
E9PHB5	1	3	6	1	6	5	9	1	4	1	1	5	1	4	26	4	1	5.375	34	1	29	19	1	1	1	27	14.125	29	32	33	27	38	31	24	21	29.375	5.46512	3.53125	0.480851	1.34375	0.91774	0.920233	2.07965	0.148653	0.132909	Catenin delta-2 OS=Homo sapiens GN=CTNND2 PE=4 SV=1
P02751-4	1	1	1	1	1	1	1	1	1	4	1	1	1	1	6	1	8	2.875	13	3	1	1	1	1	1	17	4.75	8	10	1	3	7	4	42	4	9.875	3.43478	4.75	0.481013	2.875	0.705636	0.703592	2.07895	0.456544	0.494332	Isoform 4 of Fibronectin OS=Homo sapiens GN=FN1
Q13424	3	3	4	4	3	1	7	10	4.375	3	6	3	6	1	9	1	4	4.125	16	11	10	5	8	8	10	8	9.5	10	13	21	23	30	20	21	20	19.75	4.78788	2.17143	0.481013	0.942857	0.997799	1	2.07895	0.0240639	0.0188026	Alpha-1-syntrophin OS=Homo sapiens GN=SNTA1 PE=1 SV=1
Q05329	4	1	3	1	1	1	1	6	2.25	1	4	1	1	1	6	1	1	2	11	1	11	4	1	4	5	3	5	5	5	9	19	9	16	8	12	10.375	5.1875	2.22222	0.481928	0.888889	0.97873	1	2.075	0.0966733	0.100104	Glutamate decarboxylase 2 OS=Homo sapiens GN=GAD2 PE=1 SV=1
Q14974	4	10	15	11	5	8	13	9	9.375	7	9	12	7	12	3	12	4	8.25	10	8	8	4	6	8	8	5	7.125	6	11	13	19	16	24	14	15	14.75	1.78788	0.76	0.483051	0.88	0.727518	0.818515	2.07018	0.0173544	0.0123044	Importin subunit beta-1 OS=Homo sapiens GN=KPNB1 PE=1 SV=2
Q13367-4	7	3	8	3	5	1	3	6	4.5	1	7	3	1	1	10	7	4	4.25	18	6	13	5	5	9	11	5	9	11	15	14	18	18	36	18	19	18.625	4.38235	2	0.483221	0.944444	0.899106	0.878007	2.06944	0.041252	0.0310492	Isoform 4 of AP-3 complex subunit beta-2 OS=Homo sapiens GN=AP3B2
Q9UK22	5	6	5	5	3	1	7	5	4.625	4	5	1	6	6	5	1	5	4.125	12	11	8	3	6	10	7	4	7.625	4	11	13	20	21	22	18	17	15.75	3.81818	1.64865	0.484127	0.891892	0.932307	0.942484	2.06557	0.0548538	0.0464934	F-box only protein 2 OS=Homo sapiens GN=FBXO2 PE=1 SV=2
E9PEV0	7	6	1	6	4	1	7	4	4.5	7	5	1	4	6	1	7	4	4.375	1	1	4	1	1	1	1	6	2	1	5	3	6	7	7	1	3	4.125	0.942857	0.444444	0.484848	0.972222	0.997799	0.984892	2.0625	0.236589	0.310814	Gamma-secretase C-terminal fragment 59 OS=Homo sapiens GN=APP PE=1 SV=1
E9PG40	7	6	7	6	4	1	7	4	5.25	7	5	9	4	6	1	7	4	5.375	1	1	4	1	1	1	1	6	2	1	5	3	6	7	7	1	3	4.125	0.767442	0.380952	0.484848	1.02381	0.92767	0.934018	2.0625	0.236589	0.310814	Gamma-secretase C-terminal fragment 59 OS=Homo sapiens GN=APP PE=1 SV=1
P05067	7	6	7	6	4	1	7	4	5.25	7	5	9	4	6	1	7	4	5.375	1	1	4	1	1	1	1	6	2	1	5	3	6	7	7	1	3	4.125	0.767442	0.380952	0.484848	1.02381	0.92767	0.934018	2.0625	0.236589	0.310814	Amyloid beta A4 protein OS=Homo sapiens GN=APP PE=1 SV=3
P05067-11	7	6	7	6	4	1	7	4	5.25	7	5	9	4	6	1	7	4	5.375	1	1	4	1	1	1	1	6	2	1	5	3	6	7	7	1	3	4.125	0.767442	0.380952	0.484848	1.02381	0.92767	0.934018	2.0625	0.236589	0.310814	Isoform 11 of Amyloid beta A4 protein OS=Homo sapiens GN=APP
P05067-3	7	6	1	6	4	1	7	4	4.5	7	5	1	4	6	1	7	4	4.375	1	1	4	1	1	1	1	6	2	1	5	3	6	7	7	1	3	4.125	0.942857	0.444444	0.484848	0.972222	0.997799	0.984892	2.0625	0.236589	0.310814	Isoform L-APP677 of Amyloid beta A4 protein OS=Homo sapiens GN=APP
P05067-4	7	6	1	6	4	1	7	4	4.5	7	5	1	4	6	1	7	4	4.375	1	1	4	1	1	1	1	6	2	1	5	3	6	7	7	1	3	4.125	0.942857	0.444444	0.484848	0.972222	0.997799	0.984892	2.0625	0.236589	0.310814	Isoform APP695 of Amyloid beta A4 protein OS=Homo sapiens GN=APP
P05067-5	7	6	1	6	4	1	7	4	4.5	7	5	1	4	6	1	7	4	4.375	1	1	4	1	1	1	1	6	2	1	5	3	6	7	7	1	3	4.125	0.942857	0.444444	0.484848	0.972222	0.997799	0.984892	2.0625	0.236589	0.310814	Isoform L-APP696 of Amyloid beta A4 protein OS=Homo sapiens GN=APP
P05067-6	7	6	1	6	4	1	7	4	4.5	7	5	1	4	6	1	7	4	4.375	1	1	4	1	1	1	1	6	2	1	5	3	6	7	7	1	3	4.125	0.942857	0.444444	0.484848	0.972222	0.997799	0.984892	2.0625	0.236589	0.310814	Isoform APP714 of Amyloid beta A4 protein OS=Homo sapiens GN=APP
P05067-7	7	6	7	6	4	1	7	4	5.25	7	5	9	4	6	1	7	4	5.375	1	1	4	1	1	1	1	6	2	1	5	3	6	7	7	1	3	4.125	0.767442	0.380952	0.484848	1.02381	0.92767	0.934018	2.0625	0.236589	0.310814	Isoform L-APP733 of Amyloid beta A4 protein OS=Homo sapiens GN=APP
P05067-8	7	6	7	6	4	1	7	4	5.25	7	5	9	4	6	1	7	4	5.375	1	1	4	1	1	1	1	6	2	1	5	3	6	7	7	1	3	4.125	0.767442	0.380952	0.484848	1.02381	0.92767	0.934018	2.0625	0.236589	0.310814	Isoform APP751 of Amyloid beta A4 protein OS=Homo sapiens GN=APP
P05067-9	7	6	7	6	4	1	7	4	5.25	7	5	9	4	6	1	7	4	5.375	1	1	4	1	1	1	1	6	2	1	5	3	6	7	7	1	3	4.125	0.767442	0.380952	0.484848	1.02381	0.92767	0.934018	2.0625	0.236589	0.310814	Isoform L-APP752 of Amyloid beta A4 protein OS=Homo sapiens GN=APP
M0R0I3	13	9	13	8	1	8	8	13	9.125	13	9	9	1	12	1	13	10	8.5	1	1	6	1	1	5	1	1	2.125	1	5	6	6	10	5	1	1	4.375	0.514706	0.232877	0.485714	0.931507	0.802402	0.815083	2.05882	0.258831	0.326575	Endophilin-A2 (Fragment) OS=Homo sapiens GN=SH3GL1 PE=1 SV=1
B4DP52	1	1	5	1	1	1	6	3	2.375	1	4	1	1	3	1	3	3	2.125	1	1	5	1	1	4	4	1	2.25	1	1	5	7	12	7	3	1	4.625	2.17647	0.947368	0.486486	0.894737	0.909429	0.92841	2.05556	0.299246	0.292072	HCG2005638, isoform CRA_c OS=Homo sapiens GN=DDX39B PE=1 SV=1
P26232-6	1	1	1	1	6	1	1	1	1.625	1	1	1	1	1	1	1	1	1	27	5	19	1	1	1	1	1	7	1	1	1	26	27	30	14	15	14.375	14.375	4.30769	0.486957	0.615385	0.739272	0.703592	2.05357	0.430533	0.480842	Isoform 6 of Catenin alpha-2 OS=Homo sapiens GN=CTNNA2
Q5STU3	1	1	5	1	1	1	5	3	2.25	1	4	1	1	3	1	3	3	2.125	3	1	5	1	1	4	4	1	2.5	1	1	5	8	13	8	4	1	5.125	2.41176	1.11111	0.487805	0.944444	0.865304	0.899083	2.05	0.330776	0.279045	Spliceosome RNA helicase DDX39B OS=Homo sapiens GN=DDX39B PE=1 SV=2
E7ETM7	6	1	1	3	3	1	1	7	2.875	1	4	1	1	6	4	4	4	3.125	9	5	6	3	7	3	6	3	5.25	5	8	13	14	12	15	9	10	10.75	3.44	1.82609	0.488372	1.08696	0.802402	0.824628	2.04762	0.0257778	0.0458276	Heterogeneous nuclear ribonucleoprotein R OS=Homo sapiens GN=HNRNPR PE=1 SV=1
Q8WXF7-2	5	3	5	3	4	1	5	16	5.25	10	6	3	1	4	7	11	3	5.625	21	6	22	6	3	7	12	9	10.75	5	16	23	26	26	44	19	17	22	3.91111	2.04762	0.488636	1.07143	0.86336	0.910472	2.04651	0.122357	0.118434	Isoform 2 of Atlastin-1 OS=Homo sapiens GN=ATL1
P08238	39	38	57	48	27	35	56	48	43.5	30	46	37	15	36	22	36	24	30.75	75	43	82	17	28	50	60	25	47.5	24	74	77	126	124	146	122	84	97.125	3.15854	1.09195	0.48906	0.706897	0.485305	0.351964	2.04474	0.109752	0.0501007	Heat shock protein HSP 90-beta OS=Homo sapiens GN=HSP90AB1 PE=1 SV=4
Q8WXG6-3	1	1	1	1	1	1	1	3	1.25	1	1	1	1	6	9	1	1	2.625	1	9	1	4	8	15	12	13	7.875	11	16	12	20	13	24	16	16	16	6.09524	6.3	0.492188	2.1	0.71983	0.703592	2.03175	0.178686	0.178465	Isoform 3 of MAP kinase-activating death domain protein OS=Homo sapiens GN=MADD
H0YE29	3	1	1	3	3	1	3	4	2.375	1	4	3	1	1	9	1	1	2.625	9	1	7	1	1	5	4	6	4.25	7	7	5	13	8	15	5	9	8.625	3.28571	1.78947	0.492754	1.10526	0.984142	0.957635	2.02941	0.0885206	0.0971646	Rho GTPase-activating protein 1 (Fragment) OS=Homo sapiens GN=ARHGAP1 PE=1 SV=1
P30519-2	1	6	5	1	3	3	5	3	3.375	1	1	1	1	1	1	1	1	1	9	3	6	1	4	6	5	1	4.375	1	9	12	8	10	14	8	9	8.875	8.875	1.2963	0.492958	0.296296	0.408322	0.351964	2.02857	0.110904	0.173883	Isoform 2 of Heme oxygenase 2 OS=Homo sapiens GN=HMOX2
P10636-2	81	38	40	76	49	8	51	46	48.625	61	72	52	47	63	3	42	64	50.5	4	7	9	13	16	9	6	7	8.875	1	5	8	1	70	4	35	20	18	0.356436	0.182519	0.493056	1.03856	0.89094	0.959139	2.02817	0.765634	0.856335	Isoform Fetal-tau of Microtubule-associated protein tau OS=Homo sapiens GN=MAPT
F8W7G7	1	1	1	1	1	1	1	1	1	4	1	1	1	1	6	1	9	3	14	4	1	1	1	1	1	18	5.125	9	11	1	3	7	4	44	4	10.375	3.45833	5.125	0.493976	3	0.705636	0.703592	2.02439	0.490416	0.543884	Ugl-Y3 OS=Homo sapiens GN=FN1 PE=1 SV=1
P02751-13	1	1	1	1	1	1	1	1	1	4	1	1	1	1	6	1	9	3	14	4	1	1	1	1	1	18	5.125	9	11	1	3	7	4	44	4	10.375	3.45833	5.125	0.493976	3	0.705636	0.703592	2.02439	0.490416	0.543884	Isoform 13 of Fibronectin OS=Homo sapiens GN=FN1
P02751-14	1	1	1	1	1	1	1	1	1	4	1	1	1	1	6	1	9	3	14	4	1	1	1	1	1	18	5.125	9	11	1	3	7	4	44	4	10.375	3.45833	5.125	0.493976	3	0.705636	0.703592	2.02439	0.490416	0.543884	Isoform 14 of Fibronectin OS=Homo sapiens GN=FN1
P02751-15	1	1	1	1	1	1	1	1	1	4	1	1	1	1	6	1	9	3	14	4	1	1	1	1	1	18	5.125	9	11	1	3	7	4	44	4	10.375	3.45833	5.125	0.493976	3	0.705636	0.703592	2.02439	0.490416	0.543884	Isoform 15 of Fibronectin OS=Homo sapiens GN=FN1
P02751-17	1	1	1	1	1	1	1	1	1	4	1	1	1	1	6	1	9	3	14	4	1	1	1	1	1	18	5.125	9	11	1	3	7	4	44	4	10.375	3.45833	5.125	0.493976	3	0.705636	0.703592	2.02439	0.490416	0.543884	Isoform 17 of Fibronectin OS=Homo sapiens GN=FN1
P02751-3	1	1	1	1	1	1	1	1	1	4	1	1	1	1	6	1	9	3	14	4	1	1	1	1	1	18	5.125	9	11	1	3	7	4	44	4	10.375	3.45833	5.125	0.493976	3	0.705636	0.703592	2.02439	0.490416	0.543884	Isoform 3 of Fibronectin OS=Homo sapiens GN=FN1
P02751-5	1	1	1	1	1	1	1	1	1	4	1	1	1	1	6	1	9	3	14	4	1	1	1	1	1	18	5.125	9	11	1	3	7	4	44	4	10.375	3.45833	5.125	0.493976	3	0.705636	0.703592	2.02439	0.490416	0.543884	Isoform 5 of Fibronectin OS=Homo sapiens GN=FN1
P02751-6	1	1	1	1	1	1	1	1	1	4	1	1	1	1	6	1	9	3	14	4	1	1	1	1	1	18	5.125	9	11	1	3	7	4	44	4	10.375	3.45833	5.125	0.493976	3	0.705636	0.703592	2.02439	0.490416	0.543884	Isoform 6 of Fibronectin OS=Homo sapiens GN=FN1
P02751-7	1	1	1	1	1	1	1	1	1	4	1	1	1	1	6	1	9	3	14	4	1	1	1	1	1	18	5.125	9	11	1	3	7	4	44	4	10.375	3.45833	5.125	0.493976	3	0.705636	0.703592	2.02439	0.490416	0.543884	Isoform 7 of Fibronectin OS=Homo sapiens GN=FN1
P02751-8	1	1	1	1	1	1	1	1	1	4	1	1	1	1	6	1	9	3	14	4	1	1	1	1	1	18	5.125	9	11	1	3	7	4	44	4	10.375	3.45833	5.125	0.493976	3	0.705636	0.703592	2.02439	0.490416	0.543884	Isoform 8 of Fibronectin OS=Homo sapiens GN=FN1
P02751-9	1	1	1	1	1	1	1	1	1	4	1	1	1	1	6	1	9	3	14	4	1	1	1	1	1	18	5.125	9	11	1	3	7	4	44	4	10.375	3.45833	5.125	0.493976	3	0.705636	0.703592	2.02439	0.490416	0.543884	Isoform 9 of Fibronectin OS=Homo sapiens GN=FN1
P09936	51	65	79	65	45	45	57	57	58	54	51	70	41	57	17	51	38	47.375	23	34	20	13	32	19	20	9	21.25	20	25	48	45	57	52	43	54	43	0.907652	0.366379	0.494186	0.81681	0.508086	0.435399	2.02353	0.0870457	0.0408394	Ubiquitin carboxyl-terminal hydrolase isozyme L1 OS=Homo sapiens GN=UCHL1 PE=1 SV=2
F8WD04	5	3	5	3	4	1	5	16	5.25	10	6	3	1	4	7	11	3	5.625	21	6	22	6	3	8	12	9	10.875	5	16	23	26	26	44	19	17	22	3.91111	2.07143	0.494318	1.07143	0.86336	0.910472	2.02299	0.132961	0.127836	Atlastin-1 OS=Homo sapiens GN=ATL1 PE=1 SV=1
Q92499-2	1	1	6	3	3	1	7	4	3.25	1	1	1	1	1	3	1	1	1.25	6	5	8	5	7	8	7	1	5.875	3	7	13	17	17	14	10	14	11.875	9.5	1.80769	0.494737	0.384615	0.606626	0.703592	2.02128	0.0898321	0.127712	Isoform 2 of ATP-dependent RNA helicase DDX1 OS=Homo sapiens GN=DDX1
Q92499	1	1	6	3	3	1	7	4	3.25	1	1	1	1	1	3	1	1	1.25	6	5	9	6	7	8	7	1	6.125	3	7	13	19	18	15	10	14	12.375	9.9	1.88462	0.494949	0.384615	0.606626	0.703592	2.02041	0.107647	0.142272	ATP-dependent RNA helicase DDX1 OS=Homo sapiens GN=DDX1 PE=1 SV=2
P31939	3	5	8	6	5	6	11	3	5.875	1	4	4	1	1	8	1	1	2.625	15	7	18	5	5	15	14	1	10	7	15	26	25	26	26	18	18	20.125	7.66667	1.70213	0.496894	0.446809	0.53171	0.476021	2.0125	0.15413	0.143867	Bifunctional purine biosynthesis protein PURH OS=Homo sapiens GN=ATIC PE=1 SV=3
P31939-2	3	5	8	6	5	6	11	3	5.875	1	4	4	1	1	8	1	1	2.625	15	7	18	5	5	15	14	1	10	7	15	26	25	26	26	18	18	20.125	7.66667	1.70213	0.496894	0.446809	0.53171	0.476021	2.0125	0.15413	0.143867	Isoform 2 of Bifunctional purine biosynthesis protein PURH OS=Homo sapiens GN=ATIC
J3KR87	16	1	1	1	1	1	8	1	3.75	1	1	1	1	1	1	1	1	1	1	1	22	1	20	23	15	33	14.5	13	40	19	38	28	40	27	28	29.125	29.125	3.86667	0.497854	0.266667	0.71983	0.703592	2.00862	0.195833	0.173883	Clathrin heavy chain 2 OS=Homo sapiens GN=CLTCL1 PE=1 SV=1
B1AM49	4	1	1	1	1	1	1	1	1.375	1	1	1	1	1	3	1	1	1.25	1	3	10	1	1	1	1	1	2.375	5	13	1	1	8	1	1	8	4.75	3.8	1.72727	0.5	0.909091	0.927049	0.910472	2	0.429238	0.417393	ELAV-like protein 2 OS=Homo sapiens GN=ELAVL2 PE=1 SV=1
B7Z233	9	10	11	12	7	5	12	11	9.625	11	8	10	8	5	1	6	5	6.75	1	1	1	1	1	1	1	1	1	1	1	1	4	1	4	3	1	2	0.296296	0.103896	0.5	0.701299	0.537323	0.699358	2	0.214475	0.258578	Acetyl-CoA acetyltransferase, cytosolic OS=Homo sapiens GN=ACAT2 PE=1 SV=1
B8ZZG1	1	1	1	1	1	1	1	1	1	1	1	1	1	1	3	1	1	1.25	11	1	8	1	1	3	4	7	4.5	1	8	6	11	15	12	11	8	9	7.2	4.5	0.5	1.25	0.71983	0.703592	2	0.169549	0.181391	MAGUK p55 subfamily member 6 OS=Homo sapiens GN=MPP6 PE=1 SV=1
C9J1E7	11	8	22	6	9	5	8	13	10.25	13	9	14	1	15	1	12	7	9	13	1	9	1	1	1	5	4	4.375	1	1	12	1	13	21	8	13	8.75	0.972222	0.426829	0.5	0.878049	0.71983	0.703592	2	0.438091	0.513678	AP-1 complex subunit beta-1 (Fragment) OS=Homo sapiens GN=AP1B1 PE=1 SV=1
C9J6X0	6	1	11	1	1	1	1	6	3.5	7	4	3	1	4	1	9	1	3.75	1	1	1	3	1	1	4	4	2	4	4	1	5	7	6	1	4	4	1.06667	0.571429	0.5	1.07143	0.794236	0.835893	2	0.298322	0.378622	NADH dehydrogenase [ubiquinone] 1 alpha subcomplex subunit 10, mitochondrial (Fragment) OS=Homo sapiens GN=NDUFA10 PE=1 SV=2
C9JZI7	8	9	8	12	6	1	10	5	7.375	7	7	8	4	8	1	9	5	6.125	3	1	1	1	1	3	3	1	1.75	1	1	3	4	8	4	4	3	3.5	0.571429	0.237288	0.5	0.830508	0.80664	0.892435	2	0.136226	0.155618	Nucleosome assembly protein 1-like 4 (Fragment) OS=Homo sapiens GN=NAP1L4 PE=1 SV=1
E9PCR7	13	7	19	5	4	7	5	19	9.875	9	12	5	5	7	32	6	3	9.875	46	29	49	9	9	33	31	6	26.5	38	58	38	64	50	78	40	58	53	5.36709	2.68354	0.5	1	0.849834	0.956134	2	0.173747	0.0992379	2-oxoglutarate dehydrogenase, mitochondrial OS=Homo sapiens GN=OGDH PE=1 SV=1
E9PDF2	13	7	19	5	4	7	5	19	9.875	9	12	5	5	7	32	6	3	9.875	46	29	49	9	9	33	31	6	26.5	38	58	38	64	50	78	40	58	53	5.36709	2.68354	0.5	1	0.849834	0.956134	2	0.173747	0.0992379	2-oxoglutarate dehydrogenase, mitochondrial OS=Homo sapiens GN=OGDH PE=1 SV=1
F5H6C4	1	1	1	1	1	1	1	4	1.375	1	1	1	1	1	1	1	1	1	1	1	8	4	1	1	1	1	2.25	1	1	1	1	1	15	6	10	4.5	4.5	1.63636	0.5	0.727273	0.729429	0.703592	2	0.605606	0.662901	Protein transport protein Sec23A OS=Homo sapiens GN=SEC23A PE=1 SV=1
F5H801	13	7	19	5	4	7	5	19	9.875	9	12	5	5	7	32	6	3	9.875	46	29	49	9	9	33	31	6	26.5	38	58	38	64	50	78	40	58	53	5.36709	2.68354	0.5	1	0.849834	0.956134	2	0.173747	0.0992379	2-oxoglutarate dehydrogenase, mitochondrial OS=Homo sapiens GN=OGDH PE=1 SV=1
G3V555	4	1	1	1	4	3	1	1	2	1	1	1	4	1	5	5	3	2.625	8	1	1	1	7	6	9	1	4.25	1	15	13	9	9	10	1	10	8.5	3.2381	2.125	0.5	1.3125	0.764414	0.785269	2	0.345846	0.430968	Heterogeneous nuclear ribonucleoproteins C1/C2 (Fragment) OS=Homo sapiens GN=HNRNPC PE=1 SV=1
H3BPE1	5	4	16	1	4	1	7	7	5.625	10	6	7	5	11	1	8	5	6.625	4	4	4	3	3	1	1	1	2.625	1	1	6	9	13	4	3	5	5.25	0.792453	0.466667	0.5	1.17778	0.725684	0.775714	2	0.343676	0.40748	Microtubule-actin cross-linking factor 1, isoforms 1/2/3/5 OS=Homo sapiens GN=MACF1 PE=1 SV=1
H3BQK9	5	4	16	1	4	1	7	7	5.625	10	6	7	5	11	1	8	5	6.625	4	4	4	3	3	1	1	1	2.625	1	1	6	9	13	4	3	5	5.25	0.792453	0.466667	0.5	1.17778	0.725684	0.775714	2	0.343676	0.40748	Microtubule-actin cross-linking factor 1, isoforms 1/2/3/5 OS=Homo sapiens GN=MACF1 PE=1 SV=1
O14617	7	1	7	1	1	1	1	7	3.25	1	5	1	1	1	8	4	4	3.125	15	5	10	5	5	7	8	9	8	12	16	13	19	12	24	19	13	16	5.12	2.46154	0.5	0.961538	0.837169	0.853698	2	0.0255939	0.0238671	AP-3 complex subunit delta-1 OS=Homo sapiens GN=AP3D1 PE=1 SV=1
O14617-4	7	1	7	1	1	1	1	7	3.25	1	5	1	1	1	8	4	4	3.125	15	5	10	5	5	7	8	9	8	12	16	13	19	12	24	19	13	16	5.12	2.46154	0.5	0.961538	0.837169	0.853698	2	0.0255939	0.0238671	Isoform 4 of AP-3 complex subunit delta-1 OS=Homo sapiens GN=AP3D1
O14617-5	7	1	7	1	1	1	1	7	3.25	1	5	1	1	1	8	4	4	3.125	15	5	10	5	5	7	8	9	8	12	16	13	19	12	24	19	13	16	5.12	2.46154	0.5	0.961538	0.837169	0.853698	2	0.0255939	0.0238671	Isoform 5 of AP-3 complex subunit delta-1 OS=Homo sapiens GN=AP3D1
O94875	3	1	1	1	1	3	1	3	1.75	1	3	1	1	1	6	1	4	2.25	6	1	7	1	3	3	1	13	4.375	9	7	10	12	7	13	5	7	8.75	3.88889	2.5	0.5	1.28571	0.805641	0.825157	2	0.0943842	0.0800164	Sorbin and SH3 domain-containing protein 2 OS=Homo sapiens GN=SORBS2 PE=1 SV=3
O94875-11	3	1	1	1	1	3	1	3	1.75	1	3	1	1	1	6	1	4	2.25	6	1	7	1	3	3	1	13	4.375	9	7	10	12	7	13	5	7	8.75	3.88889	2.5	0.5	1.28571	0.805641	0.825157	2	0.0943842	0.0800164	Isoform 11 of Sorbin and SH3 domain-containing protein 2 OS=Homo sapiens GN=SORBS2
O94875-7	3	1	1	1	1	3	1	3	1.75	1	3	1	1	1	6	1	4	2.25	6	1	7	1	3	3	1	13	4.375	9	7	10	12	7	13	5	7	8.75	3.88889	2.5	0.5	1.28571	0.805641	0.825157	2	0.0943842	0.0800164	Isoform 7 of Sorbin and SH3 domain-containing protein 2 OS=Homo sapiens GN=SORBS2
P23246	10	5	7	9	10	8	7	8	8	7	9	9	6	7	1	5	6	6.25	1	3	4	1	1	3	1	3	2.125	1	3	5	6	11	1	3	4	4.25	0.68	0.265625	0.5	0.78125	0.71983	0.703592	2	0.257552	0.237836	Splicing factor, proline- and glutamine-rich OS=Homo sapiens GN=SFPQ PE=1 SV=2
Q02218	13	7	19	5	4	7	5	19	9.875	9	12	5	5	7	32	6	3	9.875	46	29	49	9	9	33	31	6	26.5	38	58	38	64	50	78	40	58	53	5.36709	2.68354	0.5	1	0.849834	0.956134	2	0.173747	0.0992379	2-oxoglutarate dehydrogenase, mitochondrial OS=Homo sapiens GN=OGDH PE=1 SV=3
Q02218-2	13	7	19	5	4	7	5	19	9.875	9	12	5	5	7	32	6	3	9.875	46	29	49	9	9	33	31	6	26.5	38	58	38	64	50	78	40	58	53	5.36709	2.68354	0.5	1	0.849834	0.956134	2	0.173747	0.0992379	Isoform 2 of 2-oxoglutarate dehydrogenase, mitochondrial OS=Homo sapiens GN=OGDH
Q07954	12	4	15	3	7	11	3	13	8.5	13	8	12	16	11	1	14	7	10.25	1	1	1	1	1	1	1	1	1	1	1	1	1	6	1	1	4	2	0.195122	0.117647	0.5	1.20588	0.909451	0.950585	2	0.289177	0.379994	Prolow-density lipoprotein receptor-related protein 1 OS=Homo sapiens GN=LRP1 PE=1 SV=2
Q5T5P2-4	1	1	1	1	1	1	1	1	1	1	1	1	1	1	10	1	1	2.125	1	4	1	5	3	3	7	1	3.125	9	8	5	8	5	1	5	9	6.25	2.94118	3.125	0.5	2.125	0.71983	0.703592	2	0.279079	0.259087	Isoform 4 of Sickle tail protein homolog OS=Homo sapiens GN=KIAA1217
Q5T5P2-6	1	1	1	1	1	1	1	1	1	1	1	1	1	1	10	1	1	2.125	1	4	1	5	3	3	7	1	3.125	9	8	5	8	5	1	5	9	6.25	2.94118	3.125	0.5	2.125	0.71983	0.703592	2	0.279079	0.259087	Isoform 6 of Sickle tail protein homolog OS=Homo sapiens GN=KIAA1217
Q5T5P2-7	1	1	1	1	1	1	1	1	1	1	1	1	1	1	10	1	1	2.125	1	4	1	5	3	3	7	1	3.125	9	8	5	8	5	1	5	9	6.25	2.94118	3.125	0.5	2.125	0.71983	0.703592	2	0.279079	0.259087	Isoform 5 of Sickle tail protein homolog OS=Homo sapiens GN=KIAA1217
Q5T5P2-8	1	1	1	1	1	1	1	1	1	1	1	1	1	1	10	1	1	2.125	1	4	1	5	3	3	7	1	3.125	9	8	5	8	5	1	5	9	6.25	2.94118	3.125	0.5	2.125	0.71983	0.703592	2	0.279079	0.259087	Isoform 7 of Sickle tail protein homolog OS=Homo sapiens GN=KIAA1217
Q7L0J3	28	5	28	6	8	10	1	18	13	31	29	24	16	37	1	37	19	24.25	1	1	1	1	1	1	1	1	1	1	3	3	3	1	3	1	1	2	0.0824742	0.0769231	0.5	1.86538	0.71983	0.703592	2	0.119107	0.173883	Synaptic vesicle glycoprotein 2A OS=Homo sapiens GN=SV2A PE=1 SV=1
Q7L0J3-2	28	5	28	6	8	10	1	18	13	31	29	24	16	37	1	37	19	24.25	1	1	1	1	1	1	1	1	1	1	3	3	3	1	3	1	1	2	0.0824742	0.0769231	0.5	1.86538	0.71983	0.703592	2	0.119107	0.173883	Isoform 2 of Synaptic vesicle glycoprotein 2A OS=Homo sapiens GN=SV2A
Q86UW7	1	1	4	1	1	1	1	1	1.375	1	1	1	1	1	1	1	1	1	6	1	1	1	1	4	1	1	2	1	1	6	1	6	15	1	1	4	4	1.45455	0.5	0.727273	0.7554	0.703592	2	0.58122	0.619634	Calcium-dependent secretion activator 2 OS=Homo sapiens GN=CADPS2 PE=1 SV=2
Q8WXG6	1	1	1	1	1	1	1	3	1.25	1	1	1	1	6	9	1	1	2.625	1	9	1	4	8	15	12	14	8	11	16	12	20	13	24	16	16	16	6.09524	6.4	0.5	2.1	0.71983	0.703592	2	0.187157	0.183748	MAP kinase-activating death domain protein OS=Homo sapiens GN=MADD PE=1 SV=2
Q8WXG6-7	1	1	1	1	1	1	1	3	1.25	1	1	1	1	6	9	1	1	2.625	1	9	1	4	8	15	12	14	8	11	16	12	20	13	24	16	16	16	6.09524	6.4	0.5	2.1	0.71983	0.703592	2	0.187157	0.183748	Isoform 7 of MAP kinase-activating death domain protein OS=Homo sapiens GN=MADD
Q8WXG9	1	1	1	5	1	1	1	1	1.5	1	8	1	1	1	1	1	1	1.875	1	1	1	1	1	1	1	1	1	1	4	1	1	1	6	1	1	2	1.06667	0.666667	0.5	1.25	0.894225	0.971681	2	0.329339	0.379994	G-protein coupled receptor 98 OS=Homo sapiens GN=GPR98 PE=1 SV=2
Q9BWD1	9	10	11	12	7	5	12	11	9.625	12	9	10	8	5	1	6	5	7	1	1	1	1	1	1	1	1	1	1	1	1	4	1	4	3	1	2	0.285714	0.103896	0.5	0.727273	0.606626	0.703592	2	0.214475	0.258578	Acetyl-CoA acetyltransferase, cytosolic OS=Homo sapiens GN=ACAT2 PE=1 SV=2
F5H376	1	1	1	1	3	1	1	1	1.25	1	1	1	1	1	1	1	1	1	1	1	1	1	1	1	1	47	6.75	1	1	1	36	1	39	27	1	13.375	13.375	5.4	0.504673	0.8	0.783518	0.703592	1.98148	0.495884	0.543884	SRC kinase-signaling inhibitor 1 (Fragment) OS=Homo sapiens GN=SRCIN1 PE=4 SV=2
O00139-4	1	1	1	1	1	3	4	5	2.125	1	4	1	1	1	12	1	1	2.75	28	16	32	16	9	19	13	12	18.125	1	25	21	53	47	66	39	35	35.875	13.0455	8.52941	0.505226	1.29412	0.928925	0.997633	1.97931	0.86441	0.710832	Isoform 4 of Kinesin-like protein KIF2A OS=Homo sapiens GN=KIF2A
Q15149-5	1	1	166	1	1	1	1	1	21.625	145	1	1	1	253	37	1	1	55	137	1	1	1	1	1	1	1	18	1	97	1	1	1	1	182	1	35.625	0.647727	0.83237	0.505263	2.54335	0.71983	0.703592	1.97917	0.722249	0.710832	Isoform 5 of Plectin OS=Homo sapiens GN=PLEC
Q15149-6	1	1	166	1	1	1	1	1	21.625	145	1	1	1	253	37	1	1	55	137	1	1	1	1	1	1	1	18	1	97	1	1	1	1	182	1	35.625	0.647727	0.83237	0.505263	2.54335	0.71983	0.703592	1.97917	0.722249	0.710832	Isoform 6 of Plectin OS=Homo sapiens GN=PLEC
Q15149-8	1	1	166	1	1	1	1	1	21.625	145	1	1	1	253	37	1	1	55	137	1	1	1	1	1	1	1	18	1	97	1	1	1	1	182	1	35.625	0.647727	0.83237	0.505263	2.54335	0.71983	0.703592	1.97917	0.722249	0.710832	Isoform 8 of Plectin OS=Homo sapiens GN=PLEC
Q15149-9	1	1	166	1	1	1	1	1	21.625	145	1	1	1	253	37	1	1	55	137	1	1	1	1	1	1	1	18	1	97	1	1	1	1	182	1	35.625	0.647727	0.83237	0.505263	2.54335	0.71983	0.703592	1.97917	0.722249	0.710832	Isoform 9 of Plectin OS=Homo sapiens GN=PLEC
Q02750	4	4	11	6	1	1	6	9	5.25	4	7	3	1	4	3	3	1	3.25	20	5	15	8	1	16	16	5	10.75	6	14	20	26	28	36	20	20	21.25	6.53846	2.04762	0.505882	0.619048	0.723148	0.785269	1.97674	0.200108	0.173883	Dual specificity mitogen-activated protein kinase kinase 1 OS=Homo sapiens GN=MAP2K1 PE=1 SV=2
D6RE83	49	57	72	58	39	40	52	52	52.375	49	44	66	39	50	15	46	34	42.875	20	31	18	11	30	17	18	8	19.125	18	23	41	40	48	43	41	48	37.75	0.880466	0.365155	0.506623	0.818616	0.514738	0.473187	1.97386	0.0810757	0.0421902	Ubiquitin carboxyl-terminal hydrolase isozyme L1 OS=Homo sapiens GN=UCHL1 PE=1 SV=1
P13489	9	24	9	28	9	13	28	12	16.5	10	15	12	7	12	1	8	5	8.75	3	9	8	1	6	3	4	4	4.75	1	8	10	17	6	7	13	13	9.375	1.07143	0.287879	0.506667	0.530303	0.552997	0.555892	1.97368	0.291548	0.330416	Ribonuclease inhibitor OS=Homo sapiens GN=RNH1 PE=1 SV=2
Q9UPY8-2	8	5	9	7	4	1	5	6	5.625	9	7	5	1	8	1	6	1	4.75	11	1	7	1	1	6	5	6	4.75	1	7	12	10	13	16	9	7	9.375	1.97368	0.844444	0.506667	0.844444	0.71983	0.703592	1.97368	0.181125	0.254141	Isoform 2 of Microtubule-associated protein RP/EB family member 3 OS=Homo sapiens GN=MAPRE3
P10636-7	91	42	47	85	59	8	62	53	55.875	69	83	64	56	72	3	50	71	58.5	5	7	10	14	19	9	6	8	9.75	3	5	8	4	69	5	37	22	19.125	0.326923	0.174497	0.509804	1.04698	0.888662	0.956134	1.96154	0.947449	0.986745	Isoform Tau-E of Microtubule-associated protein tau OS=Homo sapiens GN=MAPT
P20020-6	69	17	69	24	31	34	13	52	38.625	58	56	50	28	54	9	70	39	45.5	13	4	18	4	9	4	6	10	8.5	3	14	14	26	1	18	34	23	16.625	0.365385	0.220065	0.511278	1.17799	0.773141	0.806137	1.95588	0.536601	0.519739	Isoform K of Plasma membrane calcium-transporting ATPase 1 OS=Homo sapiens GN=ATP2B1
P61978	8	8	12	11	5	6	14	9	9.125	7	10	11	4	9	4	9	6	7.5	8	4	8	4	1	6	7	3	5.125	4	6	13	13	13	15	9	7	10	1.33333	0.561644	0.5125	0.821918	0.71983	0.703592	1.95122	0.0810757	0.102324	Heterogeneous nuclear ribonucleoprotein K OS=Homo sapiens GN=HNRNPK PE=1 SV=1
P61978-2	8	8	12	11	5	6	14	9	9.125	7	10	11	4	9	4	9	6	7.5	8	4	8	4	1	6	7	3	5.125	4	6	13	13	13	15	9	7	10	1.33333	0.561644	0.5125	0.821918	0.71983	0.703592	1.95122	0.0810757	0.102324	Isoform 2 of Heterogeneous nuclear ribonucleoprotein K OS=Homo sapiens GN=HNRNPK
Q9NZW5	1	1	1	1	1	1	1	1	1	1	1	1	1	1	3	1	1	1.25	11	1	8	1	1	3	4	8	4.625	1	8	6	11	15	12	11	8	9	7.2	4.625	0.513889	1.25	0.71983	0.703592	1.94595	0.182516	0.192701	MAGUK p55 subfamily member 6 OS=Homo sapiens GN=MPP6 PE=1 SV=2
Q99962	32	25	35	23	17	15	13	27	23.375	36	30	35	25	34	1	31	19	26.375	9	6	12	5	7	6	6	4	6.875	5	10	17	14	25	17	7	12	13.375	0.507109	0.294118	0.514019	1.12834	0.802402	0.824988	1.94545	0.0470949	0.0501007	Endophilin-A1 OS=Homo sapiens GN=SH3GL2 PE=1 SV=1
P12109	13	1	5	1	1	1	1	5	3.5	9	11	3	8	13	3	3	18	8.5	5	3	1	1	1	1	1	5	2.25	5	7	1	5	5	1	8	3	4.375	0.514706	0.642857	0.514286	2.42857	0.420588	0.351964	1.94444	0.330776	0.445298	Collagen alpha-1(VI) chain OS=Homo sapiens GN=COL6A1 PE=1 SV=3
E5RHC5	3	1	1	1	1	1	1	1	1.25	1	1	1	1	1	1	1	1	1	15	1	16	1	1	1	9	7	6.375	13	17	9	17	19	15	1	8	12.375	12.375	5.1	0.515152	0.8	0.770459	0.703592	1.94118	0.257552	0.262546	ADP-ribosylation factor GTPase-activating protein 1 (Fragment) OS=Homo sapiens GN=ARFGAP1 PE=1 SV=2
O14617-2	6	1	6	1	1	1	1	6	2.875	1	5	1	1	1	7	4	3	2.875	15	5	9	5	5	6	7	8	7.5	11	13	12	18	11	22	17	12	14.5	5.04348	2.6087	0.517241	1	0.816524	0.84985	1.93333	0.0257778	0.0300235	Isoform 2 of AP-3 complex subunit delta-1 OS=Homo sapiens GN=AP3D1
J3QR48	4	8	11	8	5	6	10	7	7.375	6	8	9	6	10	3	9	4	6.875	8	7	6	1	5	6	6	4	5.375	5	9	11	11	10	13	11	13	10.375	1.50909	0.728814	0.518072	0.932203	0.802402	0.909333	1.93023	0.0492442	0.0842528	Importin subunit beta-1 (Fragment) OS=Homo sapiens GN=KPNB1 PE=1 SV=2
Q9ULD0-3	1	4	1	4	5	4	4	11	4.25	1	1	1	1	5	32	1	1	5.375	45	24	54	12	14	31	31	1	26.5	39	52	45	59	43	72	44	55	51.125	9.51163	6.23529	0.518337	1.26471	0.723148	0.703592	1.92925	0.320227	0.198213	Isoform 3 of 2-oxoglutarate dehydrogenase-like, mitochondrial OS=Homo sapiens GN=OGDHL
J3QSX6	3	1	1	5	4	1	1	4	2.5	1	1	1	1	1	4	3	3	1.875	1	1	1	7	1	1	1	1	1.75	1	5	7	4	1	5	1	3	3.375	1.8	0.7	0.518519	0.75	0.865031	0.910472	1.92857	0.395683	0.51849	Actin-binding LIM protein 1 OS=Homo sapiens GN=ABLIM1 PE=1 SV=1
O14639-4	3	1	1	5	4	1	1	4	2.5	1	1	1	1	1	4	3	3	1.875	1	1	1	7	1	1	1	1	1.75	1	5	7	4	1	5	1	3	3.375	1.8	0.7	0.518519	0.75	0.865031	0.910472	1.92857	0.395683	0.51849	Isoform 4 of Actin-binding LIM protein 1 OS=Homo sapiens GN=ABLIM1
O14639-5	3	1	1	5	4	1	1	4	2.5	1	1	1	1	1	4	3	3	1.875	1	1	1	7	1	1	1	1	1.75	1	5	7	4	1	5	1	3	3.375	1.8	0.7	0.518519	0.75	0.865031	0.910472	1.92857	0.395683	0.51849	Isoform 5 of Actin-binding LIM protein 1 OS=Homo sapiens GN=ABLIM1
P61978-3	8	8	12	11	5	6	14	9	9.125	7	10	11	4	9	4	9	6	7.5	8	4	8	4	1	6	7	3	5.125	4	6	13	13	12	15	9	7	9.875	1.31667	0.561644	0.518987	0.821918	0.71983	0.703592	1.92683	0.0851584	0.10439	Isoform 3 of Heterogeneous nuclear ribonucleoprotein K OS=Homo sapiens GN=HNRNPK
P35555	18	1	1	1	1	1	1	3	3.375	1	15	9	4	6	24	1	31	11.375	62	1	21	1	1	1	1	57	18.125	24	58	21	21	13	4	119	19	34.875	3.06593	5.37037	0.519713	3.37037	0.564302	0.476021	1.92414	0.174812	0.206536	Fibrillin-1 OS=Homo sapiens GN=FBN1 PE=1 SV=3
P42025	5	10	8	7	4	1	8	5	6	9	6	8	1	5	1	8	4	5.25	1	1	4	1	3	1	1	1	1.625	1	1	3	5	3	6	1	5	3.125	0.595238	0.270833	0.52	0.875	0.800924	0.822985	1.92308	0.188822	0.248866	Beta-centractin OS=Homo sapiens GN=ACTR1B PE=1 SV=1
E9PEF1	1	3	1	1	1	1	1	1	1.25	1	1	1	1	1	4	1	1	1.375	9	1	11	1	1	6	4	4	4.625	4	6	7	11	9	16	11	7	8.875	6.45455	3.7	0.521127	1.1	0.880008	0.931005	1.91892	0.109752	0.108929	cGMP-dependent 3&#039;,5&#039;-cyclic phosphodiesterase OS=Homo sapiens GN=PDE2A PE=1 SV=2
Q02750-2	4	4	11	6	1	1	6	9	5.25	4	7	3	1	4	3	3	1	3.25	20	5	15	8	4	16	16	5	11.125	6	14	20	26	28	36	20	20	21.25	6.53846	2.11905	0.523529	0.619048	0.723148	0.785269	1.91011	0.149087	0.11727	Isoform 2 of Dual specificity mitogen-activated protein kinase kinase 1 OS=Homo sapiens GN=MAP2K1
B8ZZP4	4	7	9	7	7	4	8	6	6.5	6	5	7	1	4	1	7	4	4.375	1	1	1	1	4	1	1	1	1.375	1	1	4	4	5	1	1	4	2.625	0.6	0.211538	0.52381	0.673077	0.564302	0.699358	1.90909	0.255696	0.366481	Secernin-1 OS=Homo sapiens GN=SCRN1 PE=1 SV=1
Q99832-4	1	1	1	1	1	1	1	1	1	1	1	1	1	1	1	1	1	1	1	1	1	1	1	1	10	6	2.75	1	6	1	13	1	13	6	1	5.25	5.25	2.75	0.52381	1	0.802402	1	1.90909	0.59098	0.575074	Isoform 4 of T-complex protein 1 subunit eta OS=Homo sapiens GN=CCT7
Q9UKE5	4	1	3	4	1	1	3	3	2.5	1	4	1	1	1	9	5	1	2.875	9	1	1	1	6	1	1	1	2.625	8	8	6	1	5	10	1	1	5	1.73913	1.05	0.525	1.15	0.953129	0.934018	1.90476	0.395605	0.429056	TRAF2 and NCK-interacting protein kinase OS=Homo sapiens GN=TNIK PE=1 SV=1
Q9UKE5-4	4	1	3	1	1	1	3	3	2.125	1	4	1	1	1	9	5	1	2.875	9	1	1	1	6	1	1	1	2.625	8	8	6	1	5	10	1	1	5	1.73913	1.23529	0.525	1.35294	0.82337	0.806731	1.90476	0.395605	0.429056	Isoform 4 of TRAF2 and NCK-interacting protein kinase OS=Homo sapiens GN=TNIK
Q9UPN3-5	3	3	14	1	3	1	6	7	4.75	9	5	6	4	10	1	8	5	6	4	4	4	3	3	1	1	1	2.625	1	1	6	7	13	4	3	5	5	0.833333	0.552632	0.525	1.26316	0.71983	0.703592	1.90476	0.379147	0.437887	Isoform 4 of Microtubule-actin cross-linking factor 1, isoforms 1/2/3/5 OS=Homo sapiens GN=MACF1
P02751-11	1	1	1	1	1	1	1	1	1	4	1	1	1	1	6	1	9	3	13	4	4	1	1	1	1	16	5.125	9	10	1	3	6	4	41	4	9.75	3.25	5.125	0.525641	3	0.705636	0.703592	1.90244	0.557899	0.565828	Isoform 11 of Fibronectin OS=Homo sapiens GN=FN1
O14936-3	1	1	1	1	1	1	5	1	1.5	1	1	1	1	1	5	4	3	2.125	6	1	7	3	1	4	1	5	3.5	5	1	3	13	8	12	6	5	6.625	3.11765	2.33333	0.528302	1.41667	0.71983	0.703592	1.89286	0.288959	0.378622	Isoform 3 of Peripheral plasma membrane protein CASK OS=Homo sapiens GN=CASK
O14936-4	1	1	1	1	1	1	5	1	1.5	1	1	1	1	1	5	4	3	2.125	6	1	7	3	1	4	1	5	3.5	5	1	3	13	8	12	6	5	6.625	3.11765	2.33333	0.528302	1.41667	0.71983	0.703592	1.89286	0.288959	0.378622	Isoform 4 of Peripheral plasma membrane protein CASK OS=Homo sapiens GN=CASK
E9PHW9	100	33	103	50	54	67	50	117	71.75	82	101	70	77	82	144	113	74	92.875	170	99	154	75	65	81	84	61	98.625	155	135	163	233	201	198	203	202	186.25	2.00538	1.37456	0.52953	1.29443	0.71983	0.703592	1.88847	0.0355024	0.0185951	Ankyrin-2 (Fragment) OS=Homo sapiens GN=ANK2 PE=1 SV=1
F5GWY2	3	4	8	6	5	6	11	3	5.75	1	3	4	1	1	7	1	1	2.375	15	7	18	5	5	15	14	1	10	6	14	24	23	25	24	17	18	18.875	7.94737	1.73913	0.529801	0.413043	0.485305	0.396977	1.8875	0.185366	0.176859	Phosphoribosylaminoimidazolecarboxamide formyltransferase OS=Homo sapiens GN=ATIC PE=1 SV=1
Q13332-2	1	5	4	5	4	3	5	1	3.5	3	3	3	3	1	3	4	1	2.625	15	4	12	1	9	9	6	6	7.75	6	13	13	19	16	23	15	12	14.625	5.57143	2.21429	0.529915	0.75	0.811561	0.777574	1.8871	0.0943842	0.127836	Isoform PTPS-MEA of Receptor-type tyrosine-protein phosphatase S OS=Homo sapiens GN=PTPRS
D6RHE1	78	30	80	46	49	57	47	94	60.125	64	84	57	64	65	119	90	60	75.375	145	84	131	61	54	68	72	51	83.25	131	112	137	196	170	169	170	171	157	2.08292	1.38462	0.530255	1.25364	0.71983	0.703592	1.88589	0.0377827	0.0188026	Ankyrin-2 (Fragment) OS=Homo sapiens GN=ANK2 PE=1 SV=1
P02675	3	19	38	9	1	1	11	4	10.75	14	10	22	4	16	1	4	16	10.875	10	1	8	1	3	14	9	23	8.625	1	96	4	1	8	5	12	3	16.25	1.49425	0.802326	0.530769	1.01163	0.802402	0.805267	1.88406	0.795147	0.932719	Fibrinogen beta chain OS=Homo sapiens GN=FGB PE=1 SV=2
F5H3X9	29	26	32	28	19	18	34	27	26.625	22	27	24	10	27	16	23	12	20.125	28	20	35	13	18	22	20	13	21.125	20	22	40	42	47	59	46	42	39.75	1.97516	0.793427	0.531447	0.755869	0.510898	0.435399	1.88166	0.041252	0.0300235	Serine/threonine-protein phosphatase 2A 65 kDa regulatory subunit A alpha isoform OS=Homo sapiens GN=PPP2R1A PE=1 SV=1
Q10567-2	17	10	28	10	10	8	9	15	13.375	19	12	19	7	20	5	16	8	13.25	14	6	10	7	6	5	5	5	7.25	5	10	13	14	19	26	8	14	13.625	1.0283	0.542056	0.53211	0.990654	0.795791	0.806731	1.87931	0.0632686	0.06281	Isoform B of AP-1 complex subunit beta-1 OS=Homo sapiens GN=AP1B1
I6L894	98	1	84	48	55	1	47	114	56	72	105	65	70	83	141	111	70	89.625	189	92	175	77	68	80	88	70	104.875	159	131	176	260	198	226	207	218	196.875	2.19665	1.87277	0.532698	1.60045	0.71983	0.703592	1.87723	0.0328233	0.0188026	Ankyrin-2 OS=Homo sapiens GN=ANK2 PE=1 SV=1
Q01484	120	33	107	52	60	67	50	136	78.125	90	122	77	83	99	166	133	84	106.75	211	107	197	91	79	91	99	79	119.25	182	153	201	291	226	252	239	246	223.75	2.09602	1.5264	0.532961	1.3664	0.705636	0.703592	1.87631	0.0377827	0.0201808	Ankyrin-2 OS=Homo sapiens GN=ANK2 PE=1 SV=4
K7EK06	5	1	4	1	1	1	1	5	2.375	5	5	3	1	1	6	4	1	3.25	10	4	8	3	1	1	1	4	4	8	8	8	9	5	8	7	7	7.5	2.30769	1.68421	0.533333	1.36842	0.71983	0.703592	1.875	0.151856	0.18074	Phenylalanine--tRNA ligase alpha subunit (Fragment) OS=Homo sapiens GN=FARSA PE=1 SV=2
P54920	4	4	9	1	1	1	1	3	3	7	5	1	1	6	1	5	1	3.375	3	1	3	1	1	1	1	5	2	1	1	4	4	4	9	4	3	3.75	1.11111	0.666667	0.533333	1.125	0.865031	0.853698	1.875	0.293987	0.406426	Alpha-soluble NSF attachment protein OS=Homo sapiens GN=NAPA PE=1 SV=3
Q01484-2	99	33	100	50	56	66	49	114	70.875	81	105	73	80	81	145	109	74	93.5	159	98	155	79	66	80	88	62	98.375	157	135	166	228	201	190	195	202	184.25	1.97059	1.38801	0.533921	1.31922	0.71983	0.703592	1.87294	0.0328233	0.0141859	Isoform 2 of Ankyrin-2 OS=Homo sapiens GN=ANK2
O75061	7	3	13	6	9	1	7	3	6.125	6	7	6	1	7	8	6	1	5.25	15	1	21	10	13	10	7	16	11.625	10	16	20	30	27	27	21	23	21.75	4.14286	1.89796	0.534483	0.857143	0.865031	0.934018	1.87097	0.180643	0.162704	Putative tyrosine-protein phosphatase auxilin OS=Homo sapiens GN=DNAJC6 PE=1 SV=3
P21246	3	1	1	1	1	1	1	4	1.625	1	3	1	3	1	3	1	3	2	4	1	5	3	1	4	1	12	3.875	6	6	5	4	10	6	15	6	7.25	3.625	2.38462	0.534483	1.23077	0.71983	0.703592	1.87097	0.187413	0.152129	Pleiotrophin OS=Homo sapiens GN=PTN PE=1 SV=1
Q9ULD0-2	7	4	11	4	5	4	4	12	6.375	4	7	3	1	5	35	3	1	7.375	47	26	56	13	15	33	33	9	29	43	56	48	61	47	76	46	57	54.25	7.35593	4.54902	0.534562	1.15686	0.723148	0.719584	1.87069	0.152768	0.0762853	Isoform 2 of 2-oxoglutarate dehydrogenase-like, mitochondrial OS=Homo sapiens GN=OGDHL
B7Z257	1	1	4	1	3	1	1	1	1.625	1	4	1	3	3	1	1	1	1.875	11	3	8	1	4	1	7	3	4.75	6	11	6	9	1	15	12	11	8.875	4.73333	2.92308	0.535211	1.15385	0.802402	0.845278	1.86842	0.236589	0.208754	Regulator of G-protein-signaling 7 OS=Homo sapiens GN=RGS7 PE=2 SV=1
P30043	7	5	8	7	8	4	1	7	5.875	5	8	4	1	6	1	1	1	3.375	1	5	4	1	1	1	1	1	1.875	1	1	5	4	6	6	4	1	3.5	1.03704	0.319149	0.535714	0.574468	0.606626	0.588491	1.86667	0.35979	0.389787	Flavin reductase (NADPH) OS=Homo sapiens GN=BLVRB PE=1 SV=3
P53677	5	1	4	1	4	4	1	5	3.125	1	5	1	3	3	4	3	4	3	9	4	4	3	1	3	3	3	3.75	5	6	7	8	7	12	5	6	7	2.33333	1.2	0.535714	0.96	0.862613	0.878772	1.86667	0.0888867	0.0715226	AP-3 complex subunit mu-2 OS=Homo sapiens GN=AP3M2 PE=1 SV=1
K7ER00	5	1	6	3	4	1	1	12	4.125	6	7	4	1	1	9	5	1	4.25	21	5	19	4	3	5	5	5	8.375	11	13	13	22	16	23	11	16	15.625	3.67647	2.0303	0.536	1.0303	0.909429	0.92841	1.86567	0.0742133	0.0991946	Phenylalanine--tRNA ligase alpha subunit OS=Homo sapiens GN=FARSA PE=1 SV=1
Q9Y285	5	1	6	3	4	1	1	12	4.125	6	7	4	1	1	9	5	1	4.25	21	5	19	4	3	5	5	5	8.375	11	13	13	22	16	23	11	16	15.625	3.67647	2.0303	0.536	1.0303	0.909429	0.92841	1.86567	0.0742133	0.0991946	Phenylalanine--tRNA ligase alpha subunit OS=Homo sapiens GN=FARSA PE=1 SV=3
O00429-5	17	8	26	1	1	1	1	1	7	1	1	1	5	1	1	1	1	1.5	1	1	9	1	1	7	1	1	2.75	1	1	1	1	34	1	1	1	5.125	3.41667	0.392857	0.536585	0.214286	0.71983	0.703592	1.86364	0.97965	0.987171	Isoform 5 of Dynamin-1-like protein OS=Homo sapiens GN=DNM1L
Q99961	15	10	15	10	1	8	9	16	10.5	20	11	11	1	16	1	16	11	10.875	1	1	7	1	5	5	1	1	2.75	1	6	9	6	11	6	1	1	5.125	0.471264	0.261905	0.536585	1.03571	0.836911	0.841586	1.86364	0.392957	0.479529	Endophilin-A2 OS=Homo sapiens GN=SH3GL1 PE=1 SV=1
P30153	30	26	35	29	19	18	36	28	27.625	24	27	25	10	28	18	24	12	21	30	22	37	13	19	24	23	15	22.875	22	24	42	46	49	63	49	45	42.5	2.02381	0.828054	0.538235	0.760181	0.537323	0.488152	1.85792	0.0388077	0.0300235	Serine/threonine-protein phosphatase 2A 65 kDa regulatory subunit A alpha isoform OS=Homo sapiens GN=PPP2R1A PE=1 SV=4
Q14CZ8	13	17	14	18	3	6	10	10	11.375	12	11	11	11	15	1	11	7	9.875	1	1	1	1	1	4	4	1	1.75	1	1	4	5	6	4	1	4	3.25	0.329114	0.153846	0.538462	0.868132	0.763129	0.777574	1.85714	0.249516	0.352554	Hepatocyte cell adhesion molecule OS=Homo sapiens GN=HEPACAM PE=1 SV=1
Q9ULD0	8	4	12	4	5	4	4	14	6.875	1	8	1	1	5	40	1	1	7.25	53	29	60	15	16	36	35	10	31.75	47	63	50	67	50	83	50	61	58.875	8.12069	4.61818	0.539278	1.05455	0.71983	0.703592	1.85433	0.153522	0.0691635	2-oxoglutarate dehydrogenase-like, mitochondrial OS=Homo sapiens GN=OGDHL PE=1 SV=3
O94903	1	1	1	4	1	1	4	1	1.75	1	1	1	1	1	6	1	1	1.625	9	4	8	4	4	3	1	1	4.25	5	7	7	6	11	12	6	9	7.875	4.84615	2.42857	0.539683	0.928571	0.992016	0.948371	1.85294	0.107047	0.111856	Proline synthase co-transcribed bacterial homolog protein OS=Homo sapiens GN=PROSC PE=1 SV=1
B4DIV7	30	33	40	33	33	27	32	1	28.625	34	34	30	36	28	5	29	25	27.625	3	14	8	8	12	7	8	1	7.625	5	11	20	16	31	14	1	15	14.125	0.511312	0.266376	0.539823	0.965066	0.858657	0.907898	1.85246	0.511264	0.51383	Secernin-1 OS=Homo sapiens GN=SCRN1 PE=1 SV=1
Q92499-3	1	1	5	3	3	1	7	4	3.125	1	1	1	1	1	3	1	1	1.25	6	5	8	6	7	8	6	1	5.875	3	7	12	16	14	13	10	12	10.875	8.7	1.88	0.54023	0.4	0.611794	0.703592	1.85106	0.113376	0.160948	Isoform 3 of ATP-dependent RNA helicase DDX1 OS=Homo sapiens GN=DDX1
O75334	1	1	1	1	1	1	1	1	1	1	1	1	1	1	17	1	1	3	1	1	23	1	8	7	12	33	10.75	16	30	17	18	21	25	16	16	19.875	6.625	10.75	0.540881	3	0.71983	0.703592	1.84884	0.137842	0.152129	Liprin-alpha-2 OS=Homo sapiens GN=PPFIA2 PE=1 SV=2
Q16720-2	43	15	45	17	19	19	9	28	24.375	40	33	35	22	34	1	42	23	28.75	6	1	8	4	5	4	4	1	4.125	1	1	7	11	14	8	11	8	7.625	0.265217	0.169231	0.540984	1.17949	0.898356	0.910472	1.84848	0.378124	0.483268	Isoform XA of Plasma membrane calcium-transporting ATPase 3 OS=Homo sapiens GN=ATP2B3
Q9UBB6	12	12	24	18	7	10	12	9	13	20	14	16	10	19	1	20	7	13.375	3	1	15	1	4	7	8	7	5.75	1	5	9	13	21	11	15	10	10.625	0.794393	0.442308	0.541176	1.02885	0.783518	0.78272	1.84783	0.323112	0.353348	Neurochondrin OS=Homo sapiens GN=NCDN PE=1 SV=1
Q9UBB6-2	12	12	24	17	7	10	12	9	12.875	20	14	16	10	19	1	20	7	13.375	3	1	15	1	4	7	8	7	5.75	1	5	9	13	21	11	15	10	10.625	0.794393	0.446602	0.541176	1.03883	0.791423	0.785269	1.84783	0.323112	0.353348	Isoform 2 of Neurochondrin OS=Homo sapiens GN=NCDN
Q9UBB6-3	12	12	24	18	7	10	12	9	13	20	14	16	10	19	1	20	7	13.375	3	1	15	1	4	7	8	7	5.75	1	5	9	13	21	11	15	10	10.625	0.794393	0.442308	0.541176	1.02885	0.783518	0.78272	1.84783	0.323112	0.353348	Isoform 3 of Neurochondrin OS=Homo sapiens GN=NCDN
O75334-4	1	1	1	1	1	1	1	1	1	1	1	1	1	1	17	1	1	3	1	1	23	1	8	7	12	32	10.625	15	30	17	18	21	24	16	16	19.625	6.54167	10.625	0.541401	3	0.71983	0.703592	1.84706	0.138295	0.152202	Isoform 4 of Liprin-alpha-2 OS=Homo sapiens GN=PPFIA2
C9JFZ1	19	9	22	9	7	5	9	16	12	17	16	13	10	16	1	18	8	12.375	1	1	3	1	4	1	1	1	1.625	1	1	1	1	12	3	4	1	3	0.242424	0.135417	0.541667	1.03125	0.859316	0.824988	1.84615	0.538894	0.535108	Synaptojanin-1 OS=Homo sapiens GN=SYNJ1 PE=1 SV=1
C9JR52	3	1	1	1	1	1	1	4	1.625	1	3	1	3	1	3	1	3	2	4	1	5	3	1	4	1	12	3.875	6	6	5	4	10	6	14	6	7.125	3.5625	2.38462	0.54386	1.23077	0.71983	0.703592	1.83871	0.188412	0.153398	Pleiotrophin OS=Homo sapiens GN=PTN PE=4 SV=1
P10636-9	53	31	36	54	40	5	48	35	37.75	48	58	49	46	50	1	39	47	42.25	5	1	9	9	16	4	4	1	6.125	1	5	8	4	65	5	1	1	11.25	0.266272	0.162252	0.544444	1.11921	0.890101	0.931005	1.83673	0.847317	0.945158	Isoform Tau-G of Microtubule-associated protein tau OS=Homo sapiens GN=MAPT
B4E363	5	1	6	3	4	1	1	12	4.125	6	7	4	1	1	9	5	1	4.25	21	5	19	4	3	5	5	5	8.375	11	13	13	22	16	21	11	16	15.375	3.61765	2.0303	0.544715	1.0303	0.909429	0.92841	1.83582	0.0753226	0.100104	Phenylalanine--tRNA ligase alpha subunit OS=Homo sapiens GN=FARSA PE=1 SV=1
Q02252	33	29	38	35	25	25	33	36	31.75	34	36	30	31	38	8	27	26	28.75	13	33	11	18	11	21	17	3	15.875	5	15	22	39	52	35	30	35	29.125	1.01304	0.5	0.545064	0.905512	0.71983	0.703592	1.83465	0.334631	0.28306	Methylmalonate-semialdehyde dehydrogenase [acylating], mitochondrial OS=Homo sapiens GN=ALDH6A1 PE=1 SV=2
H7BXK2	1	1	1	1	1	1	1	1	1	1	1	1	1	1	7	1	1	1.75	1	1	9	1	4	4	3	1	3	10	1	1	4	7	12	4	5	5.5	3.14286	3	0.545455	1.75	0.71983	0.703592	1.83333	0.379834	0.315601	SH3 and multiple ankyrin repeat domains protein 2 (Fragment) OS=Homo sapiens GN=SHANK2 PE=1 SV=1
Q9BPW8	16	11	26	10	8	12	7	14	13	24	17	21	14	18	3	19	12	16	1	6	1	1	3	4	1	1	2.25	3	4	6	3	8	3	1	5	4.125	0.257812	0.173077	0.545455	1.23077	0.812848	0.822985	1.83333	0.262905	0.298138	Protein NipSnap homolog 1 OS=Homo sapiens GN=NIPSNAP1 PE=1 SV=1
Q5T6W2	8	8	12	10	4	6	13	9	8.75	7	10	11	4	9	4	9	6	7.5	8	4	8	4	1	6	7	3	5.125	4	6	12	13	11	14	9	6	9.375	1.25	0.585714	0.546667	0.857143	0.71983	0.703592	1.82927	0.110842	0.135575	Heterogeneous nuclear ribonucleoprotein K (Fragment) OS=Homo sapiens GN=HNRNPK PE=1 SV=1
F8W878	1	1	1	1	1	1	1	1	1	1	1	1	1	1	12	1	1	2.375	18	3	15	10	13	1	9	1	8.75	13	20	1	23	17	20	12	22	16	6.73684	8.75	0.546875	2.375	0.71983	0.703592	1.82857	0.391405	0.388416	Brain-specific angiogenesis inhibitor 1-associated protein 2 OS=Homo sapiens GN=BAIAP2 PE=1 SV=1
P49802	1	1	4	1	3	1	1	1	1.625	1	4	1	3	3	5	1	1	2.375	11	3	8	1	4	9	7	3	5.75	6	11	6	9	13	16	12	11	10.5	4.42105	3.53846	0.547619	1.46154	0.71983	0.703592	1.82609	0.0830746	0.101014	Regulator of G-protein signaling 7 OS=Homo sapiens GN=RGS7 PE=1 SV=3
P49802-2	1	1	4	1	3	1	1	1	1.625	1	4	1	3	3	5	1	1	2.375	11	3	8	1	4	9	7	3	5.75	6	11	6	9	13	16	12	11	10.5	4.42105	3.53846	0.547619	1.46154	0.71983	0.703592	1.82609	0.0830746	0.101014	Isoform 2 of Regulator of G-protein signaling 7 OS=Homo sapiens GN=RGS7
P49802-3	1	1	4	1	3	1	1	1	1.625	1	4	1	3	3	5	1	1	2.375	11	3	8	1	4	9	7	3	5.75	6	11	6	9	13	16	12	11	10.5	4.42105	3.53846	0.547619	1.46154	0.71983	0.703592	1.82609	0.0830746	0.101014	Isoform 3 of Regulator of G-protein signaling 7 OS=Homo sapiens GN=RGS7
P49802-4	1	1	4	1	3	1	1	1	1.625	1	4	1	3	3	5	1	1	2.375	11	3	8	1	4	9	7	3	5.75	6	11	6	9	13	16	12	11	10.5	4.42105	3.53846	0.547619	1.46154	0.71983	0.703592	1.82609	0.0830746	0.101014	Isoform 4 of Regulator of G-protein signaling 7 OS=Homo sapiens GN=RGS7
P49802-5	1	1	4	1	3	1	1	1	1.625	1	4	1	3	3	5	1	1	2.375	11	3	8	1	4	9	7	3	5.75	6	11	6	9	13	16	12	11	10.5	4.42105	3.53846	0.547619	1.46154	0.71983	0.703592	1.82609	0.0830746	0.101014	Isoform 5 of Regulator of G-protein signaling 7 OS=Homo sapiens GN=RGS7
Q9Y4J8-10	1	1	1	1	1	1	1	1	1	1	1	1	1	1	7	1	1	1.75	11	1	6	4	1	5	6	6	5	1	7	11	12	13	13	11	5	9.125	5.21429	5	0.547945	1.75	0.71983	0.703592	1.825	0.27799	0.400878	Isoform 10 of Dystrobrevin alpha OS=Homo sapiens GN=DTNA
E5RG77	1	1	1	4	1	1	4	1	1.75	1	1	1	1	1	6	1	1	1.625	9	4	8	4	4	3	1	1	4.25	5	7	7	6	11	11	6	9	7.75	4.76923	2.42857	0.548387	0.928571	0.992016	0.948371	1.82353	0.109752	0.116312	Proline synthase co-transcribed bacterial homolog protein (Fragment) OS=Homo sapiens GN=PROSC PE=1 SV=1
J3QQJ5	1	1	1	1	1	1	1	1	1	1	1	1	1	1	1	1	1	1	10	1	1	1	1	1	1	1	2.125	10	1	1	6	1	1	10	1	3.875	3.875	2.125	0.548387	1	0.802402	1	1.82353	0.54164	0.520245	Trafficking protein particle complex subunit 8 OS=Homo sapiens GN=TRAPPC8 PE=1 SV=1
P31323	16	7	20	4	12	14	5	16	11.75	14	15	13	13	12	11	17	9	13	22	4	20	3	6	16	16	26	14.125	7	22	25	32	27	41	27	25	25.75	1.98077	1.20213	0.548544	1.10638	0.722973	0.7149	1.82301	0.181012	0.13038	cAMP-dependent protein kinase type II-beta regulatory subunit OS=Homo sapiens GN=PRKAR2B PE=1 SV=3
Q9H115	24	20	42	19	21	9	15	26	22	36	22	21	18	33	6	30	15	22.625	18	8	15	4	12	9	8	15	11.125	7	16	17	25	30	31	15	21	20.25	0.895028	0.505682	0.549383	1.02841	0.834329	0.863471	1.82022	0.0687428	0.0474182	Beta-soluble NSF attachment protein OS=Homo sapiens GN=NAPB PE=1 SV=2
B7Z223	1	1	4	1	3	1	1	1	1.625	1	4	1	3	3	4	1	1	2.25	11	3	7	1	4	8	7	3	5.5	6	11	6	9	11	14	12	11	10	4.44444	3.38462	0.55	1.38462	0.71983	0.703592	1.81818	0.0776623	0.0977377	Regulator of G-protein-signaling 7 OS=Homo sapiens GN=RGS7 PE=2 SV=1
E7ESS2	1	1	1	1	3	1	3	3	1.75	1	1	1	1	1	8	1	1	1.875	1	1	1	8	5	1	1	4	2.75	6	7	6	7	1	8	4	1	5	2.66667	1.57143	0.55	1.07143	0.969288	0.982041	1.81818	0.437635	0.397462	Mitogen-activated protein kinase kinase kinase kinase 4 OS=Homo sapiens GN=MAP4K4 PE=1 SV=2
H0Y390	5	1	14	1	4	1	1	7	4.25	1	1	7	1	1	1	8	5	3.125	1	4	1	1	1	1	1	1	1.375	1	1	1	7	1	1	3	5	2.5	0.8	0.323529	0.55	0.735294	0.854387	0.875164	1.81818	0.497462	0.546391	Microtubule-actin cross-linking factor 1, isoforms 1/2/3/5 (Fragment) OS=Homo sapiens GN=MACF1 PE=1 SV=1
Q8IWQ3-6	1	1	1	1	1	1	1	1	1	1	1	1	1	1	11	1	1	2.25	1	5	1	12	9	1	8	1	4.75	10	10	13	10	6	8	6	6	8.625	3.83333	4.75	0.550725	2.25	0.71983	0.703592	1.81579	0.289298	0.274696	Isoform 6 of Serine/threonine-protein kinase BRSK2 OS=Homo sapiens GN=BRSK2
B1AKZ5	4	1	4	4	3	1	6	5	3.5	6	5	3	4	8	1	3	4	4.25	3	5	1	3	3	6	5	1	3.375	1	4	7	7	10	9	7	4	6.125	1.44118	0.964286	0.55102	1.21429	0.71983	0.711853	1.81481	0.302789	0.377163	Astrocytic phosphoprotein PEA-15 OS=Homo sapiens GN=PEA15 PE=1 SV=1
C9JKG1	11	1	1	1	1	1	1	9	3.25	4	9	1	6	4	11	1	15	6.375	6	1	3	1	1	1	1	13	3.375	10	15	1	4	5	1	8	5	6.125	0.960784	1.03846	0.55102	1.96154	0.705636	0.703592	1.81481	0.391213	0.387667	Biglycan (Fragment) OS=Homo sapiens GN=BGN PE=4 SV=1
Q15121	4	1	4	4	3	1	6	5	3.5	6	5	3	4	8	1	3	4	4.25	3	5	1	3	3	6	5	1	3.375	1	4	7	7	10	9	7	4	6.125	1.44118	0.964286	0.55102	1.21429	0.71983	0.711853	1.81481	0.302789	0.377163	Astrocytic phosphoprotein PEA-15 OS=Homo sapiens GN=PEA15 PE=1 SV=2
Q13332-3	1	5	4	5	4	3	5	1	3.5	3	3	3	3	1	3	4	1	2.625	14	4	11	1	9	8	6	6	7.375	1	13	12	18	15	22	14	12	13.375	5.09524	2.10714	0.551402	0.75	0.811561	0.777574	1.81356	0.301752	0.477528	Isoform PTPS-MEB of Receptor-type tyrosine-protein phosphatase S OS=Homo sapiens GN=PTPRS
F5H5P1	5	1	1	4	4	4	4	6	3.625	1	4	4	1	1	11	8	3	4.125	13	1	8	1	1	1	5	18	6	11	15	11	12	10	13	7	8	10.875	2.63636	1.65517	0.551724	1.13793	0.966075	0.941428	1.8125	0.125375	0.11883	Disks large homolog 2 OS=Homo sapiens GN=DLG2 PE=4 SV=1
J3KQ32	7	7	7	9	1	1	6	6	5.5	6	6	7	5	7	1	5	3	5	1	3	1	1	5	3	1	1	2	1	1	5	4	11	1	3	3	3.625	0.725	0.363636	0.551724	0.909091	0.961701	0.931005	1.8125	0.440174	0.522868	Obg-like ATPase 1 OS=Homo sapiens GN=OLA1 PE=1 SV=1
Q15811-4	1	1	1	1	1	1	1	3	1.25	1	1	1	1	1	1	1	1	1	12	3	8	1	1	5	1	1	4	1	1	1	18	10	15	1	11	7.25	7.25	3.2	0.551724	0.8	0.737022	0.703592	1.8125	0.632439	0.701027	Isoform 4 of Intersectin-1 OS=Homo sapiens GN=ITSN1
Q02252-2	33	28	37	34	25	25	32	35	31.125	33	35	29	31	37	8	26	26	28.125	13	33	11	18	11	21	17	3	15.875	5	15	21	39	52	33	30	35	28.75	1.02222	0.51004	0.552174	0.903614	0.71983	0.703592	1.81102	0.344206	0.294733	Isoform 2 of Methylmalonate-semialdehyde dehydrogenase [acylating], mitochondrial OS=Homo sapiens GN=ALDH6A1
E7EU96	10	4	8	5	5	5	4	7	6	7	7	5	4	6	4	6	4	5.375	6	1	8	1	3	7	6	5	4.625	4	10	7	9	11	10	7	9	8.375	1.55814	0.770833	0.552239	0.895833	0.802402	0.868921	1.81081	0.0876025	0.114683	Casein kinase II subunit alpha OS=Homo sapiens GN=CSNK2A1 PE=1 SV=1
P68400	10	4	8	5	5	5	4	7	6	7	7	5	4	6	4	6	4	5.375	6	1	8	1	3	7	6	5	4.625	4	10	7	9	11	10	7	9	8.375	1.55814	0.770833	0.552239	0.895833	0.802402	0.868921	1.81081	0.0876025	0.114683	Casein kinase II subunit alpha OS=Homo sapiens GN=CSNK2A1 PE=1 SV=1
F8WCA0	18	3	13	4	8	4	1	11	7.75	23	19	18	1	22	1	19	11	14.25	3	1	4	1	3	3	1	5	2.625	1	6	3	6	6	4	5	7	4.75	0.333333	0.33871	0.552632	1.83871	0.743179	0.841586	1.80952	0.174812	0.16857	Vesicle-associated membrane protein 2 OS=Homo sapiens GN=VAMP2 PE=4 SV=1
J3QRU4	18	3	13	4	8	4	1	11	7.75	23	19	18	1	22	1	19	11	14.25	3	1	4	1	3	3	1	5	2.625	1	6	3	6	6	4	5	7	4.75	0.333333	0.33871	0.552632	1.83871	0.743179	0.841586	1.80952	0.174812	0.16857	Vesicle-associated membrane protein 2 OS=Homo sapiens GN=VAMP2 PE=4 SV=2
L7N2F9	18	3	13	4	8	4	1	11	7.75	23	19	18	12	22	1	19	11	15.625	3	1	4	1	3	3	1	5	2.625	1	6	3	6	6	4	5	7	4.75	0.304	0.33871	0.552632	2.01613	0.71983	0.703592	1.80952	0.174812	0.16857	Uncharacterized protein (Fragment) OS=Homo sapiens PE=4 SV=1
P63027	18	3	13	4	8	4	1	11	7.75	23	19	18	11	22	1	19	11	15.5	3	1	4	1	3	3	1	5	2.625	1	6	3	6	6	4	5	7	4.75	0.306452	0.33871	0.552632	2	0.71983	0.703592	1.80952	0.174812	0.16857	Vesicle-associated membrane protein 2 OS=Homo sapiens GN=VAMP2 PE=1 SV=3
Q9UHD8-3	18	10	16	11	8	5	10	10	11	14	14	17	14	24	1	22	15	15.125	3	3	3	1	3	1	6	1	2.625	1	1	3	7	9	7	7	3	4.75	0.31405	0.238636	0.552632	1.375	0.910971	1	1.80952	0.343676	0.344688	Isoform 3 of Septin-9 OS=Homo sapiens GN=SEPT9
Q13332-6	1	5	4	5	4	3	5	1	3.5	3	3	3	3	1	3	4	1	2.625	15	4	12	1	9	9	6	6	7.75	1	13	13	19	16	23	15	12	14	5.33333	2.21429	0.553571	0.75	0.811561	0.777574	1.80645	0.325208	0.480842	Isoform 2 of Receptor-type tyrosine-protein phosphatase S OS=Homo sapiens GN=PTPRS
P23677	1	1	1	1	1	1	1	1	1	1	1	1	1	1	5	1	1	1.5	7	1	6	4	3	6	4	5	4.5	5	10	8	7	7	10	7	11	8.125	5.41667	4.5	0.553846	1.5	0.71983	0.703592	1.80556	0.07498	0.102324	Inositol-trisphosphate 3-kinase A OS=Homo sapiens GN=ITPKA PE=1 SV=1
Q8NEV1	10	4	7	5	5	5	4	7	5.875	7	7	5	4	6	4	6	4	5.375	6	1	8	1	3	6	6	5	4.5	4	10	7	8	10	10	7	9	8.125	1.51163	0.765957	0.553846	0.914894	0.83615	0.910472	1.80556	0.0810757	0.109302	Casein kinase II subunit alpha 3 OS=Homo sapiens GN=CSNK2A3 PE=1 SV=2
Q9NR46-2	13	4	15	8	11	1	7	12	8.875	14	10	11	7	13	1	11	6	9.125	4	7	15	5	4	8	4	4	6.375	5	8	12	14	16	15	11	11	11.5	1.26027	0.71831	0.554348	1.02817	0.997799	1	1.80392	0.0943842	0.103556	Isoform 2 of Endophilin-B2 OS=Homo sapiens GN=SH3GLB2
O43426-2	19	9	22	9	7	5	9	16	12	17	16	13	10	16	1	18	8	12.375	1	3	3	1	4	1	1	1	1.875	1	1	1	4	11	4	4	1	3.375	0.272727	0.15625	0.555556	1.03125	0.859316	0.824988	1.8	0.522508	0.536126	Isoform 2 of Synaptojanin-1 OS=Homo sapiens GN=SYNJ1
P22694	1	1	7	1	1	1	1	1	1.75	5	3	4	1	4	1	6	1	3.125	5	1	5	3	1	5	4	6	3.75	1	3	4	11	8	15	5	7	6.75	2.16	2.14286	0.555556	1.78571	0.606626	0.703592	1.8	0.350092	0.496866	cAMP-dependent protein kinase catalytic subunit beta OS=Homo sapiens GN=PRKACB PE=1 SV=2
P26232-2	8	1	9	5	6	1	7	18	6.875	6	6	1	7	6	14	7	5	6.5	38	8	27	8	5	14	12	18	16.25	8	19	26	43	46	50	20	22	29.25	4.5	2.36364	0.555556	0.945455	0.879115	0.841586	1.8	0.187157	0.144522	Isoform 2 of Catenin alpha-2 OS=Homo sapiens GN=CTNNA2
P26232-5	8	1	9	5	6	1	7	18	6.875	6	6	1	7	6	14	7	5	6.5	38	8	27	8	5	14	12	18	16.25	8	19	26	43	46	50	20	22	29.25	4.5	2.36364	0.555556	0.945455	0.879115	0.841586	1.8	0.187157	0.144522	Isoform 5 of Catenin alpha-2 OS=Homo sapiens GN=CTNNA2
P62820-3	16	8	17	10	7	9	9	13	11.125	17	12	17	15	12	1	15	8	12.125	1	1	1	1	3	1	1	1	1.25	1	4	1	3	4	1	1	3	2.25	0.185567	0.11236	0.555556	1.08989	0.829319	0.822985	1.8	0.208483	0.316795	Isoform 3 of Ras-related protein Rab-1A OS=Homo sapiens GN=RAB1A
Q16849	1	1	1	1	1	1	1	1	1	1	1	1	1	1	6	1	1	1.625	8	1	7	4	3	4	3	4	4.25	8	7	5	9	9	14	4	5	7.625	4.69231	4.25	0.557377	1.625	0.71983	0.703592	1.79412	0.1205	0.120648	Receptor-type tyrosine-protein phosphatase-like N OS=Homo sapiens GN=PTPRN PE=1 SV=1
Q16849-2	1	1	1	1	1	1	1	1	1	1	1	1	1	1	6	1	1	1.625	8	1	7	4	3	4	3	4	4.25	8	7	5	9	9	14	4	5	7.625	4.69231	4.25	0.557377	1.625	0.71983	0.703592	1.79412	0.1205	0.120648	Isoform 2 of Receptor-type tyrosine-protein phosphatase-like N OS=Homo sapiens GN=PTPRN
Q16849-3	1	1	1	1	1	1	1	1	1	1	1	1	1	1	6	1	1	1.625	8	1	7	4	3	4	3	4	4.25	8	7	5	9	9	14	4	5	7.625	4.69231	4.25	0.557377	1.625	0.71983	0.703592	1.79412	0.1205	0.120648	Isoform 3 of Receptor-type tyrosine-protein phosphatase-like N OS=Homo sapiens GN=PTPRN
P26232	8	1	9	5	6	1	7	18	6.875	6	6	1	7	6	14	7	5	6.5	38	8	27	8	5	14	12	18	16.25	8	19	26	43	46	49	20	22	29.125	4.48077	2.36364	0.55794	0.945455	0.879115	0.841586	1.79231	0.187413	0.144522	Catenin alpha-2 OS=Homo sapiens GN=CTNNA2 PE=1 SV=5
A8MXH2	9	9	9	13	7	1	12	8	8.5	8	8	6	4	9	1	8	5	6.125	3	1	1	1	1	3	3	1	1.75	1	1	3	3	9	4	3	1	3.125	0.510204	0.205882	0.56	0.720588	0.71983	0.781474	1.78571	0.309818	0.306721	Nucleosome assembly protein 1-like 4 (Fragment) OS=Homo sapiens GN=NAP1L4 PE=1 SV=2
B4DS11	5	1	7	1	3	1	1	4	2.875	4	5	4	5	4	7	6	5	5	4	3	4	4	1	6	3	3	3.5	7	7	7	7	6	6	3	7	6.25	1.25	1.21739	0.56	1.73913	0.408322	0.351964	1.78571	0.141404	0.108546	Caytaxin OS=Homo sapiens GN=ATCAY PE=2 SV=1
Q86WG3	5	1	7	1	3	1	1	4	2.875	4	5	4	5	4	7	6	5	5	4	3	4	4	1	6	3	3	3.5	7	7	7	7	6	6	3	7	6.25	1.25	1.21739	0.56	1.73913	0.408322	0.351964	1.78571	0.141404	0.108546	Caytaxin OS=Homo sapiens GN=ATCAY PE=1 SV=2
Q9UKU0	1	1	5	1	1	1	1	1	1.5	1	1	1	1	1	3	1	1	1.25	3	1	4	1	1	6	6	1	2.875	1	1	1	11	5	9	7	6	5.125	4.1	1.91667	0.560976	0.833333	0.966671	0.98183	1.78261	0.482152	0.483268	Long-chain-fatty-acid--CoA ligase 6 OS=Homo sapiens GN=ACSL6 PE=2 SV=4
Q9UKU0-1	1	1	5	1	1	1	1	1	1.5	1	1	1	1	1	3	1	1	1.25	3	1	4	1	1	6	6	1	2.875	1	1	1	11	5	9	7	6	5.125	4.1	1.91667	0.560976	0.833333	0.966671	0.98183	1.78261	0.482152	0.483268	Isoform 1 of Long-chain-fatty-acid--CoA ligase 6 OS=Homo sapiens GN=ACSL6
Q9UKU0-2	1	1	5	1	1	1	1	1	1.5	1	1	1	1	1	3	1	1	1.25	3	1	4	1	1	6	6	1	2.875	1	1	1	11	5	9	7	6	5.125	4.1	1.91667	0.560976	0.833333	0.966671	0.98183	1.78261	0.482152	0.483268	Isoform 2 of Long-chain-fatty-acid--CoA ligase 6 OS=Homo sapiens GN=ACSL6
Q9UKU0-3	1	1	5	1	1	1	1	1	1.5	1	1	1	1	1	3	1	1	1.25	3	1	4	1	1	6	6	1	2.875	1	1	1	11	5	9	7	6	5.125	4.1	1.91667	0.560976	0.833333	0.966671	0.98183	1.78261	0.482152	0.483268	Isoform 3 of Long-chain-fatty-acid--CoA ligase 6 OS=Homo sapiens GN=ACSL6
Q9UKU0-5	1	1	5	1	1	1	1	1	1.5	1	1	1	1	1	3	1	1	1.25	3	1	4	1	1	6	6	1	2.875	1	1	1	11	5	9	7	6	5.125	4.1	1.91667	0.560976	0.833333	0.966671	0.98183	1.78261	0.482152	0.483268	Isoform 5 of Long-chain-fatty-acid--CoA ligase 6 OS=Homo sapiens GN=ACSL6
Q9UKU0-8	1	1	5	1	1	1	1	1	1.5	1	1	1	1	1	3	1	1	1.25	3	1	4	1	1	6	6	1	2.875	1	1	1	11	5	9	7	6	5.125	4.1	1.91667	0.560976	0.833333	0.966671	0.98183	1.78261	0.482152	0.483268	Isoform 8 of Long-chain-fatty-acid--CoA ligase 6 OS=Homo sapiens GN=ACSL6
Q9UKU0-9	1	1	5	1	1	1	1	1	1.5	1	1	1	1	1	3	1	1	1.25	3	1	4	1	1	6	6	1	2.875	1	1	1	11	5	9	7	6	5.125	4.1	1.91667	0.560976	0.833333	0.966671	0.98183	1.78261	0.482152	0.483268	Isoform 9 of Long-chain-fatty-acid--CoA ligase 6 OS=Homo sapiens GN=ACSL6
C9J9C1	26	20	26	25	17	16	28	24	22.75	22	24	21	9	22	16	20	12	18.25	22	19	30	11	18	19	18	10	18.375	21	18	37	34	37	44	37	34	32.75	1.79452	0.807692	0.561069	0.802198	0.552997	0.551815	1.78231	0.0632686	0.0310492	Serine/threonine-protein phosphatase 2A 65 kDa regulatory subunit A alpha isoform (Fragment) OS=Homo sapiens GN=PPP2R1A PE=1 SV=2
Q9H115-2	21	17	37	16	19	8	12	22	19	32	19	18	16	29	5	27	13	19.875	16	8	12	4	10	9	6	12	9.625	6	13	16	21	26	25	12	18	17.125	0.861635	0.506579	0.562044	1.04605	0.877657	0.899083	1.77922	0.0690434	0.0534721	Isoform 2 of Beta-soluble NSF attachment protein OS=Homo sapiens GN=NAPB
B1AKZ3	4	1	4	4	3	1	6	5	3.5	6	5	3	4	8	1	3	4	4.25	3	5	1	3	3	6	5	1	3.375	1	4	7	7	10	8	7	4	6	1.41176	0.964286	0.5625	1.21429	0.71983	0.711853	1.77778	0.323112	0.38553	Astrocytic phosphoprotein PEA-15 OS=Homo sapiens GN=PEA15 PE=1 SV=1
P27824-3	19	17	19	17	9	13	18	13	15.625	19	16	23	16	20	1	20	12	15.875	1	3	9	1	3	1	3	1	2.75	1	1	5	7	10	5	3	7	4.875	0.307087	0.176	0.564103	1.016	0.729429	0.731963	1.77273	0.297393	0.274696	Isoform 3 of Calnexin OS=Homo sapiens GN=CANX
B7Z6G2	1	1	1	1	1	1	1	1	1	1	1	1	1	1	11	1	1	2.25	1	7	1	10	1	12	14	14	7.5	11	13	16	18	17	18	1	12	13.25	5.88889	7.5	0.566038	2.25	0.71983	0.703592	1.76667	0.420019	0.454645	Rho guanine nucleotide exchange factor 7 OS=Homo sapiens GN=ARHGEF7 PE=1 SV=1
P62937	29	46	49	47	36	33	42	34	39.5	36	36	41	32	39	5	24	25	29.75	11	20	13	9	21	19	17	10	15	6	16	34	25	43	27	31	30	26.5	0.890756	0.379747	0.566038	0.753165	0.71983	0.672698	1.76667	0.234719	0.166666	Peptidyl-prolyl cis-trans isomerase A OS=Homo sapiens GN=PPIA PE=1 SV=2
P02751-10	1	1	1	1	1	1	1	1	1	4	1	1	1	1	6	1	9	3	14	4	7	1	1	1	1	18	5.875	9	11	1	3	7	4	44	4	10.375	3.45833	5.875	0.566265	3	0.705636	0.703592	1.76596	0.616994	0.667562	Isoform 10 of Fibronectin OS=Homo sapiens GN=FN1
Q7Z6G8-5	1	1	1	1	1	1	1	1	1	1	1	1	1	1	1	1	1	1	1	4	18	5	14	15	1	1	7.375	1	18	14	18	15	22	15	1	13	13	7.375	0.567308	1	0.802402	1	1.76271	0.524612	0.563073	Isoform 5 of Ankyrin repeat and sterile alpha motif domain-containing protein 1B OS=Homo sapiens GN=ANKS1B
P26232-3	7	1	9	5	6	1	7	18	6.75	6	6	1	7	5	14	5	5	6.125	36	8	26	8	5	13	12	17	15.625	7	17	25	40	44	48	19	20	27.5	4.4898	2.31481	0.568182	0.907407	0.909429	0.865992	1.76	0.206247	0.166559	Isoform 3 of Catenin alpha-2 OS=Homo sapiens GN=CTNNA2
Q9NR46	12	4	15	8	9	1	7	11	8.375	13	9	10	7	12	1	11	6	8.625	4	6	15	5	4	8	4	4	6.25	5	8	11	13	15	14	11	11	11	1.27536	0.746269	0.568182	1.02985	0.997799	1	1.76	0.0932397	0.105366	Endophilin-B2 OS=Homo sapiens GN=SH3GLB2 PE=1 SV=1
F5H740	7	4	7	1	1	1	1	5	3.375	7	5	7	1	7	5	9	4	5.625	1	6	1	6	16	1	1	1	4.125	5	15	11	6	8	1	6	6	7.25	1.28889	1.22222	0.568966	1.66667	0.60487	0.66801	1.75758	0.351646	0.320787	Voltage-dependent anion-selective channel protein 3 OS=Homo sapiens GN=VDAC3 PE=1 SV=1
F5GYN4	10	8	10	10	5	4	9	8	8	7	10	5	3	6	9	6	6	6.5	11	10	10	7	6	11	9	9	9.125	7	17	13	19	13	26	16	17	16	2.46154	1.14062	0.570312	0.8125	0.723148	0.703592	1.75342	0.0367653	0.0310492	Ubiquitin thioesterase OTUB1 OS=Homo sapiens GN=OTUB1 PE=1 SV=1
F5H6Q1	10	8	10	10	5	4	9	8	8	7	10	5	3	6	9	6	6	6.5	11	10	10	7	6	11	9	9	9.125	7	17	13	19	13	26	16	17	16	2.46154	1.14062	0.570312	0.8125	0.723148	0.703592	1.75342	0.0367653	0.0310492	Ubiquitin thioesterase OTUB1 OS=Homo sapiens GN=OTUB1 PE=1 SV=1
J3KR44	10	8	10	10	5	4	9	8	8	7	10	5	3	6	9	6	6	6.5	11	10	10	7	6	11	9	9	9.125	7	17	13	19	13	26	16	17	16	2.46154	1.14062	0.570312	0.8125	0.723148	0.703592	1.75342	0.0367653	0.0310492	Ubiquitin thioesterase OTUB1 OS=Homo sapiens GN=OTUB1 PE=1 SV=1
Q96FW1	10	8	10	10	5	4	9	8	8	7	10	5	3	6	9	6	6	6.5	11	10	10	7	6	11	9	9	9.125	7	17	13	19	13	26	16	17	16	2.46154	1.14062	0.570312	0.8125	0.723148	0.703592	1.75342	0.0367653	0.0310492	Ubiquitin thioesterase OTUB1 OS=Homo sapiens GN=OTUB1 PE=1 SV=2
C9J5W6	11	7	14	11	6	3	8	14	9.25	9	11	5	6	10	1	7	7	7	1	1	1	1	1	1	1	1	1	1	1	1	1	7	1	1	1	1.75	0.25	0.108108	0.571429	0.756757	0.71983	0.703592	1.75	0.474388	0.543884	Transgelin-3 OS=Homo sapiens GN=TAGLN3 PE=4 SV=1
F5H6X6	17	10	16	8	6	10	10	11	11	13	18	16	9	16	1	16	9	12.25	1	1	1	1	1	1	1	1	1	1	1	1	1	7	1	1	1	1.75	0.142857	0.0909091	0.571429	1.11364	0.862183	0.827044	1.75	0.474388	0.543884	Neutral alpha-glucosidase AB OS=Homo sapiens GN=GANAB PE=1 SV=1
Q09666	10	6	1	9	5	1	5	5	5.25	6	8	5	10	9	1	5	10	6.75	3	1	1	3	1	1	1	1	1.5	1	1	3	3	3	1	4	5	2.625	0.388889	0.285714	0.571429	1.28571	0.7554	0.79536	1.75	0.342924	0.578204	Neuroblast differentiation-associated protein AHNAK OS=Homo sapiens GN=AHNAK PE=1 SV=2
Q14697	19	11	19	9	7	10	12	12	12.375	14	19	17	9	18	1	17	10	13.125	1	1	1	1	1	1	1	1	1	1	1	1	1	7	1	1	1	1.75	0.133333	0.0808081	0.571429	1.06061	0.800924	0.79188	1.75	0.474388	0.543884	Neutral alpha-glucosidase AB OS=Homo sapiens GN=GANAB PE=1 SV=3
Q14697-2	16	9	17	8	6	8	11	8	10.375	13	17	14	8	17	1	15	9	11.75	1	1	1	1	1	1	1	1	1	1	1	1	1	7	1	1	1	1.75	0.148936	0.0963855	0.571429	1.13253	0.909451	0.853698	1.75	0.474388	0.543884	Isoform 2 of Neutral alpha-glucosidase AB OS=Homo sapiens GN=GANAB
C9JB30	15	7	14	11	11	5	9	13	10.625	14	15	7	5	13	4	12	8	9.75	14	7	9	6	6	8	7	6	7.875	4	12	20	13	19	19	12	11	13.75	1.41026	0.741176	0.572727	0.917647	0.71983	0.703592	1.74603	0.0747815	0.076283	Microtubule-associated protein RP/EB family member 3 (Fragment) OS=Homo sapiens GN=MAPRE3 PE=1 SV=1
Q9UPY8	15	7	14	11	11	5	9	13	10.625	14	15	7	5	13	4	12	8	9.75	14	7	9	6	6	8	7	6	7.875	4	12	20	13	19	19	12	11	13.75	1.41026	0.741176	0.572727	0.917647	0.71983	0.703592	1.74603	0.0747815	0.076283	Microtubule-associated protein RP/EB family member 3 OS=Homo sapiens GN=MAPRE3 PE=1 SV=1
F5GX70	1	1	1	1	1	1	1	1	1	1	1	1	1	1	1	1	1	1	1	4	18	5	14	15	1	1	7.375	1	18	14	18	14	22	15	1	12.875	12.875	7.375	0.572816	1	0.802402	1	1.74576	0.531155	0.569812	Ankyrin repeat and sterile alpha motif domain-containing protein 1B OS=Homo sapiens GN=ANKS1B PE=4 SV=1
B4DKF8	1	1	1	1	3	1	1	8	2.125	4	5	7	1	3	25	3	1	6.125	34	1	37	12	13	13	12	19	17.625	22	28	26	42	32	43	24	29	30.75	5.02041	8.29412	0.573171	2.88235	0.705636	0.703592	1.74468	0.264901	0.205056	PH and SEC7 domain-containing protein 3 OS=Homo sapiens GN=PSD3 PE=1 SV=1
P23468-2	1	5	4	6	1	1	7	1	3.25	4	1	1	1	1	1	4	1	1.75	5	1	5	1	4	5	5	5	3.875	3	7	6	9	7	10	6	6	6.75	3.85714	1.19231	0.574074	0.538462	0.71983	0.703592	1.74194	0.0810757	0.0858079	Isoform 2 of Receptor-type tyrosine-protein phosphatase delta OS=Homo sapiens GN=PTPRD
P11137	40	3	4	4	29	7	5	73	20.625	24	58	28	8	22	61	36	30	33.375	86	11	79	33	60	23	24	70	48.25	64	76	111	80	73	103	87	78	84	2.51685	2.33939	0.574405	1.61818	0.612071	0.703592	1.74093	0.172455	0.0743544	Microtubule-associated protein 2 OS=Homo sapiens GN=MAP2 PE=1 SV=4
P11137-3	40	3	4	4	29	7	5	73	20.625	24	58	28	8	22	61	36	30	33.375	86	11	79	33	60	23	24	70	48.25	64	76	111	80	73	103	87	78	84	2.51685	2.33939	0.574405	1.61818	0.612071	0.703592	1.74093	0.172455	0.0743544	Isoform 3 of Microtubule-associated protein 2 OS=Homo sapiens GN=MAP2
Q9UHD8	28	11	17	13	8	5	10	11	12.875	17	15	17	14	25	3	24	17	16.5	5	4	3	1	3	3	7	1	3.375	3	1	4	8	11	8	7	5	5.875	0.356061	0.262136	0.574468	1.28155	0.737022	0.749552	1.74074	0.27583	0.201199	Septin-9 OS=Homo sapiens GN=SEPT9 PE=1 SV=2
Q9UHD8-2	28	11	17	13	8	5	10	11	12.875	17	15	17	14	25	3	24	17	16.5	5	4	3	1	3	3	7	1	3.375	3	1	4	8	11	8	7	5	5.875	0.356061	0.262136	0.574468	1.28155	0.737022	0.749552	1.74074	0.27583	0.201199	Isoform 2 of Septin-9 OS=Homo sapiens GN=SEPT9
Q9UHD8-5	28	11	17	13	8	5	10	11	12.875	17	15	17	14	25	3	24	17	16.5	5	4	3	1	3	3	7	1	3.375	3	1	4	8	11	8	7	5	5.875	0.356061	0.262136	0.574468	1.28155	0.737022	0.749552	1.74074	0.27583	0.201199	Isoform 5 of Septin-9 OS=Homo sapiens GN=SEPT9
Q9UHD8-7	28	11	17	13	8	5	10	11	12.875	17	15	17	14	25	3	24	17	16.5	5	4	3	1	3	3	7	1	3.375	3	1	4	8	11	8	7	5	5.875	0.356061	0.262136	0.574468	1.28155	0.737022	0.749552	1.74074	0.27583	0.201199	Isoform 7 of Septin-9 OS=Homo sapiens GN=SEPT9
G3V1S9	1	1	5	1	1	1	1	1	1.5	1	1	1	1	1	3	1	1	1.25	3	1	4	1	1	6	6	1	2.875	1	1	1	11	5	8	7	6	5	4	1.91667	0.575	0.833333	0.966671	0.98183	1.73913	0.497462	0.494332	Acyl-CoA synthetase long-chain family member 6, isoform CRA_c OS=Homo sapiens GN=ACSL6 PE=4 SV=1
P55809	20	13	40	14	15	19	13	29	20.375	33	21	32	20	32	9	35	13	24.375	18	15	22	11	11	15	16	13	15.125	10	20	20	32	40	33	21	34	26.25	1.07692	0.742331	0.57619	1.19632	0.723148	0.758841	1.73554	0.0382826	0.0360241	Succinyl-CoA:3-ketoacid coenzyme A transferase 1, mitochondrial OS=Homo sapiens GN=OXCT1 PE=1 SV=1
C9JC03	1	1	3	1	1	1	5	6	2.375	1	3	1	1	1	1	1	1	1.25	8	6	11	3	4	8	8	1	6.125	6	8	8	14	12	20	7	10	10.625	8.5	2.57895	0.576471	0.526316	0.71983	0.703592	1.73469	0.14939	0.175269	EH domain-containing protein 1 (Fragment) OS=Homo sapiens GN=EHD1 PE=1 SV=1
Q9NYI0-2	1	1	1	1	3	1	1	8	2.125	4	5	7	1	3	24	3	1	6	32	1	33	11	11	12	11	17	16	21	26	24	37	29	38	21	26	27.75	4.625	7.52941	0.576577	2.82353	0.705636	0.703592	1.73438	0.236419	0.194351	Isoform 2 of PH and SEC7 domain-containing protein 3 OS=Homo sapiens GN=PSD3
E7END7	23	13	28	15	9	12	14	19	16.625	32	19	25	19	24	1	26	14	20	3	1	3	1	4	1	1	1	1.875	1	6	1	3	5	5	1	4	3.25	0.1625	0.112782	0.576923	1.20301	0.849834	0.862053	1.73333	0.313325	0.341501	Ras-related protein Rab-1A OS=Homo sapiens GN=RAB1A PE=1 SV=1
E9PG46	11	3	5	4	1	3	1	8	4.5	1	3	1	1	3	20	3	3	4.375	13	9	9	8	18	8	9	1	9.375	16	22	19	13	12	18	14	16	16.25	3.71429	2.08333	0.576923	0.972222	0.861533	0.822985	1.73333	0.1958	0.205056	AP2-associated protein kinase 1 OS=Homo sapiens GN=AAK1 PE=1 SV=1
H0Y3A3	1	1	1	1	1	1	1	1	1	1	1	1	1	1	5	1	1	1.5	1	1	6	1	4	1	3	13	3.75	9	6	5	7	6	7	6	6	6.5	4.33333	3.75	0.576923	1.5	0.71983	0.703592	1.73333	0.174812	0.108555	Disabled homolog 2-interacting protein (Fragment) OS=Homo sapiens GN=DAB2IP PE=1 SV=1
H0YB62	1	3	3	3	6	5	1	6	3.5	3	1	6	7	6	1	1	1	3.25	10	1	1	1	1	7	8	1	3.75	1	1	12	7	12	10	5	4	6.5	2	1.07143	0.576923	0.928571	0.802402	0.816131	1.73333	0.454415	0.484279	UPF0317 protein C14orf159, mitochondrial (Fragment) OS=Homo sapiens GN=C14orf159 PE=1 SV=1
P62820	23	13	28	15	9	12	14	19	16.625	32	19	25	19	24	1	26	14	20	3	1	3	1	4	1	1	1	1.875	1	6	1	3	5	5	1	4	3.25	0.1625	0.112782	0.576923	1.20301	0.849834	0.862053	1.73333	0.313325	0.341501	Ras-related protein Rab-1A OS=Homo sapiens GN=RAB1A PE=1 SV=3
R4GNH2	4	3	4	5	3	1	5	4	3.625	1	4	1	4	1	4	1	1	2.125	6	5	4	1	5	4	4	1	3.75	3	5	6	9	6	8	7	8	6.5	3.05882	1.03448	0.576923	0.586207	0.71983	0.703592	1.73333	0.108089	0.105422	F-box only protein 2 (Fragment) OS=Homo sapiens GN=FBXO2 PE=1 SV=1
J3KNM3	1	1	1	1	1	1	1	1	1	1	1	1	1	1	17	1	1	3	1	1	1	1	8	1	12	1	3.25	1	1	1	18	1	21	1	1	5.625	1.875	3.25	0.577778	3	0.71983	0.703592	1.73077	0.886328	0.950191	Liprin-alpha-2 OS=Homo sapiens GN=PPFIA2 PE=4 SV=1
K7EPH2	1	1	3	1	1	1	1	4	1.625	1	3	1	1	1	1	1	1	1.25	10	1	8	1	1	3	1	1	3.25	4	3	1	9	7	12	3	6	5.625	4.5	2	0.577778	0.769231	0.799258	0.777574	1.73077	0.251881	0.222899	Phenylalanine--tRNA ligase alpha subunit (Fragment) OS=Homo sapiens GN=FARSA PE=1 SV=2
P02751	1	1	1	1	1	1	1	1	1	4	1	1	1	1	6	1	9	3	14	4	8	1	1	1	1	18	6	9	11	1	3	7	4	44	4	10.375	3.45833	6	0.578313	3	0.705636	0.703592	1.72917	0.636086	0.685749	Fibronectin OS=Homo sapiens GN=FN1 PE=1 SV=4
Q9UQB8-6	1	1	1	1	1	1	1	1	1	1	1	1	1	3	11	1	1	2.5	18	3	14	9	13	10	9	11	10.875	13	20	19	24	18	22	13	21	18.75	7.5	10.875	0.58	2.5	0.71983	0.703592	1.72414	0.102533	0.0992379	Isoform 6 of Brain-specific angiogenesis inhibitor 1-associated protein 2 OS=Homo sapiens GN=BAIAP2
O75061-4	7	3	13	6	9	1	7	3	6.125	6	7	6	1	7	8	6	1	5.25	15	9	21	10	13	10	7	16	12.625	10	16	20	30	27	27	21	23	21.75	4.14286	2.06122	0.58046	0.857143	0.865031	0.934018	1.72277	0.058457	0.0326467	Isoform 4 of Putative tyrosine-protein phosphatase auxilin OS=Homo sapiens GN=DNAJC6
P13861	11	5	9	1	7	10	3	10	7	9	10	7	7	8	1	10	5	7.125	6	1	5	1	1	3	4	4	3.125	1	5	5	4	8	10	4	6	5.375	0.754386	0.446429	0.581395	1.01786	0.997799	0.991878	1.72	0.209182	0.241773	cAMP-dependent protein kinase type II-alpha regulatory subunit OS=Homo sapiens GN=PRKAR2A PE=1 SV=2
P26232-4	6	1	7	3	6	1	3	15	5.25	4	4	1	4	4	10	6	4	4.625	26	4	18	5	1	9	8	14	10.625	6	13	21	24	26	29	13	14	18.25	3.94595	2.02381	0.582192	0.880952	0.893277	0.845278	1.71765	0.2008	0.203924	Isoform 4 of Catenin alpha-2 OS=Homo sapiens GN=CTNNA2
P21810	14	1	4	1	1	1	1	13	4.5	8	12	1	8	7	21	3	21	10.125	12	1	4	1	1	1	1	32	6.625	19	27	1	6	7	1	16	14	11.375	1.12346	1.47222	0.582418	2.25	0.612071	0.529283	1.71698	0.345846	0.333494	Biglycan OS=Homo sapiens GN=BGN PE=1 SV=2
F5H5M9	4	1	3	1	1	1	3	3	2.125	1	4	1	1	1	9	5	1	2.875	9	1	1	1	6	1	1	1	2.625	8	8	6	1	1	10	1	1	4.5	1.56522	1.23529	0.583333	1.35294	0.82337	0.806731	1.71429	0.530712	0.51383	TRAF2 and NCK-interacting protein kinase OS=Homo sapiens GN=TNIK PE=1 SV=1
Q9UKE5-7	4	1	3	1	1	1	3	3	2.125	1	4	1	1	1	9	5	1	2.875	9	1	1	1	6	1	1	1	2.625	8	8	6	1	1	10	1	1	4.5	1.56522	1.23529	0.583333	1.35294	0.82337	0.806731	1.71429	0.530712	0.51383	Isoform 7 of TRAF2 and NCK-interacting protein kinase OS=Homo sapiens GN=TNIK
C9JC84	1	7	21	3	1	1	1	3	4.75	4	4	10	4	6	1	4	1	4.25	5	1	5	1	1	5	5	8	3.875	1	31	3	1	5	4	7	1	6.625	1.55882	0.815789	0.584906	0.894737	0.802402	0.768212	1.70968	0.874374	1	Fibrinogen gamma chain OS=Homo sapiens GN=FGG PE=1 SV=1
F2Z2E7	3	1	5	1	1	1	1	4	2.125	4	4	4	1	1	4	4	1	2.875	6	4	9	1	3	3	4	1	3.875	5	6	6	11	5	8	5	7	6.625	2.30435	1.82353	0.584906	1.35294	0.71983	0.703592	1.70968	0.11192	0.109302	Cysteine desulfurase, mitochondrial OS=Homo sapiens GN=NFS1 PE=1 SV=1
P61160	7	3	8	7	10	3	5	11	6.75	12	9	8	8	10	3	10	5	8.125	4	5	9	3	3	1	3	3	3.875	3	4	5	10	7	11	6	7	6.625	0.815385	0.574074	0.584906	1.2037	0.723148	0.703592	1.70968	0.188412	0.148923	Actin-related protein 2 OS=Homo sapiens GN=ACTR2 PE=1 SV=1
Q9UQB8	1	1	1	1	1	1	1	1	1	1	1	1	1	3	12	1	1	2.625	19	3	16	10	13	10	10	11	11.5	13	21	21	24	18	24	13	23	19.625	7.47619	11.5	0.585987	2.625	0.71983	0.703592	1.70652	0.1205	0.103556	Brain-specific angiogenesis inhibitor 1-associated protein 2 OS=Homo sapiens GN=BAIAP2 PE=1 SV=1
Q9UQB8-2	1	1	1	1	1	1	1	1	1	1	1	1	1	3	12	1	1	2.625	19	3	16	10	13	10	10	11	11.5	13	21	21	24	18	24	13	23	19.625	7.47619	11.5	0.585987	2.625	0.71983	0.703592	1.70652	0.1205	0.103556	Isoform 2 of Brain-specific angiogenesis inhibitor 1-associated protein 2 OS=Homo sapiens GN=BAIAP2
Q9UQB8-3	1	1	1	1	1	1	1	1	1	1	1	1	1	3	12	1	1	2.625	19	3	16	10	13	10	10	11	11.5	13	21	21	24	18	24	13	23	19.625	7.47619	11.5	0.585987	2.625	0.71983	0.703592	1.70652	0.1205	0.103556	Isoform 3 of Brain-specific angiogenesis inhibitor 1-associated protein 2 OS=Homo sapiens GN=BAIAP2
Q9UQB8-4	1	1	1	1	1	1	1	1	1	1	1	1	1	3	12	1	1	2.625	19	3	16	10	13	10	10	11	11.5	13	21	21	24	18	24	13	23	19.625	7.47619	11.5	0.585987	2.625	0.71983	0.703592	1.70652	0.1205	0.103556	Isoform 4 of Brain-specific angiogenesis inhibitor 1-associated protein 2 OS=Homo sapiens GN=BAIAP2
Q9UQB8-5	1	1	1	1	1	1	1	1	1	1	1	1	1	3	12	1	1	2.625	19	3	16	10	13	10	10	11	11.5	13	21	21	24	18	24	13	23	19.625	7.47619	11.5	0.585987	2.625	0.71983	0.703592	1.70652	0.1205	0.103556	Isoform 5 of Brain-specific angiogenesis inhibitor 1-associated protein 2 OS=Homo sapiens GN=BAIAP2
O75061-2	7	3	13	6	9	1	7	3	6.125	6	7	6	1	7	8	6	1	5.25	15	10	21	10	13	10	7	16	12.75	10	16	20	30	27	27	21	23	21.75	4.14286	2.08163	0.586207	0.857143	0.865031	0.934018	1.70588	0.0632686	0.0353796	Isoform 2 of Putative tyrosine-protein phosphatase auxilin OS=Homo sapiens GN=DNAJC6
Q9H4M9	1	1	3	1	1	1	5	7	2.5	1	3	1	1	1	3	1	1	1.5	8	6	11	3	4	8	8	3	6.375	6	8	8	14	14	20	7	10	10.875	7.25	2.55	0.586207	0.6	0.773141	0.806137	1.70588	0.0840564	0.103556	EH domain-containing protein 1 OS=Homo sapiens GN=EHD1 PE=1 SV=2
Q9NQC3	8	21	14	21	9	3	15	10	12.625	9	9	8	4	10	3	8	6	7.125	7	6	9	4	6	6	3	3	5.5	1	4	9	14	7	14	12	14	9.375	1.31579	0.435644	0.586667	0.564356	0.564302	0.551815	1.70455	0.495957	0.65008	Reticulon-4 OS=Homo sapiens GN=RTN4 PE=1 SV=2
G3V394	11	1	5	3	5	5	5	1	4.5	10	1	6	3	7	1	11	6	5.625	1	1	82	1	1	1	55	1	17.875	30	57	1	64	1	88	1	1	30.375	5.4	3.97222	0.588477	1.25	0.864268	0.894596	1.6993	0.57326	0.543884	Unconventional myosin-Va OS=Homo sapiens GN=MYO5A PE=1 SV=1
B1ANH5	1	1	1	1	1	1	1	1	1	1	1	1	1	1	7	1	1	1.75	1	11	1	1	9	1	1	1	3.25	6	8	6	1	8	1	6	8	5.5	3.14286	3.25	0.590909	1.75	0.71983	0.703592	1.69231	0.387237	0.325501	Guanylate kinase OS=Homo sapiens GN=GUK1 PE=1 SV=1
P29992	4	5	4	5	1	1	3	1	3	4	4	5	1	5	1	4	1	3.125	6	1	5	1	1	7	6	5	4	1	6	1	11	10	13	6	6	6.75	2.16	1.33333	0.592593	1.04167	0.961701	0.982041	1.6875	0.480848	0.543884	Guanine nucleotide-binding protein subunit alpha-11 OS=Homo sapiens GN=GNA11 PE=1 SV=2
F5H365	1	1	1	1	1	1	1	4	1.375	1	1	1	1	1	12	1	1	2.375	11	1	12	4	1	12	10	6	7.125	14	11	9	11	13	17	8	13	12	5.05263	5.18182	0.59375	1.72727	0.802402	0.816131	1.68421	0.216893	0.224116	Protein transport protein Sec23A OS=Homo sapiens GN=SEC23A PE=1 SV=1
P43243-2	4	1	3	4	7	4	5	9	4.625	4	5	3	1	3	12	4	1	4.125	13	8	13	6	8	12	12	4	9.5	10	15	14	19	21	23	14	12	16	3.87879	2.05405	0.59375	0.891892	0.83991	0.841586	1.68421	0.0667259	0.0501007	Isoform 2 of Matrin-3 OS=Homo sapiens GN=MATR3
Q15436	1	1	1	1	1	1	1	4	1.375	1	1	1	1	1	12	1	1	2.375	11	1	12	4	1	12	10	6	7.125	14	11	9	11	13	17	8	13	12	5.05263	5.18182	0.59375	1.72727	0.802402	0.816131	1.68421	0.216893	0.224116	Protein transport protein Sec23A OS=Homo sapiens GN=SEC23A PE=1 SV=2
P62136	1	1	4	1	1	1	1	1	1.375	1	1	4	1	3	4	1	1	2	9	5	1	4	1	1	10	10	5.125	5	1	8	14	12	16	7	6	8.625	4.3125	3.72727	0.594203	1.45455	0.71983	0.703592	1.68293	0.442447	0.474366	Serine/threonine-protein phosphatase PP1-alpha catalytic subunit OS=Homo sapiens GN=PPP1CA PE=1 SV=1
F8W0G4	14	1	1	8	1	1	8	1	4.375	1	7	1	1	1	12	9	5	4.625	1	1	11	10	8	1	1	17	6.25	9	22	1	17	12	21	1	1	10.5	2.27027	1.42857	0.595238	1.05714	0.859865	0.863471	1.68	0.688087	0.700127	Poly(rC)-binding protein 2 (Fragment) OS=Homo sapiens GN=PCBP2 PE=1 SV=1
Q9NZN3	4	1	8	1	1	1	6	10	4	4	7	3	1	1	16	4	1	4.625	34	16	36	14	14	27	26	11	22.25	23	31	33	44	34	58	34	42	37.375	8.08108	5.5625	0.595318	1.15625	0.847924	0.852455	1.67978	0.109719	0.0593779	EH domain-containing protein 3 OS=Homo sapiens GN=EHD3 PE=1 SV=2
Q9BXF6	1	1	1	1	1	1	1	4	1.375	1	3	1	1	1	6	1	1	1.875	10	6	8	3	5	11	8	5	7	3	13	13	13	14	18	9	11	11.75	6.26667	5.09091	0.595745	1.36364	0.737022	0.785269	1.67857	0.0946463	0.0977377	Rab11 family-interacting protein 5 OS=Homo sapiens GN=RAB11FIP5 PE=1 SV=1
P61160-2	7	3	8	7	10	3	5	10	6.625	12	9	8	7	10	3	10	5	8	4	5	9	3	3	1	3	3	3.875	3	4	5	9	7	11	6	7	6.5	0.8125	0.584906	0.596154	1.20755	0.71983	0.703592	1.67742	0.198834	0.157288	Isoform 2 of Actin-related protein 2 OS=Homo sapiens GN=ACTR2
Q15049	7	1	1	1	3	5	5	5	3.5	1	4	5	11	7	1	5	5	4.875	6	5	5	6	1	10	6	1	5	1	7	7	16	15	9	7	5	8.375	1.71795	1.42857	0.597015	1.39286	0.737022	0.807062	1.675	0.474564	0.543884	Membrane protein MLC1 OS=Homo sapiens GN=MLC1 PE=1 SV=5
P11217	5	9	9	6	1	4	9	5	6	11	10	7	7	12	1	12	1	7.625	1	5	14	1	1	10	10	1	5.375	1	7	1	15	24	22	1	1	9	1.18033	0.895833	0.597222	1.27083	0.894225	0.995608	1.67442	0.844935	0.917712	Glycogen phosphorylase, muscle form OS=Homo sapiens GN=PYGM PE=1 SV=6
P14923	1	1	1	3	1	1	1	1	1.25	1	3	1	1	1	10	1	1	2.375	13	3	5	6	1	1	1	13	5.375	13	10	5	14	4	10	9	7	9	3.78947	4.3	0.597222	1.9	0.723148	0.781416	1.67442	0.29384	0.301925	Junction plakoglobin OS=Homo sapiens GN=JUP PE=1 SV=3
O95248-4	1	1	4	1	3	1	1	4	2	1	4	1	1	1	17	4	1	3.75	34	11	28	19	9	12	15	16	18	20	27	24	38	30	37	31	34	30.125	8.03333	9	0.59751	1.875	0.790797	0.816131	1.67361	0.0931291	0.0594611	Isoform 4 of Myotubularin-related protein 5 OS=Homo sapiens GN=SBF1
G3V4Z4	26	22	28	27	21	22	25	29	25	24	27	21	25	24	7	20	24	21.5	11	25	8	13	11	15	12	3	12.25	3	14	17	28	35	20	20	27	20.5	0.953488	0.49	0.597561	0.86	0.667973	0.699358	1.67347	0.379147	0.347412	Methylmalonate-semialdehyde dehydrogenase [acylating], mitochondrial OS=Homo sapiens GN=ALDH6A1 PE=1 SV=1
Q07960	6	3	1	4	3	1	4	6	3.5	1	7	3	1	1	12	1	3	3.625	14	6	13	3	9	7	8	10	8.75	10	14	10	20	14	24	11	14	14.625	4.03448	2.5	0.598291	1.03571	0.926735	0.870363	1.67143	0.0612734	0.0534721	Rho GTPase-activating protein 1 OS=Homo sapiens GN=ARHGAP1 PE=1 SV=1
G5E933	1	1	4	1	4	1	1	4	2.125	1	4	1	1	1	17	4	1	3.75	34	11	28	19	9	12	16	16	18.125	20	28	24	38	30	37	31	34	30.25	8.06667	8.52941	0.599174	1.76471	0.803301	0.838801	1.66897	0.0943842	0.0599597	Myotubularin-related protein 5 OS=Homo sapiens GN=SBF1 PE=1 SV=1
O95248	1	1	4	1	4	1	1	4	2.125	1	4	1	1	1	17	4	1	3.75	34	11	28	19	9	12	16	16	18.125	20	28	24	38	30	37	31	34	30.25	8.06667	8.52941	0.599174	1.76471	0.803301	0.838801	1.66897	0.0943842	0.0599597	Myotubularin-related protein 5 OS=Homo sapiens GN=SBF1 PE=1 SV=3
B7Z6Q8	6	1	8	1	1	3	1	6	3.375	10	6	5	3	5	3	10	4	5.75	4	1	7	1	1	1	1	5	2.625	1	3	3	6	4	6	6	6	4.375	0.76087	0.777778	0.6	1.7037	0.485305	0.476021	1.66667	0.27583	0.480842	Ephrin type-A receptor 4 OS=Homo sapiens GN=EPHA4 PE=1 SV=1
E7EUA2	1	1	1	1	1	1	1	1	1	1	1	1	1	1	7	1	1	1.75	1	1	9	1	4	4	3	1	3	10	1	1	4	7	12	4	1	5	2.85714	3	0.6	1.75	0.71983	0.703592	1.66667	0.563627	0.49223	SH3 and multiple ankyrin repeat domains protein 2 OS=Homo sapiens GN=SHANK2 PE=1 SV=1
E9PG71	7	1	9	1	1	3	1	6	3.625	10	6	5	3	5	1	11	4	5.625	4	1	7	1	1	1	1	5	2.625	1	3	3	6	4	6	6	6	4.375	0.777778	0.724138	0.6	1.55172	0.71983	0.703592	1.66667	0.27583	0.480842	Ephrin type-A receptor 4 OS=Homo sapiens GN=EPHA4 PE=1 SV=1
H7C1X5	1	1	1	1	1	1	1	1	1	1	1	1	1	1	7	1	1	1.75	1	1	9	1	4	4	3	1	3	10	1	1	4	7	12	4	1	5	2.85714	3	0.6	1.75	0.71983	0.703592	1.66667	0.563627	0.49223	SH3 and multiple ankyrin repeat domains protein 2 (Fragment) OS=Homo sapiens GN=SHANK2 PE=1 SV=1
P27824	20	19	23	17	10	14	19	15	17.125	21	17	25	16	22	1	22	13	17.125	1	4	9	1	4	1	3	1	3	1	1	5	7	11	5	3	7	5	0.291971	0.175182	0.6	1	0.723148	0.708225	1.66667	0.402848	0.430968	Calnexin OS=Homo sapiens GN=CANX PE=1 SV=2
P27824-2	20	19	23	17	10	14	19	15	17.125	21	17	25	16	22	1	22	13	17.125	1	4	9	1	4	1	3	1	3	1	1	5	7	11	5	3	7	5	0.291971	0.175182	0.6	1	0.723148	0.708225	1.66667	0.402848	0.430968	Isoform 2 of Calnexin OS=Homo sapiens GN=CANX
P54764	7	1	9	1	1	3	1	6	3.625	10	6	5	3	5	3	11	4	5.875	4	1	7	1	1	1	1	5	2.625	1	3	3	6	4	6	6	6	4.375	0.744681	0.724138	0.6	1.62069	0.537323	0.504852	1.66667	0.27583	0.480842	Ephrin type-A receptor 4 OS=Homo sapiens GN=EPHA4 PE=1 SV=1
P62820-2	23	13	28	15	9	12	14	18	16.5	32	19	25	19	23	1	26	14	19.875	3	1	3	1	4	1	1	1	1.875	1	6	1	3	5	4	1	4	3.125	0.157233	0.113636	0.6	1.20455	0.850636	0.86334	1.66667	0.334309	0.390964	Isoform 2 of Ras-related protein Rab-1A OS=Homo sapiens GN=RAB1A
Q15049-2	7	1	1	1	3	5	4	5	3.375	1	4	5	11	6	1	4	5	4.625	5	4	4	5	1	10	6	1	4.5	1	6	7	14	13	9	6	4	7.5	1.62162	1.33333	0.6	1.37037	0.749071	0.813006	1.66667	0.460584	0.520245	Isoform 2 of Membrane protein MLC1 OS=Homo sapiens GN=MLC1
Q9Y3I0	3	5	5	6	3	6	5	6	4.875	3	6	4	3	3	4	1	4	3.5	4	7	5	5	4	4	3	1	4.125	4	7	8	5	8	8	5	10	6.875	1.96429	0.846154	0.6	0.717949	0.71983	0.703592	1.66667	0.206131	0.146257	tRNA-splicing ligase RtcB homolog OS=Homo sapiens GN=RTCB PE=1 SV=1
P78371-2	10	6	11	10	4	5	9	9	8	7	4	7	5	5	3	7	5	5.375	8	4	12	5	5	6	5	8	6.625	1	6	10	18	13	23	8	9	11	2.04651	0.828125	0.602273	0.671875	0.408322	0.408909	1.66038	0.501867	0.699705	Isoform 2 of T-complex protein 1 subunit beta OS=Homo sapiens GN=CCT2
P02679	1	8	22	4	1	1	1	3	5.125	4	4	10	4	6	1	4	1	4.25	6	1	6	1	1	6	6	8	4.375	1	35	3	1	6	4	7	1	7.25	1.70588	0.853659	0.603448	0.829268	0.82337	0.805267	1.65714	0.970423	0.971263	Fibrinogen gamma chain OS=Homo sapiens GN=FGG PE=1 SV=3
P02679-2	1	8	22	4	1	1	1	3	5.125	4	4	10	4	6	1	4	1	4.25	6	1	6	1	1	6	6	8	4.375	1	35	3	1	6	4	7	1	7.25	1.70588	0.853659	0.603448	0.829268	0.82337	0.805267	1.65714	0.970423	0.971263	Isoform Gamma-A of Fibrinogen gamma chain OS=Homo sapiens GN=FGG
E9PDE8	8	10	15	7	7	13	9	10	9.875	12	11	6	5	5	4	14	6	7.875	9	16	10	9	12	12	13	3	10.5	9	17	17	18	20	23	20	15	17.375	2.20635	1.06329	0.604317	0.797468	0.71983	0.703592	1.65476	0.154339	0.155364	Heat shock 70 kDa protein 4L OS=Homo sapiens GN=HSPA4L PE=1 SV=1
A6NKH4	1	1	1	1	1	1	6	1	1.625	1	1	3	1	1	7	1	1	2	5	1	5	1	1	5	5	3	3.25	4	5	6	6	5	6	5	6	5.375	2.6875	2	0.604651	1.23077	0.802402	0.840215	1.65385	0.1205	0.116312	Sorting nexin 1, isoform CRA_d OS=Homo sapiens GN=SNX1 PE=1 SV=2
H0YK42	1	1	1	1	1	1	6	1	1.625	1	1	3	1	1	7	1	1	2	5	1	5	1	1	5	5	3	3.25	4	5	6	6	5	6	5	6	5.375	2.6875	2	0.604651	1.23077	0.802402	0.840215	1.65385	0.1205	0.116312	Sorting nexin-1 OS=Homo sapiens GN=SNX1 PE=1 SV=1
Q01814-2	51	22	75	17	19	41	11	36	34	57	41	44	32	43	1	50	31	37.375	5	1	7	4	6	1	1	1	3.25	1	1	1	7	11	7	8	7	5.375	0.143813	0.0955882	0.604651	1.09926	0.849834	0.88581	1.65385	0.579436	0.659066	Isoform WA of Plasma membrane calcium-transporting ATPase 2 OS=Homo sapiens GN=ATP2B2
Q13596	1	1	1	1	1	1	6	1	1.625	1	1	3	1	1	7	1	1	2	5	1	5	1	1	5	5	3	3.25	4	5	6	6	5	6	5	6	5.375	2.6875	2	0.604651	1.23077	0.802402	0.840215	1.65385	0.1205	0.116312	Sorting nexin-1 OS=Homo sapiens GN=SNX1 PE=1 SV=3
Q13596-2	1	1	1	1	1	1	6	1	1.625	1	1	3	1	1	7	1	1	2	5	1	5	1	1	5	5	3	3.25	4	5	6	6	5	6	5	6	5.375	2.6875	2	0.604651	1.23077	0.802402	0.840215	1.65385	0.1205	0.116312	Isoform 1A of Sorting nexin-1 OS=Homo sapiens GN=SNX1
Q13596-3	1	1	1	1	1	1	6	1	1.625	1	1	3	1	1	7	1	1	2	5	1	5	1	1	5	5	3	3.25	4	5	6	6	5	6	5	6	5.375	2.6875	2	0.604651	1.23077	0.802402	0.840215	1.65385	0.1205	0.116312	Isoform 3 of Sorting nexin-1 OS=Homo sapiens GN=SNX1
Q9Y4F1	1	1	1	1	1	1	1	1	1	1	3	1	1	1	4	1	1	1.625	9	1	6	4	6	5	5	7	5.375	5	8	7	12	13	12	7	7	8.875	5.46154	5.375	0.605634	1.625	0.71983	0.703592	1.65116	0.112634	0.146205	FERM, RhoGEF and pleckstrin domain-containing protein 1 OS=Homo sapiens GN=FARP1 PE=1 SV=1
F5H1B9	7	1	1	1	3	5	5	5	3.5	1	4	5	11	7	1	5	5	4.875	6	5	5	6	1	10	6	1	5	1	7	7	15	15	9	7	5	8.25	1.69231	1.42857	0.606061	1.39286	0.737022	0.807062	1.65	0.480848	0.543884	Membrane protein MLC1 OS=Homo sapiens GN=MLC1 PE=4 SV=1
Q8N3E9	1	1	1	1	1	1	3	1	1.25	1	1	1	1	1	4	1	1	1.375	7	8	5	1	1	4	6	5	4.625	4	4	4	8	20	6	8	7	7.625	5.54545	3.7	0.606557	1.1	0.85603	0.872344	1.64865	0.361277	0.368172	1-phosphatidylinositol 4,5-bisphosphate phosphodiesterase delta-3 OS=Homo sapiens GN=PLCD3 PE=1 SV=3
K7EIE4	1	8	11	1	1	5	8	1	4.5	8	10	11	1	15	1	15	7	8.5	1	1	1	1	3	1	5	1	1.75	1	1	1	4	6	4	5	1	2.875	0.338235	0.388889	0.608696	1.88889	0.71983	0.703592	1.64286	0.456544	0.516574	Septin-9 (Fragment) OS=Homo sapiens GN=SEPT9 PE=1 SV=1
Q86WG3-3	5	1	7	1	3	1	1	4	2.875	4	5	4	5	4	6	6	5	4.875	4	3	4	4	1	6	3	3	3.5	6	6	6	6	6	6	3	7	5.75	1.17949	1.21739	0.608696	1.69565	0.408322	0.351964	1.64286	0.189087	0.146205	Isoform 2 of Caytaxin OS=Homo sapiens GN=ATCAY
H7BY16	6	3	8	5	5	8	7	4	5.75	4	1	3	4	6	1	3	3	3.125	3	1	3	3	4	6	4	1	3.125	1	12	5	5	6	5	4	3	5.125	1.64	0.543478	0.609756	0.543478	0.53171	0.514288	1.64	0.4164	0.477528	Nucleolin (Fragment) OS=Homo sapiens GN=NCL PE=1 SV=2
P63010	21	14	43	15	13	8	21	20	19.375	35	20	29	18	34	11	34	13	24.25	20	7	17	12	12	8	9	15	12.5	10	14	20	24	19	43	14	20	20.5	0.845361	0.645161	0.609756	1.25161	0.71983	0.703592	1.64	0.0946463	0.0971646	AP-2 complex subunit beta OS=Homo sapiens GN=AP2B1 PE=1 SV=1
P63010-2	21	14	43	15	13	8	21	20	19.375	35	20	29	18	34	11	34	13	24.25	20	7	17	12	12	8	9	15	12.5	10	14	20	24	19	43	14	20	20.5	0.845361	0.645161	0.609756	1.25161	0.71983	0.703592	1.64	0.0946463	0.0971646	Isoform 2 of AP-2 complex subunit beta OS=Homo sapiens GN=AP2B1
Q9UMF0	37	1	32	8	19	19	4	34	19.25	39	43	31	45	40	1	43	26	33.5	3	1	7	1	3	1	1	8	3.125	4	6	5	4	5	3	8	6	5.125	0.152985	0.162338	0.609756	1.74026	0.72343	0.711853	1.64	0.206247	0.206536	Intercellular adhesion molecule 5 OS=Homo sapiens GN=ICAM5 PE=1 SV=3
K7EP07	9	6	3	11	12	1	14	5	7.625	7	7	9	4	5	4	6	6	6	10	10	10	4	1	13	10	3	7.625	5	13	17	14	14	15	9	13	12.5	2.08333	1	0.61	0.786885	0.909429	0.921822	1.63934	0.25208	0.259087	Tubulin-folding cofactor B (Fragment) OS=Homo sapiens GN=TBCB PE=1 SV=2
P50897	6	6	13	9	3	5	4	10	7	14	11	13	13	16	1	12	7	10.875	1	1	1	1	1	1	1	4	1.375	1	4	1	3	4	3	1	1	2.25	0.206897	0.196429	0.611111	1.55357	0.71983	0.804918	1.63636	0.438091	0.850269	Palmitoyl-protein thioesterase 1 OS=Homo sapiens GN=PPT1 PE=1 SV=1
Q16543	10	6	19	10	5	7	9	11	9.625	9	9	10	6	11	1	10	6	7.75	1	1	4	1	1	1	1	1	1.375	1	1	3	3	1	5	3	1	2.25	0.290323	0.142857	0.611111	0.805195	0.71983	0.703592	1.63636	0.270468	0.276777	Hsp90 co-chaperone Cdc37 OS=Homo sapiens GN=CDC37 PE=1 SV=1
Q9NQC3-4	7	14	10	13	8	3	13	6	9.25	5	7	8	3	7	1	6	4	5.125	7	3	7	1	6	5	3	1	4.125	1	1	4	11	5	11	9	12	6.75	1.31707	0.445946	0.611111	0.554054	0.485305	0.529283	1.63636	0.542042	0.653532	Isoform 4 of Reticulon-4 OS=Homo sapiens GN=RTN4
E9PFP8	1	1	1	8	1	1	1	8	2.75	6	1	1	1	1	1	1	5	2.125	14	9	11	1	1	1	11	15	7.875	1	1	14	17	15	19	15	21	12.875	6.05882	2.86364	0.61165	0.772727	0.923165	0.956344	1.63492	0.606083	0.642886	Poly(rC)-binding protein 3 OS=Homo sapiens GN=PCBP3 PE=4 SV=1
J3QT27	1	1	1	8	1	1	1	8	2.75	6	1	1	1	1	1	1	5	2.125	14	9	11	1	1	1	11	15	7.875	1	1	14	17	15	19	15	21	12.875	6.05882	2.86364	0.61165	0.772727	0.923165	0.956344	1.63492	0.606083	0.642886	Poly(rC)-binding protein 3 (Fragment) OS=Homo sapiens GN=PCBP3 PE=4 SV=1
P57721	1	1	1	8	1	1	1	8	2.75	6	1	1	1	1	1	1	5	2.125	14	9	11	1	1	1	11	15	7.875	1	1	14	17	15	19	15	21	12.875	6.05882	2.86364	0.61165	0.772727	0.923165	0.956344	1.63492	0.606083	0.642886	Poly(rC)-binding protein 3 OS=Homo sapiens GN=PCBP3 PE=2 SV=2
P57721-3	1	1	1	8	1	1	1	8	2.75	6	1	1	1	1	1	1	5	2.125	14	9	11	1	1	1	11	15	7.875	1	1	14	17	15	19	15	21	12.875	6.05882	2.86364	0.61165	0.772727	0.923165	0.956344	1.63492	0.606083	0.642886	Isoform 3 of Poly(rC)-binding protein 3 OS=Homo sapiens GN=PCBP3
P57721-4	1	1	1	8	1	1	1	8	2.75	6	1	1	1	1	1	1	5	2.125	14	9	11	1	1	1	11	15	7.875	1	1	14	17	15	19	15	21	12.875	6.05882	2.86364	0.61165	0.772727	0.923165	0.956344	1.63492	0.606083	0.642886	Isoform 4 of Poly(rC)-binding protein 3 OS=Homo sapiens GN=PCBP3
P57721-5	1	1	1	8	1	1	1	8	2.75	6	1	1	1	1	1	1	5	2.125	14	9	11	1	1	1	11	15	7.875	1	1	14	17	15	19	15	21	12.875	6.05882	2.86364	0.61165	0.772727	0.923165	0.956344	1.63492	0.606083	0.642886	Isoform 5 of Poly(rC)-binding protein 3 OS=Homo sapiens GN=PCBP3
D6REM6	1	1	1	1	9	6	1	1	2.625	3	1	1	1	1	17	4	1	3.625	26	10	20	11	12	23	20	1	15.375	15	24	24	26	29	38	24	21	25.125	6.93103	5.85714	0.61194	1.38095	0.908919	0.92841	1.63415	0.29364	0.257585	Matrin-3 OS=Homo sapiens GN=MATR3 PE=1 SV=1
B4DWA1	1	1	1	1	1	1	1	1	1	1	1	1	1	1	11	1	1	2.25	15	3	13	9	13	9	8	9	9.875	11	17	20	20	15	15	10	21	16.125	7.16667	9.875	0.612403	2.25	0.71983	0.703592	1.63291	0.144848	0.14171	Brain-specific angiogenesis inhibitor 1-associated protein 2 OS=Homo sapiens GN=BAIAP2 PE=1 SV=1
E7ES43	8	10	16	7	7	14	9	11	10.25	12	11	6	5	5	6	16	6	8.375	11	18	12	9	14	14	14	3	11.875	9	20	19	20	23	25	22	17	19.375	2.31343	1.15854	0.612903	0.817073	0.71983	0.703592	1.63158	0.187157	0.177627	Heat shock 70 kDa protein 4L OS=Homo sapiens GN=HSPA4L PE=1 SV=2
O95757	8	10	16	7	7	14	9	11	10.25	12	11	6	5	5	6	16	6	8.375	11	18	12	9	14	14	14	3	11.875	9	20	19	20	23	25	22	17	19.375	2.31343	1.15854	0.612903	0.817073	0.71983	0.703592	1.63158	0.187157	0.177627	Heat shock 70 kDa protein 4L OS=Homo sapiens GN=HSPA4L PE=1 SV=3
Q15700-4	5	1	1	4	5	4	4	6	3.75	1	4	4	1	1	12	10	3	4.5	1	3	1	7	10	6	9	1	4.75	13	1	1	19	14	1	1	12	7.75	1.72222	1.26667	0.612903	1.2	0.961701	0.950339	1.63158	0.829317	0.913086	Isoform 4 of Disks large homolog 2 OS=Homo sapiens GN=DLG2
P63010-3	21	14	43	15	13	8	21	20	19.375	35	20	29	18	34	11	34	13	24.25	20	7	17	12	12	8	9	15	12.5	10	14	20	24	19	42	14	20	20.375	0.840206	0.645161	0.613497	1.25161	0.71983	0.703592	1.63	0.0949768	0.0956587	Isoform 3 of AP-2 complex subunit beta OS=Homo sapiens GN=AP2B1
P08123	1	1	1	1	1	1	1	3	1.25	1	6	1	1	1	84	1	11	13.25	67	39	40	20	10	23	13	104	39.5	110	76	35	56	60	38	79	61	64.375	4.85849	31.6	0.613592	10.6	0.71983	0.703592	1.62975	0.218383	0.179061	Collagen alpha-2(I) chain OS=Homo sapiens GN=COL1A2 PE=1 SV=7
E9PDG8	23	11	36	13	8	7	10	20	16	22	23	1	1	24	1	22	16	13.75	1	1	1	1	6	1	1	4	2	1	5	3	5	1	6	1	4	3.25	0.236364	0.125	0.615385	0.859375	0.71983	0.703592	1.625	0.512474	0.661572	Clathrin coat assembly protein AP180 OS=Homo sapiens GN=SNAP91 PE=4 SV=1
E9PIA8	6	6	11	8	3	4	4	10	6.5	13	11	12	11	15	1	12	7	10.25	1	1	1	1	1	1	1	1	1	1	3	1	1	4	1	1	1	1.625	0.158537	0.153846	0.615385	1.57692	0.71983	0.785269	1.625	0.293277	0.409186	Palmitoyl-protein thioesterase 1 (Fragment) OS=Homo sapiens GN=PPT1 PE=1 SV=3
F5GWN7	23	11	1	13	8	7	9	20	11.5	22	23	1	1	1	1	22	16	10.875	1	1	1	1	6	1	1	4	2	1	5	3	5	1	6	1	4	3.25	0.298851	0.173913	0.615385	0.945652	0.71983	0.703592	1.625	0.512474	0.661572	Clathrin coat assembly protein AP180 OS=Homo sapiens GN=SNAP91 PE=4 SV=1
F5H533	20	11	27	14	13	12	15	19	16.375	28	27	20	13	35	1	19	11	19.25	4	3	6	3	1	3	3	1	3	1	3	5	6	11	5	5	3	4.875	0.253247	0.183206	0.615385	1.17557	0.791423	0.816131	1.625	0.328903	0.441578	Amphiphysin OS=Homo sapiens GN=AMPH PE=4 SV=1
O60641	23	11	36	13	8	7	10	20	16	22	23	16	10	24	1	22	16	16.75	1	1	1	1	6	1	1	4	2	1	5	3	5	1	6	1	4	3.25	0.19403	0.125	0.615385	1.04688	0.851858	0.836922	1.625	0.512474	0.661572	Clathrin coat assembly protein AP180 OS=Homo sapiens GN=SNAP91 PE=1 SV=2
O60641-3	23	11	34	13	8	7	11	20	15.875	22	23	17	11	23	1	22	16	16.875	1	1	1	1	6	1	1	4	2	1	5	3	5	1	6	1	4	3.25	0.192593	0.125984	0.615385	1.06299	0.849841	0.837293	1.625	0.512474	0.661572	Isoform 3 of Clathrin coat assembly protein AP180 OS=Homo sapiens GN=SNAP91
O60641-4	23	11	1	13	8	7	11	20	11.75	22	23	17	11	1	1	22	16	14.125	1	1	1	1	6	1	1	4	2	1	5	3	5	1	6	1	4	3.25	0.230088	0.170213	0.615385	1.20213	0.921454	0.908701	1.625	0.512474	0.661572	Isoform 4 of Clathrin coat assembly protein AP180 OS=Homo sapiens GN=SNAP91
P01871	6	7	3	4	1	1	1	1	3	1	1	5	8	5	1	1	16	4.75	1	1	1	1	1	1	1	1	1	1	1	1	1	1	1	6	1	1.625	0.342105	0.333333	0.615385	1.58333	0.802402	0.824628	1.625	0.542042	0.543884	Ig mu chain C region OS=Homo sapiens GN=IGHM PE=1 SV=3
P01871-2	6	7	3	4	1	1	1	1	3	1	1	5	8	5	1	1	16	4.75	1	1	1	1	1	1	1	1	1	1	1	1	1	1	1	6	1	1.625	0.342105	0.333333	0.615385	1.58333	0.802402	0.824628	1.625	0.542042	0.543884	Isoform 2 of Ig mu chain C region OS=Homo sapiens GN=IGHM
P49418	20	11	27	14	13	12	15	19	16.375	28	27	20	13	35	1	19	11	19.25	4	3	6	3	1	3	3	1	3	1	3	5	6	11	5	5	3	4.875	0.253247	0.183206	0.615385	1.17557	0.791423	0.816131	1.625	0.328903	0.441578	Amphiphysin OS=Homo sapiens GN=AMPH PE=1 SV=1
P49418-2	20	11	27	14	13	12	15	19	16.375	28	27	20	13	35	1	19	11	19.25	4	3	6	3	1	3	3	1	3	1	3	5	6	11	5	5	3	4.875	0.253247	0.183206	0.615385	1.17557	0.791423	0.816131	1.625	0.328903	0.441578	Isoform 2 of Amphiphysin OS=Homo sapiens GN=AMPH
Q5JRX3	3	1	1	1	1	1	1	1	1.25	5	1	1	1	1	1	3	3	2	9	1	1	1	1	1	1	1	2	1	3	3	4	3	8	1	3	3.25	1.625	1.6	0.615385	1.6	0.71983	0.703592	1.625	0.298122	0.575569	Presequence protease, mitochondrial OS=Homo sapiens GN=PITRM1 PE=1 SV=3
Q5JRX3-2	3	1	1	1	1	1	1	1	1.25	5	1	1	1	1	1	3	3	2	9	1	1	1	1	1	1	1	2	1	3	3	4	3	8	1	3	3.25	1.625	1.6	0.615385	1.6	0.71983	0.703592	1.625	0.298122	0.575569	Isoform 2 of Presequence protease, mitochondrial OS=Homo sapiens GN=PITRM1
Q9UEY8-2	10	13	11	11	8	9	14	10	10.75	10	12	18	13	14	1	16	8	11.5	4	1	4	3	1	1	1	1	2	1	3	1	4	4	9	3	1	3.25	0.282609	0.186047	0.615385	1.06977	0.791423	0.785269	1.625	0.511362	0.673871	Isoform 1 of Gamma-adducin OS=Homo sapiens GN=ADD3
E5RHT6	3	1	1	1	1	1	1	1	1.25	1	1	1	1	1	1	1	1	1	16	1	15	1	1	1	1	1	4.625	1	17	1	16	1	14	9	1	7.5	7.5	3.7	0.616667	0.8	0.770459	0.703592	1.62162	0.596658	0.566708	ADP-ribosylation factor GTPase-activating protein 1 (Fragment) OS=Homo sapiens GN=ARFGAP1 PE=1 SV=2
C9J069	1	1	1	1	3	1	1	1	1.25	1	1	1	1	1	16	1	1	2.875	12	1	15	4	4	4	5	13	7.25	17	16	8	8	9	15	8	13	11.75	4.08696	5.8	0.617021	2.3	0.800924	0.832003	1.62069	0.223471	0.194936	Uncharacterized protein C9orf172 OS=Homo sapiens GN=C9orf172 PE=3 SV=1
P51991-2	5	3	1	1	1	4	7	6	3.5	1	3	1	1	1	6	3	5	2.625	17	7	12	4	9	14	13	8	10.5	12	19	22	21	16	22	14	10	17	6.47619	3	0.617647	0.75	0.848602	0.805267	1.61905	0.104696	0.0905654	Isoform 2 of Heterogeneous nuclear ribonucleoprotein A3 OS=Homo sapiens GN=HNRNPA3
Q9NRX4	1	1	4	3	1	1	3	1	1.875	1	1	1	1	1	3	1	1	1.25	6	8	5	4	1	3	6	1	4.25	1	4	6	12	10	10	5	7	6.875	5.5	2.26667	0.618182	0.666667	0.749071	0.806731	1.61765	0.457165	0.495319	14 kDa phosphohistidine phosphatase OS=Homo sapiens GN=PHPT1 PE=1 SV=1
K7EJT8	17	11	32	12	11	6	19	14	15.25	28	17	24	15	29	9	30	11	20.375	15	5	14	9	10	7	9	14	10.375	8	11	16	20	15	35	12	17	16.75	0.822086	0.680328	0.619403	1.33607	0.705636	0.703592	1.61446	0.113376	0.107597	AP-2 complex subunit beta OS=Homo sapiens GN=AP2B1 PE=1 SV=1
Q13332-7	1	5	4	5	4	3	5	1	3.5	3	3	3	3	1	3	4	1	2.625	15	4	12	1	9	9	6	6	7.75	1	1	13	19	16	23	15	12	12.5	4.7619	2.21429	0.62	0.75	0.811561	0.777574	1.6129	0.720772	0.826794	Isoform 3 of Receptor-type tyrosine-protein phosphatase S OS=Homo sapiens GN=PTPRS
P19338	6	6	10	10	7	12	14	7	9	4	1	7	4	9	5	5	4	4.875	4	6	7	6	6	10	7	3	6.125	1	24	8	11	12	9	7	7	9.875	2.02564	0.680556	0.620253	0.541667	0.537323	0.548321	1.61224	0.668797	0.742413	Nucleolin OS=Homo sapiens GN=NCL PE=1 SV=3
G3V576	4	1	1	1	4	3	1	1	2	1	1	1	4	1	5	5	3	2.625	13	1	7	1	8	6	1	4	5.125	4	18	1	12	13	13	4	1	8.25	3.14286	2.5625	0.621212	1.3125	0.764414	0.785269	1.60976	0.603158	0.588155	Heterogeneous nuclear ribonucleoproteins C1/C2 OS=Homo sapiens GN=HNRNPC PE=1 SV=1
O43390-4	7	1	1	4	3	1	1	1	2.375	1	1	3	3	7	5	5	4	3.625	11	5	8	3	7	4	7	3	6	5	9	16	1	1	18	13	14	9.625	2.65517	2.52632	0.623377	1.52632	0.71983	0.703592	1.60417	0.719936	0.75764	Isoform 4 of Heterogeneous nuclear ribonucleoprotein R OS=Homo sapiens GN=HNRNPR
Q01082-3	209	226	331	238	152	151	272	239	227.25	289	240	289	197	292	12	272	142	216.625	53	1	118	1	46	1	44	24	36	1	1	57	112	119	79	1	92	57.75	0.26659	0.158416	0.623377	0.953245	0.723148	0.775714	1.60417	0.917731	0.833182	Isoform 2 of Spectrin beta chain, non-erythrocytic 1 OS=Homo sapiens GN=SPTBN1
P08311	1	1	1	1	1	1	1	1	1	1	4	1	1	1	1	1	1	1.375	3	1	4	1	1	1	1	8	2.5	1	20	1	4	1	1	3	1	4	2.90909	2.5	0.625	1.375	0.71983	0.703592	1.6	0.806432	0.791763	Cathepsin G OS=Homo sapiens GN=CTSG PE=1 SV=2
Q13200-2	1	1	1	3	3	4	4	4	2.625	1	3	1	4	1	6	4	5	3.125	7	4	8	3	3	7	7	1	5	5	6	7	11	8	12	5	10	8	2.56	1.90476	0.625	1.19048	0.811561	0.87084	1.6	0.16763	0.189788	Isoform 2 of 26S proteasome non-ATPase regulatory subunit 2 OS=Homo sapiens GN=PSMD2
Q7L576	10	9	8	8	4	6	10	11	8.25	13	12	14	10	10	1	14	9	10.375	1	3	1	1	1	1	1	1	1.25	1	1	5	5	1	1	1	1	2	0.192771	0.151515	0.625	1.25758	0.89824	0.982105	1.6	0.600799	0.640663	Cytoplasmic FMR1-interacting protein 1 OS=Homo sapiens GN=CYFIP1 PE=1 SV=1
Q92614-5	1	1	4	3	1	1	1	1	1.625	1	1	4	1	1	1	1	1	1.375	6	10	19	6	1	1	1	1	5.625	1	5	13	11	12	7	10	13	9	6.54545	3.46154	0.625	0.846154	0.849834	0.853698	1.6	0.387109	0.431337	Isoform 5 of Unconventional myosin-XVIIIa OS=Homo sapiens GN=MYO18A
P11137-4	23	1	4	4	19	1	8	34	11.75	11	30	14	5	10	31	20	15	17	29	4	25	16	33	10	15	24	19.5	36	31	47	22	28	33	25	27	31.125	1.83088	1.65957	0.626506	1.44681	0.71983	0.703592	1.59615	0.260205	0.170013	Isoform 4 of Microtubule-associated protein 2 OS=Homo sapiens GN=MAP2
F8WFB9	8	1	7	4	5	1	4	8	4.75	7	6	7	5	7	1	8	4	5.625	4	5	9	3	3	6	1	3	4.25	3	6	7	7	8	8	7	8	6.75	1.2	0.894737	0.62963	1.18421	0.725684	0.768212	1.58824	0.198258	0.169448	Endophilin-B2 OS=Homo sapiens GN=SH3GLB2 PE=1 SV=1
H7BZJ3	16	16	19	17	10	14	20	13	15.625	18	13	14	15	16	1	14	14	13.125	3	4	1	1	5	1	1	1	2.125	1	3	4	4	5	3	3	4	3.375	0.257143	0.136	0.62963	0.84	0.71983	0.703592	1.58824	0.297393	0.557167	Protein disulfide-isomerase A3 (Fragment) OS=Homo sapiens GN=PDIA3 PE=1 SV=1
P35749	1	6	1	1	1	1	7	1	2.375	1	1	11	1	1	3	7	34	7.375	5	1	1	1	1	1	1	6	2.125	1	7	1	4	4	1	8	1	3.375	0.457627	0.894737	0.62963	3.10526	0.71983	0.703592	1.58824	0.615138	0.742413	Myosin-11 OS=Homo sapiens GN=MYH11 PE=1 SV=3
P35749-3	15	6	10	1	1	1	7	19	7.5	14	46	11	19	23	3	7	48	21.375	5	1	1	1	1	1	1	6	2.125	1	7	1	4	4	1	8	1	3.375	0.157895	0.283333	0.62963	2.85	0.537323	0.477925	1.58824	0.615138	0.742413	Isoform 3 of Myosin-11 OS=Homo sapiens GN=MYH11
P35749-4	15	6	10	1	1	1	7	19	7.5	14	46	11	19	23	3	7	49	21.5	5	1	1	1	1	1	1	6	2.125	1	7	1	4	4	1	8	1	3.375	0.156977	0.283333	0.62963	2.86667	0.537323	0.477925	1.58824	0.615138	0.742413	Isoform 4 of Myosin-11 OS=Homo sapiens GN=MYH11
P22694-2	1	1	7	1	1	1	1	1	1.75	5	3	4	1	4	1	6	1	3.125	4	1	5	3	1	5	4	6	3.625	1	3	4	9	7	14	1	7	5.75	1.84	2.07143	0.630435	1.78571	0.606626	0.703592	1.58621	0.64868	0.763634	Isoform 2 of cAMP-dependent protein kinase catalytic subunit beta OS=Homo sapiens GN=PRKACB
P06737	1	1	1	1	1	1	1	1	1	1	1	1	1	1	1	1	1	1	1	1	1	5	1	1	1	1	1.5	1	1	1	1	12	1	1	1	2.375	2.375	1.5	0.631579	1	0.802402	1	1.58333	0.827875	0.985192	Glycogen phosphorylase, liver form OS=Homo sapiens GN=PYGL PE=1 SV=4
O75083	4	5	4	8	3	3	12	9	6	6	8	6	3	3	12	4	1	5.375	23	9	32	10	6	18	28	13	17.375	11	18	19	39	30	60	23	20	27.5	5.11628	2.89583	0.631818	0.895833	0.831485	0.853698	1.58273	0.244775	0.205995	WD repeat-containing protein 1 OS=Homo sapiens GN=WDR1 PE=1 SV=4
P62879	22	17	36	19	13	15	17	21	20	28	27	23	13	24	18	21	9	20.375	25	18	27	21	23	30	25	13	22.75	22	32	32	47	41	46	36	32	36	1.76687	1.1375	0.631944	1.01875	0.814595	0.920233	1.58242	0.0695481	0.0310492	Guanine nucleotide-binding protein G(I)/G(S)/G(T) subunit beta-2 OS=Homo sapiens GN=GNB2 PE=1 SV=3
Q9H6U6	1	1	1	1	1	1	1	1	1	1	1	1	1	1	6	1	1	1.625	9	1	8	1	4	6	5	9	5.375	9	9	7	11	8	11	7	6	8.5	5.23077	5.375	0.632353	1.625	0.71983	0.703592	1.5814	0.169812	0.166666	Breast carcinoma-amplified sequence 3 OS=Homo sapiens GN=BCAS3 PE=1 SV=3
Q9H6U6-2	1	1	1	1	1	1	1	1	1	1	1	1	1	1	6	1	1	1.625	9	1	8	1	4	6	5	9	5.375	9	9	7	11	8	11	7	6	8.5	5.23077	5.375	0.632353	1.625	0.71983	0.703592	1.5814	0.169812	0.166666	Isoform 1 of Breast carcinoma-amplified sequence 3 OS=Homo sapiens GN=BCAS3
Q9H6U6-3	1	1	1	1	1	1	1	1	1	1	1	1	1	1	6	1	1	1.625	9	1	8	1	4	6	5	9	5.375	9	9	7	11	8	11	7	6	8.5	5.23077	5.375	0.632353	1.625	0.71983	0.703592	1.5814	0.169812	0.166666	Isoform 3 of Breast carcinoma-amplified sequence 3 OS=Homo sapiens GN=BCAS3
Q9H6U6-7	1	1	1	1	1	1	1	1	1	1	1	1	1	1	6	1	1	1.625	9	1	8	1	4	6	5	9	5.375	9	9	7	11	8	11	7	6	8.5	5.23077	5.375	0.632353	1.625	0.71983	0.703592	1.5814	0.169812	0.166666	Isoform 5 of Breast carcinoma-amplified sequence 3 OS=Homo sapiens GN=BCAS3
Q9H6U6-8	1	1	1	1	1	1	1	1	1	1	1	1	1	1	6	1	1	1.625	9	1	8	1	4	6	5	9	5.375	9	9	7	11	8	11	7	6	8.5	5.23077	5.375	0.632353	1.625	0.71983	0.703592	1.5814	0.169812	0.166666	Isoform 4 of Breast carcinoma-amplified sequence 3 OS=Homo sapiens GN=BCAS3
P61764	160	85	199	90	89	86	91	151	118.875	141	167	154	80	146	151	168	85	136.5	230	128	210	105	108	163	175	68	148.375	150	188	243	253	248	296	254	244	234.5	1.71795	1.24816	0.632729	1.14826	0.755875	0.805267	1.58045	0.0632686	0.0300235	Syntaxin-binding protein 1 OS=Homo sapiens GN=STXBP1 PE=1 SV=1
D6RIU0	3	1	4	4	1	3	1	3	2.5	3	4	1	1	3	6	1	1	2.5	9	5	9	1	1	9	10	1	5.625	7	8	7	9	11	13	7	9	8.875	3.55	2.25	0.633803	1	0.974465	1	1.57778	0.242014	0.240316	Heterogeneous nuclear ribonucleoprotein H (Fragment) OS=Homo sapiens GN=HNRNPH1 PE=1 SV=1
Q14155-5	1	1	1	1	1	1	1	1	1	1	1	1	1	1	1	1	1	1	1	1	1	1	1	12	14	14	5.625	1	1	16	18	1	18	15	1	8.875	8.875	5.625	0.633803	1	0.802402	1	1.57778	0.751264	0.76476	Isoform 5 of Rho guanine nucleotide exchange factor 7 OS=Homo sapiens GN=ARHGEF7
Q9Y4J8-13	1	1	1	1	1	1	1	1	1	1	1	1	1	1	8	1	1	1.875	12	5	6	4	1	5	6	6	5.625	1	7	10	12	13	14	9	5	8.875	4.73333	5.625	0.633803	1.875	0.71983	0.703592	1.57778	0.464647	0.62346	Isoform 13 of Dystrobrevin alpha OS=Homo sapiens GN=DTNA
E7EUT5	1	174	318	1	1	1	226	1	90.375	342	1	426	1	260	1	1	1	129.125	19	1	14	1	1	1	1	14	6.5	5	13	11	11	17	8	6	11	10.25	0.0793804	0.0719225	0.634146	1.42877	0.982197	0.952383	1.57692	0.20696	0.173883	Glyceraldehyde-3-phosphate dehydrogenase OS=Homo sapiens GN=GAPDH PE=1 SV=1
E5RGV0	3	1	1	4	1	3	1	3	2.125	3	4	1	1	3	8	1	1	2.75	11	7	8	7	1	9	10	6	7.375	11	15	7	12	16	11	8	13	11.625	4.22727	3.47059	0.634409	1.29412	0.811561	0.860549	1.57627	0.288959	0.299518	Heterogeneous nuclear ribonucleoprotein H (Fragment) OS=Homo sapiens GN=HNRNPH1 PE=1 SV=1
P34897	1	1	1	1	1	1	1	1	1	1	1	1	1	1	5	1	1	1.5	12	4	10	1	1	1	3	1	4.125	3	6	1	7	5	12	7	11	6.5	4.33333	4.125	0.634615	1.5	0.71983	0.703592	1.57576	0.355531	0.327828	Serine hydroxymethyltransferase, mitochondrial OS=Homo sapiens GN=SHMT2 PE=1 SV=3
P34897-3	1	1	1	1	1	1	1	1	1	1	1	1	1	1	5	1	1	1.5	12	4	10	1	1	1	3	1	4.125	3	6	1	7	5	12	7	11	6.5	4.33333	4.125	0.634615	1.5	0.71983	0.703592	1.57576	0.355531	0.327828	Isoform 3 of Serine hydroxymethyltransferase, mitochondrial OS=Homo sapiens GN=SHMT2
Q8N6T3-3	3	1	1	1	1	1	1	4	1.625	1	1	1	1	1	9	1	1	2	17	3	17	4	8	6	10	8	9.125	14	18	10	18	20	16	10	9	14.375	7.1875	5.61538	0.634783	1.23077	0.90285	0.906761	1.57534	0.165333	0.171696	Isoform 3 of ADP-ribosylation factor GTPase-activating protein 1 OS=Homo sapiens GN=ARFGAP1
Q14344-2	4	4	3	4	4	3	5	3	3.75	1	3	1	3	3	3	1	3	2.25	7	5	6	5	1	6	6	4	5	3	6	5	11	15	7	7	9	7.875	3.5	1.33333	0.634921	0.6	0.682225	0.703592	1.575	0.288445	0.313122	Isoform 2 of Guanine nucleotide-binding protein subunit alpha-13 OS=Homo sapiens GN=GNA13
Q2M2I8-2	12	3	7	7	1	4	1	12	5.875	3	5	1	1	5	24	6	5	6.25	18	14	12	10	22	9	11	5	12.625	19	26	23	16	14	27	16	18	19.875	3.18	2.14894	0.63522	1.06383	0.961701	0.999978	1.57426	0.173523	0.138151	Isoform 2 of AP2-associated protein kinase 1 OS=Homo sapiens GN=AAK1
A8MXP9	4	1	4	6	10	6	6	12	6.125	4	6	3	1	4	20	5	1	5.5	31	11	24	13	15	26	24	8	19	18	30	28	32	36	43	28	24	29.875	5.43182	3.10204	0.635983	0.897959	0.769678	0.824628	1.57237	0.137842	0.0759367	Matrin-3 OS=Homo sapiens GN=MATR3 PE=1 SV=1
P43243	4	1	4	6	10	6	6	12	6.125	4	6	3	1	4	20	5	1	5.5	31	11	24	13	15	26	24	8	19	18	30	28	32	36	43	28	24	29.875	5.43182	3.10204	0.635983	0.897959	0.769678	0.824628	1.57237	0.137842	0.0759367	Matrin-3 OS=Homo sapiens GN=MATR3 PE=1 SV=2
P22694-8	1	1	6	1	1	1	1	1	1.625	1	3	4	1	4	1	5	1	2.5	5	1	4	3	1	5	4	5	3.5	1	3	3	8	7	11	5	6	5.5	2.2	2.15385	0.636364	1.53846	0.71983	0.703592	1.57143	0.462394	0.57584	Isoform 8 of cAMP-dependent protein kinase catalytic subunit beta OS=Homo sapiens GN=PRKACB
Q1KMD3	1	1	1	1	1	1	1	1	1	1	1	1	1	1	5	1	1	1.5	12	3	11	3	1	8	12	6	7	7	11	9	11	15	15	10	10	11	7.33333	7	0.636364	1.5	0.71983	0.703592	1.57143	0.203821	0.214099	Heterogeneous nuclear ribonucleoprotein U-like protein 2 OS=Homo sapiens GN=HNRNPUL2 PE=1 SV=1
P51991	6	3	3	1	1	7	5	9	4.375	1	3	1	1	1	8	3	5	2.875	21	10	16	5	10	18	18	9	13.375	14	23	26	26	21	26	18	14	21	7.30435	3.05714	0.636905	0.657143	0.738907	0.711853	1.57009	0.109752	0.0816066	Heterogeneous nuclear ribonucleoprotein A3 OS=Homo sapiens GN=HNRNPA3 PE=1 SV=2
Q9H1Z4	1	1	1	1	1	1	1	1	1	1	1	1	1	1	12	1	1	2.375	13	1	13	6	3	7	8	7	7.25	12	11	11	14	12	8	11	12	11.375	4.78947	7.25	0.637363	2.375	0.71983	0.703592	1.56897	0.220919	0.238327	WD repeat-containing protein 13 OS=Homo sapiens GN=WDR13 PE=1 SV=2
C9JIS1	13	12	25	12	9	11	14	16	14	19	19	15	10	17	18	14	7	14.875	20	16	20	17	18	18	21	10	17.5	17	28	27	33	29	34	27	24	27.375	1.84034	1.25	0.639269	1.0625	0.986801	0.934018	1.56429	0.0695481	0.0310492	Guanine nucleotide-binding protein G(I)/G(S)/G(T) subunit beta-2 (Fragment) OS=Homo sapiens GN=GNB2 PE=1 SV=1
Q2M2I8	14	3	7	7	1	4	1	13	6.25	3	5	1	1	5	25	6	5	6.375	21	16	12	11	25	10	12	5	14	21	28	25	18	15	31	17	20	21.875	3.43137	2.24	0.64	1.02	0.932307	0.984646	1.5625	0.187157	0.146257	AP2-associated protein kinase 1 OS=Homo sapiens GN=AAK1 PE=1 SV=3
Q9UEY8	10	13	11	11	8	9	14	10	10.75	10	12	18	13	14	1	16	8	11.5	4	1	4	3	1	1	1	1	2	1	3	1	4	4	8	3	1	3.125	0.271739	0.186047	0.64	1.06977	0.791423	0.785269	1.5625	0.528684	0.687051	Gamma-adducin OS=Homo sapiens GN=ADD3 PE=1 SV=1
P35221-2	5	1	6	4	4	1	5	8	4.25	5	4	4	3	4	9	4	5	4.75	10	4	7	3	1	1	4	4	4.25	1	3	9	8	11	10	5	6	6.625	1.39474	1	0.641509	1.11765	0.71983	0.703592	1.55882	0.436273	0.554587	Isoform 2 of Catenin alpha-1 OS=Homo sapiens GN=CTNNA1
H7C201	1	1	1	1	1	1	6	1	1.625	1	1	1	1	1	1	1	1	1	33	1	1	1	20	22	21	12	13.875	1	30	24	23	20	29	21	25	21.625	21.625	8.53846	0.641618	0.615385	0.737198	0.703592	1.55856	0.418462	0.456109	Glutaminase kidney isoform, mitochondrial (Fragment) OS=Homo sapiens GN=GLS PE=1 SV=1
Q7L099-3	1	1	1	7	3	1	1	4	2.375	1	3	4	1	1	8	1	1	2.5	27	16	1	1	13	1	17	1	9.625	6	14	17	20	1	39	11	12	15	6	4.05263	0.641667	1.05263	0.921454	0.995608	1.55844	0.429238	0.401875	Isoform 3 of Protein RUFY3 OS=Homo sapiens GN=RUFY3
O14787	1	1	1	1	1	1	4	1	1.375	1	1	1	1	1	1	1	1	1	7	1	10	1	1	6	6	4	4.5	1	5	5	9	7	15	6	8	7	7	3.27273	0.642857	0.727273	0.764414	0.703592	1.55556	0.425252	0.505182	Transportin-2 OS=Homo sapiens GN=TNPO2 PE=1 SV=3
P61158	6	9	11	10	5	4	8	10	7.875	9	7	9	6	11	1	6	7	7	1	3	3	1	1	4	4	1	2.25	1	1	5	6	4	5	3	3	3.5	0.5	0.285714	0.642857	0.888889	0.723148	0.703592	1.55556	0.370903	0.473261	Actin-related protein 3 OS=Homo sapiens GN=ACTR3 PE=1 SV=3
Q2NKQ1	1	1	1	1	1	1	1	1	1	1	1	1	1	1	8	1	1	1.875	6	1	5	1	3	1	4	6	3.375	5	5	3	7	4	9	3	6	5.25	2.8	3.375	0.642857	1.875	0.71983	0.703592	1.55556	0.257552	0.294286	Small G protein signaling modulator 1 OS=Homo sapiens GN=SGSM1 PE=1 SV=2
Q2NKQ1-4	1	1	1	1	1	1	1	1	1	1	1	1	1	1	8	1	1	1.875	6	1	5	1	3	1	4	6	3.375	5	5	3	7	4	9	3	6	5.25	2.8	3.375	0.642857	1.875	0.71983	0.703592	1.55556	0.257552	0.294286	Isoform 3 of Small G protein signaling modulator 1 OS=Homo sapiens GN=SGSM1
Q9H0U4	13	12	21	10	8	8	9	16	12.125	29	13	17	15	22	4	14	12	15.75	3	3	7	1	1	5	3	4	3.375	4	4	6	5	7	10	5	1	5.25	0.333333	0.278351	0.642857	1.29897	0.73023	0.703592	1.55556	0.347815	0.294556	Ras-related protein Rab-1B OS=Homo sapiens GN=RAB1B PE=1 SV=1
P14543	1	1	1	1	1	1	1	1	1	1	1	1	1	1	12	1	1	2.375	1	4	1	3	3	5	3	9	3.625	11	8	1	3	7	1	11	3	5.625	2.36842	3.625	0.644444	2.375	0.71983	0.703592	1.55172	0.682035	0.740337	Nidogen-1 OS=Homo sapiens GN=NID1 PE=1 SV=3
P14543-2	1	1	1	1	1	1	1	1	1	1	1	1	1	1	12	1	1	2.375	1	4	1	3	3	5	3	9	3.625	11	8	1	3	7	1	11	3	5.625	2.36842	3.625	0.644444	2.375	0.71983	0.703592	1.55172	0.682035	0.740337	Isoform 2 of Nidogen-1 OS=Homo sapiens GN=NID1
O94973-2	32	19	36	24	19	14	15	37	24.5	37	28	32	14	27	13	40	17	26	30	10	22	14	18	12	11	19	17	16	28	21	30	32	38	25	21	26.375	1.01442	0.693878	0.64455	1.06122	0.946436	0.97327	1.55147	0.0679732	0.0422522	Isoform 2 of AP-2 complex subunit alpha-2 OS=Homo sapiens GN=AP2A2
Q8NE62	1	1	1	1	1	1	1	1	1	1	1	1	1	1	4	1	1	1.375	7	6	10	5	1	7	10	5	6.375	5	7	7	16	14	13	4	13	9.875	7.18182	6.375	0.64557	1.375	0.71983	0.703592	1.54902	0.391213	0.429882	Choline dehydrogenase, mitochondrial OS=Homo sapiens GN=CHDH PE=2 SV=2
P00568	18	18	27	25	11	17	25	20	20.125	16	27	21	14	23	6	13	6	15.75	15	20	13	10	9	19	20	9	14.375	6	16	24	24	36	25	17	30	22.25	1.4127	0.714286	0.646067	0.782609	0.523896	0.476021	1.54783	0.288163	0.254141	Adenylate kinase isoenzyme 1 OS=Homo sapiens GN=AK1 PE=1 SV=3
Q5T9B7	18	18	27	25	11	17	25	20	20.125	16	27	21	14	23	6	13	6	15.75	15	20	13	10	9	19	20	9	14.375	6	16	24	24	36	25	17	30	22.25	1.4127	0.714286	0.646067	0.782609	0.523896	0.476021	1.54783	0.288163	0.254141	Adenylate kinase isoenzyme 1 OS=Homo sapiens GN=AK1 PE=1 SV=1
B3KXI2	1	1	1	1	1	1	1	4	1.375	1	1	1	1	1	5	1	1	1.5	7	1	7	4	1	10	9	5	5.5	9	5	7	9	10	14	5	9	8.5	5.66667	4	0.647059	1.09091	0.849834	0.852384	1.54545	0.318203	0.338814	Protein transport protein Sec23A OS=Homo sapiens GN=SEC23A PE=1 SV=1
J3KQZ9	7	1	1	1	3	5	1	5	3	1	4	5	11	1	1	5	5	4.125	1	1	1	1	1	10	6	1	2.75	1	1	7	13	1	9	1	1	4.25	1.0303	0.916667	0.647059	1.375	0.783518	0.834797	1.54545	0.746064	0.764608	Membrane protein MLC1 OS=Homo sapiens GN=MLC1 PE=4 SV=1
J3QQP6	1	4	1	3	5	1	6	6	3.375	1	6	3	1	3	11	3	1	3.625	11	8	12	14	7	10	11	6	9.875	11	18	16	15	17	18	11	16	15.25	4.2069	2.92593	0.647541	1.07407	0.96237	0.96219	1.5443	0.0798335	0.0858079	Phosphatidylinositol 5-phosphate 4-kinase type-2 beta (Fragment) OS=Homo sapiens GN=PIP4K2B PE=1 SV=1
P50213-2	15	14	16	14	4	18	11	14	13.25	20	16	13	13	13	7	13	9	13	8	12	13	4	4	9	6	5	7.625	5	10	11	17	14	17	10	10	11.75	0.903846	0.575472	0.648936	0.981132	0.992016	0.985031	1.54098	0.176101	0.199615	Isoform 2 of Isocitrate dehydrogenase [NAD] subunit alpha, mitochondrial OS=Homo sapiens GN=IDH3A
P61764-2	154	83	191	88	87	81	90	143	114.625	136	159	145	73	140	151	161	76	130.125	234	128	211	103	107	162	178	67	148.75	149	185	236	245	240	286	249	241	228.875	1.75889	1.29771	0.649918	1.13522	0.862183	0.863003	1.53866	0.0781943	0.0326467	Isoform 2 of Syntaxin-binding protein 1 OS=Homo sapiens GN=STXBP1
H0Y5W0	5	3	1	4	1	3	11	3	3.875	4	5	6	1	4	3	1	3	3.375	3	5	6	1	1	6	1	3	3.25	1	3	3	10	5	4	6	8	5	1.48148	0.83871	0.65	0.870968	0.942435	1	1.53846	0.488881	0.690183	E3 ubiquitin-protein ligase HUWE1 (Fragment) OS=Homo sapiens GN=HUWE1 PE=1 SV=1
O14936-5	1	1	1	1	1	1	5	1	1.5	1	1	1	1	1	5	4	3	2.125	6	1	6	3	1	4	1	4	3.25	4	1	3	9	6	8	5	4	5	2.35294	2.16667	0.65	1.41667	0.71983	0.703592	1.53846	0.438091	0.542809	Isoform 5 of Peripheral plasma membrane protein CASK OS=Homo sapiens GN=CASK
Q92561	1	1	1	1	1	1	1	1	1	1	1	1	1	1	5	1	1	1.5	11	1	17	4	4	14	18	11	10	7	13	8	24	12	35	14	10	15.375	10.25	10	0.650407	1.5	0.71983	0.703592	1.5375	0.361854	0.353348	Phytanoyl-CoA hydroxylase-interacting protein OS=Homo sapiens GN=PHYHIP PE=1 SV=1
Q14203	10	19	13	16	10	7	18	11	13	12	12	13	7	10	3	14	5	9.5	7	17	8	13	11	4	4	3	8.375	1	7	16	14	17	20	12	16	12.875	1.35526	0.644231	0.650485	0.730769	0.534192	0.489895	1.53731	0.526309	0.593357	Dynactin subunit 1 OS=Homo sapiens GN=DCTN1 PE=1 SV=3
Q14203-6	10	19	13	16	10	7	18	11	13	12	12	13	7	10	3	14	5	9.5	7	17	8	13	11	4	4	3	8.375	1	7	16	14	17	20	12	16	12.875	1.35526	0.644231	0.650485	0.730769	0.534192	0.489895	1.53731	0.526309	0.593357	Isoform 6 of Dynactin subunit 1 OS=Homo sapiens GN=DCTN1
F8VQ14	4	8	10	12	1	3	13	6	7.125	6	1	5	1	1	1	1	1	2.125	7	1	12	1	6	8	5	1	5.125	1	1	1	19	11	22	7	1	7.875	3.70588	0.719298	0.650794	0.298246	0.408322	0.351964	1.53659	0.908485	0.993314	T-complex protein 1 subunit beta OS=Homo sapiens GN=CCT2 PE=1 SV=1
D6RBM0	3	1	4	4	1	3	4	3	2.875	3	4	1	1	3	8	1	1	2.75	13	8	11	7	1	10	12	7	8.625	12	16	8	14	18	15	9	14	13.25	4.81818	3	0.650943	0.956522	0.918776	0.896171	1.53623	0.30948	0.318713	Heterogeneous nuclear ribonucleoprotein H (Fragment) OS=Homo sapiens GN=HNRNPH1 PE=1 SV=1
Q13555-8	9	1	1	1	4	5	6	14	5.125	9	13	9	3	9	1	1	1	5.75	201	1	1	1	99	1	1	1	38.25	1	173	1	115	1	177	1	1	58.75	10.2174	7.46341	0.651064	1.12195	0.966671	1	1.53595	0.752511	0.742413	Isoform 8 of Calcium/calmodulin-dependent protein kinase type II subunit gamma OS=Homo sapiens GN=CAMK2G
Q13555-9	9	1	1	1	4	5	6	14	5.125	9	13	9	3	9	1	1	1	5.75	201	1	1	1	99	1	1	1	38.25	1	173	1	115	1	177	1	1	58.75	10.2174	7.46341	0.651064	1.12195	0.966671	1	1.53595	0.752511	0.742413	Isoform 9 of Calcium/calmodulin-dependent protein kinase type II subunit gamma OS=Homo sapiens GN=CAMK2G
O00408-6	1	1	1	1	1	1	1	3	1.25	1	1	1	1	1	8	1	1	1.875	10	1	10	3	1	8	4	6	5.375	1	1	1	14	10	15	15	9	8.25	4.4	4.3	0.651515	1.5	0.792493	0.785269	1.53488	0.762346	0.892963	Isoform 6 of cGMP-dependent 3&#039;,5&#039;-cyclic phosphodiesterase OS=Homo sapiens GN=PDE2A
O94973	33	20	36	25	20	15	15	37	25.125	37	29	32	15	27	14	39	17	26.25	32	11	23	15	19	14	12	20	18.25	18	30	22	31	34	40	26	23	28	1.06667	0.726368	0.651786	1.04478	0.992016	0.994936	1.53425	0.0632686	0.0408289	AP-2 complex subunit alpha-2 OS=Homo sapiens GN=AP2A2 PE=1 SV=2
P11182	1	1	1	1	1	1	1	4	1.375	1	1	1	1	1	7	1	1	1.75	18	7	16	5	6	7	8	6	9.125	11	14	13	15	13	17	11	18	14	8	6.63636	0.651786	1.27273	0.816478	0.838044	1.53425	0.0830746	0.0842528	Lipoamide acyltransferase component of branched-chain alpha-keto acid dehydrogenase complex, mitochondrial OS=Homo sapiens GN=DBT PE=1 SV=3
O75083-3	3	4	3	7	1	1	9	7	4.375	5	6	4	1	3	9	3	1	4	19	5	26	7	5	12	21	10	13.125	9	13	16	25	24	41	18	15	20.125	5.03125	3	0.652174	0.914286	0.992016	1	1.53333	0.208483	0.197927	Isoform 2 of WD repeat-containing protein 1 OS=Homo sapiens GN=WDR1
B8ZZ38	1	1	4	1	1	1	1	5	1.875	1	1	1	1	1	12	1	1	2.375	18	11	15	5	7	15	17	14	12.75	13	21	13	22	23	28	15	21	19.5	8.21053	6.8	0.653846	1.26667	0.918344	0.942484	1.52941	0.14939	0.103556	Leucine-rich PPR motif-containing protein, mitochondrial OS=Homo sapiens GN=LRPPRC PE=1 SV=1
H3BRU6	1	6	1	10	1	1	1	1	2.75	6	1	1	1	1	1	1	5	2.125	15	9	13	10	8	16	13	1	10.625	1	22	15	20	14	24	13	21	16.25	7.64706	3.86364	0.653846	0.772727	0.921893	0.939244	1.52941	0.716787	0.749455	Poly(rC)-binding protein 2 (Fragment) OS=Homo sapiens GN=PCBP2 PE=1 SV=1
E7EN40	3	1	3	1	1	3	3	1	2	1	3	1	1	1	7	1	1	2	10	7	8	6	4	8	9	5	7.125	9	13	7	12	15	11	8	12	10.875	5.4375	3.5625	0.655172	1	0.92767	0.894596	1.52632	0.141981	0.161003	Heterogeneous nuclear ribonucleoprotein H (Fragment) OS=Homo sapiens GN=HNRNPH1 PE=1 SV=1
P78356-2	3	5	4	4	6	4	8	8	5.25	3	7	4	3	3	13	4	3	5	15	9	14	16	9	11	13	8	11.875	13	21	19	18	18	25	13	18	18.125	3.625	2.2619	0.655172	0.952381	0.924032	0.932735	1.52632	0.0701531	0.0689415	Isoform 2 of Phosphatidylinositol 5-phosphate 4-kinase type-2 beta OS=Homo sapiens GN=PIP4K2B
E5RHN5	1	1	1	1	1	1	1	1	1	1	1	1	1	1	3	1	1	1.25	9	1	14	1	3	13	15	9	8.125	6	11	8	18	11	28	10	7	12.375	9.9	8.125	0.656566	1.25	0.71983	0.703592	1.52308	0.347815	0.310814	Phytanoyl-CoA hydroxylase-interacting protein (Fragment) OS=Homo sapiens GN=PHYHIP PE=4 SV=1
Q8N6T3	3	1	1	1	1	1	1	5	1.75	1	1	1	1	1	11	1	1	2.25	21	4	20	6	9	7	11	10	11	17	21	12	20	21	19	12	12	16.75	7.44444	6.28571	0.656716	1.28571	0.909429	0.929962	1.52273	0.141799	0.136923	ADP-ribosylation factor GTPase-activating protein 1 OS=Homo sapiens GN=ARFGAP1 PE=1 SV=2
Q14203-2	10	18	13	16	10	6	18	11	12.75	12	12	13	7	10	3	14	5	9.5	7	17	8	13	11	4	4	3	8.375	1	7	16	14	16	20	12	16	12.75	1.34211	0.656863	0.656863	0.745098	0.599261	0.551358	1.52239	0.532905	0.60351	Isoform p135 of Dynactin subunit 1 OS=Homo sapiens GN=DCTN1
P27348	14	23	25	15	13	13	22	14	17.375	22	16	23	8	20	7	15	10	15.125	16	13	22	12	10	15	19	10	14.625	6	14	25	30	27	34	20	22	22.25	1.47107	0.841727	0.657303	0.870504	0.655112	0.678823	1.52137	0.323112	0.232491	14-3-3 protein theta OS=Homo sapiens GN=YWHAQ PE=1 SV=1
F8W845	1	1	1	4	1	1	5	1	1.875	1	1	5	1	4	1	4	5	2.75	10	1	7	3	1	1	1	1	3.125	1	1	1	8	11	10	5	1	4.75	1.72727	1.66667	0.657895	1.46667	0.71983	0.703592	1.52	0.673041	0.733047	Catenin alpha-1 OS=Homo sapiens GN=CTNNA1 PE=1 SV=1
G3XAM7	1	1	1	4	1	1	5	1	1.875	1	1	4	1	3	1	4	5	2.5	10	1	7	3	1	1	1	1	3.125	1	1	1	8	11	10	5	1	4.75	1.9	1.66667	0.657895	1.33333	0.71983	0.777574	1.52	0.673041	0.733047	Catenin (Cadherin-associated protein), alpha 1, 102kDa, isoform CRA_a OS=Homo sapiens GN=CTNNA1 PE=1 SV=1
P35221	1	1	1	4	1	1	5	1	1.875	1	1	4	1	4	1	4	5	2.625	10	1	7	3	1	1	1	1	3.125	1	1	1	8	11	10	5	1	4.75	1.80952	1.66667	0.657895	1.4	0.71983	0.724851	1.52	0.673041	0.733047	Catenin alpha-1 OS=Homo sapiens GN=CTNNA1 PE=1 SV=1
Q99426	9	7	3	15	15	8	18	5	10	7	8	9	4	5	4	6	6	6.125	11	12	10	4	7	16	12	3	9.375	5	14	20	15	17	18	9	16	14.25	2.32653	0.9375	0.657895	0.6125	0.71983	0.703592	1.52	0.267124	0.279045	Tubulin-folding cofactor B OS=Homo sapiens GN=TBCB PE=1 SV=2
Q99426-2	9	7	3	15	15	8	18	5	10	7	8	9	4	5	4	6	6	6.125	11	12	10	4	7	16	12	3	9.375	5	14	20	15	17	18	9	16	14.25	2.32653	0.9375	0.657895	0.6125	0.71983	0.703592	1.52	0.267124	0.279045	Isoform 2 of Tubulin-folding cofactor B OS=Homo sapiens GN=TBCB
E7EPD0	4	1	1	7	1	1	1	3	2.375	3	4	1	1	3	3	1	1	2.125	6	5	7	1	4	3	4	3	4.125	1	6	6	9	8	6	8	6	6.25	2.94118	1.73684	0.66	0.894737	0.898356	0.866656	1.51515	0.329386	0.363739	Target of Myb protein 1 OS=Homo sapiens GN=TOM1 PE=1 SV=1
O60784	4	1	1	7	1	1	1	3	2.375	3	4	1	1	3	3	1	1	2.125	6	5	7	1	4	3	4	3	4.125	1	6	6	9	8	6	8	6	6.25	2.94118	1.73684	0.66	0.894737	0.898356	0.866656	1.51515	0.329386	0.363739	Target of Myb protein 1 OS=Homo sapiens GN=TOM1 PE=1 SV=2
O60784-2	4	1	1	7	1	1	1	3	2.375	3	4	1	1	3	3	1	1	2.125	6	5	7	1	4	3	4	3	4.125	1	6	6	9	8	6	8	6	6.25	2.94118	1.73684	0.66	0.894737	0.898356	0.866656	1.51515	0.329386	0.363739	Isoform 2 of Target of Myb protein 1 OS=Homo sapiens GN=TOM1
O60784-4	4	1	1	7	1	1	1	3	2.375	3	4	1	1	3	3	1	1	2.125	6	5	7	1	4	3	4	3	4.125	1	6	6	9	8	6	8	6	6.25	2.94118	1.73684	0.66	0.894737	0.898356	0.866656	1.51515	0.329386	0.363739	Isoform 4 of Target of Myb protein 1 OS=Homo sapiens GN=TOM1
D6RAL0	6	1	1	1	5	1	3	6	3	4	7	3	1	1	4	3	4	3.375	5	5	7	5	5	4	5	3	4.875	4	6	8	9	5	9	7	11	7.375	2.18519	1.625	0.661017	1.125	0.755875	0.786756	1.51282	0.196218	0.294733	Actin-binding LIM protein 2 (Fragment) OS=Homo sapiens GN=ABLIM2 PE=4 SV=1
Q9H6U6-6	1	1	1	1	1	1	1	1	1	1	1	1	1	1	6	1	1	1.625	8	1	7	1	4	5	5	8	4.875	8	7	7	10	7	9	6	5	7.375	4.53846	4.875	0.661017	1.625	0.71983	0.703592	1.51282	0.208457	0.202616	Isoform 6 of Breast carcinoma-amplified sequence 3 OS=Homo sapiens GN=BCAS3
H0Y4J6	17	13	19	20	10	15	16	17	15.875	13	20	17	12	19	4	10	6	12.625	12	16	9	10	8	12	10	9	10.75	6	12	19	16	27	17	12	21	16.25	1.28713	0.677165	0.661538	0.795276	0.490077	0.439168	1.51163	0.222955	0.232205	Adenylate kinase isoenzyme 1 (Fragment) OS=Homo sapiens GN=AK1 PE=1 SV=1
P57721-2	13	5	9	8	6	6	7	8	7.75	6	6	7	6	8	10	8	5	7	14	9	11	9	7	10	11	15	10.75	8	21	14	17	15	19	15	21	16.25	2.32143	1.3871	0.661538	0.903226	0.859481	0.878007	1.51163	0.0810757	0.078482	Isoform 2 of Poly(rC)-binding protein 3 OS=Homo sapiens GN=PCBP3
P47736-4	1	1	1	1	1	1	1	1	1	1	1	1	1	1	6	1	1	1.625	14	7	15	1	5	7	9	1	7.375	7	10	10	19	1	21	15	6	11.125	6.84615	7.375	0.662921	1.625	0.71983	0.703592	1.50847	0.560098	0.543884	Isoform 4 of Rap1 GTPase-activating protein 1 OS=Homo sapiens GN=RAP1GAP
Q9P2R3	4	3	1	5	5	5	9	6	4.75	1	1	1	1	1	7	1	1	1.75	13	7	12	4	6	10	9	6	8.375	8	11	11	13	17	17	13	11	12.625	7.21429	1.76316	0.663366	0.368421	0.485305	0.351964	1.50746	0.0612734	0.0501007	Ankyrin repeat and FYVE domain-containing protein 1 OS=Homo sapiens GN=ANKFY1 PE=1 SV=2
Q9P2R3-2	4	3	1	5	5	5	9	6	4.75	1	1	1	1	1	7	1	1	1.75	13	7	12	4	6	10	9	6	8.375	8	11	11	13	17	17	13	11	12.625	7.21429	1.76316	0.663366	0.368421	0.485305	0.351964	1.50746	0.0612734	0.0501007	Isoform 2 of Ankyrin repeat and FYVE domain-containing protein 1 OS=Homo sapiens GN=ANKFY1
Q9P2R3-4	4	3	1	5	5	5	9	6	4.75	1	1	1	1	1	7	1	1	1.75	13	7	12	4	6	10	9	6	8.375	8	11	11	13	17	17	13	11	12.625	7.21429	1.76316	0.663366	0.368421	0.485305	0.351964	1.50746	0.0612734	0.0501007	Isoform 4 of Ankyrin repeat and FYVE domain-containing protein 1 OS=Homo sapiens GN=ANKFY1
Q8N568-2	1	1	1	1	1	1	1	5	1.5	1	3	1	1	1	11	1	1	2.5	18	5	18	8	6	10	10	20	11.875	9	12	12	20	23	30	19	18	17.875	7.15	7.91667	0.664336	1.66667	0.739856	0.805267	1.50526	0.173747	0.162704	Isoform 2 of Serine/threonine-protein kinase DCLK2 OS=Homo sapiens GN=DCLK2
D6R9A8	1	3	6	1	1	5	9	1	3.375	1	1	5	1	4	22	4	1	4.875	34	1	29	17	19	20	1	26	18.375	25	30	32	25	39	28	22	20	27.625	5.66667	5.44444	0.665158	1.44444	0.922354	0.956344	1.5034	0.328903	0.301016	Catenin delta-2 OS=Homo sapiens GN=CTNND2 PE=4 SV=2
B1AHR1	1	5	1	5	1	1	3	11	3.5	15	7	12	8	16	1	13	1	9.125	6	1	6	1	3	4	1	4	3.25	1	5	3	8	7	9	3	3	4.875	0.534247	0.928571	0.666667	2.60714	0.666842	0.703592	1.5	0.398722	0.543884	Neuronal-specific septin-3 OS=Homo sapiens GN=SEPT3 PE=4 SV=1
B7Z1Q2	1	1	7	1	1	5	1	1	2.25	5	1	7	1	1	1	1	1	2.25	1	1	1	1	3	1	1	1	1.25	1	1	3	1	6	1	1	1	1.875	0.833333	0.555556	0.666667	1	0.992016	0.972532	1.5	0.533407	0.526959	Uncharacterized protein OS=Homo sapiens GN=GAS7 PE=1 SV=1
B7Z686	11	5	22	5	1	4	3	11	7.75	16	1	12	8	1	1	1	5	5.625	6	1	6	1	3	4	1	4	3.25	1	5	3	8	7	9	3	3	4.875	0.866667	0.419355	0.666667	0.725806	0.71983	0.703592	1.5	0.398722	0.543884	Neuronal-specific septin-3 OS=Homo sapiens GN=SEPT3 PE=2 SV=1
E9PP11	11	5	9	7	1	1	7	7	6	8	7	7	1	9	1	12	10	6.875	1	1	1	1	1	1	1	1	1	1	1	1	3	3	1	1	1	1.5	0.218182	0.166667	0.666667	1.14583	0.884275	0.935703	1.5	0.267124	0.473261	Puromycin-sensitive aminopeptidase (Fragment) OS=Homo sapiens GN=NPEPPS PE=4 SV=1
H3BQZ7	1	1	1	1	1	1	1	1	1	1	1	1	1	1	4	1	1	1.375	11	3	11	3	1	8	12	5	6.75	6	10	8	11	14	14	9	9	10.125	7.36364	6.75	0.666667	1.375	0.71983	0.703592	1.5	0.249561	0.262546	HCG2044799 OS=Homo sapiens GN=HNRNPUL2-BSCL2 PE=4 SV=1
O60502	5	1	9	9	6	7	4	7	6	5	5	7	4	1	3	7	3	4.375	1	1	4	1	1	1	1	4	1.75	3	1	3	5	1	6	1	1	2.625	0.6	0.291667	0.666667	0.729167	0.729429	0.819402	1.5	0.543472	0.532876	Bifunctional protein NCOAT OS=Homo sapiens GN=MGEA5 PE=1 SV=2
O60502-4	5	1	9	9	6	7	4	7	6	5	5	7	4	1	3	7	3	4.375	1	1	4	1	1	1	1	4	1.75	3	1	3	5	1	6	1	1	2.625	0.6	0.291667	0.666667	0.729167	0.729429	0.819402	1.5	0.543472	0.532876	Isoform 4 of Bifunctional protein NCOAT OS=Homo sapiens GN=MGEA5
O60861	9	1	7	1	10	5	6	13	6.5	5	9	7	1	5	1	8	1	4.625	1	1	1	1	3	1	1	1	1.25	1	1	3	1	6	1	1	1	1.875	0.405405	0.192308	0.666667	0.711538	0.71983	0.720886	1.5	0.533407	0.526959	Growth arrest-specific protein 7 OS=Homo sapiens GN=GAS7 PE=1 SV=3
O60861-1	9	1	7	1	10	5	6	13	6.5	5	9	7	1	5	1	8	1	4.625	1	1	1	1	3	1	1	1	1.25	1	1	3	1	6	1	1	1	1.875	0.405405	0.192308	0.666667	0.711538	0.71983	0.720886	1.5	0.533407	0.526959	Isoform 1 of Growth arrest-specific protein 7 OS=Homo sapiens GN=GAS7
O60861-2	6	1	7	1	4	5	4	10	4.75	5	8	7	1	4	1	4	1	3.875	1	1	1	1	3	1	1	1	1.25	1	1	3	1	6	1	1	1	1.875	0.483871	0.263158	0.666667	0.815789	0.771392	0.788179	1.5	0.533407	0.526959	Isoform 2 of Growth arrest-specific protein 7 OS=Homo sapiens GN=GAS7
O60861-4	9	1	7	1	10	5	6	13	6.5	5	9	7	1	5	1	8	1	4.625	1	1	1	1	3	1	1	1	1.25	1	1	3	1	6	1	1	1	1.875	0.405405	0.192308	0.666667	0.711538	0.71983	0.720886	1.5	0.533407	0.526959	Isoform 4 of Growth arrest-specific protein 7 OS=Homo sapiens GN=GAS7
P11277	11	1	31	1	1	11	1	15	9	18	20	24	12	23	1	17	12	15.875	1	1	1	1	1	5	1	1	1.5	1	1	1	1	1	1	5	7	2.25	0.141732	0.166667	0.666667	1.76389	0.705636	0.703592	1.5	0.643238	0.653532	Spectrin beta chain, erythrocytic OS=Homo sapiens GN=SPTB PE=1 SV=5
P11277-3	11	17	31	1	1	11	1	15	11	18	20	24	12	23	1	17	12	15.875	1	1	1	1	1	5	1	1	1.5	1	1	1	1	1	1	5	7	2.25	0.141732	0.136364	0.666667	1.44318	0.71983	0.703592	1.5	0.643238	0.653532	Isoform 3 of Spectrin beta chain, erythrocytic OS=Homo sapiens GN=SPTB
P17540	14	12	21	7	4	9	5	14	10.75	13	12	19	11	16	1	13	5	11.25	1	1	1	1	1	1	1	1	1	1	1	1	1	3	3	1	1	1.5	0.133333	0.0930233	0.666667	1.04651	0.890101	0.842353	1.5	0.265508	0.473261	Creatine kinase S-type, mitochondrial OS=Homo sapiens GN=CKMT2 PE=1 SV=2
P30084	8	10	41	5	19	17	6	23	16.125	16	32	26	28	28	1	18	38	23.375	1	1	1	1	1	1	1	1	1	1	1	1	1	3	3	1	1	1.5	0.0641711	0.0620155	0.666667	1.44961	0.824678	0.894596	1.5	0.265508	0.473261	Enoyl-CoA hydratase, mitochondrial OS=Homo sapiens GN=ECHS1 PE=1 SV=4
P42356	1	1	1	1	3	1	1	4	1.625	1	5	1	1	1	7	1	1	2.25	17	1	19	4	6	8	5	10	8.75	5	9	6	17	14	30	14	10	13.125	5.83333	5.38462	0.666667	1.38462	0.80664	0.841586	1.5	0.362397	0.366481	Phosphatidylinositol 4-kinase alpha OS=Homo sapiens GN=PI4KA PE=1 SV=3
P49815-7	1	1	1	1	1	1	1	1	1	4	1	1	3	1	9	1	1	2.625	13	3	6	7	4	3	3	9	6	6	10	8	10	8	12	7	11	9	3.42857	6	0.666667	2.625	0.71983	0.703592	1.5	0.203821	0.171696	Isoform 7 of Tuberin OS=Homo sapiens GN=TSC2
P50213	19	18	23	18	8	21	14	19	17.5	28	21	19	16	18	10	21	11	18	12	16	20	7	6	13	9	5	11	9	13	14	25	20	23	13	15	16.5	0.916667	0.628571	0.666667	1.02857	0.901307	0.883597	1.5	0.16654	0.166831	Isocitrate dehydrogenase [NAD] subunit alpha, mitochondrial OS=Homo sapiens GN=IDH3A PE=1 SV=1
Q99959	1	1	1	1	1	1	1	1	1	1	1	1	1	1	14	1	1	2.625	20	1	3	1	1	1	1	10	4.75	17	7	1	13	3	6	9	1	7.125	2.71429	4.75	0.666667	2.625	0.71983	0.703592	1.5	0.511362	0.494332	Plakophilin-2 OS=Homo sapiens GN=PKP2 PE=1 SV=2
Q99959-2	1	1	1	1	1	1	1	1	1	1	1	1	1	1	14	1	1	2.625	20	1	3	1	1	1	1	10	4.75	17	7	1	13	3	6	9	1	7.125	2.71429	4.75	0.666667	2.625	0.71983	0.703592	1.5	0.511362	0.494332	Isoform 1 of Plakophilin-2 OS=Homo sapiens GN=PKP2
Q9H1Z4-2	1	1	1	1	1	1	1	1	1	1	1	1	1	1	9	1	1	2	13	1	13	6	3	7	8	7	7.25	10	10	10	14	12	8	11	12	10.875	5.4375	7.25	0.666667	2	0.71983	0.703592	1.5	0.252917	0.267864	Isoform 2 of WD repeat-containing protein 13 OS=Homo sapiens GN=WDR13
Q9UH03	10	5	21	5	1	3	3	11	7.375	16	8	12	8	17	1	14	4	10	6	1	6	1	3	4	1	4	3.25	1	5	3	8	7	9	3	3	4.875	0.4875	0.440678	0.666667	1.35593	0.723148	0.785269	1.5	0.398722	0.543884	Neuronal-specific septin-3 OS=Homo sapiens GN=SEPT3 PE=1 SV=3
Q9UH03-2	11	5	22	5	1	4	3	11	7.75	17	8	12	8	17	1	14	5	10.25	6	1	6	1	3	4	1	4	3.25	1	5	3	8	7	9	3	3	4.875	0.47561	0.419355	0.666667	1.32258	0.725684	0.78823	1.5	0.398722	0.543884	Isoform 2 of Neuronal-specific septin-3 OS=Homo sapiens GN=SEPT3
Q9UI15	16	17	23	17	9	3	15	23	15.375	18	13	12	7	15	1	7	7	10	1	1	1	1	3	1	1	1	1.25	1	1	1	1	8	1	1	1	1.875	0.1875	0.0813008	0.666667	0.650407	0.694348	0.703592	1.5	0.704386	0.653532	Transgelin-3 OS=Homo sapiens GN=TAGLN3 PE=1 SV=2
Q9Y2A7	15	5	21	6	7	8	4	17	10.375	20	22	21	12	14	1	19	10	14.875	1	3	7	1	1	1	1	1	2	1	1	3	4	4	5	3	3	3	0.201681	0.192771	0.666667	1.43373	0.800924	0.894596	1.5	0.320078	0.65008	Nck-associated protein 1 OS=Homo sapiens GN=NCKAP1 PE=1 SV=1
Q9Y2A7-2	15	5	21	6	7	8	4	17	10.375	20	22	21	12	14	1	19	10	14.875	1	3	7	1	1	1	1	1	2	1	1	3	4	4	5	3	3	3	0.201681	0.192771	0.666667	1.43373	0.800924	0.894596	1.5	0.320078	0.65008	Isoform 2 of Nck-associated protein 1 OS=Homo sapiens GN=NCKAP1
Reverse_sp|Q8WZ42-5|TITIN_HUMAN	1	4	1	7	4	1	8	10	4.5	1	1	7	4	1	3	4	4	3.125	5	5	1	4	4	1	5	3	3.5	1	5	3	7	9	8	5	4	5.25	1.68	0.777778	0.666667	0.694444	0.824678	0.890154	1.5	0.620681	0.7464	Isoform 5 of Titin OS=Homo sapiens GN=TTN
P98160	7	1	5	1	1	3	1	8	3.375	6	10	4	3	5	64	5	21	14.75	26	20	13	7	18	10	19	68	22.625	66	40	8	17	29	19	81	11	33.875	2.29661	6.7037	0.667897	4.37037	0.484587	0.439168	1.49724	0.81655	0.680356	Basement membrane-specific heparan sulfate proteoglycan core protein OS=Homo sapiens GN=HSPG2 PE=1 SV=4
Q8N6T3-2	3	1	1	1	1	1	1	5	1.75	1	1	1	1	1	11	1	1	2.25	22	4	22	6	9	7	11	10	11.375	18	21	12	20	21	19	12	13	17	7.55556	6.5	0.669118	1.28571	0.909429	0.929962	1.49451	0.149971	0.147428	Isoform 2 of ADP-ribosylation factor GTPase-activating protein 1 OS=Homo sapiens GN=ARFGAP1
Q8N568-3	1	1	1	1	1	1	1	5	1.5	1	3	1	1	1	12	1	1	2.625	20	6	21	10	7	11	11	22	13.5	10	14	16	21	25	32	22	21	20.125	7.66667	9	0.670807	1.75	0.737022	0.805267	1.49074	0.153522	0.133959	Isoform 3 of Serine/threonine-protein kinase DCLK2 OS=Homo sapiens GN=DCLK2
H3BMQ0	1	1	3	1	1	1	1	1	1.25	4	1	1	3	1	9	1	1	2.625	13	3	6	7	4	3	3	10	6.125	6	11	8	10	8	12	7	11	9.125	3.47619	4.9	0.671233	2.1	0.71983	0.703592	1.4898	0.212535	0.173883	Tuberin OS=Homo sapiens GN=TSC2 PE=1 SV=1
P49815	1	1	1	1	1	1	1	1	1	4	1	1	1	1	9	1	1	2.375	13	3	6	7	4	3	3	10	6.125	6	11	8	10	8	12	7	11	9.125	3.84211	6.125	0.671233	2.375	0.71983	0.703592	1.4898	0.212535	0.173883	Tuberin OS=Homo sapiens GN=TSC2 PE=1 SV=2
P49815-2	1	1	1	1	1	1	1	1	1	4	1	1	1	1	9	1	1	2.375	13	3	6	7	4	3	3	10	6.125	6	11	8	10	8	12	7	11	9.125	3.84211	6.125	0.671233	2.375	0.71983	0.703592	1.4898	0.212535	0.173883	Isoform 2 of Tuberin OS=Homo sapiens GN=TSC2
P49815-3	1	1	1	1	1	1	1	1	1	4	1	1	1	1	9	1	1	2.375	13	3	6	7	4	3	3	10	6.125	6	11	8	10	8	12	7	11	9.125	3.84211	6.125	0.671233	2.375	0.71983	0.703592	1.4898	0.212535	0.173883	Isoform 3 of Tuberin OS=Homo sapiens GN=TSC2
P49815-4	1	1	1	1	1	1	1	1	1	4	1	1	3	1	9	1	1	2.625	13	3	6	7	4	3	3	10	6.125	6	11	8	10	8	12	7	11	9.125	3.47619	6.125	0.671233	2.625	0.71983	0.703592	1.4898	0.212535	0.173883	Isoform 4 of Tuberin OS=Homo sapiens GN=TSC2
P49815-5	1	1	1	1	1	1	1	1	1	4	1	1	3	1	9	1	1	2.625	13	3	6	7	4	3	3	10	6.125	6	11	8	10	8	12	7	11	9.125	3.47619	6.125	0.671233	2.625	0.71983	0.703592	1.4898	0.212535	0.173883	Isoform 5 of Tuberin OS=Homo sapiens GN=TSC2
F8W0P6	1	1	1	1	1	1	1	1	1	1	1	1	1	1	8	1	1	1.875	8	1	7	1	1	3	3	17	5.125	8	6	4	8	9	14	3	9	7.625	4.06667	5.125	0.672131	1.875	0.71983	0.703592	1.4878	0.257552	0.217169	Protein unc-13 homolog A OS=Homo sapiens GN=UNC13A PE=4 SV=1
Q96SB3	1	1	1	1	1	1	1	1	1	1	1	1	1	1	4	1	1	1.375	10	1	7	1	4	4	1	11	4.875	6	6	6	9	6	15	4	6	7.25	5.27273	4.875	0.672414	1.375	0.71983	0.703592	1.48718	0.292314	0.240316	Neurabin-2 OS=Homo sapiens GN=PPP1R9B PE=1 SV=2
P23634-2	38	14	46	24	23	21	11	32	26.125	55	44	52	38	47	6	48	35	40.625	6	3	5	4	8	3	3	5	4.625	1	6	6	9	10	7	8	8	6.875	0.169231	0.177033	0.672727	1.55502	0.71983	0.703592	1.48649	0.474219	0.496866	Isoform XA of Plasma membrane calcium-transporting ATPase 4 OS=Homo sapiens GN=ATP2B4
O14490-7	1	1	1	1	1	1	1	1	1	1	1	1	1	1	10	1	1	2.125	20	3	15	7	7	12	11	26	12.625	18	25	15	18	26	22	10	16	18.75	8.82353	12.625	0.673333	2.125	0.71983	0.703592	1.48515	0.238781	0.258578	Isoform 7 of Disks large-associated protein 1 OS=Homo sapiens GN=DLGAP1
Q8N6T3-5	3	1	1	1	1	1	1	5	1.75	1	1	1	1	1	11	1	1	2.25	22	4	22	6	9	7	11	10	11.375	18	21	12	19	21	19	12	13	16.875	7.5	6.5	0.674074	1.28571	0.909429	0.929962	1.48352	0.154339	0.154419	Isoform 5 of ADP-ribosylation factor GTPase-activating protein 1 OS=Homo sapiens GN=ARFGAP1
Q9UKE5-2	3	1	1	3	1	1	1	1	1.5	1	3	1	1	1	8	1	1	2.125	9	1	1	1	6	4	4	3	3.625	7	8	5	4	5	10	3	1	5.375	2.52941	2.41667	0.674419	1.41667	0.803301	0.848635	1.48276	0.47908	0.501829	Isoform 2 of TRAF2 and NCK-interacting protein kinase OS=Homo sapiens GN=TNIK
Q9BUB1	11	5	9	1	7	10	3	10	7	9	10	7	7	8	1	10	5	7.125	6	1	5	1	1	3	4	4	3.125	1	5	5	1	8	10	1	6	4.625	0.649123	0.446429	0.675676	1.01786	0.997799	0.991878	1.48	0.62552	0.569788	PRKAR2A protein OS=Homo sapiens GN=PRKAR2A PE=1 SV=1
Q9Y4G8	1	4	1	1	1	1	1	1	1.375	1	1	1	1	1	16	1	1	2.875	17	3	13	16	15	10	11	13	12.25	16	14	19	26	10	29	17	14	18.125	6.30435	8.90909	0.675862	2.09091	0.805641	0.853698	1.47959	0.344371	0.310814	Rap guanine nucleotide exchange factor 2 OS=Homo sapiens GN=RAPGEF2 PE=1 SV=1
O60282	5	9	10	14	6	3	12	7	8.25	6	7	5	4	5	1	6	1	4.375	10	12	13	6	7	12	8	5	9.125	4	5	17	20	12	18	17	15	13.5	3.08571	1.10606	0.675926	0.530303	0.441868	0.499236	1.47945	0.563304	0.543884	Kinesin heavy chain isoform 5C OS=Homo sapiens GN=KIF5C PE=1 SV=1
Q15700-5	4	1	6	4	3	4	4	5	3.875	6	3	3	1	5	7	6	1	4	10	1	7	4	5	3	4	12	5.75	7	10	8	10	8	12	7	6	8.5	2.125	1.48387	0.676471	1.03226	0.999854	0.917797	1.47826	0.218383	0.201199	Isoform 5 of Disks large homolog 2 OS=Homo sapiens GN=DLG2
F8VWH9	3	1	1	1	1	1	1	5	1.75	1	1	1	1	1	11	1	1	2.25	21	4	20	6	9	7	11	10	11	18	20	12	18	21	17	11	13	16.25	7.22222	6.28571	0.676923	1.28571	0.909429	0.929962	1.47727	0.168402	0.167794	ADP-ribosylation factor GTPase-activating protein 1 OS=Homo sapiens GN=ARFGAP1 PE=1 SV=1
P09622-3	28	22	38	19	16	19	11	24	22.125	30	30	25	16	28	8	25	17	22.375	14	19	17	9	7	10	9	3	11	7	15	11	17	17	27	15	21	16.25	0.726257	0.497175	0.676923	1.0113	0.878739	0.853698	1.47727	0.244957	0.276005	Isoform 3 of Dihydrolipoyl dehydrogenase, mitochondrial OS=Homo sapiens GN=DLD
D6RJ96	6	7	12	6	6	11	7	9	8	8	7	6	5	5	6	12	5	6.75	9	17	10	9	12	14	14	1	10.75	7	15	15	16	20	20	18	16	15.875	2.35185	1.34375	0.677165	0.84375	0.723148	0.737645	1.47674	0.329339	0.36053	Heat shock 70 kDa protein 4L (Fragment) OS=Homo sapiens GN=HSPA4L PE=1 SV=1
B4DK71	1	1	1	1	3	1	3	4	1.875	1	1	1	1	1	6	1	1	1.625	7	6	7	1	4	7	5	5	5.25	4	5	8	9	8	12	9	7	7.75	4.76923	2.8	0.677419	0.866667	0.885431	0.880931	1.47619	0.236419	0.264214	Phosphatidylinositide phosphatase SAC1 OS=Homo sapiens GN=SACM1L PE=1 SV=1
E9PGZ4	1	1	1	1	3	1	3	4	1.875	1	1	1	1	1	6	1	1	1.625	7	6	7	1	4	7	5	5	5.25	4	5	8	9	8	12	9	7	7.75	4.76923	2.8	0.677419	0.866667	0.885431	0.880931	1.47619	0.236419	0.264214	Phosphatidylinositide phosphatase SAC1 OS=Homo sapiens GN=SACM1L PE=1 SV=1
F8W059	1	1	1	1	1	1	1	1	1	1	1	1	1	1	8	1	1	1.875	9	1	7	1	1	3	3	17	5.25	8	6	4	8	9	15	3	9	7.75	4.13333	5.25	0.677419	1.875	0.71983	0.703592	1.47619	0.270045	0.22532	Protein unc-13 homolog A OS=Homo sapiens GN=UNC13A PE=4 SV=1
P36957	22	16	24	11	12	20	10	21	17	30	18	15	20	20	18	21	18	20	16	13	21	1	9	11	12	1	10.5	15	23	16	17	10	19	9	15	15.5	0.775	0.617647	0.677419	1.17647	0.71983	0.703592	1.47619	0.366035	0.353348	Dihydrolipoyllysine-residue succinyltransferase component of 2-oxoglutarate dehydrogenase complex, mitochondrial OS=Homo sapiens GN=DLST PE=1 SV=4
Q9NTJ5	1	1	1	1	3	1	3	4	1.875	1	1	1	1	1	6	1	1	1.625	7	6	7	1	4	7	5	5	5.25	4	5	8	9	8	12	9	7	7.75	4.76923	2.8	0.677419	0.866667	0.885431	0.880931	1.47619	0.236419	0.264214	Phosphatidylinositide phosphatase SAC1 OS=Homo sapiens GN=SACM1L PE=1 SV=2
B7Z5W8	21	15	21	10	11	19	10	21	16	28	16	15	20	18	18	20	17	19	16	13	19	1	9	11	12	1	10.25	15	23	15	17	10	18	9	14	15.125	0.796053	0.640625	0.677686	1.1875	0.71983	0.703592	1.47561	0.375393	0.358339	Dihydrolipoyllysine-residue succinyltransferase component of 2-oxoglutarate dehydrogenase complex, mitochondrial OS=Homo sapiens GN=DLST PE=1 SV=1
P16152-2	14	26	19	25	15	19	30	15	20.375	17	13	16	11	18	5	16	12	13.5	5	14	1	10	16	16	15	5	10.25	4	9	28	13	20	17	16	14	15.125	1.12037	0.503067	0.677686	0.662577	0.408322	0.351964	1.47561	0.529735	0.497915	Isoform 2 of Carbonyl reductase [NADPH] 1 OS=Homo sapiens GN=CBR1
Q08211	3	3	1	1	3	3	3	5	2.75	1	3	1	3	4	5	5	3	3.125	14	4	10	4	4	10	9	6	7.625	1	15	8	13	16	17	7	13	11.25	3.6	2.77273	0.677778	1.13636	0.822184	0.866656	1.47541	0.599417	0.742413	ATP-dependent RNA helicase A OS=Homo sapiens GN=DHX9 PE=1 SV=4
B7Z2T9	6	1	1	1	3	5	5	5	3.375	1	4	5	11	7	1	4	5	4.75	6	5	5	6	1	7	5	1	4.5	1	6	5	13	13	6	4	5	6.625	1.39474	1.33333	0.679245	1.40741	0.737022	0.815281	1.47222	0.640114	0.694786	Membrane protein MLC1 OS=Homo sapiens GN=MLC1 PE=2 SV=1
Q4VY20	1	1	33	23	1	19	27	24	16.125	1	29	26	1	20	1	1	1	10	37	26	33	1	1	27	33	1	19.875	1	30	33	40	33	34	29	34	29.25	2.925	1.23256	0.679487	0.620155	0.71983	0.703592	1.4717	0.470276	0.499498	14-3-3 protein beta/alpha (Fragment) OS=Homo sapiens GN=YWHAB PE=1 SV=1
Q12756-2	1	1	1	3	3	1	1	1	1.5	1	3	1	1	4	4	1	1	2	12	12	12	5	1	11	11	6	8.75	5	9	10	21	11	19	18	10	12.875	6.4375	5.83333	0.679612	1.33333	0.764414	0.825157	1.47143	0.457319	0.456499	Isoform 2 of Kinesin-like protein KIF1A OS=Homo sapiens GN=KIF1A
Q12756-3	1	1	1	3	3	1	1	1	1.5	1	3	1	1	4	4	1	1	2	12	12	12	5	1	11	11	6	8.75	5	9	10	21	11	19	18	10	12.875	6.4375	5.83333	0.679612	1.33333	0.764414	0.825157	1.47143	0.457319	0.456499	Isoform 3 of Kinesin-like protein KIF1A OS=Homo sapiens GN=KIF1A
P09622-2	31	27	43	20	19	20	13	26	24.875	35	36	29	17	32	8	28	21	25.75	14	18	18	8	6	11	9	3	10.875	7	14	11	18	17	28	13	20	16	0.621359	0.437186	0.679688	1.03518	0.860779	0.869579	1.47126	0.261218	0.288135	Isoform 2 of Dihydrolipoyl dehydrogenase, mitochondrial OS=Homo sapiens GN=DLD
Q5T5P2-3	1	1	1	1	1	1	1	1	1	1	1	1	1	1	10	1	1	2.125	1	4	10	5	3	3	7	1	4.25	9	8	5	8	5	1	5	9	6.25	2.94118	4.25	0.68	2.125	0.71983	0.703592	1.47059	0.521706	0.482103	Isoform 3 of Sickle tail protein homolog OS=Homo sapiens GN=KIAA1217
H0YL72	18	15	20	15	8	21	13	17	15.875	26	19	19	16	16	10	19	11	17	12	16	18	7	6	12	9	1	10.125	9	13	12	23	18	18	12	14	14.875	0.875	0.637795	0.680672	1.07087	0.91774	0.971766	1.46914	0.288959	0.333494	Isocitrate dehydrogenase [NAD] subunit alpha, mitochondrial OS=Homo sapiens GN=IDH3A PE=1 SV=1
P09622	31	27	45	20	19	20	14	27	25.375	35	36	29	17	33	8	29	21	26	16	20	19	9	7	12	10	3	12	7	15	12	20	19	31	15	22	17.625	0.677885	0.472906	0.680851	1.02463	0.816478	0.840215	1.46875	0.288959	0.310814	Dihydrolipoyl dehydrogenase, mitochondrial OS=Homo sapiens GN=DLD PE=1 SV=2
P22626	13	7	5	21	17	12	25	16	14.5	1	9	4	1	4	37	5	5	8.25	60	35	50	38	33	51	48	17	41.5	42	65	85	70	61	66	36	62	60.875	7.37879	2.86207	0.681725	0.568966	0.517214	0.685366	1.46687	0.21367	0.107486	Heterogeneous nuclear ribonucleoproteins A2/B1 OS=Homo sapiens GN=HNRNPA2B1 PE=1 SV=2
B7Z8M7	23	13	28	15	9	12	14	1	14.375	32	19	25	19	1	1	26	14	17.125	3	1	3	1	4	1	1	1	1.875	1	6	1	3	5	1	1	4	2.75	0.160584	0.130435	0.681818	1.1913	0.910775	0.909333	1.46667	0.5484	0.530869	Ras-related protein Rab-1A OS=Homo sapiens GN=RAB1A PE=1 SV=1
K7EK42	8	5	1	9	11	6	12	5	7.125	6	6	8	4	4	3	5	5	5.125	9	9	9	3	6	12	9	3	7.5	4	12	15	12	12	13	8	12	11	2.14634	1.05263	0.681818	0.719298	0.737022	0.845278	1.46667	0.262801	0.264	Tubulin-folding cofactor B OS=Homo sapiens GN=TBCB PE=1 SV=1
P53675-2	16	9	30	8	4	6	8	17	12.25	20	14	13	10	22	12	25	9	15.625	29	8	24	10	20	23	16	35	20.625	14	42	20	40	29	41	28	28	30.25	1.936	1.68367	0.681818	1.27551	0.705636	0.703592	1.46667	0.170642	0.133227	Isoform 2 of Clathrin heavy chain 2 OS=Homo sapiens GN=CLTCL1
P22626-2	13	7	5	21	17	12	25	16	14.5	1	9	4	1	4	36	5	5	8.125	59	35	50	37	32	51	48	17	41.125	42	64	83	69	62	64	36	61	60.125	7.4	2.83621	0.683992	0.560345	0.514738	0.672807	1.46201	0.213007	0.108801	Isoform A2 of Heterogeneous nuclear ribonucleoproteins A2/B1 OS=Homo sapiens GN=HNRNPA2B1
O00330	6	5	11	1	1	1	1	4	3.75	4	3	1	3	5	4	4	1	3.125	3	5	5	3	3	3	1	3	3.25	1	5	6	6	5	5	3	7	4.75	1.52	0.866667	0.684211	0.833333	0.834329	0.838801	1.46154	0.532153	0.529559	Pyruvate dehydrogenase protein X component, mitochondrial OS=Homo sapiens GN=PDHX PE=1 SV=3
O00330-3	6	5	11	1	1	1	1	4	3.75	4	3	1	3	5	4	4	1	3.125	3	5	5	3	3	3	1	3	3.25	1	5	6	6	5	5	3	7	4.75	1.52	0.866667	0.684211	0.833333	0.834329	0.838801	1.46154	0.532153	0.529559	Isoform 3 of Pyruvate dehydrogenase protein X component, mitochondrial OS=Homo sapiens GN=PDHX
P42704	3	3	10	3	3	4	3	10	4.875	1	1	1	1	1	14	1	1	2.625	49	18	32	5	15	31	37	21	26	17	34	25	49	40	72	32	35	38	14.4762	5.33333	0.684211	0.538462	0.639838	0.532332	1.46154	0.308367	0.232491	Leucine-rich PPR motif-containing protein, mitochondrial OS=Homo sapiens GN=LRPPRC PE=1 SV=3
Q9NRW1	6	10	11	8	4	4	8	6	7.125	10	10	6	6	6	1	10	1	6.25	4	1	1	1	1	1	3	1	1.625	1	1	3	3	4	5	1	1	2.375	0.38	0.22807	0.684211	0.877193	0.71983	0.703592	1.46154	0.480848	0.68096	Ras-related protein Rab-6B OS=Homo sapiens GN=RAB6B PE=1 SV=1
Q9NRW1-2	6	10	11	8	4	4	8	6	7.125	10	10	6	6	6	1	10	1	6.25	4	1	1	1	1	1	3	1	1.625	1	1	3	3	4	5	1	1	2.375	0.38	0.22807	0.684211	0.877193	0.71983	0.703592	1.46154	0.480848	0.68096	Isoform 2 of Ras-related protein Rab-6B OS=Homo sapiens GN=RAB6B
P49841	1	1	1	1	1	1	1	1	1	1	1	1	1	1	8	1	1	1.875	3	4	8	4	4	5	4	5	4.625	7	9	8	6	6	6	4	8	6.75	3.6	4.625	0.685185	1.875	0.71983	0.703592	1.45946	0.288157	0.30607	Glycogen synthase kinase-3 beta OS=Homo sapiens GN=GSK3B PE=1 SV=2
Q9BX66-12	7	1	1	1	1	1	1	1	1.75	1	3	1	3	1	8	1	3	2.625	11	3	4	3	4	1	1	10	4.625	8	10	6	5	8	7	9	1	6.75	2.57143	2.64286	0.685185	1.5	0.71983	0.703592	1.45946	0.482756	0.429882	Isoform 12 of Sorbin and SH3 domain-containing protein 1 OS=Homo sapiens GN=SORBS1
P78356	8	10	6	13	12	6	16	15	10.75	5	10	7	5	3	25	6	4	8.125	30	18	30	25	19	24	23	14	22.875	27	37	37	32	33	41	26	34	33.375	4.10769	2.12791	0.685393	0.755814	0.71983	0.703592	1.45902	0.0870457	0.0501007	Phosphatidylinositol 5-phosphate 4-kinase type-2 beta OS=Homo sapiens GN=PIP4K2B PE=1 SV=1
E9PET8	5	8	9	13	1	3	11	7	7.125	1	6	5	4	1	1	5	1	3	9	11	12	6	6	11	8	5	8.5	4	4	15	19	11	17	15	14	12.375	4.125	1.19298	0.686869	0.421053	0.537323	0.552831	1.45588	0.585165	0.645276	Kinesin heavy chain isoform 5C OS=Homo sapiens GN=KIF5C PE=1 SV=2
C9J0J7	6	1	1	7	4	1	10	8	4.75	1	1	1	6	6	3	5	6	3.625	6	5	1	7	6	7	7	5	5.5	4	7	9	9	12	10	6	7	8	2.2069	1.15789	0.6875	0.763158	0.91416	0.971681	1.45455	0.419223	0.441578	Profilin-2 OS=Homo sapiens GN=PFN2 PE=1 SV=1
F5GWF6	8	9	12	14	1	5	13	8	8.75	7	3	7	3	4	1	7	4	4.5	8	4	14	7	8	8	6	11	8.25	1	6	10	21	14	26	8	10	12	2.66667	0.942857	0.6875	0.514286	0.679619	0.703592	1.45455	0.802116	0.981393	T-complex protein 1 subunit beta OS=Homo sapiens GN=CCT2 PE=1 SV=2
G5E9Q6	6	1	1	7	4	1	10	8	4.75	1	1	1	6	6	3	5	6	3.625	6	5	1	7	6	7	7	5	5.5	4	7	9	9	12	10	6	7	8	2.2069	1.15789	0.6875	0.763158	0.91416	0.971681	1.45455	0.419223	0.441578	Profilin OS=Homo sapiens GN=PFN2 PE=1 SV=1
H0YMU3	13	9	15	9	1	8	7	12	9.25	16	12	9	8	11	4	14	6	10	7	9	12	3	3	9	5	5	6.625	4	9	8	12	11	15	9	9	9.625	0.9625	0.716216	0.688312	1.08108	0.803895	0.800089	1.45283	0.267124	0.287346	Isocitrate dehydrogenase [NAD] subunit alpha, mitochondrial (Fragment) OS=Homo sapiens GN=IDH3A PE=1 SV=1
Q9UPW8	1	1	1	1	1	1	1	1	1	1	1	1	1	1	8	1	1	1.875	9	1	7	1	1	3	3	17	5.25	8	6	4	8	8	15	3	9	7.625	4.06667	5.25	0.688525	1.875	0.71983	0.703592	1.45238	0.285852	0.239628	Protein unc-13 homolog A OS=Homo sapiens GN=UNC13A PE=2 SV=4
H0YAG3	7	6	9	4	9	8	8	10	7.625	6	13	12	9	9	10	7	15	10.125	6	7	11	7	4	5	4	7	6.375	8	8	10	10	7	10	9	12	9.25	0.91358	0.836066	0.689189	1.32787	0.71983	0.703592	1.45098	0.285289	0.274696	Ankyrin-2 (Fragment) OS=Homo sapiens GN=ANK2 PE=4 SV=1
P48735	27	17	38	18	17	16	25	32	23.75	27	30	21	17	24	28	25	18	23.75	55	33	48	18	16	34	31	25	32.5	30	33	45	59	39	87	37	47	47.125	1.98421	1.36842	0.689655	1	0.909451	1	1.45	0.194613	0.146257	Isocitrate dehydrogenase [NADP], mitochondrial OS=Homo sapiens GN=IDH2 PE=1 SV=2
Q6P995	1	1	1	1	1	1	1	1	1	1	1	1	1	1	8	1	1	1.875	8	3	13	8	4	8	5	11	7.5	12	7	11	10	13	10	13	11	10.875	5.8	7.5	0.689655	1.875	0.71983	0.703592	1.45	0.266019	0.241356	Protein FAM171B OS=Homo sapiens GN=FAM171B PE=2 SV=3
O14490	1	1	1	1	1	1	1	1	1	1	1	1	1	1	11	1	1	2.25	21	3	15	8	9	12	11	28	13.375	20	26	16	18	26	22	10	17	19.375	8.61111	13.375	0.690323	2.25	0.71983	0.703592	1.4486	0.275493	0.286383	Disks large-associated protein 1 OS=Homo sapiens GN=DLGAP1 PE=1 SV=1
J3KR97	1	1	1	1	1	1	1	1	1	1	1	1	1	1	5	1	1	1.5	9	5	12	4	5	8	7	8	7.25	9	6	6	12	11	15	13	12	10.5	7	7.25	0.690476	1.5	0.71983	0.703592	1.44828	0.261218	0.262546	Tubulin-specific chaperone D OS=Homo sapiens GN=TBCD PE=1 SV=1
Q9BTW9	1	1	1	1	1	1	1	1	1	1	1	1	1	1	5	1	1	1.5	9	5	12	4	5	8	7	8	7.25	9	6	6	12	11	15	13	12	10.5	7	7.25	0.690476	1.5	0.71983	0.703592	1.44828	0.261218	0.262546	Tubulin-specific chaperone D OS=Homo sapiens GN=TBCD PE=1 SV=2
Q9BTW9-4	1	1	1	1	1	1	1	1	1	1	1	1	1	1	5	1	1	1.5	9	5	12	4	5	8	7	8	7.25	9	6	6	12	11	15	13	12	10.5	7	7.25	0.690476	1.5	0.71983	0.703592	1.44828	0.261218	0.262546	Isoform 4 of Tubulin-specific chaperone D OS=Homo sapiens GN=TBCD
J3KTA4	1	1	1	1	1	1	1	1	1	1	1	1	1	1	5	1	1	1.5	5	1	9	3	4	7	6	3	4.75	1	4	5	9	10	11	8	7	6.875	4.58333	4.75	0.690909	1.5	0.71983	0.703592	1.44737	0.532336	0.627912	Probable ATP-dependent RNA helicase DDX5 OS=Homo sapiens GN=DDX5 PE=1 SV=1
P17844	1	1	1	1	1	1	1	1	1	1	1	1	1	1	5	1	1	1.5	5	1	9	3	4	7	6	3	4.75	1	4	5	9	10	11	8	7	6.875	4.58333	4.75	0.690909	1.5	0.71983	0.703592	1.44737	0.532336	0.627912	Probable ATP-dependent RNA helicase DDX5 OS=Homo sapiens GN=DDX5 PE=1 SV=1
O60282-2	4	7	8	12	5	1	10	6	6.625	5	5	4	4	4	1	4	1	3.5	8	9	10	5	4	8	8	4	7	4	3	12	15	8	13	13	13	10.125	2.89286	1.0566	0.691358	0.528302	0.694348	0.703592	1.44643	0.552212	0.657319	Isoform 2 of Kinesin heavy chain isoform 5C OS=Homo sapiens GN=KIF5C
Q13200	1	1	1	3	3	4	4	5	2.75	1	3	1	4	3	6	4	5	3.375	9	5	13	4	3	8	10	4	7	5	7	8	15	11	17	6	12	10.125	3	2.54545	0.691358	1.22727	0.737022	0.813006	1.44643	0.323112	0.355148	26S proteasome non-ATPase regulatory subunit 2 OS=Homo sapiens GN=PSMD2 PE=1 SV=3
P52272	4	1	4	5	7	3	9	7	5	1	3	1	1	3	18	3	3	4.125	26	17	24	22	20	29	21	12	21.375	23	29	34	35	39	35	21	31	30.875	7.48485	4.275	0.692308	0.825	0.723148	0.703592	1.44444	0.11502	0.0627217	Heterogeneous nuclear ribonucleoprotein M OS=Homo sapiens GN=HNRNPM PE=1 SV=3
P52272-2	4	1	4	5	7	3	9	7	5	1	3	1	1	3	18	3	3	4.125	26	17	24	22	20	29	21	12	21.375	23	29	34	35	39	35	21	31	30.875	7.48485	4.275	0.692308	0.825	0.723148	0.703592	1.44444	0.11502	0.0627217	Isoform 2 of Heterogeneous nuclear ribonucleoprotein M OS=Homo sapiens GN=HNRNPM
Q5VWQ8	1	1	1	1	1	1	1	1	1	1	1	1	1	1	5	1	1	1.5	7	1	6	1	4	1	3	13	4.5	9	6	5	7	6	7	6	6	6.5	4.33333	4.5	0.692308	1.5	0.71983	0.703592	1.44444	0.288781	0.202681	Disabled homolog 2-interacting protein OS=Homo sapiens GN=DAB2IP PE=1 SV=2
Q5VWQ8-5	1	1	1	1	1	1	1	1	1	1	1	1	1	1	5	1	1	1.5	7	1	6	1	4	1	3	13	4.5	9	6	5	7	6	7	6	6	6.5	4.33333	4.5	0.692308	1.5	0.71983	0.703592	1.44444	0.288781	0.202681	Isoform 5 of Disabled homolog 2-interacting protein OS=Homo sapiens GN=DAB2IP
J3QRU8	1	1	1	1	1	1	1	1	1	1	1	1	1	1	10	1	1	2.125	26	12	15	14	13	1	1	18	12.5	15	19	1	23	26	30	14	16	18	8.47059	12.5	0.694444	2.125	0.71983	0.703592	1.44	0.6325	0.619634	ARF GTPase-activating protein GIT1 OS=Homo sapiens GN=GIT1 PE=1 SV=1
Q14203-3	8	17	11	14	6	6	16	8	10.75	10	10	10	5	7	1	9	4	7	5	14	5	8	7	4	4	3	6.25	1	5	13	9	11	14	8	11	9	1.28571	0.581395	0.694444	0.651163	0.606626	0.703592	1.44	0.627912	0.649723	Isoform 3 of Dynactin subunit 1 OS=Homo sapiens GN=DCTN1
Q12756	1	1	1	3	3	1	1	1	1.5	1	3	1	1	4	4	1	1	2	12	12	12	5	1	10	8	6	8.25	5	8	10	19	10	18	16	9	11.875	5.9375	5.5	0.694737	1.33333	0.764414	0.825157	1.43939	0.465836	0.476059	Kinesin-like protein KIF1A OS=Homo sapiens GN=KIF1A PE=1 SV=2
Q96QR8	5	1	5	3	3	3	1	3	3	4	3	1	1	3	3	1	3	2.375	7	5	6	4	1	7	7	4	5.125	7	7	7	9	8	10	6	5	7.375	3.10526	1.70833	0.694915	0.791667	0.816792	0.841586	1.43902	0.344776	0.384944	Transcriptional activator protein Pur-beta OS=Homo sapiens GN=PURB PE=1 SV=3
P78371	11	9	13	15	4	6	13	10	10.125	9	5	9	5	6	3	8	6	6.375	9	5	16	9	8	8	6	12	9.125	1	8	12	22	15	27	9	11	13.125	2.05882	0.901235	0.695238	0.62963	0.420588	0.378052	1.43836	0.784128	0.972458	T-complex protein 1 subunit beta OS=Homo sapiens GN=CCT2 PE=1 SV=4
E9PG15	12	19	18	10	12	10	18	10	13.625	18	12	18	8	15	7	12	10	12.5	12	11	17	10	10	13	17	6	12	6	11	22	23	22	22	15	17	17.25	1.38	0.880734	0.695652	0.917431	0.71983	0.703592	1.4375	0.30349	0.274696	14-3-3 protein theta (Fragment) OS=Homo sapiens GN=YWHAQ PE=1 SV=1
M0R2I7	1	1	1	1	5	3	4	3	2.375	1	1	1	1	1	8	1	1	1.875	11	8	11	11	8	14	10	5	9.75	10	16	18	14	17	15	9	13	14	7.46667	4.10526	0.696429	0.789474	0.799258	0.781737	1.4359	0.188822	0.183009	Heterogeneous nuclear ribonucleoprotein M (Fragment) OS=Homo sapiens GN=HNRNPM PE=1 SV=1
O43837	9	8	17	7	5	4	6	16	9	14	9	8	9	10	5	13	8	9.5	7	8	7	1	3	5	5	3	4.875	5	4	4	10	8	12	6	7	7	0.736842	0.541667	0.696429	1.05556	0.744002	0.786756	1.4359	0.336048	0.347125	Isocitrate dehydrogenase [NAD] subunit beta, mitochondrial OS=Homo sapiens GN=IDH3B PE=1 SV=2
Q15149-2	124	166	166	197	118	126	236	161	161.75	145	170	224	238	253	37	145	120	166.5	137	115	177	74	127	81	89	64	108	38	97	179	205	210	171	182	157	154.875	0.93018	0.667697	0.697337	1.02937	0.793016	0.936759	1.43403	0.40138	0.222531	Isoform 2 of Plectin OS=Homo sapiens GN=PLEC
Q13200-3	1	1	1	3	3	4	4	5	2.75	1	3	1	4	3	6	4	5	3.375	9	5	11	4	3	8	10	3	6.625	5	7	8	14	9	15	6	12	9.5	2.81481	2.40909	0.697368	1.22727	0.737022	0.813006	1.43396	0.30948	0.326218	Isoform 3 of 26S proteasome non-ATPase regulatory subunit 2 OS=Homo sapiens GN=PSMD2
Q00610	125	83	186	63	68	88	81	142	104.5	143	107	124	92	150	112	180	95	125.375	183	70	142	107	161	125	122	217	140.875	122	283	150	270	194	211	183	201	201.75	1.60917	1.34809	0.698265	1.19976	0.71983	0.703592	1.43212	0.0507236	0.0300235	Clathrin heavy chain 1 OS=Homo sapiens GN=CLTC PE=1 SV=5
Q00610-2	125	83	186	63	68	88	81	142	104.5	143	107	124	92	150	112	180	95	125.375	183	70	142	107	161	125	122	217	140.875	122	283	150	270	194	211	183	201	201.75	1.60917	1.34809	0.698265	1.19976	0.71983	0.703592	1.43212	0.0507236	0.0300235	Isoform 2 of Clathrin heavy chain 1 OS=Homo sapiens GN=CLTC
J3KQ73	1	1	1	1	1	1	1	3	1.25	1	1	1	1	1	12	1	1	2.375	17	7	1	9	8	13	1	16	9	14	13	9	14	16	16	10	11	12.875	5.42105	7.2	0.699029	1.9	0.773141	0.777574	1.43056	0.391213	0.387667	Peptidyl-prolyl cis-trans isomerase FKBP8 OS=Homo sapiens GN=FKBP8 PE=1 SV=1
J3KPD9	1	1	7	1	4	3	1	1	2.375	1	1	1	1	9	1	1	4	2.375	1	5	1	5	1	1	1	6	2.625	1	4	3	6	5	5	1	5	3.75	1.57895	1.10526	0.7	1	0.92767	0.892326	1.42857	0.737735	0.983151	Nucleoside diphosphate kinase B OS=Homo sapiens GN=NME2 PE=1 SV=1
O95782	29	21	39	20	20	14	17	32	24	32	27	29	18	25	22	30	20	25.375	40	17	28	14	24	24	24	30	25.125	24	35	30	43	37	44	34	40	35.875	1.41379	1.04688	0.700348	1.05729	0.807517	0.838801	1.42786	0.0452961	0.0310492	AP-2 complex subunit alpha-1 OS=Homo sapiens GN=AP2A1 PE=1 SV=3
O95782-2	29	21	39	20	20	14	17	32	24	32	27	29	18	25	22	30	20	25.375	40	17	28	14	24	24	24	30	25.125	24	35	30	43	37	44	34	40	35.875	1.41379	1.04688	0.700348	1.05729	0.807517	0.838801	1.42786	0.0452961	0.0310492	Isoform B of AP-2 complex subunit alpha-1 OS=Homo sapiens GN=AP2A1
P09496	8	1	12	1	1	7	5	7	5.25	6	5	8	6	9	10	4	5	6.625	18	1	11	1	1	15	8	13	8.5	7	20	15	11	12	11	5	16	12.125	1.83019	1.61905	0.701031	1.2619	0.71983	0.703592	1.42647	0.357137	0.330216	Clathrin light chain A OS=Homo sapiens GN=CLTA PE=1 SV=1
P09496-4	8	1	12	1	1	7	5	7	5.25	6	5	8	6	9	10	4	5	6.625	18	1	11	1	1	15	8	13	8.5	7	20	15	11	12	11	5	16	12.125	1.83019	1.61905	0.701031	1.2619	0.71983	0.703592	1.42647	0.357137	0.330216	Isoform 4 of Clathrin light chain A OS=Homo sapiens GN=CLTA
F8W8V9	1	1	1	1	1	1	1	1	1	1	1	1	1	4	3	1	1	1.625	12	7	9	4	1	9	8	4	6.75	5	8	7	15	9	14	12	7	9.625	5.92308	6.75	0.701299	1.625	0.71983	0.703592	1.42593	0.43143	0.437887	Kinesin-like protein KIF1A (Fragment) OS=Homo sapiens GN=KIF1A PE=1 SV=1
H0YL33	6	4	4	3	1	1	3	4	3.25	3	5	6	6	9	17	6	12	8	26	14	15	8	8	13	17	17	14.75	20	35	11	26	28	6	29	13	21	2.625	4.53846	0.702381	2.46154	0.420588	0.351964	1.42373	0.809509	0.680356	Annexin (Fragment) OS=Homo sapiens GN=ANXA2 PE=1 SV=1
Q92614-3	5	1	5	7	6	5	11	5	5.625	1	5	4	1	3	5	5	1	3.125	9	17	23	11	7	7	8	1	10.375	6	10	21	16	18	10	15	22	14.75	4.72	1.84444	0.70339	0.555556	0.71983	0.703592	1.42169	0.395326	0.418479	Isoform 3 of Unconventional myosin-XVIIIa OS=Homo sapiens GN=MYO18A
Q8N573-5	27	8	19	9	14	1	9	14	12.625	21	22	15	1	19	3	23	17	15.125	1	4	1	1	5	3	3	1	2.375	1	3	5	3	6	7	1	1	3.375	0.22314	0.188119	0.703704	1.19802	0.928291	0.953439	1.42105	0.699578	0.754447	Isoform 5 of Oxidation resistance protein 1 OS=Homo sapiens GN=OXR1
P11216	17	24	28	18	9	8	23	16	17.875	28	23	27	13	32	10	28	7	21	21	11	49	14	8	30	26	20	22.375	13	26	10	39	48	65	30	23	31.75	1.5119	1.25175	0.704724	1.17483	0.854387	0.841586	1.41899	0.554564	0.494106	Glycogen phosphorylase, brain form OS=Homo sapiens GN=PYGB PE=1 SV=5
Q16620	1	1	3	1	1	4	1	3	1.875	3	1	1	3	1	8	1	1	2.375	9	1	12	1	1	3	7	9	5.375	6	9	7	8	7	9	7	8	7.625	3.21053	2.86667	0.704918	1.26667	0.816478	0.811512	1.4186	0.291365	0.240932	BDNF/NT-3 growth factors receptor OS=Homo sapiens GN=NTRK2 PE=1 SV=1
Q16620-4	1	1	3	1	1	4	1	3	1.875	3	1	1	3	1	8	1	1	2.375	9	1	12	1	1	3	7	9	5.375	6	9	7	8	7	9	7	8	7.625	3.21053	2.86667	0.704918	1.26667	0.816478	0.811512	1.4186	0.291365	0.240932	Isoform 4 of BDNF/NT-3 growth factors receptor OS=Homo sapiens GN=NTRK2
Q14344	4	5	3	4	6	4	7	3	4.5	1	3	3	5	3	3	1	3	2.75	8	8	8	6	4	8	9	4	6.875	4	7	6	13	21	8	7	12	9.75	3.54545	1.52778	0.705128	0.611111	0.71983	0.703592	1.41818	0.553484	0.501829	Guanine nucleotide-binding protein subunit alpha-13 OS=Homo sapiens GN=GNA13 PE=1 SV=2
E9PHF7	1	1	1	1	1	1	1	1	1	1	1	1	1	1	9	1	1	2	16	12	9	8	10	4	7	1	8.375	11	14	10	15	13	13	7	12	11.875	5.9375	8.375	0.705263	2	0.71983	0.703592	1.41791	0.341331	0.34748	Methylcrotonoyl-CoA carboxylase subunit alpha, mitochondrial OS=Homo sapiens GN=MCCC1 PE=1 SV=1
E9PCY7	3	1	4	4	1	3	5	3	3	3	4	1	1	3	8	1	1	2.75	17	8	14	7	1	13	15	9	10.5	12	18	9	15	19	20	10	16	14.875	5.40909	3.5	0.705882	0.916667	0.89824	0.872344	1.41667	0.42282	0.421476	Heterogeneous nuclear ribonucleoprotein H OS=Homo sapiens GN=HNRNPH1 PE=1 SV=1
H0Y2W2	3	1	4	1	1	1	1	5	2.125	1	1	1	1	1	3	1	1	1.25	10	6	6	1	1	1	8	3	4.5	4	9	14	1	1	20	1	1	6.375	5.1	2.11765	0.705882	0.588235	0.722973	0.805267	1.41667	0.89954	0.940158	ATPase family AAA domain-containing protein 3A (Fragment) OS=Homo sapiens GN=ATAD3A PE=1 SV=1
D6REL8	3	15	29	7	1	1	9	3	8.5	9	8	18	3	14	1	4	13	8.75	9	1	6	1	1	11	7	17	6.625	1	52	1	1	6	4	9	1	9.375	1.07143	0.779412	0.706667	1.02941	0.802402	0.781416	1.41509	0.75462	0.767613	Fibrinogen beta chain OS=Homo sapiens GN=FGB PE=1 SV=1
B4DV51	5	5	9	9	5	6	10	4	6.625	7	8	9	8	8	4	6	6	7	4	3	5	1	4	6	5	1	3.625	4	5	4	6	8	4	4	6	5.125	0.732143	0.54717	0.707317	1.0566	0.811561	0.79188	1.41379	0.206571	0.221145	GTP-binding nuclear protein Ran OS=Homo sapiens GN=RAN PE=1 SV=1
J3KNX9	5	1	5	7	6	5	12	5	5.75	1	5	4	1	3	5	5	1	3.125	10	17	25	11	7	7	9	1	10.875	6	10	22	17	19	11	15	23	15.375	4.92	1.8913	0.707317	0.543478	0.71983	0.703592	1.41379	0.40138	0.426904	Unconventional myosin-XVIIIa OS=Homo sapiens GN=MYO18A PE=1 SV=1
Q92614	5	1	5	7	6	5	12	5	5.75	1	5	4	1	3	5	5	1	3.125	10	17	25	11	7	7	9	1	10.875	6	10	22	17	19	11	15	23	15.375	4.92	1.8913	0.707317	0.543478	0.71983	0.703592	1.41379	0.40138	0.426904	Unconventional myosin-XVIIIa OS=Homo sapiens GN=MYO18A PE=1 SV=3
Q92614-4	5	1	5	7	6	5	12	5	5.75	1	5	4	1	3	5	5	1	3.125	10	17	25	11	7	7	9	1	10.875	6	10	22	17	19	11	15	23	15.375	4.92	1.8913	0.707317	0.543478	0.71983	0.703592	1.41379	0.40138	0.426904	Isoform 4 of Unconventional myosin-XVIIIa OS=Homo sapiens GN=MYO18A
P35611-5	27	15	25	16	18	15	18	23	19.625	23	28	29	19	30	6	36	19	23.75	13	1	22	10	6	9	10	7	9.75	6	9	14	20	17	16	14	14	13.75	0.578947	0.496815	0.709091	1.21019	0.909451	0.836033	1.41026	0.323112	0.362595	Isoform 5 of Alpha-adducin OS=Homo sapiens GN=ADD1
Q5VVL7	1	1	1	1	1	1	1	4	1.375	1	1	1	1	1	6	1	1	1.625	14	6	13	5	4	7	7	5	7.625	9	11	12	11	11	10	8	14	10.75	6.61538	5.54545	0.709302	1.18182	0.824678	0.841586	1.40984	0.2156	0.233105	Lipoamide acyltransferase component of branched-chain alpha-keto acid dehydrogenase complex, mitochondrial OS=Homo sapiens GN=DBT PE=1 SV=1
P49815-6	1	1	1	1	1	1	1	1	1	3	1	1	1	1	8	1	1	2.125	13	3	6	7	4	3	3	10	6.125	6	11	8	9	8	11	6	10	8.625	4.05882	6.125	0.710145	2.125	0.71983	0.703592	1.40816	0.277961	0.211104	Isoform 6 of Tuberin OS=Homo sapiens GN=TSC2
O14523	1	1	3	1	1	1	1	1	1.25	1	1	1	1	1	7	3	1	2	12	1	13	6	4	7	4	7	6.75	6	10	11	14	10	10	7	8	9.5	4.75	5.4	0.710526	1.6	0.722973	0.703592	1.40741	0.298122	0.289422	C2 domain-containing protein 2-like OS=Homo sapiens GN=C2CD2L PE=1 SV=3
Q92614-2	3	1	5	4	3	3	7	4	3.75	1	3	4	1	1	1	1	1	1.625	7	11	20	8	1	4	7	1	7.375	1	6	14	12	15	8	11	16	10.375	6.38462	1.96667	0.710843	0.433333	0.408322	0.316598	1.40678	0.581205	0.596614	Isoform 2 of Unconventional myosin-XVIIIa OS=Homo sapiens GN=MYO18A
O95837	3	4	4	5	1	1	3	1	2.75	3	3	5	1	5	1	4	1	2.875	6	1	5	3	1	6	5	5	4	1	6	3	8	8	8	6	5	5.625	1.95652	1.45455	0.711111	1.04545	0.9594	1	1.40625	0.562145	0.705474	Guanine nucleotide-binding protein subunit alpha-14 OS=Homo sapiens GN=GNA14 PE=2 SV=1
Q04917	34	24	48	28	25	19	36	41	31.875	37	42	35	31	39	37	38	30	36.125	53	28	66	29	35	48	52	29	42.5	37	49	62	78	65	79	52	56	59.75	1.65398	1.33333	0.711297	1.13333	0.71983	0.703592	1.40588	0.0499588	0.0372775	14-3-3 protein eta OS=Homo sapiens GN=YWHAH PE=1 SV=4
B1AKP7	1	1	1	1	1	1	1	1	1	1	1	1	1	1	5	1	1	1.5	8	3	6	4	1	8	8	4	5.25	6	9	6	7	11	9	5	6	7.375	4.91667	5.25	0.711864	1.5	0.71983	0.703592	1.40476	0.37836	0.353348	TAR DNA-binding protein 43 OS=Homo sapiens GN=TARDBP PE=1 SV=1
F5GYR0	7	1	1	1	5	1	3	6	3.125	4	7	3	1	1	4	3	4	3.375	5	5	9	5	5	4	6	3	5.25	4	6	8	9	5	9	7	11	7.375	2.18519	1.68	0.711864	1.08	0.777407	0.805267	1.40476	0.334309	0.463423	Actin-binding LIM protein 2 OS=Homo sapiens GN=ABLIM2 PE=4 SV=1
F8W6D8	7	1	1	1	5	1	3	6	3.125	4	7	3	1	1	4	3	4	3.375	5	5	9	5	5	4	6	3	5.25	4	6	8	9	5	9	7	11	7.375	2.18519	1.68	0.711864	1.08	0.777407	0.805267	1.40476	0.334309	0.463423	Actin-binding LIM protein 2 OS=Homo sapiens GN=ABLIM2 PE=4 SV=1
Q6H8Q1	7	1	1	1	5	1	3	6	3.125	4	7	3	1	1	4	3	4	3.375	5	5	9	5	5	4	6	3	5.25	4	6	8	9	5	9	7	11	7.375	2.18519	1.68	0.711864	1.08	0.777407	0.805267	1.40476	0.334309	0.463423	Actin-binding LIM protein 2 OS=Homo sapiens GN=ABLIM2 PE=1 SV=2
Q6H8Q1-2	7	1	1	1	5	1	3	6	3.125	4	7	3	1	1	4	3	4	3.375	5	5	9	5	5	4	6	3	5.25	4	6	8	9	5	9	7	11	7.375	2.18519	1.68	0.711864	1.08	0.777407	0.805267	1.40476	0.334309	0.463423	Isoform 2 of Actin-binding LIM protein 2 OS=Homo sapiens GN=ABLIM2
Q6H8Q1-5	7	1	1	1	5	1	3	6	3.125	4	7	3	1	1	4	3	4	3.375	5	5	9	5	5	4	6	3	5.25	4	6	8	9	5	9	7	11	7.375	2.18519	1.68	0.711864	1.08	0.777407	0.805267	1.40476	0.334309	0.463423	Isoform 5 of Actin-binding LIM protein 2 OS=Homo sapiens GN=ABLIM2
Q6H8Q1-9	7	1	1	1	5	1	3	6	3.125	4	7	3	1	1	4	3	4	3.375	5	5	9	5	5	4	6	3	5.25	4	6	8	9	5	9	7	11	7.375	2.18519	1.68	0.711864	1.08	0.777407	0.805267	1.40476	0.334309	0.463423	Isoform 9 of Actin-binding LIM protein 2 OS=Homo sapiens GN=ABLIM2
B4DFL2	27	17	36	18	17	16	25	32	23.5	27	30	21	17	24	28	25	18	23.75	53	33	44	18	16	33	30	23	31.25	29	31	40	55	36	80	35	45	43.875	1.84737	1.32979	0.712251	1.01064	0.926735	0.982041	1.404	0.222955	0.183748	Isocitrate dehydrogenase [NADP] OS=Homo sapiens GN=IDH2 PE=1 SV=1
J3KRI4	5	7	1	12	1	1	10	5	5.25	1	5	1	3	1	1	1	1	1.75	1	13	6	9	8	7	5	3	6.5	1	9	11	9	11	11	8	13	9.125	5.21429	1.2381	0.712329	0.333333	0.674032	0.703592	1.40385	0.631586	0.692518	Cytoplasmic dynein 1 light intermediate chain 2 (Fragment) OS=Homo sapiens GN=DYNC1LI2 PE=1 SV=1
Q15149-4	122	165	166	196	116	121	235	160	160.125	145	168	223	236	253	37	143	119	165.5	137	113	176	72	125	79	87	63	106.5	1	97	177	204	208	169	182	156	149.25	0.901813	0.665105	0.713568	1.03357	0.800924	0.934855	1.40141	0.636796	0.981234	Isoform 4 of Plectin OS=Homo sapiens GN=PLEC
P17600	226	41	153	67	58	48	21	116	91.25	111	123	104	80	171	96	123	105	114.125	129	61	141	95	92	109	122	70	102.375	120	111	164	172	155	168	130	127	143.375	1.2563	1.12192	0.714037	1.25068	0.71983	0.703592	1.40049	0.041252	0.0234666	Synapsin-1 OS=Homo sapiens GN=SYN1 PE=1 SV=3
E9PEX6	31	27	1	20	19	20	1	1	15	35	36	29	17	1	8	1	21	18.5	1	1	1	1	1	1	1	3	1.25	7	1	1	1	1	1	1	1	1.75	0.0945946	0.0833333	0.714286	1.23333	0.849834	0.876298	1.4	0.760809	0.76062	Dihydrolipoyl dehydrogenase, mitochondrial OS=Homo sapiens GN=DLD PE=1 SV=1
E9PMG2	6	5	11	8	3	5	3	9	6.25	13	10	12	12	15	1	11	6	10	1	1	1	1	1	1	1	3	1.25	1	3	1	3	1	3	1	1	1.75	0.175	0.2	0.714286	1.6	0.71983	0.777574	1.4	0.542042	0.883044	Palmitoyl-protein thioesterase 1 (Fragment) OS=Homo sapiens GN=PPT1 PE=1 SV=1
G8JLB6	3	1	4	4	1	3	5	3	3	3	4	1	1	3	8	1	1	2.75	17	8	14	7	1	14	15	9	10.625	12	18	9	15	19	20	10	16	14.875	5.40909	3.54167	0.714286	0.916667	0.89824	0.872344	1.4	0.436778	0.435812	Heterogeneous nuclear ribonucleoprotein H OS=Homo sapiens GN=HNRNPH1 PE=1 SV=1
P11217-2	5	9	9	6	1	4	9	5	6	11	10	7	7	12	1	12	1	7.625	6	5	14	4	1	10	10	5	6.875	1	7	1	15	24	22	6	1	9.625	1.2623	1.14583	0.714286	1.27083	0.894225	0.995608	1.4	0.86441	0.787616	Isoform 2 of Glycogen phosphorylase, muscle form OS=Homo sapiens GN=PYGM
Q96RQ3	1	1	1	1	1	1	1	1	1	1	1	1	1	1	9	1	1	2	17	12	9	8	10	4	7	1	8.5	11	14	10	16	13	13	6	12	11.875	5.9375	8.5	0.715789	2	0.71983	0.703592	1.39706	0.382646	0.378622	Methylcrotonoyl-CoA carboxylase subunit alpha, mitochondrial OS=Homo sapiens GN=MCCC1 PE=1 SV=3
P62258	24	26	35	27	13	14	31	23	24.125	25	23	28	19	31	14	21	14	21.875	57	18	49	16	21	39	36	21	32.125	14	35	44	64	44	85	32	41	44.875	2.05143	1.33161	0.715877	0.906736	0.71983	0.703592	1.39689	0.293167	0.289752	14-3-3 protein epsilon OS=Homo sapiens GN=YWHAE PE=1 SV=1
P17600-2	221	41	150	64	57	48	21	114	89.5	110	120	104	79	168	93	122	103	112.375	121	59	137	88	88	106	120	66	98.125	116	103	159	164	146	161	125	121	136.875	1.21802	1.09637	0.716895	1.25559	0.71983	0.703592	1.3949	0.041252	0.0266107	Isoform IB of Synapsin-1 OS=Homo sapiens GN=SYN1
J3KQI5	1	1	1	1	1	1	1	1	1	1	1	1	1	1	13	1	1	2.5	17	1	17	1	4	7	6	13	8.25	7	20	11	10	14	11	11	8	11.5	4.6	8.25	0.717391	2.5	0.71983	0.703592	1.39394	0.293277	0.28306	Liprin-alpha-4 OS=Homo sapiens GN=PPFIA4 PE=4 SV=1
O43681	5	6	8	5	4	5	9	7	6.125	6	4	7	4	5	4	6	5	5.125	5	5	4	6	1	5	6	1	4.125	3	4	4	6	10	8	5	6	5.75	1.12195	0.673469	0.717391	0.836735	0.71983	0.705128	1.39394	0.494681	0.474145	ATPase ASNA1 OS=Homo sapiens GN=ASNA1 PE=1 SV=2
Q9Y696	1	14	4	25	7	9	21	5	10.75	1	6	9	1	1	1	3	3	3.125	3	4	3	5	6	5	4	3	4.125	1	3	11	6	9	5	6	5	5.75	1.84	0.383721	0.717391	0.290698	0.490077	0.473187	1.39394	0.747701	0.781446	Chloride intracellular channel protein 4 OS=Homo sapiens GN=CLIC4 PE=1 SV=4
Q15149-3	124	166	165	196	118	126	234	160	161.125	145	170	223	237	252	37	145	120	166.125	137	114	176	74	127	81	89	63	107.625	1	97	178	205	209	171	182	157	150	0.902935	0.66796	0.7175	1.03103	0.794266	0.930932	1.39373	0.63365	0.978252	Isoform 3 of Plectin OS=Homo sapiens GN=PLEC
O14775	4	1	7	1	1	4	1	4	2.875	1	3	3	1	1	1	1	1	1.5	6	1	8	1	1	4	6	1	3.5	1	7	4	7	7	11	1	1	4.875	3.25	1.21739	0.717949	0.521739	0.71983	0.703592	1.39286	0.699578	0.742413	Guanine nucleotide-binding protein subunit beta-5 OS=Homo sapiens GN=GNB5 PE=1 SV=2
O14775-2	4	1	7	1	1	4	1	4	2.875	1	3	3	1	1	1	1	1	1.5	6	1	8	1	1	4	6	1	3.5	1	7	4	7	7	11	1	1	4.875	3.25	1.21739	0.717949	0.521739	0.71983	0.703592	1.39286	0.699578	0.742413	Isoform 2 of Guanine nucleotide-binding protein subunit beta-5 OS=Homo sapiens GN=GNB5
Q9UKE5-3	4	1	3	4	1	1	3	3	2.5	1	4	1	1	1	9	5	1	2.875	9	1	4	1	6	1	5	1	3.5	8	8	6	1	4	10	1	1	4.875	1.69565	1.4	0.717949	1.15	0.953129	0.934018	1.39286	0.662928	0.65096	Isoform 3 of TRAF2 and NCK-interacting protein kinase OS=Homo sapiens GN=TNIK
D6R938	1	1	1	1	1	1	1	1	1	14	15	1	1	7	1	1	1	5.125	1	1	160	1	98	1	114	1	47.125	1	157	1	123	113	128	1	1	65.625	12.8049	47.125	0.718095	5.125	0.654535	0.703592	1.39257	0.760809	0.74944	Calcium/calmodulin-dependent protein kinase (CaM kinase) II delta, isoform CRA_e OS=Homo sapiens GN=CAMK2D PE=1 SV=1
J3QRS3	5	3	8	5	7	1	7	4	5	1	5	4	6	1	1	1	13	4	3	1	1	6	3	4	4	1	2.875	1	1	4	3	17	1	1	4	4	1	0.575	0.71875	0.8	0.722973	0.703592	1.3913	0.925141	0.985192	Myosin regulatory light chain 12A OS=Homo sapiens GN=MYL12A PE=4 SV=1
O14950	5	3	8	5	7	1	7	4	5	1	5	4	6	3	1	1	13	4.25	3	1	1	6	3	4	4	1	2.875	1	1	4	3	17	1	1	4	4	0.941176	0.575	0.71875	0.85	0.774044	0.756212	1.3913	0.925141	0.985192	Myosin regulatory light chain 12B OS=Homo sapiens GN=MYL12B PE=1 SV=2
P19105	5	3	8	5	7	1	7	4	5	1	5	4	6	1	1	1	13	4	3	1	1	6	3	4	4	1	2.875	1	1	4	3	17	1	1	4	4	1	0.575	0.71875	0.8	0.722973	0.703592	1.3913	0.925141	0.985192	Myosin regulatory light chain 12A OS=Homo sapiens GN=MYL12A PE=1 SV=2
J3QSU0	1	1	1	1	1	1	1	1	1	1	1	1	1	1	13	1	1	2.5	15	4	13	4	1	10	1	1	6.125	11	9	1	11	10	16	1	9	8.5	3.4	6.125	0.720588	2.5	0.71983	0.703592	1.38776	0.658935	0.679979	Ankyrin repeat and sterile alpha motif domain-containing protein 1B OS=Homo sapiens GN=ANKS1B PE=4 SV=1
Q7Z6Z7	6	5	5	5	3	5	12	3	5.5	8	8	7	4	5	3	4	3	5.25	4	5	7	1	1	6	4	3	3.875	1	4	4	10	5	5	6	8	5.375	1.02381	0.704545	0.72093	0.954545	0.975346	0.910514	1.3871	0.593974	0.742413	E3 ubiquitin-protein ligase HUWE1 OS=Homo sapiens GN=HUWE1 PE=1 SV=3
B4DXP5	14	6	10	10	1	1	9	1	6.5	6	7	8	1	1	12	9	5	6.125	17	10	15	10	8	17	14	18	13.625	9	24	17	21	16	26	15	23	18.875	3.08163	2.09615	0.721854	0.942308	0.909429	0.894596	1.38532	0.220919	0.183748	Poly(rC)-binding protein 2 OS=Homo sapiens GN=PCBP2 PE=1 SV=1
F8VZX2	14	6	10	10	1	1	9	1	6.5	6	7	8	1	1	12	9	5	6.125	17	10	15	10	8	17	14	18	13.625	9	24	17	21	16	26	15	23	18.875	3.08163	2.09615	0.721854	0.942308	0.909429	0.894596	1.38532	0.220919	0.183748	Poly(rC)-binding protein 2 OS=Homo sapiens GN=PCBP2 PE=1 SV=1
Q15366	14	6	10	10	1	1	9	1	6.5	6	7	8	1	1	12	9	5	6.125	17	10	15	10	8	17	14	18	13.625	9	24	17	21	16	26	15	23	18.875	3.08163	2.09615	0.721854	0.942308	0.909429	0.894596	1.38532	0.220919	0.183748	Poly(rC)-binding protein 2 OS=Homo sapiens GN=PCBP2 PE=1 SV=1
Q15366-2	14	6	10	10	1	1	9	7	7.25	6	7	8	1	1	12	9	5	6.125	17	10	15	10	8	17	14	18	13.625	9	24	17	21	16	26	15	23	18.875	3.08163	1.87931	0.721854	0.844828	0.930803	0.982041	1.38532	0.220919	0.183748	Isoform 2 of Poly(rC)-binding protein 2 OS=Homo sapiens GN=PCBP2
Q15366-3	14	6	10	10	1	1	9	1	6.5	6	7	8	1	1	12	9	5	6.125	17	10	15	10	8	17	14	18	13.625	9	24	17	21	16	26	15	23	18.875	3.08163	2.09615	0.721854	0.942308	0.909429	0.894596	1.38532	0.220919	0.183748	Isoform 3 of Poly(rC)-binding protein 2 OS=Homo sapiens GN=PCBP2
Q15366-4	14	6	10	10	1	1	9	1	6.5	6	7	8	1	1	12	9	5	6.125	17	10	15	10	8	17	14	18	13.625	9	24	17	21	16	26	15	23	18.875	3.08163	2.09615	0.721854	0.942308	0.909429	0.894596	1.38532	0.220919	0.183748	Isoform 4 of Poly(rC)-binding protein 2 OS=Homo sapiens GN=PCBP2
Q15366-5	14	6	10	10	1	1	9	1	6.5	6	7	8	1	1	12	9	5	6.125	17	10	15	10	8	17	14	18	13.625	9	24	17	21	16	26	15	23	18.875	3.08163	2.09615	0.721854	0.942308	0.909429	0.894596	1.38532	0.220919	0.183748	Isoform 5 of Poly(rC)-binding protein 2 OS=Homo sapiens GN=PCBP2
Q15366-6	14	6	10	10	1	1	9	1	6.5	6	7	8	1	1	12	9	5	6.125	17	10	15	10	8	17	14	18	13.625	9	24	17	21	16	26	15	23	18.875	3.08163	2.09615	0.721854	0.942308	0.909429	0.894596	1.38532	0.220919	0.183748	Isoform 6 of Poly(rC)-binding protein 2 OS=Homo sapiens GN=PCBP2
Q15366-7	14	6	10	10	1	1	9	1	6.5	6	7	8	1	1	12	9	5	6.125	17	10	15	10	8	17	14	18	13.625	9	24	17	21	16	26	15	23	18.875	3.08163	2.09615	0.721854	0.942308	0.909429	0.894596	1.38532	0.220919	0.183748	Isoform 7 of Poly(rC)-binding protein 2 OS=Homo sapiens GN=PCBP2
O75914-2	10	7	11	10	6	5	7	8	8	11	12	8	6	9	1	8	6	7.625	1	1	4	1	1	3	1	1	1.625	1	1	1	3	5	3	3	1	2.25	0.295082	0.203125	0.722222	0.953125	0.737022	0.731963	1.38462	0.442489	0.449713	Isoform 2 of Serine/threonine-protein kinase PAK 3 OS=Homo sapiens GN=PAK3
P09429	11	21	10	28	15	22	42	14	20.375	14	4	22	14	16	1	10	6	10.875	1	1	4	1	3	1	1	1	1.625	1	11	1	1	1	1	1	1	2.25	0.206897	0.0797546	0.722222	0.533742	0.600582	0.529283	1.38462	0.805396	0.715033	High mobility group protein B1 OS=Homo sapiens GN=HMGB1 PE=1 SV=3
P49841-2	1	1	1	1	1	1	1	1	1	1	1	1	1	1	8	1	1	1.875	3	4	8	4	4	6	5	5	4.875	7	9	8	6	6	6	4	8	6.75	3.6	4.875	0.722222	1.875	0.71983	0.703592	1.38462	0.373246	0.431305	Isoform 2 of Glycogen synthase kinase-3 beta OS=Homo sapiens GN=GSK3B
B4DM24	1	1	1	1	1	1	1	1	1	1	1	1	1	1	14	3	1	2.875	32	1	24	12	9	15	12	20	15.625	17	19	13	37	26	39	10	12	21.625	7.52174	15.625	0.722543	2.875	0.71983	0.703592	1.384	0.511338	0.483268	CaM kinase-like vesicle-associated protein OS=Homo sapiens GN=CAMKV PE=2 SV=1
Q92777	15	5	21	9	6	6	5	26	11.625	42	25	27	15	40	11	41	11	26.5	27	7	37	9	9	15	15	27	18.25	15	14	19	39	36	37	20	22	25.25	0.95283	1.56989	0.722772	2.27957	0.408322	0.299644	1.38356	0.242014	0.266722	Synapsin-2 OS=Homo sapiens GN=SYN2 PE=1 SV=3
Q9P1A6	1	1	1	1	1	1	1	1	1	1	1	1	1	1	10	1	1	2.125	10	1	10	1	1	5	5	14	5.875	9	13	9	4	8	9	4	9	8.125	3.82353	5.875	0.723077	2.125	0.71983	0.703592	1.38298	0.345968	0.350597	Disks large-associated protein 2 OS=Homo sapiens GN=DLGAP2 PE=1 SV=4
Q9P1A6-3	1	1	1	1	1	1	1	1	1	1	1	1	1	1	10	1	1	2.125	10	1	10	1	1	5	5	14	5.875	9	13	9	4	8	9	4	9	8.125	3.82353	5.875	0.723077	2.125	0.71983	0.703592	1.38298	0.345968	0.350597	Isoform 3 of Disks large-associated protein 2 OS=Homo sapiens GN=DLGAP2
P55795	1	1	3	4	1	1	3	3	2.125	3	3	1	1	3	10	1	1	2.875	26	8	21	8	8	12	20	15	14.75	15	25	12	24	26	27	14	20	20.375	7.08696	6.94118	0.723926	1.35294	0.802402	0.822985	1.38136	0.210518	0.194854	Heterogeneous nuclear ribonucleoprotein H2 OS=Homo sapiens GN=HNRNPH2 PE=1 SV=1
Q92928	10	10	17	8	5	5	7	13	9.375	22	10	13	12	17	3	10	8	11.875	3	1	6	1	1	4	1	4	2.625	1	1	4	4	5	9	4	1	3.625	0.305263	0.28	0.724138	1.26667	0.722973	0.703592	1.38095	0.688976	0.754399	Putative Ras-related protein Rab-1C OS=Homo sapiens GN=RAB1C PE=5 SV=2
E7ESZ7	12	7	25	6	1	6	4	13	9.25	15	10	9	5	11	5	15	6	9.5	5	7	7	4	8	7	8	4	6.25	7	6	7	11	11	11	8	8	8.625	0.907895	0.675676	0.724638	1.02703	0.729112	0.711853	1.38	0.276852	0.270465	NADH dehydrogenase [ubiquinone] 1 alpha subcomplex subunit 10, mitochondrial OS=Homo sapiens GN=NDUFA10 PE=1 SV=1
O95299	12	7	25	6	1	6	4	13	9.25	15	10	9	5	11	5	15	6	9.5	5	7	7	4	8	7	8	4	6.25	7	6	7	11	11	11	8	8	8.625	0.907895	0.675676	0.724638	1.02703	0.729112	0.711853	1.38	0.276852	0.270465	NADH dehydrogenase [ubiquinone] 1 alpha subcomplex subunit 10, mitochondrial OS=Homo sapiens GN=NDUFA10 PE=1 SV=1
E9PF84	1	1	1	1	1	1	1	1	1	1	1	1	3	1	1	1	1	1.25	22	1	1	1	1	1	1	1	3.625	1	1	1	20	1	14	1	1	5	4	3.625	0.725	1.25	0.71983	0.703592	1.37931	0.754834	0.786126	Isocitrate dehydrogenase [NAD] subunit gamma, mitochondrial (Fragment) OS=Homo sapiens GN=IDH3G PE=1 SV=1
B7Z385	5	4	3	3	6	5	7	1	4.25	7	1	6	1	6	1	10	4	4.5	15	1	24	1	15	14	19	15	13	18	19	21	16	14	19	16	20	17.875	3.97222	3.05882	0.727273	1.05882	0.823892	0.841586	1.375	0.364346	0.355363	Adenylyl cyclase-associated protein OS=Homo sapiens GN=CAP2 PE=1 SV=1
C9JKR2	1	1	1	1	1	1	1	1	1	1	1	1	1	1	1	221	1	28.5	1	1	1	1	1	1	1	1	1	1	1	1	1	4	1	1	1	1.375	0.0482456	1	0.727273	28.5	0.71983	0.703592	1.375	0.439242	0.543884	Albumin, isoform CRA_k OS=Homo sapiens GN=ALB PE=1 SV=1
B4DLC0	14	6	10	10	1	1	9	1	6.5	5	7	8	1	1	12	9	5	6	16	9	12	10	8	14	12	18	12.375	9	23	15	18	13	23	14	21	17	2.83333	1.90385	0.727941	0.923077	0.921454	0.910472	1.37374	0.272994	0.264214	Poly(rC)-binding protein 2 OS=Homo sapiens GN=PCBP2 PE=1 SV=1
J3KR03	12	4	6	1	5	1	1	1	3.875	1	5	3	1	1	1	1	4	2.125	1	1	1	15	22	1	1	1	5.375	1	1	1	1	1	52	1	1	7.375	3.47059	1.3871	0.728814	0.548387	0.723148	0.703592	1.37209	0.773132	0.816426	Rabphilin-3A OS=Homo sapiens GN=RPH3A PE=4 SV=1
Q92777-2	11	5	19	7	5	6	5	22	10	40	24	28	14	39	8	41	11	25.625	22	6	32	8	6	12	12	23	15.125	14	11	15	31	34	27	16	18	20.75	0.809756	1.5125	0.728916	2.5625	0.290404	0.299644	1.3719	0.274321	0.288135	Isoform IIb of Synapsin-2 OS=Homo sapiens GN=SYN2
Q14240	10	8	15	8	7	8	9	12	9.625	9	10	10	6	9	5	8	7	8	10	10	11	7	7	15	12	6	9.75	9	9	13	18	19	18	11	10	13.375	1.67188	1.01299	0.728972	0.831169	0.408322	0.316598	1.37179	0.281925	0.284364	Eukaryotic initiation factor 4A-II OS=Homo sapiens GN=EIF4A2 PE=1 SV=2
Q14240-2	10	8	15	8	7	8	9	12	9.625	9	10	10	6	9	5	8	7	8	10	10	11	7	7	15	12	6	9.75	9	9	13	18	19	18	11	10	13.375	1.67188	1.01299	0.728972	0.831169	0.408322	0.316598	1.37179	0.281925	0.284364	Isoform 2 of Eukaryotic initiation factor 4A-II OS=Homo sapiens GN=EIF4A2
F8VXH9	13	6	9	10	1	1	8	6	6.75	1	6	7	1	7	11	8	5	5.75	14	8	10	10	8	13	11	15	11.125	8	21	13	17	11	21	12	19	15.25	2.65217	1.64815	0.729508	0.851852	0.961701	0.997633	1.37079	0.34855	0.338874	Poly(rC)-binding protein 2 (Fragment) OS=Homo sapiens GN=PCBP2 PE=1 SV=1
H0YC07	17	6	13	5	1	1	1	9	6.625	12	15	10	5	12	1	11	8	9.25	1	4	1	1	5	3	3	1	2.375	1	3	5	3	5	7	1	1	3.25	0.351351	0.358491	0.730769	1.39623	0.71983	0.703592	1.36842	0.730968	0.831621	Oxidation resistance protein 1 (Fragment) OS=Homo sapiens GN=OXR1 PE=1 SV=1
Q96F85	6	7	13	8	4	5	6	6	6.875	11	9	7	7	10	1	7	4	7	1	1	4	3	3	5	1	1	2.375	1	3	4	1	7	6	1	3	3.25	0.464286	0.345455	0.730769	1.01818	0.865031	0.822985	1.36842	0.685539	0.758387	CB1 cannabinoid receptor-interacting protein 1 OS=Homo sapiens GN=CNRIP1 PE=1 SV=1
P63104	53	57	75	70	42	37	67	58	57.375	67	51	69	37	71	28	57	47	53.375	60	44	66	29	40	54	53	43	48.625	35	52	66	86	72	88	59	74	66.5	1.2459	0.847495	0.731203	0.930283	0.730225	0.731809	1.36761	0.0418214	0.0310492	14-3-3 protein zeta/delta OS=Homo sapiens GN=YWHAZ PE=1 SV=1
F5GXC8	8	1	9	1	1	1	4	10	4.375	3	8	1	1	1	28	1	1	5.5	45	36	43	21	16	41	37	20	32.375	32	42	41	53	38	59	38	51	44.25	8.04545	7.4	0.731638	1.25714	0.943554	0.964217	1.3668	0.210518	0.153773	Succinyl-CoA ligase [ADP-forming] subunit beta, mitochondrial OS=Homo sapiens GN=SUCLA2 PE=1 SV=1
Q9P2R7	8	1	9	1	1	1	4	10	4.375	3	8	1	1	1	28	1	1	5.5	45	36	43	21	16	41	37	20	32.375	32	42	41	53	38	59	38	51	44.25	8.04545	7.4	0.731638	1.25714	0.943554	0.964217	1.3668	0.210518	0.153773	Succinyl-CoA ligase [ADP-forming] subunit beta, mitochondrial OS=Homo sapiens GN=SUCLA2 PE=1 SV=3
Q9P2R7-2	8	1	9	1	1	1	4	10	4.375	3	8	1	1	1	28	1	1	5.5	45	36	43	21	16	41	37	20	32.375	32	42	41	53	38	59	38	51	44.25	8.04545	7.4	0.731638	1.25714	0.943554	0.964217	1.3668	0.210518	0.153773	Isoform 2 of Succinyl-CoA ligase [ADP-forming] subunit beta, mitochondrial OS=Homo sapiens GN=SUCLA2
Q6IBS0	1	1	5	1	1	1	1	7	2.25	1	1	1	1	1	1	1	1	1	5	1	7	1	1	7	7	1	3.75	1	1	1	10	1	12	5	10	5.125	5.125	1.66667	0.731707	0.444444	0.71983	0.703592	1.36667	0.803209	0.864886	Twinfilin-2 OS=Homo sapiens GN=TWF2 PE=1 SV=2
O14578-4	1	1	1	1	1	1	1	1	1	1	1	1	1	1	9	1	1	2	29	6	28	1	7	8	8	36	15.375	18	37	11	21	20	30	14	17	21	10.5	15.375	0.732143	2	0.71983	0.703592	1.36585	0.256346	0.32551	Isoform 4 of Citron Rho-interacting kinase OS=Homo sapiens GN=CIT
Q14318	1	1	1	1	1	1	1	3	1.25	1	1	1	1	1	1	1	1	1	1	7	13	9	1	1	11	1	5.5	14	1	1	12	15	15	1	1	7.5	7.5	4.4	0.733333	0.8	0.737022	0.703592	1.36364	0.925141	0.979028	Peptidyl-prolyl cis-trans isomerase FKBP8 OS=Homo sapiens GN=FKBP8 PE=1 SV=2
Q16658	26	29	31	49	30	31	42	31	33.625	39	29	45	19	24	5	39	16	27	8	7	10	10	20	10	11	4	10	1	9	15	12	21	23	16	12	13.625	0.50463	0.297398	0.733945	0.802974	0.71983	0.703592	1.3625	0.794669	0.980219	Fascin OS=Homo sapiens GN=FSCN1 PE=1 SV=3
J3KQL8	1	1	1	1	1	1	1	1	1	1	3	1	1	1	6	4	1	2.25	8	5	7	4	3	6	11	3	5.875	10	6	7	8	8	10	7	8	8	3.55556	5.875	0.734375	2.25	0.705636	0.703592	1.3617	0.369684	0.344094	Apolipoprotein L2 OS=Homo sapiens GN=APOL2 PE=1 SV=1
Q9BQE5	1	1	1	1	1	1	1	1	1	1	3	1	1	1	6	4	1	2.25	8	5	7	4	3	6	11	3	5.875	10	6	7	8	8	10	7	8	8	3.55556	5.875	0.734375	2.25	0.705636	0.703592	1.3617	0.369684	0.344094	Apolipoprotein L2 OS=Homo sapiens GN=APOL2 PE=1 SV=1
O14578-3	1	1	1	1	1	1	1	1	1	1	1	1	1	1	9	1	1	2	27	6	26	1	7	8	8	36	14.875	18	36	11	20	20	28	13	16	20.25	10.125	14.875	0.734568	2	0.71983	0.703592	1.36134	0.265186	0.337546	Isoform 3 of Citron Rho-interacting kinase OS=Homo sapiens GN=CIT
P28482-2	14	17	18	16	12	14	17	16	15.5	17	18	20	16	17	1	22	15	15.75	1	1	10	1	7	7	4	5	4.5	1	6	5	10	9	7	7	4	6.125	0.388889	0.290323	0.734694	1.01613	0.723148	0.718787	1.36111	0.59464	0.57548	Isoform 2 of Mitogen-activated protein kinase 1 OS=Homo sapiens GN=MAPK1
Q8NCB2-2	4	1	1	1	1	1	1	1	1.375	1	1	1	1	3	16	3	1	3.375	35	1	31	12	11	18	15	27	18.75	21	23	15	45	29	44	11	16	25.5	7.55556	13.6364	0.735294	2.45455	0.71983	0.703592	1.36	0.515359	0.484362	Isoform 2 of CaM kinase-like vesicle-associated protein OS=Homo sapiens GN=CAMKV
O15230	1	1	1	1	1	1	4	1	1.375	1	1	1	1	1	10	1	4	2.5	5	5	1	3	1	6	1	17	4.875	13	5	1	5	6	5	14	4	6.625	2.65	3.54545	0.735849	1.81818	0.723148	0.724851	1.35897	0.693178	0.771549	Laminin subunit alpha-5 OS=Homo sapiens GN=LAMA5 PE=1 SV=8
Q14576-2	1	1	4	1	1	1	1	1	1.375	1	1	1	1	1	3	1	1	1.25	7	3	8	3	1	6	7	4	4.875	5	11	6	5	9	7	3	7	6.625	5.3	3.54545	0.735849	0.909091	0.923197	0.910472	1.35897	0.45123	0.531711	Isoform 2 of ELAV-like protein 3 OS=Homo sapiens GN=ELAVL3
Q96FC7	3	5	3	3	1	1	6	3	3.125	4	3	3	1	8	1	1	1	2.75	5	3	5	4	4	7	6	5	4.875	1	6	9	7	5	11	7	7	6.625	2.40909	1.56	0.735849	0.88	0.783518	0.825894	1.35897	0.722249	0.872864	Phytanoyl-CoA hydroxylase-interacting protein-like OS=Homo sapiens GN=PHYHIPL PE=1 SV=3
O14523-2	1	1	3	1	1	1	1	1	1.25	1	1	1	1	1	6	3	1	1.875	12	1	13	6	4	7	4	6	6.625	6	10	11	12	9	9	7	8	9	4.8	5.3	0.736111	1.5	0.723148	0.703592	1.35849	0.330012	0.310814	Isoform 2 of C2 domain-containing protein 2-like OS=Homo sapiens GN=C2CD2L
Q8NCB2	1	1	1	1	1	1	1	1	1	1	1	1	1	1	16	3	1	3.125	37	1	34	13	1	19	17	29	18.875	21	23	15	50	31	48	1	16	25.625	8.2	18.875	0.736585	3.125	0.71983	0.703592	1.35762	0.702592	0.675714	CaM kinase-like vesicle-associated protein OS=Homo sapiens GN=CAMKV PE=1 SV=2
E9PSI3	1	1	6	1	1	1	1	1	1.625	5	1	3	1	8	1	1	1	2.625	5	1	1	1	3	1	1	1	1.75	5	1	1	1	3	1	6	1	2.375	0.904762	1.07692	0.736842	1.61538	0.71983	0.703592	1.35714	0.661766	0.635153	Nuclear pore complex protein Nup160 OS=Homo sapiens GN=NUP160 PE=1 SV=1
G3V198	1	1	6	1	1	1	1	1	1.625	5	1	3	1	8	1	1	1	2.625	5	1	1	1	3	1	1	1	1.75	5	1	1	1	3	1	6	1	2.375	0.904762	1.07692	0.736842	1.61538	0.71983	0.703592	1.35714	0.661766	0.635153	Nuclear pore complex protein Nup160 OS=Homo sapiens GN=NUP160 PE=1 SV=1
Q12769-3	1	1	6	1	1	1	1	1	1.625	5	1	3	1	8	1	1	1	2.625	5	1	1	1	3	1	1	1	1.75	5	1	1	1	3	1	6	1	2.375	0.904762	1.07692	0.736842	1.61538	0.71983	0.703592	1.35714	0.661766	0.635153	Isoform 3 of Nuclear pore complex protein Nup160 OS=Homo sapiens GN=NUP160
Q9BSJ8	5	1	5	1	3	1	3	5	3	4	7	1	1	1	4	6	6	3.75	7	9	11	6	5	8	7	3	7	1	10	8	8	10	12	15	12	9.5	2.53333	2.33333	0.736842	1.25	0.773141	0.805267	1.35714	0.766467	0.949757	Extended synaptotagmin-1 OS=Homo sapiens GN=ESYT1 PE=1 SV=1
Q9BSJ8-2	5	1	5	1	3	1	3	5	3	4	7	1	1	1	4	6	6	3.75	7	9	11	6	5	8	7	3	7	1	10	8	8	10	12	15	12	9.5	2.53333	2.33333	0.736842	1.25	0.773141	0.805267	1.35714	0.766467	0.949757	Isoform 2 of Extended synaptotagmin-1 OS=Homo sapiens GN=ESYT1
P49588	3	9	14	15	5	5	26	15	11.5	5	9	8	4	7	19	5	3	7.5	50	26	52	24	23	39	37	18	33.625	26	37	41	57	51	62	49	42	45.625	6.08333	2.92391	0.736986	0.652174	0.71983	0.785269	1.35688	0.187157	0.146205	Alanine--tRNA ligase, cytoplasmic OS=Homo sapiens GN=AARS PE=1 SV=2
H0YH80	1	3	1	4	8	3	5	5	3.75	1	6	1	1	1	10	1	1	2.75	10	8	6	8	8	8	7	4	7.375	10	8	15	7	13	8	9	10	10	3.63636	1.96667	0.7375	0.733333	0.71983	0.703592	1.35593	0.525507	0.49223	Heterogeneous nuclear ribonucleoprotein A1 (Fragment) OS=Homo sapiens GN=HNRNPA1 PE=1 SV=1
J3KNT0	25	27	28	44	30	27	39	29	31.125	36	28	41	18	22	5	34	16	25	8	6	9	10	18	10	11	4	9.5	1	8	14	12	20	22	15	11	12.875	0.515	0.305221	0.737864	0.803213	0.71983	0.703592	1.35526	0.816151	1	Fascin OS=Homo sapiens GN=FSCN1 PE=1 SV=1
Q7Z6Z7-3	6	5	5	5	3	5	12	3	5.5	8	8	7	4	5	3	4	3	5.25	4	5	7	1	1	6	4	3	3.875	1	3	4	10	5	5	6	8	5.25	1	0.704545	0.738095	0.954545	0.975346	0.910514	1.35484	0.632343	0.812883	Isoform 3 of E3 ubiquitin-protein ligase HUWE1 OS=Homo sapiens GN=HUWE1
B4DSZ6	26	17	31	18	17	16	24	31	22.5	25	27	20	17	23	25	23	18	22.25	40	26	35	16	14	27	25	21	25.5	26	23	33	41	30	62	25	36	34.5	1.55056	1.13333	0.73913	0.988889	0.859865	0.985031	1.35294	0.252158	0.216979	Isocitrate dehydrogenase [NADP], mitochondrial OS=Homo sapiens GN=IDH2 PE=1 SV=1
H0YGL6	7	9	8	6	6	5	10	7	7.25	1	6	6	1	6	1	8	4	4.125	4	1	1	1	1	3	3	3	2.125	1	1	1	3	5	6	1	5	2.875	0.69697	0.293103	0.73913	0.568966	0.441868	0.477925	1.35294	0.760809	0.774619	Ras-related protein Rab-6A (Fragment) OS=Homo sapiens GN=RAB6A PE=1 SV=1
P20340	7	9	8	6	6	5	10	7	7.25	8	6	6	4	6	1	8	4	5.375	4	1	1	1	1	3	3	3	2.125	1	1	1	3	5	6	1	5	2.875	0.534884	0.293103	0.73913	0.741379	0.612992	0.703592	1.35294	0.760809	0.774619	Ras-related protein Rab-6A OS=Homo sapiens GN=RAB6A PE=1 SV=3
P20340-2	7	9	8	6	6	5	10	7	7.25	7	6	6	3	6	1	8	4	5.125	4	1	1	1	1	3	3	3	2.125	1	1	1	3	5	6	1	5	2.875	0.560976	0.293103	0.73913	0.706897	0.537323	0.699358	1.35294	0.760809	0.774619	Isoform 2 of Ras-related protein Rab-6A OS=Homo sapiens GN=RAB6A
P20340-4	7	9	8	6	6	5	10	7	7.25	1	6	6	1	6	1	8	4	4.125	4	1	1	1	1	3	3	3	2.125	1	1	1	3	5	6	1	5	2.875	0.69697	0.293103	0.73913	0.568966	0.441868	0.477925	1.35294	0.760809	0.774619	Isoform 4 of Ras-related protein Rab-6A OS=Homo sapiens GN=RAB6A
Reverse_sp|Q8WZ42-3|TITIN_HUMAN	1	4	1	7	1	1	1	10	3.25	1	1	7	4	1	1	4	4	2.875	1	1	1	1	4	1	5	3	2.125	1	5	1	1	1	8	5	1	2.875	1	0.653846	0.73913	0.884615	0.943554	0.932988	1.35294	0.794692	0.784857	Isoform 3 of Titin OS=Homo sapiens GN=TTN
Reverse_sp|Q8WZ42-9|TITIN_HUMAN	1	4	1	7	1	1	1	10	3.25	1	1	7	4	1	1	4	4	2.875	1	1	1	1	4	1	5	3	2.125	1	5	1	1	1	8	5	1	2.875	1	0.653846	0.73913	0.884615	0.943554	0.932988	1.35294	0.794692	0.784857	Isoform 9 of Titin OS=Homo sapiens GN=TTN
Q00839-2	6	3	3	10	6	3	12	8	6.375	1	5	1	1	4	24	5	5	5.75	41	18	38	18	16	33	40	22	28.25	29	43	42	37	44	40	28	42	38.125	6.63043	4.43137	0.740984	0.901961	0.71983	0.703592	1.34956	0.157436	0.120648	Isoform Short of Heterogeneous nuclear ribonucleoprotein U OS=Homo sapiens GN=HNRNPU
O75146	1	6	3	5	5	4	6	5	4.375	1	4	1	4	3	8	3	1	3.125	9	11	9	6	8	7	9	4	7.875	7	15	8	15	10	6	13	11	10.625	3.4	1.8	0.741176	0.714286	0.725684	0.703592	1.34921	0.492713	0.537732	Huntingtin-interacting protein 1-related protein OS=Homo sapiens GN=HIP1R PE=1 SV=2
Q8WXG6-2	1	1	1	1	1	1	1	3	1.25	1	1	1	1	6	9	1	1	2.625	16	9	17	4	8	15	12	14	11.875	11	16	12	20	13	24	16	16	16	6.09524	9.5	0.742188	2.1	0.71983	0.703592	1.34737	0.270972	0.239782	Isoform 2 of MAP kinase-activating death domain protein OS=Homo sapiens GN=MADD
H7C2G3	11	4	10	5	5	6	8	14	7.875	14	12	6	9	1	12	3	8	8.125	16	21	15	6	7	17	15	10	13.375	13	13	22	20	9	26	18	23	18	2.21538	1.69841	0.743056	1.03175	0.939986	0.871737	1.34579	0.493188	0.463423	ES1 protein homolog, mitochondrial (Fragment) OS=Homo sapiens GN=C21orf33 PE=1 SV=1
F5H2F4	1	1	1	1	5	3	8	6	3.25	1	6	1	1	1	28	1	1	5	34	19	30	24	22	31	25	18	25.375	29	33	31	34	39	36	38	33	34.125	6.825	7.80769	0.74359	1.53846	0.90188	0.889823	1.34483	0.0725322	0.050954	C-1-tetrahydrofolate synthase, cytoplasmic OS=Homo sapiens GN=MTHFD1 PE=1 SV=1
O95197	8	5	1	8	6	4	7	9	6	13	9	8	6	7	1	8	8	7.5	3	3	9	3	3	3	4	1	3.625	4	1	7	3	4	7	6	7	4.875	0.65	0.604167	0.74359	1.25	0.818925	0.911528	1.34483	0.539718	0.506454	Reticulon-3 OS=Homo sapiens GN=RTN3 PE=1 SV=2
O95197-2	8	5	10	8	6	4	7	9	7.125	13	9	8	6	7	1	8	8	7.5	3	3	9	3	3	3	4	1	3.625	4	1	7	3	4	7	6	7	4.875	0.65	0.508772	0.74359	1.05263	0.898356	0.837293	1.34483	0.539718	0.506454	Isoform 2 of Reticulon-3 OS=Homo sapiens GN=RTN3
O95197-7	8	5	1	8	6	4	7	9	6	12	9	8	6	7	1	8	8	7.375	3	3	9	3	3	3	4	1	3.625	4	1	7	3	4	7	6	7	4.875	0.661017	0.604167	0.74359	1.22917	0.824678	0.920205	1.34483	0.539718	0.506454	Isoform 7 of Reticulon-3 OS=Homo sapiens GN=RTN3
Q13671	1	1	1	1	1	1	1	1	1	1	1	1	1	1	7	1	1	1.75	6	1	5	4	5	5	5	1	4	7	7	8	7	3	5	1	5	5.375	3.07143	4	0.744186	1.75	0.71983	0.703592	1.34375	0.600897	0.739005	Ras and Rab interactor 1 OS=Homo sapiens GN=RIN1 PE=1 SV=4
B1ALK7	1	1	1	1	1	1	1	1	1	1	1	1	1	1	12	1	1	2.375	18	1	15	1	1	12	14	14	9.5	10	13	1	18	16	18	15	11	12.75	5.36842	9.5	0.745098	2.375	0.71983	0.703592	1.34211	0.540174	0.533535	Rho guanine nucleotide exchange factor 7 OS=Homo sapiens GN=ARHGEF7 PE=1 SV=1
O43837-2	7	7	13	7	5	4	6	13	7.75	9	9	7	9	9	5	9	7	8	7	7	7	1	3	5	5	3	4.75	5	4	4	8	7	11	6	6	6.375	0.796875	0.612903	0.745098	1.03226	0.748072	0.781416	1.34211	0.446164	0.430968	Isoform A of Isocitrate dehydrogenase [NAD] subunit beta, mitochondrial OS=Homo sapiens GN=IDH3B
F5H6L7	11	7	17	8	6	7	1	14	8.875	17	14	17	10	14	1	18	15	13.25	5	4	9	3	5	5	6	4	5.125	3	7	6	6	6	11	9	7	6.875	0.518868	0.577465	0.745455	1.49296	0.729429	0.813006	1.34146	0.338533	0.437887	Sodium/calcium exchanger 2 OS=Homo sapiens GN=SLC8A2 PE=4 SV=1
Q9UPR5	11	7	17	8	6	7	1	14	8.875	17	14	17	11	15	1	18	15	13.5	5	4	9	3	5	5	6	4	5.125	3	7	6	6	6	11	9	7	6.875	0.509259	0.577465	0.745455	1.52113	0.723148	0.805267	1.34146	0.338533	0.437887	Sodium/calcium exchanger 2 OS=Homo sapiens GN=SLC8A2 PE=2 SV=2
Q09019	1	1	1	1	1	1	1	1	1	1	1	1	1	1	13	1	1	2.5	6	3	5	1	5	9	7	8	5.5	8	14	5	5	10	9	3	5	7.375	2.95	5.5	0.745763	2.5	0.71983	0.703592	1.34091	0.610746	0.596954	Dystrophia myotonica WD repeat-containing protein OS=Homo sapiens GN=DMWD PE=1 SV=3
P16152	25	66	45	79	42	38	83	33	51.375	35	31	34	23	36	6	30	19	26.75	10	29	13	17	29	27	26	8	19.875	4	16	57	23	37	30	23	23	26.625	0.995327	0.386861	0.746479	0.520681	0.514738	0.351964	1.33962	0.753621	0.710832	Carbonyl reductase [NADPH] 1 OS=Homo sapiens GN=CBR1 PE=1 SV=3
Q00839	7	3	3	11	6	3	13	9	6.875	1	5	1	1	5	24	5	5	5.875	42	18	40	20	17	33	41	22	29.125	29	44	43	38	46	42	28	42	39	6.6383	4.23636	0.746795	0.854545	0.71983	0.703592	1.33906	0.155311	0.121372	Heterogeneous nuclear ribonucleoprotein U OS=Homo sapiens GN=HNRNPU PE=1 SV=6
P31943	3	1	4	4	1	3	5	3	3	3	4	1	1	3	8	1	1	2.75	17	8	14	7	5	14	15	9	11.125	12	18	9	15	19	20	10	16	14.875	5.40909	3.70833	0.747899	0.916667	0.89824	0.872344	1.33708	0.366707	0.353348	Heterogeneous nuclear ribonucleoprotein H OS=Homo sapiens GN=HNRNPH1 PE=1 SV=4
A2A3N8	1	17	1	20	1	15	23	32	13.75	29	1	1	1	39	6	1	25	12.875	16	12	27	11	8	11	11	11	13.375	6	11	19	24	23	22	19	19	17.875	1.38835	0.972727	0.748252	0.936364	0.822394	0.853698	1.33645	0.366035	0.353348	Adducin 1 (Alpha) OS=Homo sapiens GN=ADD1 PE=1 SV=1
E7ENY0	1	17	1	20	1	15	23	32	13.75	29	36	1	1	39	6	1	1	14.25	16	12	27	11	8	11	11	11	13.375	6	11	19	24	23	22	19	19	17.875	1.25439	0.972727	0.748252	1.03636	0.831485	0.853698	1.33645	0.366035	0.353348	Alpha-adducin OS=Homo sapiens GN=ADD1 PE=1 SV=1
E7EV99	1	17	1	20	1	15	23	32	13.75	29	36	1	1	39	6	1	1	14.25	16	12	27	11	8	11	11	11	13.375	6	11	19	24	23	22	19	19	17.875	1.25439	0.972727	0.748252	1.03636	0.831485	0.853698	1.33645	0.366035	0.353348	Alpha-adducin OS=Homo sapiens GN=ADD1 PE=1 SV=1
P35611	36	17	31	20	21	15	23	32	24.375	29	36	38	24	39	6	45	27	30.5	16	12	27	11	8	11	11	11	13.375	6	11	19	24	23	22	19	19	17.875	0.586066	0.548718	0.748252	1.25128	0.891697	0.785269	1.33645	0.366035	0.353348	Alpha-adducin OS=Homo sapiens GN=ADD1 PE=1 SV=2
P35611-2	35	17	30	20	20	15	23	32	24	29	35	37	23	39	6	44	26	29.875	16	12	27	11	8	11	11	11	13.375	6	11	19	24	23	22	19	19	17.875	0.598326	0.557292	0.748252	1.24479	0.901029	0.793585	1.33645	0.366035	0.353348	Isoform 2 of Alpha-adducin OS=Homo sapiens GN=ADD1
P35611-3	36	17	31	20	21	15	23	32	24.375	29	36	38	24	39	6	45	26	30.375	16	12	27	11	8	11	11	11	13.375	6	11	19	24	23	22	19	19	17.875	0.588477	0.548718	0.748252	1.24615	0.89824	0.788179	1.33645	0.366035	0.353348	Isoform 3 of Alpha-adducin OS=Homo sapiens GN=ADD1
P11586	1	1	1	1	5	3	8	6	3.25	1	6	1	1	1	28	1	1	5	34	19	30	24	22	31	25	18	25.375	28	33	31	34	39	35	38	33	33.875	6.775	7.80769	0.749077	1.53846	0.90188	0.889823	1.33498	0.0810757	0.0593779	C-1-tetrahydrofolate synthase, cytoplasmic OS=Homo sapiens GN=MTHFD1 PE=1 SV=3
F8W6C1	48	60	86	61	35	34	73	61	57.25	75	58	77	52	89	3	80	33	58.375	16	12	35	11	11	8	13	11	14.625	1	7	13	33	33	30	13	26	19.5	0.334047	0.255459	0.75	1.01965	0.737022	0.836033	1.33333	0.862923	0.930357	Spectrin beta chain, non-erythrocytic 1 (Fragment) OS=Homo sapiens GN=SPTBN1 PE=1 SV=1
G8JLP2	9	1	3	1	6	4	1	1	3.25	3	1	1	1	1	1	4	1	1.625	10	8	1	1	1	1	1	1	3	1	1	9	5	10	1	1	4	4	2.46154	0.923077	0.75	0.5	0.71983	0.703592	1.33333	0.740607	0.797549	UPF0317 protein C14orf159, mitochondrial OS=Homo sapiens GN=C14orf159 PE=1 SV=1
O43237	7	11	1	19	8	3	14	6	8.625	1	5	1	3	1	4	1	1	2.125	8	25	10	12	14	13	5	3	11.25	1	15	15	18	17	18	13	23	15	7.05882	1.30435	0.75	0.246377	0.420588	0.351964	1.33333	0.693628	0.821784	Cytoplasmic dynein 1 light intermediate chain 2 OS=Homo sapiens GN=DYNC1LI2 PE=1 SV=1
P08559	20	15	28	10	9	11	10	22	15.625	22	18	16	11	18	5	24	15	16.125	4	7	8	1	7	3	5	1	4.5	1	4	4	9	10	6	6	8	6	0.372093	0.288	0.75	1.032	0.91774	0.938683	1.33333	0.644516	0.632204	Pyruvate dehydrogenase E1 component subunit alpha, somatic form, mitochondrial OS=Homo sapiens GN=PDHA1 PE=1 SV=3
P08559-2	20	14	27	10	9	11	10	22	15.375	22	18	16	11	18	5	23	15	16	4	7	8	1	7	3	5	1	4.5	1	4	4	9	10	6	6	8	6	0.375	0.292683	0.75	1.04065	0.934721	0.956154	1.33333	0.644516	0.632204	Isoform 2 of Pyruvate dehydrogenase E1 component subunit alpha, somatic form, mitochondrial OS=Homo sapiens GN=PDHA1
P08559-3	20	15	28	10	9	11	10	22	15.625	22	18	16	11	18	5	24	15	16.125	4	7	8	1	7	3	5	1	4.5	1	4	4	9	10	6	6	8	6	0.372093	0.288	0.75	1.032	0.91774	0.938683	1.33333	0.644516	0.632204	Isoform 3 of Pyruvate dehydrogenase E1 component subunit alpha, somatic form, mitochondrial OS=Homo sapiens GN=PDHA1
P08559-4	20	15	28	10	9	11	10	21	15.5	22	17	16	11	17	5	23	14	15.625	4	7	8	1	7	3	5	1	4.5	1	4	4	9	10	6	6	8	6	0.384	0.290323	0.75	1.00806	0.865304	0.882063	1.33333	0.644516	0.632204	Isoform 4 of Pyruvate dehydrogenase E1 component subunit alpha, somatic form, mitochondrial OS=Homo sapiens GN=PDHA1
P52306-3	7	1	6	1	7	7	11	5	5.625	3	7	3	1	1	1	4	4	3	5	1	1	1	4	1	1	1	1.875	1	1	1	1	1	13	1	1	2.5	0.833333	0.333333	0.75	0.533333	0.71983	0.703592	1.33333	0.985369	1	Isoform 3 of Rap1 GTPase-GDP dissociation stimulator 1 OS=Homo sapiens GN=RAP1GDS1
Q9P1A6-2	1	1	1	1	1	1	1	1	1	1	1	1	1	1	9	1	1	2	7	1	8	1	1	5	4	12	4.875	8	10	6	4	8	9	1	6	6.5	3.25	4.875	0.75	2	0.71983	0.703592	1.33333	0.499556	0.501829	Isoform 2 of Disks large-associated protein 2 OS=Homo sapiens GN=DLGAP2
O94819	23	13	20	21	12	21	17	24	18.875	17	24	23	26	19	20	25	16	21.25	19	16	30	13	12	22	22	14	18.5	20	21	22	33	27	29	21	24	24.625	1.15882	0.980132	0.751269	1.12583	0.842773	0.824988	1.33108	0.111847	0.0905654	Kelch repeat and BTB domain-containing protein 11 OS=Homo sapiens GN=KBTBD11 PE=1 SV=1
P35611-4	34	17	29	19	19	15	21	31	23.125	28	33	36	22	38	6	42	25	28.75	16	11	26	11	7	10	11	11	12.875	6	10	18	23	22	22	18	18	17.125	0.595652	0.556757	0.751825	1.24324	0.899654	0.805267	1.3301	0.391748	0.377163	Isoform 4 of Alpha-adducin OS=Homo sapiens GN=ADD1
P47736-3	1	1	1	1	1	1	1	1	1	1	1	1	1	1	6	1	1	1.625	13	7	14	6	5	6	7	12	8.75	7	9	10	18	10	20	14	5	11.625	7.15385	8.75	0.752688	1.625	0.71983	0.703592	1.32857	0.568919	0.568619	Isoform 3 of Rap1 GTPase-activating protein 1 OS=Homo sapiens GN=RAP1GAP
Q9Y6T7-2	1	1	1	1	1	1	1	1	1	1	1	1	1	1	14	1	1	2.625	17	1	11	1	3	5	5	24	8.375	13	10	7	10	14	17	10	8	11.125	4.2381	8.375	0.752809	2.625	0.71983	0.703592	1.32836	0.252917	0.248894	Isoform 2 of Diacylglycerol kinase beta OS=Homo sapiens GN=DGKB
M0R019	1	1	1	3	1	1	1	4	1.625	1	1	1	1	3	3	1	1	1.5	7	5	7	7	8	8	8	5	6.875	5	9	5	12	11	15	8	8	9.125	6.08333	4.23077	0.753425	0.923077	0.933847	0.922404	1.32727	0.464641	0.507833	Heterogeneous nuclear ribonucleoprotein M (Fragment) OS=Homo sapiens GN=HNRNPM PE=1 SV=2
O15523-2	1	1	1	1	1	1	1	1	1	1	1	1	1	3	5	1	1	1.75	12	4	11	1	3	6	8	10	6.875	8	9	5	10	7	10	12	12	9.125	5.21429	6.875	0.753425	1.75	0.71983	0.703592	1.32727	0.427505	0.391602	Isoform 2 of ATP-dependent RNA helicase DDX3Y OS=Homo sapiens GN=DDX3Y
K7EKE6	1	1	1	1	1	1	1	1	1	1	1	1	1	1	15	1	1	2.75	43	20	45	10	10	1	36	23	23.5	11	32	28	46	33	61	37	1	31.125	11.3182	23.5	0.75502	2.75	0.71983	0.703592	1.32447	0.818647	0.797549	Lon protease homolog, mitochondrial OS=Homo sapiens GN=LONP1 PE=1 SV=1
G8JLD5	18	8	26	1	1	10	1	1	8.25	1	1	1	5	1	1	1	1	1.5	1	9	9	1	1	7	8	1	4.625	4	1	1	1	39	1	1	1	6.125	4.08333	0.560606	0.755102	0.181818	0.704896	0.703592	1.32432	0.699578	0.740337	Dynamin-1-like protein OS=Homo sapiens GN=DNM1L PE=1 SV=1
B4DRK2	6	3	6	3	7	5	9	8	5.875	4	4	5	4	4	25	4	5	6.875	37	9	31	18	20	22	17	28	22.75	29	33	35	26	41	32	24	21	30.125	4.38182	3.87234	0.755187	1.17021	0.956042	1	1.32418	0.244775	0.187571	Uncharacterized protein OS=Homo sapiens GN=CTNND2 PE=2 SV=1
E9PCV6	49	1	12	1	1	1	1	40	13.25	40	48	27	40	46	8	10	72	36.375	27	8	4	1	1	1	1	25	8.5	9	19	1	11	8	1	40	1	11.25	0.309278	0.641509	0.755556	2.74528	0.420588	0.351964	1.32353	0.745304	0.693595	Collagen alpha-3(VI) chain OS=Homo sapiens GN=COL6A3 PE=1 SV=1
P12111-4	49	1	12	1	1	1	1	40	13.25	40	47	27	40	46	8	10	72	36.25	27	8	4	1	1	1	1	25	8.5	9	19	1	11	8	1	40	1	11.25	0.310345	0.641509	0.755556	2.73585	0.420588	0.351964	1.32353	0.745304	0.693595	Isoform 4 of Collagen alpha-3(VI) chain OS=Homo sapiens GN=COL6A3
P33176	1	7	7	15	3	3	12	5	6.625	4	5	5	3	4	1	3	1	3.25	3	8	7	3	5	3	1	4	4.25	1	4	8	5	7	6	6	8	5.625	1.73077	0.641509	0.755556	0.490566	0.71983	0.703592	1.32353	0.722249	0.742413	Kinesin-1 heavy chain OS=Homo sapiens GN=KIF5B PE=1 SV=1
B4DGU4	6	8	12	12	8	7	13	17	10.375	8	9	7	15	5	23	10	6	10.375	46	25	41	21	15	36	31	33	31	29	41	42	48	53	49	27	39	41	3.95181	2.98795	0.756098	1	0.812848	0.929962	1.32258	0.249119	0.162704	Catenin beta-1 OS=Homo sapiens GN=CTNNB1 PE=1 SV=1
I3L4C2	1	1	1	1	1	1	1	1	1	1	1	1	1	1	12	1	1	2.375	1	3	1	10	13	1	1	1	3.875	13	1	1	1	1	22	1	1	5.125	2.15789	3.875	0.756098	2.375	0.71983	0.703592	1.32258	0.974211	0.996073	Brain-specific angiogenesis inhibitor 1-associated protein 2 OS=Homo sapiens GN=BAIAP2 PE=1 SV=1
P35222	6	8	12	12	8	7	13	17	10.375	8	9	7	15	5	23	10	6	10.375	46	25	41	21	15	36	31	33	31	29	41	42	48	53	49	27	39	41	3.95181	2.98795	0.756098	1	0.812848	0.929962	1.32258	0.249119	0.162704	Catenin beta-1 OS=Homo sapiens GN=CTNNB1 PE=1 SV=1
Q7Z6Z7-2	6	5	5	5	3	5	11	3	5.375	8	8	7	4	5	3	4	3	5.25	4	5	7	1	1	6	4	3	3.875	1	3	4	10	5	5	5	8	5.125	0.97619	0.72093	0.756098	0.976744	0.99076	0.879768	1.32258	0.672414	0.845303	Isoform 2 of E3 ubiquitin-protein ligase HUWE1 OS=Homo sapiens GN=HUWE1
Q9HAV0	12	8	17	11	9	12	10	8	10.875	16	9	14	13	10	4	8	4	9.75	3	7	8	5	9	12	8	4	7	5	11	10	8	12	9	11	8	9.25	0.948718	0.643678	0.756757	0.896552	0.71983	0.703592	1.32143	0.5246	0.505182	Guanine nucleotide-binding protein subunit beta-4 OS=Homo sapiens GN=GNB4 PE=1 SV=3
B7Z2T4	5	1	6	4	5	4	4	6	4.375	6	4	4	1	6	12	10	3	5.75	21	3	18	7	10	6	9	29	12.875	13	22	18	19	14	26	12	12	17	2.95652	2.94286	0.757353	1.31429	0.791284	0.875164	1.32039	0.277067	0.336292	Disks large homolog 2 OS=Homo sapiens GN=DLG2 PE=2 SV=1
H0YCR7	3	9	4	10	4	4	11	1	5.75	5	5	4	1	4	1	3	1	3	3	4	4	1	3	3	3	4	3.125	1	1	3	8	3	5	6	6	4.125	1.375	0.543478	0.757576	0.521739	0.700976	0.703592	1.32	0.760809	0.684494	Ribonuclease inhibitor (Fragment) OS=Homo sapiens GN=RNH1 PE=1 SV=1
G3V2Q1	4	1	1	1	4	3	1	1	2	1	1	1	4	1	5	5	3	2.625	16	10	9	5	9	6	12	5	9	4	19	15	13	14	14	5	11	11.875	4.52381	4.5	0.757895	1.3125	0.764414	0.785269	1.31944	0.661766	0.62346	Heterogeneous nuclear ribonucleoproteins C1/C2 OS=Homo sapiens GN=HNRNPC PE=1 SV=1
K7EJE8	1	1	1	1	1	1	1	1	1	1	1	1	1	1	15	1	1	2.75	43	20	45	10	10	1	36	23	23.5	11	32	28	46	33	60	37	1	31	11.2727	23.5	0.758065	2.75	0.71983	0.703592	1.31915	0.818647	0.797549	Lon protease homolog, mitochondrial OS=Homo sapiens GN=LONP1 PE=1 SV=1
G5E9A7	1	1	1	1	1	1	1	1	1	1	1	1	1	1	13	1	1	2.5	6	3	5	1	5	9	7	8	5.5	8	13	5	5	10	9	3	5	7.25	2.9	5.5	0.758621	2.5	0.71983	0.703592	1.31818	0.619516	0.610046	Dystrophia myotonica WD repeat-containing protein OS=Homo sapiens GN=DMWD PE=1 SV=1
Q86UR5-7	1	1	1	1	1	1	1	1	1	1	1	1	1	1	10	1	1	2.125	14	1	1	1	12	3	1	11	5.5	13	14	6	8	1	11	4	1	7.25	3.41176	5.5	0.758621	2.125	0.71983	0.703592	1.31818	0.673041	0.543884	Isoform 7 of Regulating synaptic membrane exocytosis protein 1 OS=Homo sapiens GN=RIMS1
Q8N573	29	8	19	9	14	1	9	16	13.125	24	24	18	7	20	3	24	18	17.25	4	4	1	1	5	3	3	1	2.75	1	3	5	3	6	7	3	1	3.625	0.210145	0.209524	0.758621	1.31429	0.723148	0.703592	1.31818	0.703173	0.742413	Oxidation resistance protein 1 OS=Homo sapiens GN=OXR1 PE=1 SV=2
Q8N573-8	29	8	19	9	14	1	9	16	13.125	24	24	18	7	20	3	24	18	17.25	4	4	1	1	5	3	3	1	2.75	1	3	5	3	6	7	3	1	3.625	0.210145	0.209524	0.758621	1.31429	0.723148	0.703592	1.31818	0.703173	0.742413	Isoform 8 of Oxidation resistance protein 1 OS=Homo sapiens GN=OXR1
P36507	1	1	6	4	1	1	5	5	3	1	3	1	1	1	5	1	1	1.75	15	8	17	11	6	16	19	6	12.25	6	16	14	18	24	21	15	15	16.125	9.21429	4.08333	0.75969	0.583333	0.727518	0.703592	1.31633	0.417765	0.441578	Dual specificity mitogen-activated protein kinase kinase 2 OS=Homo sapiens GN=MAP2K2 PE=1 SV=1
Q9BYB0	1	1	1	1	1	1	1	1	1	1	1	1	1	1	38	1	1	5.625	44	5	30	12	21	17	19	55	25.375	42	50	34	23	26	43	22	27	33.375	5.93333	25.375	0.7603	5.625	0.71983	0.703592	1.31527	0.343676	0.344182	SH3 and multiple ankyrin repeat domains protein 3 OS=Homo sapiens GN=SHANK3 PE=1 SV=3
Q8WXG6-4	1	1	1	1	1	1	1	3	1.25	1	1	1	1	6	10	1	1	2.75	17	8	18	4	7	13	12	13	11.5	9	14	12	19	13	23	15	16	15.125	5.5	9.2	0.760331	2.2	0.71983	0.703592	1.31522	0.30175	0.294086	Isoform 4 of MAP kinase-activating death domain protein OS=Homo sapiens GN=MADD
H0YM50	7	6	4	1	1	1	4	6	3.75	3	6	7	1	10	22	9	13	8.875	39	18	25	14	12	21	26	23	22.25	24	48	15	38	40	12	39	18	29.25	3.29577	5.93333	0.760684	2.36667	0.612992	0.703592	1.31461	0.958776	0.716299	Annexin (Fragment) OS=Homo sapiens GN=ANXA2 PE=1 SV=1
P06241	3	1	1	1	1	1	4	3	1.875	1	1	1	1	1	4	1	1	1.375	9	7	12	6	5	11	7	7	8	5	9	8	10	15	17	11	9	10.5	7.63636	4.26667	0.761905	0.733333	0.812848	0.90419	1.3125	0.391213	0.390714	Tyrosine-protein kinase Fyn OS=Homo sapiens GN=FYN PE=1 SV=3
P47736-2	1	1	1	1	1	1	1	1	1	1	1	1	1	1	8	1	1	1.875	13	6	14	8	6	7	9	14	9.625	6	11	9	21	11	22	15	6	12.625	6.73333	9.625	0.762376	1.875	0.71983	0.703592	1.31169	0.649237	0.606388	Isoform 2 of Rap1 GTPase-activating protein 1 OS=Homo sapiens GN=RAP1GAP
P12111-2	48	1	12	1	1	1	1	39	13	40	48	27	40	45	8	10	72	36.25	27	8	4	1	1	1	1	25	8.5	9	19	1	11	8	1	39	1	11.125	0.306897	0.653846	0.764045	2.78846	0.420588	0.351964	1.30882	0.745655	0.69527	Isoform 2 of Collagen alpha-3(VI) chain OS=Homo sapiens GN=COL6A3
F8W6I7	1	3	4	5	8	3	8	7	4.875	1	6	1	1	4	17	3	1	4.25	22	16	22	15	11	19	22	6	16.625	15	20	25	25	27	25	16	21	21.75	5.11765	3.41026	0.764368	0.871795	0.723148	0.703592	1.30827	0.327537	0.280386	Heterogeneous nuclear ribonucleoprotein A1 OS=Homo sapiens GN=HNRNPA1 PE=1 SV=2
P09651	1	3	1	5	8	3	8	7	4.5	1	6	1	1	4	17	3	1	4.25	22	16	22	15	11	19	22	6	16.625	15	20	25	25	27	25	16	21	21.75	5.11765	3.69444	0.764368	0.944444	0.802402	0.781416	1.30827	0.327537	0.280386	Heterogeneous nuclear ribonucleoprotein A1 OS=Homo sapiens GN=HNRNPA1 PE=1 SV=5
P09651-2	1	3	3	5	8	3	8	7	4.75	1	6	1	1	4	17	3	1	4.25	22	16	22	15	11	19	22	6	16.625	15	20	25	25	27	25	16	21	21.75	5.11765	3.5	0.764368	0.894737	0.728482	0.703592	1.30827	0.327537	0.280386	Isoform A1-A of Heterogeneous nuclear ribonucleoprotein A1 OS=Homo sapiens GN=HNRNPA1
P09651-3	1	3	1	5	8	3	8	7	4.5	1	6	1	1	4	17	3	1	4.25	22	16	22	15	11	19	22	6	16.625	15	20	25	25	27	25	16	21	21.75	5.11765	3.69444	0.764368	0.944444	0.802402	0.781416	1.30827	0.327537	0.280386	Isoform 2 of Heterogeneous nuclear ribonucleoprotein A1 OS=Homo sapiens GN=HNRNPA1
P22694-6	1	1	7	1	1	1	1	1	1.75	5	3	4	1	4	1	6	1	3.125	1	1	5	3	1	5	4	6	3.25	1	3	4	1	1	16	1	7	4.25	1.36	1.85714	0.764706	1.78571	0.606626	0.703592	1.30769	0.981913	0.948146	Isoform 6 of cAMP-dependent protein kinase catalytic subunit beta OS=Homo sapiens GN=PRKACB
P22694-9	1	1	7	1	1	1	1	1	1.75	5	3	4	1	4	1	6	1	3.125	1	1	5	3	1	5	4	6	3.25	1	3	4	1	1	16	1	7	4.25	1.36	1.85714	0.764706	1.78571	0.606626	0.703592	1.30769	0.981913	0.948146	Isoform 9 of cAMP-dependent protein kinase catalytic subunit beta OS=Homo sapiens GN=PRKACB
Q5T7C4	11	19	10	26	13	20	38	13	18.75	13	4	20	13	14	1	10	6	10.125	1	1	4	1	3	1	1	1	1.625	1	10	1	1	1	1	1	1	2.125	0.209877	0.0866667	0.764706	0.54	0.564302	0.529283	1.30769	0.823343	0.726584	High mobility group protein B1 OS=Homo sapiens GN=HMGB1 PE=1 SV=1
Q7Z3D6-3	13	3	3	3	6	8	1	6	5.375	3	1	6	7	6	1	4	1	3.625	13	14	4	1	4	7	8	1	6.5	1	1	16	8	21	12	5	4	8.5	2.34483	1.2093	0.764706	0.674419	0.71983	0.703592	1.30769	0.87721	0.858008	Isoform 3 of UPF0317 protein C14orf159, mitochondrial OS=Homo sapiens GN=C14orf159
Q96FC7-2	3	5	3	3	1	1	6	3	3.125	4	3	3	1	8	1	1	1	2.75	5	3	5	4	4	7	6	5	4.875	1	6	8	7	5	10	7	7	6.375	2.31818	1.56	0.764706	0.88	0.783518	0.825894	1.30769	0.760809	0.930136	Isoform 2 of Phytanoyl-CoA hydroxylase-interacting protein-like OS=Homo sapiens GN=PHYHIPL
B4DGX2	10	20	5	36	25	15	36	15	20.25	6	8	12	9	5	7	5	6	7.25	16	12	17	15	14	12	10	5	12.625	11	17	21	18	19	16	14	16	16.5	2.27586	0.623457	0.765152	0.358025	0.428412	0.396977	1.30693	0.364943	0.360098	Phosphatidylinositol 5-phosphate 4-kinase type-2 alpha OS=Homo sapiens GN=PIP4K2A PE=1 SV=1
P48426	10	20	5	36	25	16	37	15	20.5	6	8	12	9	5	7	5	6	7.25	16	12	17	15	14	12	10	5	12.625	11	17	21	18	19	16	14	16	16.5	2.27586	0.615854	0.765152	0.353659	0.421232	0.389409	1.30693	0.364943	0.360098	Phosphatidylinositol 5-phosphate 4-kinase type-2 alpha OS=Homo sapiens GN=PIP4K2A PE=1 SV=2
Q13148	1	1	1	3	3	1	3	1	1.75	1	1	1	1	1	7	1	1	1.75	11	5	8	7	4	12	11	4	7.75	9	13	9	9	12	12	8	9	10.125	5.78571	4.42857	0.765432	1	0.92767	0.894596	1.30645	0.401312	0.400315	TAR DNA-binding protein 43 OS=Homo sapiens GN=TARDBP PE=1 SV=1
B5MBY2	1	1	1	1	1	1	1	1	1	1	1	1	1	1	14	1	1	2.625	18	1	12	1	3	5	5	27	9	13	10	7	11	15	19	11	8	11.75	4.47619	9	0.765957	2.625	0.71983	0.703592	1.30556	0.251696	0.256201	Diacylglycerol kinase OS=Homo sapiens GN=DGKB PE=3 SV=1
Q08170	3	1	1	4	1	3	1	3	2.125	1	1	4	3	1	3	5	4	2.75	9	1	13	1	1	3	7	1	4.5	5	25	4	6	1	4	1	1	5.875	2.13636	2.11765	0.765957	1.29412	0.723148	0.703592	1.30556	0.870779	0.846339	Serine/arginine-rich splicing factor 4 OS=Homo sapiens GN=SRSF4 PE=1 SV=2
Q9Y6T7	1	1	1	1	1	1	1	1	1	1	1	1	1	1	14	1	1	2.625	18	1	12	1	3	5	5	27	9	13	10	7	11	15	19	11	8	11.75	4.47619	9	0.765957	2.625	0.71983	0.703592	1.30556	0.251696	0.256201	Diacylglycerol kinase beta OS=Homo sapiens GN=DGKB PE=2 SV=2
P16157-10	3	1	1	1	1	1	1	1	1.25	1	3	1	3	1	1	1	3	1.75	10	1	12	5	1	7	7	3	5.75	5	7	1	10	9	10	9	9	7.5	4.28571	4.6	0.766667	1.4	0.71983	0.703592	1.30435	0.629414	0.591629	Isoform Er9 of Ankyrin-1 OS=Homo sapiens GN=ANK1
P42262	3	1	8	1	1	1	1	4	2.5	6	1	1	1	1	1	4	4	2.375	5	1	7	1	1	1	1	6	2.875	4	3	1	4	4	10	1	3	3.75	1.57895	1.15	0.766667	0.95	0.923197	0.88581	1.30435	0.64562	0.840543	Glutamate receptor 2 OS=Homo sapiens GN=GRIA2 PE=1 SV=3
P42262-3	3	1	8	1	1	1	1	4	2.5	6	1	1	1	1	1	4	1	2	5	1	7	1	1	1	1	6	2.875	4	3	1	4	4	10	1	3	3.75	1.875	1.15	0.766667	0.8	0.879535	0.9384	1.30435	0.64562	0.840543	Isoform 3 of Glutamate receptor 2 OS=Homo sapiens GN=GRIA2
Q9UQB3	8	3	6	4	10	5	9	9	6.75	5	5	5	5	4	31	4	6	8.125	47	13	39	26	25	26	22	33	28.875	35	41	47	33	50	38	31	26	37.625	4.63077	4.27778	0.767442	1.2037	0.914788	0.998151	1.30303	0.244223	0.222281	Catenin delta-2 OS=Homo sapiens GN=CTNND2 PE=1 SV=3
Q9UQB3-2	8	3	6	4	10	5	9	9	6.75	5	5	5	5	4	31	4	6	8.125	47	13	39	26	25	26	22	33	28.875	35	41	47	33	50	38	31	26	37.625	4.63077	4.27778	0.767442	1.2037	0.914788	0.998151	1.30303	0.244223	0.222281	Isoform 2 of Catenin delta-2 OS=Homo sapiens GN=CTNND2
P08237-2	8	11	26	9	8	8	10	14	11.75	23	16	17	9	19	4	21	1	13.75	5	6	9	6	1	6	6	4	5.375	3	4	1	9	18	9	6	6	7	0.509091	0.457447	0.767857	1.17021	0.876471	0.853698	1.30233	0.898754	0.981393	Isoform 2 of ATP-dependent 6-phosphofructokinase, muscle type OS=Homo sapiens GN=PFKM
P35612	18	8	13	13	11	4	8	16	11.375	21	16	23	9	21	3	24	12	16.125	5	6	16	4	6	5	4	7	6.625	4	5	7	13	12	13	9	6	8.625	0.534884	0.582418	0.768116	1.41758	0.723148	0.703592	1.30189	0.542042	0.51383	Beta-adducin OS=Homo sapiens GN=ADD2 PE=1 SV=3
P35612-2	17	8	12	13	10	4	8	16	11	20	15	21	8	19	3	21	11	14.75	5	6	16	4	6	5	4	7	6.625	4	5	7	13	12	13	9	6	8.625	0.584746	0.602273	0.768116	1.34091	0.755875	0.775714	1.30189	0.542042	0.51383	Isoform 2 of Beta-adducin OS=Homo sapiens GN=ADD2
P35612-3	1	8	1	13	1	4	8	16	6.5	1	1	1	1	1	3	1	1	1.25	5	6	16	4	6	5	4	7	6.625	4	5	7	13	12	13	9	6	8.625	6.9	1.01923	0.768116	0.192308	0.53171	0.477925	1.30189	0.542042	0.51383	Isoform 3 of Beta-adducin OS=Homo sapiens GN=ADD2
P35612-4	1	8	1	13	1	4	8	16	6.5	1	1	1	1	1	3	1	1	1.25	5	6	16	4	6	5	4	7	6.625	4	5	7	13	12	13	9	6	8.625	6.9	1.01923	0.768116	0.192308	0.53171	0.477925	1.30189	0.542042	0.51383	Isoform 4 of Beta-adducin OS=Homo sapiens GN=ADD2
P35612-8	1	8	1	13	1	4	8	16	6.5	1	1	1	1	1	3	1	1	1.25	5	6	16	4	6	5	4	7	6.625	4	5	7	13	12	13	9	6	8.625	6.9	1.01923	0.768116	0.192308	0.53171	0.477925	1.30189	0.542042	0.51383	Isoform 8 of Beta-adducin OS=Homo sapiens GN=ADD2
P35612-9	1	8	1	13	1	4	8	16	6.5	1	1	1	1	1	3	1	1	1.25	5	6	16	4	6	5	4	7	6.625	4	5	7	13	12	13	9	6	8.625	6.9	1.01923	0.768116	0.192308	0.53171	0.477925	1.30189	0.542042	0.51383	Isoform 9 of Beta-adducin OS=Homo sapiens GN=ADD2
Q05193	28	10	1	13	28	1	1	76	19.75	1	30	1	12	1	175	1	20	30.125	324	142	302	174	172	236	235	1	198.25	198	291	229	278	248	323	251	244	257.75	8.55602	10.038	0.769156	1.52532	0.865031	0.950339	1.30013	0.547799	0.382436	Dynamin-1 OS=Homo sapiens GN=DNM1 PE=1 SV=2
H7C5N2	9	10	14	8	3	1	8	11	8	12	6	7	6	7	1	5	5	6.125	1	1	1	1	3	1	1	1	1.25	1	1	1	1	6	1	1	1	1.625	0.265306	0.15625	0.769231	0.765625	0.763129	0.845278	1.3	0.755236	0.707822	Transgelin-3 (Fragment) OS=Homo sapiens GN=TAGLN3 PE=4 SV=1
K7EKN4	8	5	6	5	1	1	5	6	4.625	6	7	7	6	10	1	8	1	5.75	1	1	1	1	3	1	1	1	1.25	1	1	1	3	1	1	4	1	1.625	0.282609	0.27027	0.769231	1.24324	0.803301	0.882063	1.3	0.610667	0.550817	Septin-9 (Fragment) OS=Homo sapiens GN=SEPT9 PE=1 SV=2
O60716-29	1	1	1	1	1	1	1	4	1.375	1	1	1	1	1	1	1	1	1	18	6	1	1	1	1	1	1	3.75	9	10	1	1	15	1	1	1	4.875	4.875	2.72727	0.769231	0.727273	0.729429	0.703592	1.3	0.748662	0.755742	Isoform 4A of Catenin delta-1 OS=Homo sapiens GN=CTNND1
Q15700-2	5	1	5	4	5	4	4	6	4.25	5	4	4	1	5	12	10	3	5.5	20	3	17	7	10	6	9	28	12.5	13	21	17	18	14	24	11	12	16.25	2.95455	2.94118	0.769231	1.29412	0.802402	0.890154	1.3	0.291548	0.35517	Isoform 2 of Disks large homolog 2 OS=Homo sapiens GN=DLG2
C9J3N8	9	4	1	5	8	6	5	6	5.5	5	9	5	9	5	8	5	7	6.625	8	9	5	17	14	10	10	4	9.625	14	16	18	6	20	10	6	10	12.5	1.88679	1.75	0.77	1.20455	0.723148	0.72122	1.2987	0.735656	0.705474	Heat shock protein beta-1 OS=Homo sapiens GN=HSPB1 PE=1 SV=1
Q15042	1	1	1	1	1	1	1	1	1	1	1	1	1	1	5	1	1	1.5	17	7	20	7	1	5	1	19	9.625	10	8	7	16	13	25	11	10	12.5	8.33333	9.625	0.77	1.5	0.71983	0.703592	1.2987	0.454573	0.454859	Rab3 GTPase-activating protein catalytic subunit OS=Homo sapiens GN=RAB3GAP1 PE=1 SV=3
Q5SZU1	14	41	18	45	24	30	67	27	33.25	25	24	29	31	24	8	17	15	21.625	12	36	16	15	23	33	28	8	21.375	11	10	37	35	37	36	27	29	27.75	1.28324	0.642857	0.77027	0.650376	0.71983	0.703592	1.29825	0.559378	0.543884	D-3-phosphoglycerate dehydrogenase OS=Homo sapiens GN=PHGDH PE=1 SV=1
P15924-3	1	1	1	1	1	1	1	1	1	1	1	1	1	1	17	1	1	3	34	1	1	1	1	1	1	24	8	20	13	1	22	1	10	15	1	10.375	3.45833	8	0.771084	3	0.71983	0.703592	1.29688	0.488881	0.499437	Isoform DSPIa of Desmoplakin OS=Homo sapiens GN=DSP
Q9UPA5	27	1	4	4	1	1	1	9	6	6	7	4	4	9	136	8	10	23	154	10	125	58	79	57	46	237	95.75	155	143	114	149	73	172	92	95	124.125	5.39674	15.9583	0.7714	3.83333	0.612071	0.553361	1.29634	0.355531	0.202616	Protein bassoon OS=Homo sapiens GN=BSN PE=2 SV=4
J3KSL8	1	1	1	1	1	1	1	1	1	1	1	1	1	1	1	1	1	1	12	1	9	1	1	1	1	1	3.375	10	1	1	6	5	1	10	1	4.375	4.375	3.375	0.771429	1	0.802402	1	1.2963	0.693628	0.692616	Trafficking protein particle complex subunit 8 OS=Homo sapiens GN=TRAPPC8 PE=1 SV=1
J3QSA1	1	1	1	1	1	1	1	1	1	1	1	1	1	1	1	1	1	1	12	1	9	1	1	1	1	1	3.375	10	1	1	6	5	1	10	1	4.375	4.375	3.375	0.771429	1	0.802402	1	1.2963	0.693628	0.692616	Trafficking protein particle complex subunit 8 OS=Homo sapiens GN=TRAPPC8 PE=1 SV=1
Q9Y2L5	1	1	1	1	1	1	1	1	1	1	1	1	1	1	1	1	1	1	12	1	9	1	1	1	1	1	3.375	10	1	1	6	5	1	10	1	4.375	4.375	3.375	0.771429	1	0.802402	1	1.2963	0.693628	0.692616	Trafficking protein particle complex subunit 8 OS=Homo sapiens GN=TRAPPC8 PE=1 SV=2
Q9Y2L5-2	1	1	1	1	1	1	1	1	1	1	1	1	1	1	1	1	1	1	12	1	9	1	1	1	1	1	3.375	10	1	1	6	5	1	10	1	4.375	4.375	3.375	0.771429	1	0.802402	1	1.2963	0.693628	0.692616	Isoform 2 of Trafficking protein particle complex subunit 8 OS=Homo sapiens GN=TRAPPC8
B4DY08	4	1	3	6	4	3	5	1	3.375	1	1	1	4	1	5	5	3	2.625	17	12	10	6	9	6	13	5	9.75	4	19	17	14	15	14	5	13	12.625	4.80952	2.88889	0.772277	0.777778	0.816478	0.853698	1.29487	0.720772	0.692616	Heterogeneous nuclear ribonucleoproteins C1/C2 OS=Homo sapiens GN=HNRNPC PE=1 SV=1
G3V4W0	4	1	3	6	4	3	5	1	3.375	1	1	1	4	1	5	5	3	2.625	17	12	10	6	9	6	13	5	9.75	4	19	17	14	15	14	5	13	12.625	4.80952	2.88889	0.772277	0.777778	0.816478	0.853698	1.29487	0.720772	0.692616	Heterogeneous nuclear ribonucleoproteins C1/C2 (Fragment) OS=Homo sapiens GN=HNRNPC PE=1 SV=1
P07910-2	4	1	3	6	4	3	5	1	3.375	1	1	1	4	1	5	5	3	2.625	17	12	10	6	9	6	13	5	9.75	4	19	17	14	15	14	5	13	12.625	4.80952	2.88889	0.772277	0.777778	0.816478	0.853698	1.29487	0.720772	0.692616	Isoform C1 of Heterogeneous nuclear ribonucleoproteins C1/C2 OS=Homo sapiens GN=HNRNPC
Q99250	1	1	1	1	1	1	1	18	3.125	1	1	1	1	5	12	1	1	2.875	24	15	35	27	27	16	29	7	22.5	26	31	22	35	33	33	22	31	29.125	10.1304	7.2	0.772532	0.92	0.876471	0.860549	1.29444	0.347162	0.316795	Sodium channel protein type 2 subunit alpha OS=Homo sapiens GN=SCN2A PE=1 SV=3
Q99250-2	1	1	1	1	1	1	1	18	3.125	1	1	1	1	5	12	1	1	2.875	24	15	35	27	27	16	29	7	22.5	26	31	22	35	33	33	22	31	29.125	10.1304	7.2	0.772532	0.92	0.876471	0.860549	1.29444	0.347162	0.316795	Isoform 2 of Sodium channel protein type 2 subunit alpha OS=Homo sapiens GN=SCN2A
O14576	8	7	12	6	8	7	12	10	8.75	10	10	9	5	6	1	10	6	7.125	1	12	5	6	5	3	1	1	4.25	1	1	6	7	10	5	5	9	5.5	0.77193	0.485714	0.772727	0.814286	0.71983	0.703592	1.29412	0.753258	0.727686	Cytoplasmic dynein 1 intermediate chain 1 OS=Homo sapiens GN=DYNC1I1 PE=1 SV=2
O14576-2	8	7	12	6	8	7	12	10	8.75	10	10	9	5	6	1	10	6	7.125	1	12	5	6	5	3	1	1	4.25	1	1	6	7	10	5	5	9	5.5	0.77193	0.485714	0.772727	0.814286	0.71983	0.703592	1.29412	0.753258	0.727686	Isoform 2 of Cytoplasmic dynein 1 intermediate chain 1 OS=Homo sapiens GN=DYNC1I1
P56192	3	1	1	1	1	1	1	1	1.25	1	1	1	1	1	4	1	1	1.375	8	7	12	4	3	6	5	6	6.375	7	9	5	8	11	11	7	8	8.25	6	5.1	0.772727	1.1	0.83991	0.838801	1.29412	0.462709	0.460415	Methionine--tRNA ligase, cytoplasmic OS=Homo sapiens GN=MARS PE=1 SV=2
O75334-3	1	1	1	1	1	1	1	1	1	1	1	1	1	1	17	1	1	3	38	1	23	1	8	7	12	33	15.375	16	30	17	18	21	25	16	16	19.875	6.625	15.375	0.773585	3	0.71983	0.703592	1.29268	0.253116	0.310814	Isoform 3 of Liprin-alpha-2 OS=Homo sapiens GN=PPFIA2
H0YBU6	1	1	1	1	1	1	1	1	1	1	1	1	1	1	5	1	1	1.5	9	1	1	1	7	3	1	1	3	8	9	1	1	1	9	1	1	3.875	2.58333	3	0.774194	1.5	0.71983	0.703592	1.29167	0.792133	0.755349	Regulating synaptic membrane exocytosis protein 1 (Fragment) OS=Homo sapiens GN=RIMS1 PE=1 SV=1
Q07866-4	1	4	1	5	1	1	5	1	2.375	1	1	3	1	3	1	1	1	1.5	6	4	1	1	9	1	1	1	3	1	1	5	5	6	7	5	1	3.875	2.58333	1.26316	0.774194	0.631579	0.749071	0.703592	1.29167	0.760809	0.820421	Isoform J of Kinesin light chain 1 OS=Homo sapiens GN=KLC1
Q07866-6	1	4	1	5	1	1	5	1	2.375	1	1	3	1	3	1	1	1	1.5	6	4	1	1	9	1	1	1	3	1	1	5	5	6	7	5	1	3.875	2.58333	1.26316	0.774194	0.631579	0.749071	0.703592	1.29167	0.760809	0.820421	Isoform N of Kinesin light chain 1 OS=Homo sapiens GN=KLC1
Q07866-7	1	4	1	5	1	1	5	1	2.375	1	1	3	1	3	1	1	1	1.5	6	4	1	1	9	1	1	1	3	1	1	5	5	6	7	5	1	3.875	2.58333	1.26316	0.774194	0.631579	0.749071	0.703592	1.29167	0.760809	0.820421	Isoform P of Kinesin light chain 1 OS=Homo sapiens GN=KLC1
Q9BYB0-3	1	1	1	1	1	1	1	1	1	1	1	1	1	1	35	1	1	5.25	38	5	27	12	21	17	18	54	24	40	48	32	19	24	39	20	26	31	5.90476	24	0.774194	5.25	0.71983	0.703592	1.29167	0.408009	0.412621	Isoform 2 of SH3 and multiple ankyrin repeat domains protein 3 OS=Homo sapiens GN=SHANK3
H0YN42	8	6	4	4	1	1	5	8	4.625	3	8	8	7	13	29	10	15	11.625	55	26	33	20	17	27	32	34	30.5	30	66	21	51	53	16	55	23	39.375	3.3871	6.59459	0.774603	2.51351	0.420588	0.463683	1.29098	0.925273	0.692616	Annexin (Fragment) OS=Homo sapiens GN=ANXA2 PE=1 SV=1
J3KN10	1	1	1	1	3	1	1	5	1.75	1	5	1	1	1	10	3	1	2.875	24	1	27	5	8	9	7	12	11.625	7	11	6	19	16	34	15	12	15	5.21739	6.64286	0.775	1.64286	0.732815	0.786756	1.29032	0.464647	0.494106	Phosphatidylinositol 4-kinase alpha OS=Homo sapiens GN=PI4KA PE=1 SV=1
H0YMD0	7	6	4	4	1	1	5	8	4.5	3	8	8	7	12	28	10	14	11.25	51	25	31	20	17	26	31	31	29	30	65	20	46	50	15	51	22	37.375	3.32222	6.44444	0.77592	2.5	0.420588	0.439168	1.28879	0.989511	0.738734	Annexin (Fragment) OS=Homo sapiens GN=ANXA2 PE=1 SV=1
F2Z3L0	1	1	1	1	1	1	1	1	1	1	1	1	1	1	36	1	1	5.375	44	5	29	12	20	17	19	52	24.75	40	46	32	22	25	42	22	26	31.875	5.93023	24.75	0.776471	5.375	0.71983	0.703592	1.28788	0.354602	0.357869	SH3 and multiple ankyrin repeat domains protein 3 OS=Homo sapiens GN=SHANK3 PE=1 SV=1
E7EW49	12	8	6	16	8	7	15	7	9.875	10	7	6	1	4	8	9	4	6.125	13	1	16	13	12	11	13	8	10.875	5	7	16	23	14	18	17	12	14	2.28571	1.10127	0.776786	0.620253	0.606626	0.696684	1.28736	0.644513	0.575569	CLIP-associating protein 2 OS=Homo sapiens GN=CLASP2 PE=1 SV=1
E7EPC8	8	3	6	4	10	5	9	9	6.75	5	5	5	5	4	30	4	6	8	47	13	39	25	25	26	22	33	28.75	34	41	47	32	49	38	30	25	37	4.625	4.25926	0.777027	1.18519	0.91416	0.995608	1.28696	0.264901	0.254141	Catenin delta-2 OS=Homo sapiens GN=CTNND2 PE=4 SV=1
P19086	6	1	4	3	4	1	1	5	3.125	5	6	6	4	5	10	8	4	6	27	7	21	8	8	15	16	20	15.25	11	15	14	28	21	37	18	13	19.625	3.27083	4.88	0.77707	1.92	0.420588	0.351964	1.28689	0.359337	0.363739	Guanine nucleotide-binding protein G(z) subunit alpha OS=Homo sapiens GN=GNAZ PE=2 SV=3
J3KQI7	1	1	1	1	1	1	1	1	1	1	1	1	1	1	8	1	1	1.875	9	1	7	1	1	3	3	17	5.25	8	6	4	8	1	15	3	9	6.75	3.6	5.25	0.777778	1.875	0.71983	0.703592	1.28571	0.510998	0.431337	Protein unc-13 homolog A OS=Homo sapiens GN=UNC13A PE=4 SV=1
O14775-3	4	1	7	1	1	4	1	4	2.875	1	3	3	1	1	1	1	1	1.5	6	1	8	1	1	4	6	1	3.5	1	6	4	6	7	10	1	1	4.5	3	1.21739	0.777778	0.521739	0.71983	0.703592	1.28571	0.760809	0.805599	Isoform 3 of Guanine nucleotide-binding protein subunit beta-5 OS=Homo sapiens GN=GNB5
O14979-3	1	1	5	6	1	3	4	4	3.125	1	1	1	1	3	3	1	1	1.5	7	6	8	1	8	5	6	1	5.25	4	7	8	9	11	8	4	3	6.75	4.5	1.68	0.777778	0.48	0.71983	0.703592	1.28571	0.555599	0.587083	Isoform 3 of Heterogeneous nuclear ribonucleoprotein D-like OS=Homo sapiens GN=HNRNPDL
Q08043	10	1	8	8	9	1	5	6	6	10	9	8	6	8	1	9	8	7.375	1	1	5	1	1	1	1	3	1.75	1	1	1	3	1	4	3	4	2.25	0.305085	0.291667	0.777778	1.22917	0.737022	0.785269	1.28571	0.606083	0.775875	Alpha-actinin-3 OS=Homo sapiens GN=ACTN3 PE=1 SV=2
Q5JUT3	3	4	3	8	7	6	12	6	6.125	4	4	4	5	1	3	3	3	3.375	7	5	5	6	5	3	3	1	4.375	5	6	6	6	6	5	5	6	5.625	1.66667	0.714286	0.777778	0.55102	0.612071	0.703592	1.28571	0.528205	0.4389	Phosphatidylinositol 5-phosphate 4-kinase type-2 alpha (Fragment) OS=Homo sapiens GN=PIP4K2A PE=1 SV=1
Q8N573-2	19	8	19	6	7	1	8	11	9.875	15	17	12	6	16	1	15	9	11.375	3	4	1	1	5	3	3	1	2.625	1	3	5	3	6	7	1	1	3.375	0.296703	0.265823	0.777778	1.1519	0.861533	0.92393	1.28571	0.817282	0.826794	Isoform 2 of Oxidation resistance protein 1 OS=Homo sapiens GN=OXR1
Q9C040	9	9	8	15	7	5	12	8	9.125	9	10	7	5	6	1	8	5	6.375	3	6	3	1	6	4	4	1	3.5	1	1	7	5	7	4	7	4	4.5	0.705882	0.383562	0.777778	0.69863	0.606626	0.703592	1.28571	0.773132	0.7464	Tripartite motif-containing protein 2 OS=Homo sapiens GN=TRIM2 PE=1 SV=1
Q9C040-2	9	9	8	15	7	5	12	8	9.125	9	10	7	5	6	1	8	5	6.375	3	6	3	1	6	4	4	1	3.5	1	1	7	5	7	4	7	4	4.5	0.705882	0.383562	0.777778	0.69863	0.606626	0.703592	1.28571	0.773132	0.7464	Isoform 2 of Tripartite motif-containing protein 2 OS=Homo sapiens GN=TRIM2
Q9Y490	14	15	30	28	5	12	27	19	18.75	28	32	24	21	27	1	16	28	22.125	14	5	9	5	4	4	6	30	9.625	4	6	19	13	23	16	12	6	12.375	0.559322	0.513333	0.777778	1.18	0.928148	0.931005	1.28571	0.457165	0.484279	Talin-1 OS=Homo sapiens GN=TLN1 PE=1 SV=3
Q9Y617	10	22	23	24	15	17	29	17	19.625	18	16	22	16	24	1	13	11	15.125	1	4	1	1	4	1	1	1	1.75	1	1	1	4	3	1	3	4	2.25	0.14876	0.089172	0.777778	0.770701	0.71983	0.703592	1.28571	0.710133	0.971263	Phosphoserine aminotransferase OS=Homo sapiens GN=PSAT1 PE=1 SV=2
Q9H4G0	20	4	5	6	12	8	11	15	10.125	8	16	11	6	6	53	9	13	15.25	60	35	68	51	34	57	53	56	51.75	56	61	60	73	69	86	62	65	66.5	4.36066	5.11111	0.778195	1.50617	0.859865	0.805267	1.28502	0.079138	0.0362611	Band 4.1-like protein 1 OS=Homo sapiens GN=EPB41L1 PE=1 SV=2
P07355	8	6	4	4	1	1	5	8	4.625	3	8	8	7	13	29	10	15	11.625	57	26	35	20	17	29	33	36	31.625	30	69	22	53	54	16	58	23	40.625	3.49462	6.83784	0.778462	2.51351	0.420588	0.463683	1.28458	0.926812	0.692616	Annexin A2 OS=Homo sapiens GN=ANXA2 PE=1 SV=2
P07355-2	8	6	4	4	1	1	5	8	4.625	3	8	8	7	13	29	10	15	11.625	57	26	35	20	17	29	33	36	31.625	30	69	22	53	54	16	58	23	40.625	3.49462	6.83784	0.778462	2.51351	0.420588	0.463683	1.28458	0.926812	0.692616	Isoform 2 of Annexin A2 OS=Homo sapiens GN=ANXA2
O00571	1	1	1	1	1	1	3	1	1.25	1	1	1	1	1	9	1	1	2	21	9	20	1	8	13	16	14	12.75	13	18	10	18	17	15	20	20	16.375	8.1875	10.2	0.778626	1.6	0.802402	0.824988	1.28431	0.478182	0.479529	ATP-dependent RNA helicase DDX3X OS=Homo sapiens GN=DDX3X PE=1 SV=3
O00571-2	1	1	1	1	1	1	3	1	1.25	1	1	1	1	1	9	1	1	2	21	9	20	1	8	13	16	14	12.75	13	18	10	18	17	15	20	20	16.375	8.1875	10.2	0.778626	1.6	0.802402	0.824988	1.28431	0.478182	0.479529	Isoform 2 of ATP-dependent RNA helicase DDX3X OS=Homo sapiens GN=DDX3X
E9PM69	1	1	3	1	1	4	5	1	2.125	1	1	1	4	3	6	3	1	2.5	9	8	16	8	3	11	11	8	9.25	7	13	10	15	15	15	9	11	11.875	4.75	4.35294	0.778947	1.17647	0.802402	0.825157	1.28378	0.462709	0.49223	26S protease regulatory subunit 6A OS=Homo sapiens GN=PSMC3 PE=1 SV=1
Q9Y2X7	1	1	1	1	1	1	1	1	1	1	1	1	1	1	12	1	1	2.375	29	12	16	16	14	17	13	17	16.75	16	21	17	24	29	33	15	17	21.5	9.05263	16.75	0.77907	2.375	0.71983	0.703592	1.28358	0.187157	0.192845	ARF GTPase-activating protein GIT1 OS=Homo sapiens GN=GIT1 PE=1 SV=2
P07910	4	1	3	6	4	3	5	1	3.375	1	1	1	4	1	5	5	3	2.625	17	12	10	6	9	6	13	5	9.75	4	19	16	14	15	14	5	13	12.5	4.7619	2.88889	0.78	0.777778	0.816478	0.853698	1.28205	0.724595	0.707331	Heterogeneous nuclear ribonucleoproteins C1/C2 OS=Homo sapiens GN=HNRNPC PE=1 SV=4
O14576-3	6	7	12	6	8	6	10	8	7.875	8	8	9	5	5	1	9	5	6.25	1	11	5	5	5	3	1	1	4	1	1	6	7	9	5	4	8	5.125	0.82	0.507937	0.780488	0.793651	0.71983	0.703592	1.28125	0.760809	0.742413	Isoform 3 of Cytoplasmic dynein 1 intermediate chain 1 OS=Homo sapiens GN=DYNC1I1
H3BPK7	1	3	7	6	1	3	9	6	4.5	1	5	5	3	4	12	1	1	4	20	13	17	10	12	18	14	10	14.25	10	21	15	20	23	20	21	16	18.25	4.5625	3.16667	0.780822	0.888889	0.907897	0.882063	1.2807	0.210518	0.201199	Alanine--tRNA ligase, cytoplasmic (Fragment) OS=Homo sapiens GN=AARS PE=1 SV=3
P35080-2	6	5	9	7	4	8	10	8	7.125	6	6	5	6	6	3	5	6	5.375	6	5	7	7	6	7	7	5	6.25	4	7	9	9	12	10	6	7	8	1.48837	0.877193	0.78125	0.754386	0.71983	0.703592	1.28	0.41237	0.390964	Isoform IIb of Profilin-2 OS=Homo sapiens GN=PFN2
E7ESK7	41	43	57	54	34	28	49	46	44	49	39	50	30	51	24	45	39	40.875	45	37	49	22	35	41	44	31	38	29	37	52	65	53	58	42	53	48.625	1.1896	0.863636	0.781491	0.928977	0.723148	0.727362	1.27961	0.10731	0.100104	14-3-3 protein zeta/delta (Fragment) OS=Homo sapiens GN=YWHAZ PE=1 SV=1
H0YNP5	1	6	4	1	1	1	1	1	2	3	1	1	1	1	19	1	1	3.5	32	17	21	12	9	20	23	20	19.25	21	43	14	31	37	1	33	17	24.625	7.03571	9.625	0.781726	1.75	0.850636	0.880931	1.27922	0.788242	0.966243	Annexin (Fragment) OS=Homo sapiens GN=ANXA2 PE=1 SV=1
P28482	18	21	24	22	14	18	24	23	20.5	25	25	28	23	24	1	29	23	22.25	1	1	15	1	8	7	4	6	5.375	1	6	5	11	12	7	9	4	6.875	0.308989	0.262195	0.781818	1.08537	0.771392	0.805267	1.27907	0.668379	0.649723	Mitogen-activated protein kinase 1 OS=Homo sapiens GN=MAPK1 PE=1 SV=3
P02452	1	1	1	1	1	1	1	1	1	1	5	1	1	1	38	1	1	6.125	49	23	21	7	1	9	14	77	25.125	41	39	20	31	25	20	43	38	32.125	5.2449	25.125	0.782101	6.125	0.71983	0.703592	1.27861	0.334309	0.378622	Collagen alpha-1(I) chain OS=Homo sapiens GN=COL1A1 PE=1 SV=5
B4DSU6	4	1	1	5	4	3	4	1	2.875	1	1	1	4	1	5	5	3	2.625	6	8	5	1	4	4	7	1	4.5	1	8	10	6	6	7	1	7	5.75	2.19048	1.56522	0.782609	0.913043	0.966997	0.966114	1.27778	0.791178	0.815982	Heterogeneous nuclear ribonucleoproteins C1/C2 OS=Homo sapiens GN=HNRNPC PE=1 SV=1
B5MCD5	1	1	1	1	1	1	1	1	1	1	1	1	1	1	14	1	1	2.625	18	1	12	1	3	5	5	27	9	13	10	7	11	15	17	11	8	11.5	4.38095	9	0.782609	2.625	0.71983	0.703592	1.27778	0.260205	0.262546	Diacylglycerol kinase OS=Homo sapiens GN=DGKB PE=3 SV=1
E7ET17	3	7	9	7	6	5	6	9	6.5	1	9	5	9	8	1	7	6	5.75	3	1	6	1	1	4	1	1	2.25	1	6	1	1	1	5	4	4	2.875	0.5	0.346154	0.782609	0.884615	0.723148	0.703592	1.27778	0.661381	0.565021	Peroxisomal multifunctional enzyme type 2 OS=Homo sapiens GN=HSD17B4 PE=1 SV=1
E7EWE5	3	7	9	1	6	5	1	10	5.25	1	9	5	9	8	1	7	6	5.75	3	1	6	1	1	4	1	1	2.25	1	6	1	1	1	5	4	4	2.875	0.5	0.428571	0.782609	1.09524	0.91774	0.936363	1.27778	0.661381	0.565021	Peroxisomal multifunctional enzyme type 2 OS=Homo sapiens GN=HSD17B4 PE=1 SV=1
G5E9S2	3	7	9	1	6	5	1	1	4.125	1	9	5	9	8	1	7	6	5.75	3	1	6	1	1	4	1	1	2.25	1	6	1	1	1	5	4	4	2.875	0.5	0.545455	0.782609	1.39394	0.737022	0.786756	1.27778	0.661381	0.565021	Hydroxysteroid (17-beta) dehydrogenase 4, isoform CRA_a OS=Homo sapiens GN=HSD17B4 PE=1 SV=1
O14576-5	1	7	12	6	8	1	1	1	4.625	1	1	9	5	1	1	1	1	2.5	1	1	5	1	5	3	1	1	2.25	1	1	6	7	1	5	1	1	2.875	1.15	0.486486	0.782609	0.540541	0.71983	0.703592	1.27778	0.780439	0.750364	Isoform 5 of Cytoplasmic dynein 1 intermediate chain 1 OS=Homo sapiens GN=DYNC1I1
P51659-3	3	7	9	1	6	5	1	10	5.25	1	9	5	9	8	1	7	6	5.75	3	1	6	1	1	4	1	1	2.25	1	6	1	1	1	5	4	4	2.875	0.5	0.428571	0.782609	1.09524	0.91774	0.936363	1.27778	0.661381	0.565021	Isoform 3 of Peroxisomal multifunctional enzyme type 2 OS=Homo sapiens GN=HSD17B4
P11047	1	1	1	1	1	1	1	1	1	1	1	1	1	1	10	3	1	2.375	3	3	3	1	6	11	12	26	8.125	13	11	4	12	6	16	17	4	10.375	4.36842	8.125	0.783133	2.375	0.71983	0.703592	1.27692	0.5484	0.526959	Laminin subunit gamma-1 OS=Homo sapiens GN=LAMC1 PE=1 SV=3
P15056	1	1	1	1	1	1	1	1	1	1	1	1	1	1	5	1	1	1.5	5	4	8	5	3	7	6	9	5.875	10	11	5	5	5	10	6	8	7.5	5	5.875	0.783333	1.5	0.71983	0.703592	1.2766	0.693628	0.755602	Serine/threonine-protein kinase B-raf OS=Homo sapiens GN=BRAF PE=1 SV=4
E7ERI8	12	8	6	16	8	7	15	7	9.875	10	7	6	3	5	8	9	4	6.5	13	1	16	13	12	11	13	8	10.875	5	7	16	23	14	18	17	11	13.875	2.13462	1.10127	0.783784	0.658228	0.612992	0.645436	1.27586	0.668494	0.596983	CLIP-associating protein 2 OS=Homo sapiens GN=CLASP2 PE=1 SV=1
G8JL96	1	5	4	5	4	3	5	1	3.5	3	3	3	3	1	3	4	1	2.625	1	4	1	1	9	1	6	6	3.625	7	13	1	1	1	1	1	12	4.625	1.7619	1.03571	0.783784	0.75	0.811561	0.777574	1.27586	0.936431	1	Receptor-type tyrosine-protein phosphatase S OS=Homo sapiens GN=PTPRS PE=4 SV=1
O75122-2	7	6	4	9	6	6	8	3	6.125	8	5	5	3	5	1	4	1	4	4	5	1	5	6	3	4	1	3.625	1	1	6	7	5	5	7	5	4.625	1.15625	0.591837	0.783784	0.653061	0.60487	0.703592	1.27586	0.884081	0.944567	Isoform 2 of CLIP-associating protein 2 OS=Homo sapiens GN=CLASP2
P30042	12	4	13	5	5	7	9	16	8.875	14	14	6	10	1	16	4	9	9.25	24	24	22	7	11	22	22	13	18.125	16	17	28	26	10	38	22	28	23.125	2.5	2.04225	0.783784	1.04225	0.934462	0.910472	1.27586	0.668494	0.543884	ES1 protein homolog, mitochondrial OS=Homo sapiens GN=C21orf33 PE=1 SV=3
O43175	15	49	20	51	29	36	73	27	37.5	26	26	32	38	26	9	18	17	24	12	40	16	17	26	36	30	8	23.125	11	10	40	38	40	36	28	33	29.5	1.22917	0.616667	0.783898	0.64	0.71983	0.703592	1.27568	0.585165	0.550894	D-3-phosphoglycerate dehydrogenase OS=Homo sapiens GN=PHGDH PE=1 SV=4
Q14155	1	1	1	1	1	1	1	1	1	1	1	1	1	1	13	1	1	2.5	19	8	16	13	13	12	14	14	13.625	13	16	18	21	20	19	17	15	17.375	6.95	13.625	0.784173	2.5	0.71983	0.703592	1.27523	0.1205	0.103533	Rho guanine nucleotide exchange factor 7 OS=Homo sapiens GN=ARHGEF7 PE=1 SV=2
Q14155-3	1	1	1	1	1	1	1	1	1	1	1	1	1	1	13	1	1	2.5	19	8	16	13	13	12	14	14	13.625	13	16	18	21	20	19	17	15	17.375	6.95	13.625	0.784173	2.5	0.71983	0.703592	1.27523	0.1205	0.103533	Isoform 3 of Rho guanine nucleotide exchange factor 7 OS=Homo sapiens GN=ARHGEF7
P16157-2	3	1	1	1	1	1	1	1	1.25	1	3	1	3	1	1	1	3	1.75	10	1	12	1	1	6	6	3	5	5	7	1	1	9	10	9	9	6.375	3.64286	4	0.784314	1.4	0.71983	0.703592	1.275	0.655528	0.609165	Isoform Er16 of Ankyrin-1 OS=Homo sapiens GN=ANK1
O94925-3	1	1	1	4	1	1	6	19	4.25	1	1	1	1	1	43	1	1	6.25	103	27	85	26	35	59	62	33	53.75	49	74	49	84	59	112	63	58	68.5	10.96	12.6471	0.784672	1.47059	0.843745	0.894596	1.27442	0.149087	0.163228	Isoform 3 of Glutaminase kidney isoform, mitochondrial OS=Homo sapiens GN=GLS
F5GZL7	5	1	1	1	4	1	1	7	2.625	1	1	7	1	1	1	8	5	3.125	1	4	1	1	1	1	1	1	1.375	1	1	1	1	1	1	3	5	1.75	0.56	0.52381	0.785714	1.19048	0.897476	0.934202	1.27273	0.752511	0.845271	Microtubule-actin cross-linking factor 1, isoforms 1/2/3/5 OS=Homo sapiens GN=MACF1 PE=1 SV=1
I3L0Y9	1	1	1	1	1	1	1	1	1	1	1	1	1	1	7	1	1	1.75	6	3	7	6	6	5	6	5	5.5	6	6	11	8	6	6	5	8	7	4	5.5	0.785714	1.75	0.71983	0.703592	1.27273	0.554036	0.603902	Brain-specific angiogenesis inhibitor 1-associated protein 2 (Fragment) OS=Homo sapiens GN=BAIAP2 PE=1 SV=1
P07910-4	4	1	3	6	4	3	5	1	3.375	1	1	1	4	1	5	5	3	2.625	13	11	9	4	8	6	11	4	8.25	3	16	15	12	10	12	4	12	10.5	4	2.44444	0.785714	0.777778	0.816478	0.853698	1.27273	0.751264	0.763771	Isoform 4 of Heterogeneous nuclear ribonucleoproteins C1/C2 OS=Homo sapiens GN=HNRNPC
P63092-4	11	10	13	12	7	5	10	9	9.625	11	13	12	10	12	4	12	5	9.875	9	5	12	9	10	11	13	8	9.625	5	10	10	14	20	16	12	11	12.25	1.24051	1	0.785714	1.02597	0.897476	0.894596	1.27273	0.522508	0.531309	Isoform 4 of Guanine nucleotide-binding protein G(s) subunit alpha isoforms short OS=Homo sapiens GN=GNAS
Q86UR5-8	1	1	1	1	1	1	1	1	1	1	1	1	1	1	10	1	1	2.125	14	1	1	1	12	3	1	11	5.5	12	13	6	8	1	11	4	1	7	3.29412	5.5	0.785714	2.125	0.71983	0.703592	1.27273	0.687489	0.547365	Isoform 8 of Regulating synaptic membrane exocytosis protein 1 OS=Homo sapiens GN=RIMS1
Q9UPN3-4	5	1	1	1	4	1	1	7	2.625	1	1	7	1	1	1	8	5	3.125	1	4	1	1	1	1	1	1	1.375	1	1	1	1	1	1	3	5	1.75	0.56	0.52381	0.785714	1.19048	0.897476	0.934202	1.27273	0.752511	0.845271	Isoform 5 of Microtubule-actin cross-linking factor 1, isoforms 1/2/3/5 OS=Homo sapiens GN=MACF1
Reverse_sp|Q8WZ42-12|TITIN_HUMAN	6	4	5	7	4	1	8	10	5.625	14	13	7	4	5	3	4	4	6.75	5	5	1	5	4	5	5	3	4.125	1	5	3	7	9	8	5	4	5.25	0.777778	0.733333	0.785714	1.2	0.737022	0.727362	1.27273	0.913033	1	Isoform 12 of Titin OS=Homo sapiens GN=TTN
Reverse_sp|Q8WZ42-4|TITIN_HUMAN	1	4	1	7	4	1	8	10	4.5	1	1	7	4	1	3	1	4	2.75	5	5	1	5	4	5	5	3	4.125	1	5	3	7	9	8	5	4	5.25	1.90909	0.916667	0.785714	0.611111	0.737198	0.805267	1.27273	0.913033	1	Isoform 4 of Titin OS=Homo sapiens GN=TTN
A8MZ54	51	18	51	24	22	31	25	30	31.5	27	48	40	33	35	1	26	58	33.5	9	5	5	5	13	5	8	9	7.375	1	1	10	14	18	9	10	12	9.375	0.279851	0.234127	0.786667	1.06349	0.737022	0.805267	1.27119	0.97965	0.892865	Syntaxin-1A OS=Homo sapiens GN=STX1A PE=1 SV=1
Q16623	51	18	51	24	22	31	25	30	31.5	27	48	40	33	35	1	26	59	33.625	9	5	5	5	13	5	8	9	7.375	1	1	10	14	18	9	10	12	9.375	0.27881	0.234127	0.786667	1.06746	0.737022	0.805267	1.27119	0.97965	0.892865	Syntaxin-1A OS=Homo sapiens GN=STX1A PE=1 SV=1
Q16623-2	51	18	51	24	22	31	25	30	31.5	27	48	40	33	35	1	26	59	33.625	9	5	5	5	13	5	8	9	7.375	1	1	10	14	18	9	10	12	9.375	0.27881	0.234127	0.786667	1.06746	0.737022	0.805267	1.27119	0.97965	0.892865	Isoform 2 of Syntaxin-1A OS=Homo sapiens GN=STX1A
Q16623-3	51	18	51	24	22	31	25	30	31.5	27	48	40	33	35	1	26	58	33.5	9	5	5	5	13	5	8	9	7.375	1	1	10	14	18	9	10	12	9.375	0.279851	0.234127	0.786667	1.06349	0.737022	0.805267	1.27119	0.97965	0.892865	Isoform 3 of Syntaxin-1A OS=Homo sapiens GN=STX1A
Q9Y2X7-3	1	1	1	1	1	1	1	1	1	1	1	1	1	1	13	1	1	2.5	30	12	17	17	14	18	15	18	17.625	16	23	18	25	30	34	15	18	22.375	8.95	17.625	0.787709	2.5	0.71983	0.703592	1.2695	0.218383	0.222329	Isoform 3 of ARF GTPase-activating protein GIT1 OS=Homo sapiens GN=GIT1
P22694-5	1	1	7	1	1	1	1	1	1.75	5	3	4	1	4	1	6	1	3.125	1	1	5	3	1	5	4	6	3.25	1	3	4	1	1	15	1	7	4.125	1.32	1.85714	0.787879	1.78571	0.606626	0.703592	1.26923	0.997163	0.930136	Isoform 5 of cAMP-dependent protein kinase catalytic subunit beta OS=Homo sapiens GN=PRKACB
P22694-7	1	1	7	1	1	1	1	1	1.75	5	3	4	1	4	1	6	1	3.125	1	1	5	3	1	5	4	6	3.25	1	3	4	1	1	15	1	7	4.125	1.32	1.85714	0.787879	1.78571	0.606626	0.703592	1.26923	0.997163	0.930136	Isoform 7 of cAMP-dependent protein kinase catalytic subunit beta OS=Homo sapiens GN=PRKACB
Q9NRY4	1	1	1	1	1	1	1	1	1	1	1	1	1	1	3	1	1	1.25	8	7	7	1	4	6	9	10	6.5	4	7	3	9	9	19	8	7	8.25	6.6	6.5	0.787879	1.25	0.71983	0.703592	1.26923	0.695471	0.695999	Rho GTPase-activating protein 35 OS=Homo sapiens GN=ARHGAP35 PE=1 SV=3
P10909-3	7	6	12	6	1	3	7	8	6.25	12	8	10	7	8	1	5	7	7.25	6	1	10	3	3	5	3	10	5.125	1	6	5	6	10	6	14	4	6.5	0.896552	0.82	0.788462	1.16	0.802402	0.872942	1.26829	0.760809	0.742413	Isoform 3 of Clusterin OS=Homo sapiens GN=CLU
P50148	8	13	8	12	8	8	12	8	9.625	11	8	8	6	11	6	8	4	7.75	10	6	11	7	8	10	10	9	8.875	4	10	8	15	16	19	10	8	11.25	1.45161	0.922078	0.788889	0.805195	0.71983	0.703592	1.26761	0.668797	0.611869	Guanine nucleotide-binding protein G(q) subunit alpha OS=Homo sapiens GN=GNAQ PE=1 SV=4
O75334-5	1	1	1	1	1	1	1	1	1	1	1	1	1	1	17	1	1	3	36	1	23	1	8	7	11	29	14.5	14	30	15	17	19	21	16	15	18.375	6.125	14.5	0.789116	3	0.71983	0.703592	1.26724	0.272994	0.33265	Isoform 5 of Liprin-alpha-2 OS=Homo sapiens GN=PPFIA2
H7C1F6	11	1	1	5	5	1	1	14	4.875	12	13	6	8	1	16	4	9	8.625	22	21	19	7	10	19	20	13	16.375	16	15	25	23	10	34	18	25	20.75	2.4058	3.35897	0.789157	1.76923	0.71983	0.703592	1.26718	0.662928	0.543884	ES1 protein homolog, mitochondrial (Fragment) OS=Homo sapiens GN=C21orf33 PE=1 SV=1
B1AHR2	7	4	13	4	1	1	3	7	5	10	5	7	6	10	1	9	1	6.125	4	1	3	1	1	3	1	1	1.875	1	1	1	5	5	4	1	1	2.375	0.387755	0.375	0.789474	1.225	0.802402	0.84203	1.26667	0.765839	0.742413	Neuronal-specific septin-3 (Fragment) OS=Homo sapiens GN=SEPT3 PE=4 SV=1
C9JEU5	1	1	1	1	1	1	1	3	1.25	4	4	10	4	6	1	4	1	4.25	1	1	1	1	1	1	1	8	1.875	1	1	3	1	1	4	7	1	2.375	0.558824	1.5	0.789474	3.4	0.408322	0.351964	1.26667	0.737735	0.852804	Fibrinogen gamma chain OS=Homo sapiens GN=FGG PE=1 SV=1
P52306-6	7	1	6	1	7	7	10	5	5.5	3	7	3	1	1	1	4	4	3	5	1	1	1	4	1	1	1	1.875	1	1	1	1	1	12	1	1	2.375	0.791667	0.340909	0.789474	0.545455	0.71983	0.703592	1.26667	0.992602	0.99397	Isoform 6 of Rap1 GTPase-GDP dissociation stimulator 1 OS=Homo sapiens GN=RAP1GDS1
Q96HN2-2	15	12	11	10	7	10	6	10	10.125	14	9	16	14	18	1	13	11	12	3	1	4	3	1	1	1	1	1.875	1	10	1	3	1	1	1	1	2.375	0.197917	0.185185	0.789474	1.18519	0.93827	0.882064	1.26667	0.902035	0.97114	Isoform 2 of Putative adenosylhomocysteinase 3 OS=Homo sapiens GN=AHCYL2
O43865	16	15	16	11	9	11	7	14	12.375	14	11	20	15	20	1	16	10	13.375	4	1	7	3	1	1	1	1	2.375	1	12	1	4	3	1	1	1	3	0.224299	0.191919	0.791667	1.08081	0.802402	0.803183	1.26316	0.879026	0.952356	Putative adenosylhomocysteinase 2 OS=Homo sapiens GN=AHCYL1 PE=1 SV=2
O43865-2	16	14	16	11	9	11	7	14	12.25	14	11	20	15	20	1	16	10	13.375	4	1	7	3	1	1	1	1	2.375	1	12	1	4	3	1	1	1	3	0.224299	0.193878	0.791667	1.09184	0.802402	0.805267	1.26316	0.879026	0.952356	Isoform 2 of Putative adenosylhomocysteinase 2 OS=Homo sapiens GN=AHCYL1
P17980	1	1	3	1	1	4	6	1	2.25	1	1	1	4	3	6	3	1	2.5	9	8	16	8	3	12	11	9	9.5	7	13	11	15	15	15	9	11	12	4.8	4.22222	0.791667	1.11111	0.811561	0.840215	1.26316	0.497235	0.51383	26S protease regulatory subunit 6A OS=Homo sapiens GN=PSMC3 PE=1 SV=3
Q5TCU6	13	14	28	27	5	12	27	17	17.875	27	31	24	21	26	1	16	27	21.625	14	5	9	5	4	4	6	29	9.5	3	6	19	13	23	16	10	6	12	0.554913	0.531469	0.791667	1.20979	0.96237	0.950585	1.26316	0.529396	0.539692	Talin-1 OS=Homo sapiens GN=TLN1 PE=1 SV=1
R4GNH3	1	1	3	1	1	4	6	1	2.25	1	1	1	4	3	6	3	1	2.5	9	8	16	8	3	12	11	9	9.5	7	13	11	15	15	15	9	11	12	4.8	4.22222	0.791667	1.11111	0.811561	0.840215	1.26316	0.497235	0.51383	26S protease regulatory subunit 6A OS=Homo sapiens GN=PSMC3 PE=1 SV=1
Q9Y6K8-2	1	1	1	1	1	1	1	1	1	1	1	1	1	1	4	1	1	1.375	15	1	12	5	12	8	7	20	10	9	14	8	16	13	19	12	10	12.625	9.18182	10	0.792079	1.375	0.71983	0.703592	1.2625	0.437635	0.482103	Isoform 2 of Adenylate kinase isoenzyme 5 OS=Homo sapiens GN=AK5
Q86UR5	1	1	1	1	1	1	1	1	1	1	1	1	1	1	10	1	1	2.125	13	1	9	1	1	3	3	11	5.25	13	1	6	7	1	13	4	8	6.625	3.11765	5.25	0.792453	2.125	0.71983	0.703592	1.2619	0.69846	0.543884	Regulating synaptic membrane exocytosis protein 1 OS=Homo sapiens GN=RIMS1 PE=1 SV=1
O94925	1	1	1	4	1	1	9	21	4.875	1	1	1	1	1	53	1	1	7.5	147	34	111	31	51	82	85	44	73.125	67	99	67	114	74	153	84	80	92.25	12.3	15	0.792683	1.53846	0.813232	0.882063	1.26154	0.106866	0.0981172	Glutaminase kidney isoform, mitochondrial OS=Homo sapiens GN=GLS PE=1 SV=1
H7BXZ6	1	1	1	1	1	1	1	1	1	1	1	1	1	1	5	1	1	1.5	8	1	12	1	3	7	7	7	5.75	5	5	5	11	6	9	10	7	7.25	4.83333	5.75	0.793103	1.5	0.71983	0.703592	1.26087	0.533407	0.474145	Mitochondrial Rho GTPase OS=Homo sapiens GN=RHOT1 PE=1 SV=2
J3KSX7	1	1	1	1	1	1	1	1	1	1	1	1	1	1	5	1	1	1.5	8	1	12	1	3	7	7	7	5.75	5	5	5	11	6	9	10	7	7.25	4.83333	5.75	0.793103	1.5	0.71983	0.703592	1.26087	0.533407	0.474145	Mitochondrial Rho GTPase 1 OS=Homo sapiens GN=RHOT1 PE=1 SV=1
P42262-2	3	1	8	1	1	1	1	4	2.5	6	1	1	1	1	1	4	4	2.375	5	1	7	1	1	1	1	6	2.875	4	3	1	4	4	9	1	3	3.625	1.52632	1.15	0.793103	0.95	0.923197	0.88581	1.26087	0.662773	0.855616	Isoform Flip of Glutamate receptor 2 OS=Homo sapiens GN=GRIA2
Q8IXI2	1	1	1	1	1	1	1	1	1	1	1	1	1	1	5	1	1	1.5	8	1	12	1	3	7	7	7	5.75	5	5	5	11	6	9	10	7	7.25	4.83333	5.75	0.793103	1.5	0.71983	0.703592	1.26087	0.533407	0.474145	Mitochondrial Rho GTPase 1 OS=Homo sapiens GN=RHOT1 PE=1 SV=2
Q8IXI2-2	1	1	1	1	1	1	1	1	1	1	1	1	1	1	5	1	1	1.5	8	1	12	1	3	7	7	7	5.75	5	5	5	11	6	9	10	7	7.25	4.83333	5.75	0.793103	1.5	0.71983	0.703592	1.26087	0.533407	0.474145	Isoform 2 of Mitochondrial Rho GTPase 1 OS=Homo sapiens GN=RHOT1
Q8IXI2-3	1	1	1	1	1	1	1	1	1	1	1	1	1	1	5	1	1	1.5	8	1	12	1	3	7	7	7	5.75	5	5	5	11	6	9	10	7	7.25	4.83333	5.75	0.793103	1.5	0.71983	0.703592	1.26087	0.533407	0.474145	Isoform 3 of Mitochondrial Rho GTPase 1 OS=Homo sapiens GN=RHOT1
Q8IXI2-4	1	1	1	1	1	1	1	1	1	1	1	1	1	1	5	1	1	1.5	8	1	12	1	3	7	7	7	5.75	5	5	5	11	6	9	10	7	7.25	4.83333	5.75	0.793103	1.5	0.71983	0.703592	1.26087	0.533407	0.474145	Isoform 4 of Mitochondrial Rho GTPase 1 OS=Homo sapiens GN=RHOT1
Q8IXI2-5	1	1	1	1	1	1	1	1	1	1	1	1	1	1	5	1	1	1.5	8	1	12	1	3	7	7	7	5.75	5	5	5	11	6	9	10	7	7.25	4.83333	5.75	0.793103	1.5	0.71983	0.703592	1.26087	0.533407	0.474145	Isoform 5 of Mitochondrial Rho GTPase 1 OS=Homo sapiens GN=RHOT1
Q8IXI2-7	1	1	1	1	1	1	1	1	1	1	1	1	1	1	5	1	1	1.5	8	1	12	1	3	7	7	7	5.75	5	5	5	11	6	9	10	7	7.25	4.83333	5.75	0.793103	1.5	0.71983	0.703592	1.26087	0.533407	0.474145	Isoform 7 of Mitochondrial Rho GTPase 1 OS=Homo sapiens GN=RHOT1
F8W646	1	1	4	1	1	1	4	1	1.75	1	1	1	1	3	8	1	1	2.125	13	9	17	8	1	12	16	1	9.625	1	13	11	19	15	18	8	12	12.125	5.70588	5.5	0.793814	1.21429	0.836911	0.880042	1.25974	0.731414	0.771549	Heterogeneous nuclear ribonucleoprotein A1 (Fragment) OS=Homo sapiens GN=HNRNPA1 PE=1 SV=1
P63092	11	10	13	12	7	5	10	9	9.625	11	13	12	10	12	4	12	5	9.875	9	5	12	9	10	11	13	8	9.625	5	10	10	14	20	16	12	10	12.125	1.22785	1	0.793814	1.02597	0.897476	0.894596	1.25974	0.576405	0.559857	Guanine nucleotide-binding protein G(s) subunit alpha isoforms short OS=Homo sapiens GN=GNAS PE=1 SV=1
B1AMS2	17	12	20	12	9	17	12	18	14.625	19	20	22	13	20	1	24	15	16.75	4	6	9	1	6	1	3	1	3.875	1	3	4	7	9	6	3	6	4.875	0.291045	0.264957	0.794872	1.1453	0.807517	0.816131	1.25806	0.703173	0.708317	Septin 6, isoform CRA_b OS=Homo sapiens GN=SEPT6 PE=1 SV=1
F5H1J5	17	12	20	12	9	17	12	18	14.625	18	19	21	13	20	1	24	15	16.375	4	6	9	1	6	1	3	1	3.875	1	3	4	7	9	6	3	6	4.875	0.29771	0.264957	0.794872	1.11966	0.802402	0.806324	1.25806	0.703173	0.708317	Septin-6 OS=Homo sapiens GN=SEPT6 PE=1 SV=1
Q14141	17	12	20	12	9	16	12	18	14.5	19	20	22	13	20	1	24	15	16.75	4	6	9	1	6	1	3	1	3.875	1	3	4	7	9	6	3	6	4.875	0.291045	0.267241	0.794872	1.15517	0.811561	0.821863	1.25806	0.703173	0.708317	Septin-6 OS=Homo sapiens GN=SEPT6 PE=1 SV=4
Q14141-4	17	12	20	12	9	17	12	18	14.625	19	20	22	13	20	1	24	15	16.75	4	6	9	1	6	1	3	1	3.875	1	3	4	7	9	6	3	6	4.875	0.291045	0.264957	0.794872	1.1453	0.807517	0.816131	1.25806	0.703173	0.708317	Isoform V of Septin-6 OS=Homo sapiens GN=SEPT6
Q8NCB2-3	5	1	1	1	1	1	1	3	1.75	1	1	1	1	4	13	3	1	3.125	36	3	31	13	12	19	19	30	20.375	15	23	15	48	29	47	13	15	25.625	8.2	11.6429	0.795122	1.78571	0.723148	0.703592	1.25767	0.590545	0.544816	Isoform 3 of CaM kinase-like vesicle-associated protein OS=Homo sapiens GN=CAMKV
Q01082-2	210	230	334	241	153	154	276	240	229.75	291	241	290	199	295	12	273	144	218.125	54	63	121	35	47	38	45	25	53.5	7	24	58	113	121	80	41	94	67.25	0.308309	0.232862	0.795539	0.949402	0.723148	0.781034	1.25701	0.817657	0.821784	Isoform Short of Spectrin beta chain, non-erythrocytic 1 OS=Homo sapiens GN=SPTBN1
O43237-2	7	8	1	16	6	3	12	6	7.375	1	5	1	3	1	3	1	1	2	6	20	7	10	12	11	5	3	9.25	1	12	12	12	13	15	10	18	11.625	5.8125	1.25424	0.795699	0.271186	0.420588	0.351964	1.25676	0.745304	0.878646	Isoform 2 of Cytoplasmic dynein 1 light intermediate chain 2 OS=Homo sapiens GN=DYNC1LI2
M0QY96	1	1	1	1	1	3	1	1	1.25	1	1	1	1	1	4	1	1	1.375	6	6	7	7	5	7	6	3	5.875	3	8	8	10	8	8	7	7	7.375	5.36364	4.7	0.79661	1.1	0.898738	0.956344	1.25532	0.537571	0.47678	Heterogeneous nuclear ribonucleoprotein M (Fragment) OS=Homo sapiens GN=HNRNPM PE=1 SV=1
C9J9E2	1	1	1	1	1	1	1	1	1	1	1	1	1	1	5	1	1	1.5	26	1	25	3	4	12	12	23	13.25	6	10	6	36	20	37	8	10	16.625	11.0833	13.25	0.796992	1.5	0.71983	0.703592	1.25472	0.651345	0.573102	CaM kinase-like vesicle-associated protein OS=Homo sapiens GN=CAMKV PE=4 SV=1
Q01082	232	249	357	265	165	163	290	258	247.375	311	259	310	217	316	13	291	160	234.625	58	70	127	38	54	41	52	27	58.375	9	27	65	120	128	88	46	101	73	0.311135	0.235978	0.799658	0.948459	0.723148	0.793126	1.25054	0.896875	0.746238	Spectrin beta chain, non-erythrocytic 1 OS=Homo sapiens GN=SPTBN1 PE=1 SV=2
B4DXW1	5	8	8	9	5	1	7	8	6.375	8	5	6	5	8	1	5	7	5.625	1	3	1	1	1	4	4	1	2	1	1	3	5	4	4	1	1	2.5	0.444444	0.313725	0.8	0.882353	0.879558	0.92841	1.25	0.766467	0.977069	Actin-related protein 3 OS=Homo sapiens GN=ACTR3 PE=1 SV=1
E7ETR1	5	1	1	1	1	1	1	3	1.75	1	1	1	1	4	11	3	1	2.875	32	3	28	13	12	16	17	27	18.5	14	21	14	43	26	41	12	14	23.125	8.04348	10.5714	0.8	1.64286	0.723148	0.703592	1.25	0.602395	0.545216	CaM kinase-like vesicle-associated protein OS=Homo sapiens GN=CAMKV PE=4 SV=1
E9PJH7	7	4	10	5	1	6	4	11	6	12	8	10	6	12	1	9	7	8.125	1	1	1	1	1	1	1	1	1	1	1	1	1	1	3	1	1	1.25	0.153846	0.166667	0.8	1.35417	0.71983	0.792096	1.25	0.492929	0.543884	Mitochondrial glutamate carrier 1 (Fragment) OS=Homo sapiens GN=SLC25A22 PE=1 SV=2
E9PS95	1	5	10	6	4	1	1	1	3.625	1	9	9	7	11	1	8	1	5.875	1	1	1	1	1	1	1	1	1	1	1	1	1	1	3	1	1	1.25	0.212766	0.275862	0.8	1.62069	0.71983	0.785269	1.25	0.492929	0.543884	Mitochondrial glutamate carrier 1 (Fragment) OS=Homo sapiens GN=SLC25A22 PE=1 SV=1
F8VPA1	21	15	20	10	7	14	9	17	14.125	20	20	23	11	17	1	22	13	15.875	1	1	1	1	1	1	1	1	1	1	1	1	1	3	1	1	1	1.25	0.0787402	0.0707965	0.8	1.12389	0.853283	0.837948	1.25	0.437635	0.543884	Citrate synthase, mitochondrial (Fragment) OS=Homo sapiens GN=CS PE=1 SV=1
H0YH82	25	18	23	11	1	1	1	1	10.125	21	21	24	1	19	1	24	1	14	1	1	1	1	1	1	1	1	1	1	1	1	1	3	1	1	1	1.25	0.0892857	0.0987654	0.8	1.38272	0.802402	0.840215	1.25	0.437635	0.543884	Citrate synthase, mitochondrial (Fragment) OS=Homo sapiens GN=CS PE=1 SV=1
P52824	1	1	1	1	1	1	1	1	1	1	1	1	1	1	12	1	1	2.375	1	1	5	3	4	1	1	8	3	6	4	5	3	5	1	3	3	3.75	1.57895	3	0.8	2.375	0.71983	0.703592	1.25	0.608305	0.74462	Diacylglycerol kinase theta OS=Homo sapiens GN=DGKQ PE=1 SV=2
Q4J6C6	1	1	10	1	1	1	1	1	2.125	5	6	5	1	5	1	7	1	3.875	1	1	1	1	1	1	1	1	1	1	1	1	1	3	1	1	1	1.25	0.322581	0.470588	0.8	1.82353	0.612992	0.699358	1.25	0.437635	0.543884	Prolyl endopeptidase-like OS=Homo sapiens GN=PREPL PE=1 SV=1
Q4J6C6-4	1	1	10	1	1	1	1	1	2.125	5	6	5	1	5	1	7	1	3.875	1	1	1	1	1	1	1	1	1	1	1	1	1	3	1	1	1	1.25	0.322581	0.470588	0.8	1.82353	0.612992	0.699358	1.25	0.437635	0.543884	Isoform 4 of Prolyl endopeptidase-like OS=Homo sapiens GN=PREPL
Q7Z3D6-2	13	3	3	3	6	8	1	6	5.375	3	1	6	7	6	1	4	1	3.625	15	14	4	1	4	8	9	1	7	1	1	17	8	21	13	5	4	8.75	2.41379	1.30233	0.8	0.674419	0.71983	0.703592	1.25	0.931262	0.910951	Isoform 2 of UPF0317 protein C14orf159, mitochondrial OS=Homo sapiens GN=C14orf159
Q9H4G0-2	18	4	5	5	11	7	9	10	8.625	8	13	10	5	5	49	9	11	13.75	51	31	58	45	30	52	46	49	45.25	47	53	49	61	57	76	52	57	56.5	4.10909	5.24638	0.800885	1.5942	0.802402	0.777574	1.24862	0.152768	0.104626	Isoform 2 of Band 4.1-like protein 1 OS=Homo sapiens GN=EPB41L1
Q14155-2	1	1	1	1	1	1	1	1	1	1	1	1	1	1	13	1	1	2.5	19	8	16	13	13	12	14	14	13.625	13	16	17	20	20	19	16	15	17	6.8	13.625	0.801471	2.5	0.71983	0.703592	1.24771	0.155306	0.136157	Isoform 2 of Rho guanine nucleotide exchange factor 7 OS=Homo sapiens GN=ARHGEF7
P63092-2	11	10	13	12	7	5	10	9	9.625	11	12	12	9	12	4	12	5	9.625	9	5	12	9	10	11	13	8	9.625	5	10	9	14	19	16	12	11	12	1.24675	1	0.802083	1	0.816478	0.827044	1.24675	0.594451	0.57584	Isoform Gnas-2 of Guanine nucleotide-binding protein G(s) subunit alpha isoforms short OS=Homo sapiens GN=GNAS
P36776-2	1	1	1	1	1	1	1	1	1	1	1	1	1	1	15	1	1	2.75	43	20	45	10	10	40	36	23	28.375	11	32	28	46	33	61	37	35	35.375	12.8636	28.375	0.80212	2.75	0.71983	0.703592	1.2467	0.457323	0.476624	Isoform 2 of Lon protease homolog, mitochondrial OS=Homo sapiens GN=LONP1
Q15185	3	1	1	1	3	1	4	1	1.875	1	1	1	1	1	10	1	1	2.125	9	7	11	5	7	12	12	6	8.625	9	10	10	14	13	14	8	8	10.75	5.05882	4.6	0.802326	1.13333	0.979017	0.941988	1.24638	0.468285	0.483268	Prostaglandin E synthase 3 OS=Homo sapiens GN=PTGES3 PE=1 SV=1
Q15185-3	3	1	1	1	3	1	4	1	1.875	1	1	1	1	1	10	1	1	2.125	9	7	11	5	7	12	12	6	8.625	9	10	10	14	13	14	8	8	10.75	5.05882	4.6	0.802326	1.13333	0.979017	0.941988	1.24638	0.468285	0.483268	Isoform 3 of Prostaglandin E synthase 3 OS=Homo sapiens GN=PTGES3
Q15185-4	3	1	1	1	3	1	4	1	1.875	1	1	1	1	1	10	1	1	2.125	9	7	11	5	7	12	12	6	8.625	9	10	10	14	13	14	8	8	10.75	5.05882	4.6	0.802326	1.13333	0.979017	0.941988	1.24638	0.468285	0.483268	Isoform 4 of Prostaglandin E synthase 3 OS=Homo sapiens GN=PTGES3
O75145	1	1	1	1	1	1	1	1	1	1	1	1	1	1	28	1	1	4.375	51	9	44	19	22	20	18	49	29	31	39	25	50	31	56	30	27	36.125	8.25714	29	0.802768	4.375	0.71983	0.703592	1.24569	0.322739	0.353348	Liprin-alpha-3 OS=Homo sapiens GN=PPFIA3 PE=1 SV=3
P36776	1	1	1	1	1	1	1	1	1	1	1	1	1	1	15	1	1	2.75	43	20	45	10	10	41	36	23	28.5	11	32	28	46	33	61	37	36	35.5	12.9091	28.5	0.802817	2.75	0.71983	0.703592	1.24561	0.457035	0.475497	Lon protease homolog, mitochondrial OS=Homo sapiens GN=LONP1 PE=1 SV=2
P10909	7	8	14	8	1	4	8	10	7.5	15	9	12	8	10	1	8	7	8.75	7	1	11	4	4	5	4	13	6.125	1	8	5	9	11	6	17	4	7.625	0.871429	0.816667	0.803279	1.16667	0.82337	0.909333	1.2449	0.773132	0.847034	Clusterin OS=Homo sapiens GN=CLU PE=1 SV=1
P10909-2	7	8	14	8	1	4	8	10	7.5	15	9	12	8	10	1	8	7	8.75	7	1	11	4	4	5	4	13	6.125	1	8	5	9	11	6	17	4	7.625	0.871429	0.816667	0.803279	1.16667	0.82337	0.909333	1.2449	0.773132	0.847034	Isoform 2 of Clusterin OS=Homo sapiens GN=CLU
P10909-4	7	8	14	8	1	4	8	10	7.5	15	9	12	8	10	1	8	7	8.75	7	1	11	4	4	5	4	13	6.125	1	8	5	9	11	6	17	4	7.625	0.871429	0.816667	0.803279	1.16667	0.82337	0.909333	1.2449	0.773132	0.847034	Isoform 4 of Clusterin OS=Homo sapiens GN=CLU
P10909-5	7	8	14	8	1	4	8	10	7.5	15	9	12	8	10	1	8	7	8.75	7	1	11	4	4	5	4	13	6.125	1	8	5	9	11	6	17	4	7.625	0.871429	0.816667	0.803279	1.16667	0.82337	0.909333	1.2449	0.773132	0.847034	Isoform 5 of Clusterin OS=Homo sapiens GN=CLU
P08237	9	11	28	9	8	8	10	16	12.375	25	16	19	10	22	4	23	1	15	6	6	11	6	1	7	7	1	5.625	3	4	1	9	18	9	6	6	7	0.466667	0.454545	0.803571	1.21212	0.89824	0.875807	1.24444	0.886439	0.905176	ATP-dependent 6-phosphofructokinase, muscle type OS=Homo sapiens GN=PFKM PE=1 SV=2
E9PIW2	5	1	1	4	5	4	4	6	3.75	1	4	4	1	1	11	10	3	4.375	19	3	1	7	10	6	9	27	10.25	13	21	1	17	14	23	1	12	12.75	2.91429	2.73333	0.803922	1.16667	0.967943	0.9384	1.2439	0.846552	0.952102	Disks large homolog 2 OS=Homo sapiens GN=DLG2 PE=1 SV=1
E9PDQ5	1	1	1	1	1	1	1	1	1	1	1	1	1	1	11	1	1	2.25	18	1	16	11	12	11	13	13	11.875	10	14	15	18	17	17	15	12	14.75	6.55556	11.875	0.805085	2.25	0.71983	0.703592	1.24211	0.511264	0.517772	Rho guanine nucleotide exchange factor 7 OS=Homo sapiens GN=ARHGEF7 PE=1 SV=1
B4DUR8	11	12	15	15	12	9	8	10	11.5	13	15	13	12	12	9	16	9	12.375	10	13	21	11	14	14	10	11	13	6	10	15	23	19	26	9	21	16.125	1.30303	1.13043	0.806202	1.07609	0.807517	0.838801	1.24038	0.780439	0.755716	T-complex protein 1 subunit gamma OS=Homo sapiens GN=CCT3 PE=1 SV=1
Q8WXD9	4	1	1	1	1	1	1	1	1.375	1	1	1	1	1	54	1	1	7.625	49	15	43	25	26	36	23	50	33.375	54	48	47	31	28	52	37	34	41.375	5.42623	24.2727	0.806647	5.54545	0.785567	0.79188	1.2397	0.453912	0.4499	Caskin-1 OS=Homo sapiens GN=CASKIN1 PE=1 SV=1
O75145-2	1	1	1	1	1	1	1	1	1	1	1	1	1	1	28	1	1	4.375	50	9	44	19	22	20	18	49	28.875	31	39	25	49	30	56	29	27	35.75	8.17143	28.875	0.807692	4.375	0.71983	0.703592	1.2381	0.327537	0.362595	Isoform 2 of Liprin-alpha-3 OS=Homo sapiens GN=PPFIA3
P51659-2	3	7	9	9	6	5	7	10	7	7	9	5	9	8	1	7	6	6.5	3	1	6	1	4	4	1	1	2.625	1	6	1	1	4	5	4	4	3.25	0.5	0.375	0.807692	0.928571	0.777407	0.812243	1.2381	0.693628	0.692616	Isoform 2 of Peroxisomal multifunctional enzyme type 2 OS=Homo sapiens GN=HSD17B4
Q7Z3D6-4	13	3	3	3	6	8	1	6	5.375	3	1	6	7	6	1	3	1	3.5	14	14	4	1	4	8	9	1	6.875	1	1	16	8	21	12	5	4	8.5	2.42857	1.27907	0.808824	0.651163	0.71983	0.703592	1.23636	0.937805	0.922719	Isoform 4 of UPF0317 protein C14orf159, mitochondrial OS=Homo sapiens GN=C14orf159
P36776-3	1	1	1	1	1	1	1	1	1	1	1	1	1	1	14	1	1	2.625	41	20	42	10	10	37	33	23	27	10	31	26	44	31	58	35	32	33.375	12.7143	27	0.808989	2.625	0.71983	0.703592	1.23611	0.511362	0.524205	Isoform 3 of Lon protease homolog, mitochondrial OS=Homo sapiens GN=LONP1
P62140	1	1	1	1	1	1	6	1	1.625	1	3	4	1	3	4	4	1	2.625	14	6	19	7	5	9	14	11	10.625	5	11	12	21	16	20	12	8	13.125	5	6.53846	0.809524	1.61538	0.705636	0.703592	1.23529	0.628377	0.610046	Serine/threonine-protein phosphatase PP1-beta catalytic subunit OS=Homo sapiens GN=PPP1CB PE=1 SV=3
P0CG38	42	26	40	29	27	18	30	43	31.875	46	51	38	59	42	29	60	53	47.25	24	28	36	27	26	19	24	16	25	23	26	35	33	35	31	26	38	30.875	0.653439	0.784314	0.809717	1.48235	0.370024	0.309386	1.235	0.30349	0.34046	POTE ankyrin domain family member I OS=Homo sapiens GN=POTEI PE=3 SV=1
Q8IWQ3-5	1	1	1	1	1	1	1	1	1	1	1	1	1	1	11	1	1	2.25	1	5	9	12	9	11	8	1	7	10	10	13	10	6	8	6	6	8.625	3.83333	7	0.811594	2.25	0.71983	0.703592	1.23214	0.704234	0.653532	Isoform 5 of Serine/threonine-protein kinase BRSK2 OS=Homo sapiens GN=BRSK2
O75781	9	1	4	1	1	1	3	1	2.625	5	6	8	1	6	8	4	3	5.125	11	5	16	7	8	7	8	7	8.625	9	4	10	12	13	19	7	11	10.625	2.07317	3.28571	0.811765	1.95238	0.514738	0.433719	1.23188	0.730968	0.846322	Paralemmin-1 OS=Homo sapiens GN=PALM PE=1 SV=2
B1AK87	4	7	13	6	1	1	1	6	4.875	12	8	10	4	11	1	7	8	7.625	1	1	4	1	1	1	1	3	1.625	1	1	1	3	3	3	1	3	2	0.262295	0.333333	0.8125	1.5641	0.71983	0.703592	1.23077	0.632343	0.949803	Capping protein (Actin filament) muscle Z-line, beta, isoform CRA_a OS=Homo sapiens GN=CAPZB PE=1 SV=1
B1AK88	4	7	13	6	1	1	1	6	4.875	12	8	10	4	11	1	7	8	7.625	1	1	4	1	1	1	1	3	1.625	1	1	1	3	3	3	1	3	2	0.262295	0.333333	0.8125	1.5641	0.71983	0.703592	1.23077	0.632343	0.949803	Capping protein (Actin filament) muscle Z-line, beta, isoform CRA_d OS=Homo sapiens GN=CAPZB PE=1 SV=1
P47756	4	6	13	6	5	1	7	6	6	12	8	9	4	11	1	7	7	7.375	1	1	4	1	1	1	1	3	1.625	1	1	1	3	3	3	1	3	2	0.271186	0.270833	0.8125	1.22917	0.771392	0.821768	1.23077	0.632343	0.949803	F-actin-capping protein subunit beta OS=Homo sapiens GN=CAPZB PE=1 SV=4
P47756-2	4	7	13	6	4	1	6	6	5.875	12	8	10	4	11	1	7	8	7.625	1	1	4	1	1	1	1	3	1.625	1	1	1	3	3	3	1	3	2	0.262295	0.276596	0.8125	1.29787	0.723148	0.785269	1.23077	0.632343	0.949803	Isoform 2 of F-actin-capping protein subunit beta OS=Homo sapiens GN=CAPZB
P53779-2	1	1	3	1	1	1	1	1	1.25	1	1	1	1	1	9	3	1	2.25	11	5	12	7	6	11	8	5	8.125	8	9	8	13	12	11	7	12	10	4.44444	6.5	0.8125	1.8	0.71983	0.703592	1.23077	0.473256	0.474972	Isoform Alpha-1 of Mitogen-activated protein kinase 10 OS=Homo sapiens GN=MAPK10
Q8N3V7-2	11	1	6	1	1	1	1	12	4.25	8	7	9	1	4	4	7	7	5.875	5	1	5	3	1	1	1	9	3.25	4	5	6	1	4	6	1	5	4	0.680851	0.764706	0.8125	1.38235	0.71983	0.703592	1.23077	0.688122	0.715139	Isoform 2 of Synaptopodin OS=Homo sapiens GN=SYNPO
P40227	9	11	17	9	7	5	11	15	10.5	13	13	12	6	13	5	15	7	10.5	13	8	15	12	7	12	7	9	10.375	7	4	11	17	12	23	10	18	12.75	1.21429	0.988095	0.813725	1	0.906172	0.894596	1.22892	0.905339	0.98792	T-complex protein 1 subunit zeta OS=Homo sapiens GN=CCT6A PE=1 SV=3
O75334-6	1	1	1	1	1	1	1	1	1	1	1	1	1	1	17	1	1	3	1	1	22	1	8	7	1	29	8.75	15	30	1	1	1	21	16	1	10.75	3.58333	8.75	0.813953	3	0.71983	0.703592	1.22857	0.862923	0.879886	Isoform 6 of Liprin-alpha-2 OS=Homo sapiens GN=PPFIA2
Q8TBX8-3	1	1	1	1	1	1	1	3	1.25	1	1	1	1	1	7	1	1	1.75	12	6	12	8	9	7	10	6	8.75	6	9	7	11	12	17	10	14	10.75	6.14286	7	0.813953	1.4	0.800924	0.785269	1.22857	0.59649	0.543884	Isoform 3 of Phosphatidylinositol 5-phosphate 4-kinase type-2 gamma OS=Homo sapiens GN=PIP4K2C
P38646	55	49	76	37	47	42	37	54	49.625	66	57	55	43	47	14	62	33	47.125	30	28	34	30	23	29	30	29	29.125	22	34	34	34	63	36	30	33	35.75	0.758621	0.586902	0.814685	0.949622	0.803254	0.824988	1.22747	0.301752	0.34046	Stress-70 protein, mitochondrial OS=Homo sapiens GN=HSPA9 PE=1 SV=2
O14979-2	1	1	5	6	1	3	4	4	3.125	1	1	1	1	3	3	1	1	1.5	7	6	8	1	8	5	6	3	5.5	4	7	8	9	11	8	4	3	6.75	4.5	1.76	0.814815	0.48	0.71983	0.703592	1.22727	0.678624	0.725088	Isoform 2 of Heterogeneous nuclear ribonucleoprotein D-like OS=Homo sapiens GN=HNRNPDL
P51659	3	7	9	10	6	5	8	10	7.25	8	9	5	9	8	1	7	6	6.625	3	1	6	1	5	4	1	1	2.75	1	6	1	1	5	5	4	4	3.375	0.509434	0.37931	0.814815	0.913793	0.755875	0.805267	1.22727	0.724595	0.742348	Peroxisomal multifunctional enzyme type 2 OS=Homo sapiens GN=HSD17B4 PE=1 SV=3
Q7Z3D6-5	13	1	3	1	6	7	1	4	4.5	3	1	5	6	5	1	4	1	3.25	10	14	3	1	4	6	5	1	5.5	1	1	12	6	18	9	3	4	6.75	2.07692	1.22222	0.814815	0.722222	0.831485	0.922397	1.22727	0.87865	0.892784	Isoform 5 of UPF0317 protein C14orf159, mitochondrial OS=Homo sapiens GN=C14orf159
Q9Y4J8-16	1	1	1	1	1	1	1	1	1	1	1	1	1	1	7	1	1	1.75	11	5	6	4	1	5	6	6	5.5	1	6	1	11	10	12	8	5	6.75	3.85714	5.5	0.814815	1.75	0.71983	0.703592	1.22727	0.988444	0.925824	Isoform 16 of Dystrobrevin alpha OS=Homo sapiens GN=DTNA
Q99719	24	10	32	8	8	5	6	18	13.875	41	24	31	17	31	5	29	9	23.375	22	6	27	6	7	14	18	11	13.875	6	14	10	27	22	27	18	12	17	0.727273	1	0.816176	1.68468	0.67171	0.645436	1.22523	0.536638	0.543884	Septin-5 OS=Homo sapiens GN=SEPT5 PE=1 SV=1
H0Y2S9	1	3	1	1	1	1	1	1	1.25	1	1	1	1	1	7	1	1	1.75	11	6	9	1	1	6	6	9	6.125	6	3	5	11	8	14	5	8	7.5	4.28571	4.9	0.816667	1.4	0.816478	0.880042	1.22449	0.661766	0.65995	Myosin phosphatase Rho-interacting protein (Fragment) OS=Homo sapiens GN=MPRIP PE=1 SV=3
M0R2T0	1	1	1	1	1	1	1	1	1	1	1	1	1	3	3	1	1	1.5	8	6	6	1	9	8	7	4	6.125	5	8	7	10	10	12	1	7	7.5	5	6.125	0.816667	1.5	0.71983	0.703592	1.22449	0.808279	0.849161	Heterogeneous nuclear ribonucleoprotein M (Fragment) OS=Homo sapiens GN=HNRNPM PE=1 SV=1
Q13136-2	1	1	1	1	1	1	1	1	1	1	1	1	1	1	8	1	1	1.875	21	1	9	3	4	4	7	18	8.375	6	19	10	9	16	10	8	4	10.25	5.46667	8.375	0.817073	1.875	0.71983	0.703592	1.22388	0.484942	0.488564	Isoform 2 of Liprin-alpha-1 OS=Homo sapiens GN=PPFIA1
E9PLD0	13	12	21	10	8	8	9	16	12.125	29	13	17	15	21	4	14	12	15.625	3	3	7	1	1	5	3	4	3.375	4	4	6	5	7	1	5	1	4.125	0.264	0.278351	0.818182	1.28866	0.737022	0.703592	1.22222	0.720772	0.57548	Ras-related protein Rab-1B OS=Homo sapiens GN=RAB1B PE=3 SV=1
P30042-2	10	1	11	5	5	6	7	13	7.25	11	12	6	7	1	15	4	8	8	19	18	17	6	9	18	19	12	14.75	15	14	22	20	8	29	14	22	18	2.25	2.03448	0.819444	1.10345	0.894225	0.921611	1.22034	0.767876	0.731063	Isoform Short of ES1 protein homolog, mitochondrial OS=Homo sapiens GN=C21orf33
E9PJZ7	1	1	1	1	1	1	1	1	1	1	1	1	1	1	6	1	1	1.625	17	1	9	1	1	1	6	14	6.25	5	14	9	7	11	8	6	1	7.625	4.69231	6.25	0.819672	1.625	0.71983	0.703592	1.22	0.530525	0.482813	Liprin-alpha-1 OS=Homo sapiens GN=PPFIA1 PE=1 SV=1
Q86UR5-3	1	1	1	1	1	1	1	1	1	1	1	1	1	1	10	1	1	2.125	13	1	9	1	11	3	1	11	6.25	12	13	6	6	1	12	4	7	7.625	3.58824	6.25	0.819672	2.125	0.71983	0.703592	1.22	0.675064	0.543884	Isoform 3 of Regulating synaptic membrane exocytosis protein 1 OS=Homo sapiens GN=RIMS1
Q14168	1	1	1	1	1	1	1	1	1	1	1	1	1	1	14	1	1	2.625	23	4	25	4	5	20	17	21	14.875	14	19	8	23	22	32	11	16	18.125	6.90476	14.875	0.82069	2.625	0.71983	0.703592	1.21849	0.488881	0.523065	MAGUK p55 subfamily member 2 OS=Homo sapiens GN=MPP2 PE=1 SV=3
Q8WXG6-8	1	1	1	1	1	1	1	3	1.25	1	1	1	1	6	10	1	1	2.75	17	1	18	4	1	1	12	1	6.875	1	1	12	1	13	22	1	16	8.375	3.04545	5.5	0.820896	2.2	0.71983	0.703592	1.21818	0.886439	0.975857	Isoform 8 of MAP kinase-activating death domain protein OS=Homo sapiens GN=MADD
A8MT92	3	1	8	1	1	1	1	4	2.5	6	1	1	1	1	1	4	4	2.375	5	1	7	1	1	1	1	6	2.875	4	3	1	4	4	8	1	3	3.5	1.47368	1.15	0.821429	0.95	0.923197	0.88581	1.21739	0.684151	0.873733	Glutamate receptor 2 OS=Homo sapiens GN=GRIA2 PE=4 SV=1
Q9GZM7	1	1	3	1	1	1	1	3	1.5	1	5	1	3	1	16	1	3	3.875	4	9	4	3	6	10	10	23	8.625	13	9	1	14	8	14	20	5	10.5	2.70968	5.75	0.821429	2.58333	0.71983	0.703592	1.21739	0.887613	0.868756	Tubulointerstitial nephritis antigen-like OS=Homo sapiens GN=TINAGL1 PE=1 SV=1
O00764	8	7	8	7	3	5	11	11	7.5	6	9	5	7	4	25	6	4	8.25	37	22	32	30	8	33	28	13	25.375	24	27	25	36	41	36	26	32	30.875	3.74242	3.38333	0.821862	1.1	0.926356	1	1.21675	0.429392	0.451041	Pyridoxal kinase OS=Homo sapiens GN=PDXK PE=1 SV=1
P11277-2	11	19	31	14	9	11	19	15	16.125	18	20	24	12	23	1	17	12	15.875	5	4	8	6	3	5	5	1	4.625	1	3	4	10	8	7	5	7	5.625	0.354331	0.286822	0.822222	0.984496	0.737022	0.739765	1.21622	0.818647	0.927859	Isoform 2 of Spectrin beta chain, erythrocytic OS=Homo sapiens GN=SPTB
Q9BX66-5	7	1	1	1	1	1	1	1	1.75	1	3	1	3	1	1	1	3	1.75	10	3	4	3	5	1	1	10	4.625	8	9	5	5	1	7	9	1	5.625	3.21429	2.64286	0.822222	1	0.763129	0.807062	1.21622	0.760809	0.742413	Isoform 5 of Sorbin and SH3 domain-containing protein 1 OS=Homo sapiens GN=SORBS1
P53779-4	1	1	1	1	1	1	1	1	1	1	1	1	1	1	8	1	1	1.875	9	5	9	6	5	7	6	4	6.375	7	8	7	8	9	8	5	10	7.75	4.13333	6.375	0.822581	1.875	0.71983	0.703592	1.21569	0.549234	0.531309	Isoform 4 of Mitogen-activated protein kinase 10 OS=Homo sapiens GN=MAPK10
E7EQB8	1	1	1	1	1	1	1	1	1	1	1	1	3	1	1	1	1	1.25	23	1	13	1	1	1	1	1	5.25	1	1	1	21	1	16	9	1	6.375	5.1	5.25	0.823529	1.25	0.71983	0.703592	1.21429	0.778889	0.820421	Isocitrate dehydrogenase [NAD] subunit gamma, mitochondrial OS=Homo sapiens GN=IDH3G PE=1 SV=1
P16157	3	1	1	1	1	1	1	1	1.25	1	3	1	3	1	1	1	3	1.75	10	1	12	1	1	7	7	3	5.25	5	7	1	1	9	10	9	9	6.375	3.64286	4.2	0.823529	1.4	0.71983	0.703592	1.21429	0.722249	0.675528	Ankyrin-1 OS=Homo sapiens GN=ANK1 PE=1 SV=3
P16157-11	3	1	1	1	1	1	1	1	1.25	1	3	1	3	1	1	1	3	1.75	10	1	12	1	1	7	7	3	5.25	5	7	1	1	9	10	9	9	6.375	3.64286	4.2	0.823529	1.4	0.71983	0.703592	1.21429	0.722249	0.675528	Isoform Er10 of Ankyrin-1 OS=Homo sapiens GN=ANK1
P16157-12	3	1	1	1	1	1	1	1	1.25	1	3	1	3	1	1	1	3	1.75	10	1	12	1	1	7	7	3	5.25	5	7	1	1	9	10	9	9	6.375	3.64286	4.2	0.823529	1.4	0.71983	0.703592	1.21429	0.722249	0.675528	Isoform Er11 of Ankyrin-1 OS=Homo sapiens GN=ANK1
P16157-13	3	1	1	1	1	1	1	1	1.25	1	3	1	3	1	1	1	3	1.75	10	1	12	1	1	7	7	3	5.25	5	7	1	1	9	10	9	9	6.375	3.64286	4.2	0.823529	1.4	0.71983	0.703592	1.21429	0.722249	0.675528	Isoform Er12 of Ankyrin-1 OS=Homo sapiens GN=ANK1
P16157-14	3	1	1	1	1	1	1	1	1.25	1	3	1	3	1	1	1	3	1.75	10	1	12	1	1	7	7	3	5.25	5	7	1	1	9	10	9	9	6.375	3.64286	4.2	0.823529	1.4	0.71983	0.703592	1.21429	0.722249	0.675528	Isoform Er13 of Ankyrin-1 OS=Homo sapiens GN=ANK1
P16157-15	3	1	1	1	1	1	1	1	1.25	1	3	1	3	1	1	1	3	1.75	10	1	12	1	1	7	7	3	5.25	5	7	1	1	9	10	9	9	6.375	3.64286	4.2	0.823529	1.4	0.71983	0.703592	1.21429	0.722249	0.675528	Isoform Er14 of Ankyrin-1 OS=Homo sapiens GN=ANK1
P16157-16	3	1	1	1	1	1	1	1	1.25	1	3	1	3	1	1	1	3	1.75	10	1	12	1	1	7	7	3	5.25	5	7	1	1	9	10	9	9	6.375	3.64286	4.2	0.823529	1.4	0.71983	0.703592	1.21429	0.722249	0.675528	Isoform Er15 of Ankyrin-1 OS=Homo sapiens GN=ANK1
P16157-21	3	1	1	1	1	1	1	1	1.25	1	3	1	3	1	1	1	3	1.75	10	1	12	1	1	7	7	3	5.25	5	7	1	1	9	10	9	9	6.375	3.64286	4.2	0.823529	1.4	0.71983	0.703592	1.21429	0.722249	0.675528	Isoform Br21 of Ankyrin-1 OS=Homo sapiens GN=ANK1
P16157-3	3	1	1	1	1	1	1	1	1.25	1	3	1	3	1	1	1	3	1.75	10	1	12	1	1	7	7	3	5.25	5	7	1	1	9	10	9	9	6.375	3.64286	4.2	0.823529	1.4	0.71983	0.703592	1.21429	0.722249	0.675528	Isoform Er5 of Ankyrin-1 OS=Homo sapiens GN=ANK1
P16157-4	3	1	1	1	1	1	1	1	1.25	1	3	1	3	1	1	1	3	1.75	10	1	12	1	1	7	7	3	5.25	5	7	1	1	9	10	9	9	6.375	3.64286	4.2	0.823529	1.4	0.71983	0.703592	1.21429	0.722249	0.675528	Isoform Er2 of Ankyrin-1 OS=Homo sapiens GN=ANK1
P16157-5	3	1	1	1	1	1	1	1	1.25	1	3	1	3	1	1	1	3	1.75	10	1	12	1	1	7	7	3	5.25	5	7	1	1	9	10	9	9	6.375	3.64286	4.2	0.823529	1.4	0.71983	0.703592	1.21429	0.722249	0.675528	Isoform Er3 of Ankyrin-1 OS=Homo sapiens GN=ANK1
P16157-6	3	1	1	1	1	1	1	1	1.25	1	3	1	3	1	1	1	3	1.75	10	1	12	1	1	7	7	3	5.25	5	7	1	1	9	10	9	9	6.375	3.64286	4.2	0.823529	1.4	0.71983	0.703592	1.21429	0.722249	0.675528	Isoform Er4 of Ankyrin-1 OS=Homo sapiens GN=ANK1
P16157-7	3	1	1	1	1	1	1	1	1.25	1	3	1	3	1	1	1	3	1.75	10	1	12	1	1	7	7	3	5.25	5	7	1	1	9	10	9	9	6.375	3.64286	4.2	0.823529	1.4	0.71983	0.703592	1.21429	0.722249	0.675528	Isoform Er6 of Ankyrin-1 OS=Homo sapiens GN=ANK1
P16157-8	3	1	1	1	1	1	1	1	1.25	1	3	1	3	1	1	1	3	1.75	10	1	12	1	1	7	7	3	5.25	5	7	1	1	9	10	9	9	6.375	3.64286	4.2	0.823529	1.4	0.71983	0.703592	1.21429	0.722249	0.675528	Isoform Er7 of Ankyrin-1 OS=Homo sapiens GN=ANK1
P16157-9	3	1	1	1	1	1	1	1	1.25	1	3	1	3	1	1	1	3	1.75	10	1	12	1	1	7	7	3	5.25	5	7	1	1	9	10	9	9	6.375	3.64286	4.2	0.823529	1.4	0.71983	0.703592	1.21429	0.722249	0.675528	Isoform Er8 of Ankyrin-1 OS=Homo sapiens GN=ANK1
O75396	5	1	4	4	4	1	5	9	4.125	1	6	3	1	1	12	3	5	4	18	12	19	12	12	14	16	10	14.125	11	17	18	21	18	20	13	19	17.125	4.28125	3.42424	0.824818	0.969697	0.966671	0.9384	1.21239	0.282326	0.254197	Vesicle-trafficking protein SEC22b OS=Homo sapiens GN=SEC22B PE=1 SV=4
Q8N573-3	15	6	11	1	6	1	6	1	5.875	10	15	11	1	14	1	13	1	8.25	1	4	1	1	5	3	3	1	2.375	1	3	5	3	3	6	1	1	2.875	0.348485	0.404255	0.826087	1.40426	0.836911	0.920233	1.21053	0.808675	0.994479	Isoform 3 of Oxidation resistance protein 1 OS=Homo sapiens GN=OXR1
Q8N9I0	9	1	16	1	4	4	1	12	6	13	11	7	6	12	1	15	9	9.25	1	3	3	1	3	3	4	1	2.375	1	5	1	1	1	1	6	7	2.875	0.310811	0.395833	0.826087	1.54167	0.71983	0.703592	1.21053	0.869039	0.610705	Synaptotagmin-2 OS=Homo sapiens GN=SYT2 PE=1 SV=2
P53779-3	1	1	3	1	1	1	1	1	1.25	1	1	1	1	1	9	3	1	2.25	10	4	11	7	6	11	8	5	7.75	7	9	7	12	12	10	7	11	9.375	4.16667	6.2	0.826667	1.8	0.71983	0.703592	1.20968	0.523221	0.520245	Isoform 3 of Mitogen-activated protein kinase 10 OS=Homo sapiens GN=MAPK10
H0YA20	1	1	1	1	1	1	1	1	1	1	1	1	1	1	10	1	1	2.125	1	1	5	3	4	1	1	8	3	5	4	5	3	5	1	3	3	3.625	1.70588	3	0.827586	2.125	0.71983	0.703592	1.20833	0.629414	0.768853	Diacylglycerol kinase (Fragment) OS=Homo sapiens GN=DGKQ PE=3 SV=1
F2Z2Y4	8	7	8	7	3	5	11	11	7.5	6	9	5	7	4	1	6	4	5.25	37	22	32	30	8	32	28	13	25.25	24	27	24	36	41	35	26	31	30.5	5.80952	3.36667	0.827869	0.7	0.674032	0.703592	1.20792	0.44069	0.472841	Pyridoxal kinase OS=Homo sapiens GN=PDXK PE=1 SV=1
F2Z2Q0	8	4	9	4	5	5	6	10	6.375	9	9	6	7	1	11	3	6	6.5	10	11	11	4	8	13	12	8	9.625	10	11	16	11	4	17	11	13	11.625	1.78846	1.5098	0.827957	1.01961	0.966671	0.884354	1.20779	0.856888	1	ES1 protein homolog, mitochondrial OS=Homo sapiens GN=C21orf33 PE=1 SV=1
P06241-2	3	1	1	1	1	1	4	3	1.875	1	1	1	1	1	3	1	1	1.25	7	6	10	4	4	10	6	6	6.625	4	7	5	8	12	12	9	7	8	6.4	3.53333	0.828125	0.666667	0.755682	0.853698	1.20755	0.75462	0.699845	Isoform 2 of Tyrosine-protein kinase Fyn OS=Homo sapiens GN=FYN
P12277	76	84	93	121	53	43	138	115	90.375	46	75	45	26	50	187	44	22	61.875	499	210	422	168	207	308	329	191	291.75	202	358	319	440	325	530	297	347	352.25	5.69293	3.22822	0.828247	0.684647	0.485305	0.703592	1.20737	0.0452436	0.0310492	Creatine kinase B-type OS=Homo sapiens GN=CKB PE=1 SV=1
P06732	1	4	1	3	1	1	6	1	2.25	3	1	1	1	1	1	1	1	1.25	6	6	7	1	1	1	6	6	4.25	1	7	8	8	6	9	1	1	5.125	4.1	1.88889	0.829268	0.555556	0.71983	0.703592	1.20588	0.948763	1	Creatine kinase M-type OS=Homo sapiens GN=CKM PE=1 SV=2
P62191	1	1	1	1	1	1	1	3	1.25	1	1	4	1	1	4	1	1	1.75	6	3	11	5	1	5	4	4	4.875	3	1	6	9	7	10	4	7	5.875	3.35714	3.9	0.829787	1.4	0.71983	0.703592	1.20513	0.791369	0.773978	26S protease regulatory subunit 4 OS=Homo sapiens GN=PSMC1 PE=1 SV=1
P31946	30	30	43	31	23	24	35	30	30.75	35	38	36	30	29	23	30	23	30.5	50	31	47	24	25	36	44	26	35.375	23	38	39	58	40	60	38	45	42.625	1.39754	1.15041	0.829912	0.99187	0.865138	0.942484	1.20495	0.291548	0.286247	14-3-3 protein beta/alpha OS=Homo sapiens GN=YWHAB PE=1 SV=3
P31946-2	30	30	43	31	23	24	35	30	30.75	35	38	36	30	29	23	30	23	30.5	50	31	47	24	25	36	44	26	35.375	23	38	39	58	40	60	38	45	42.625	1.39754	1.15041	0.829912	0.99187	0.865138	0.942484	1.20495	0.291548	0.286247	Isoform Short of 14-3-3 protein beta/alpha OS=Homo sapiens GN=YWHAB
Q05193-2	30	10	26	13	31	17	42	84	31.625	15	32	13	12	17	189	27	21	40.75	356	157	326	192	185	250	248	138	231.5	215	319	248	298	266	338	274	271	278.625	6.83742	7.32016	0.830866	1.28854	0.777407	0.976034	1.20356	0.0452436	0.0310492	Isoform 2 of Dynamin-1 OS=Homo sapiens GN=DNM1
Q96CW1	19	13	36	13	1	11	10	34	17.125	33	22	34	18	29	15	35	12	24.75	33	14	33	17	20	15	15	27	21.75	20	26	20	29	33	38	23	20	26.125	1.05556	1.27007	0.832536	1.44526	0.71983	0.703592	1.20115	0.277081	0.310814	AP-2 complex subunit mu OS=Homo sapiens GN=AP2M1 PE=1 SV=2
O00764-3	8	7	8	7	3	5	11	11	7.5	6	9	5	7	4	24	6	4	8.125	35	22	30	30	8	31	26	12	24.25	24	27	23	34	38	32	25	30	29.125	3.58462	3.23333	0.832618	1.08333	0.923165	1	1.20103	0.438091	0.477528	Isoform 3 of Pyridoxal kinase OS=Homo sapiens GN=PDXK
Q15149-7	1	1	166	1	1	1	1	1	21.625	145	1	1	1	253	37	1	1	55	137	1	1	1	126	1	1	1	33.625	39	97	1	1	1	1	182	1	40.375	0.734091	1.55491	0.832817	2.54335	0.71983	0.703592	1.20074	0.770524	0.781446	Isoform 7 of Plectin OS=Homo sapiens GN=PLEC
A2AB27	3	1	1	1	1	1	1	3	1.5	1	4	1	1	1	12	1	1	2.75	9	5	9	5	9	11	10	7	8.125	12	11	13	8	7	9	9	9	9.75	3.54545	5.41667	0.833333	1.83333	0.759862	0.755629	1.2	0.808279	0.846789	Guanine nucleotide-binding protein-like 1 (Fragment) OS=Homo sapiens GN=GNL1 PE=1 SV=1
F8WE01	1	1	1	1	1	1	1	1	1	1	1	1	1	1	8	1	1	1.875	12	5	6	4	1	5	6	6	5.625	1	7	1	12	13	14	1	5	6.75	3.6	5.625	0.833333	1.875	0.71983	0.703592	1.2	0.859023	0.742413	Dystrobrevin OS=Homo sapiens GN=DTNA PE=1 SV=1
O14979	1	1	5	6	1	3	4	4	3.125	1	1	1	1	3	3	1	1	1.5	7	6	8	1	8	5	6	4	5.625	4	7	8	9	11	8	4	3	6.75	4.5	1.8	0.833333	0.48	0.71983	0.703592	1.2	0.729062	0.81182	Heterogeneous nuclear ribonucleoprotein D-like OS=Homo sapiens GN=HNRNPDL PE=1 SV=3
O43707-3	32	21	33	21	35	23	19	30	26.75	27	32	30	27	28	6	34	31	26.875	1	3	16	1	5	1	1	12	5	1	8	12	3	6	7	3	8	6	0.223256	0.186916	0.833333	1.00467	0.771994	0.816131	1.2	0.626681	0.68096	Isoform 3 of Alpha-actinin-4 OS=Homo sapiens GN=ACTN4
O75781-2	8	1	4	1	1	1	3	1	2.5	5	6	7	1	6	4	1	3	4.125	7	1	12	5	7	4	5	4	5.625	5	3	4	7	9	14	4	8	6.75	1.63636	2.25	0.833333	1.65	0.705636	0.699045	1.2	0.756451	0.81738	Isoform 2 of Paralemmin-1 OS=Homo sapiens GN=PALM
P14625	24	25	31	19	18	11	27	18	21.625	22	24	33	23	35	3	27	25	24	1	1	1	1	3	1	1	1	1.25	1	1	1	1	5	1	1	1	1.5	0.0625	0.0578035	0.833333	1.10983	0.858449	0.954947	1.2	0.778889	0.797549	Endoplasmin OS=Homo sapiens GN=HSP90B1 PE=1 SV=1
Q05193-3	29	10	24	13	26	18	37	72	28.625	13	29	14	12	16	167	26	18	36.875	320	145	301	167	168	232	233	129	211.875	193	286	222	280	240	324	249	240	254.25	6.89492	7.40175	0.833333	1.28821	0.7554	0.957548	1.2	0.0555569	0.0440822	Isoform 3 of Dynamin-1 OS=Homo sapiens GN=DNM1
Q9Y4J8	1	1	1	1	1	1	1	1	1	1	1	1	1	1	8	1	1	1.875	12	5	6	4	1	5	6	6	5.625	1	7	1	12	13	14	1	5	6.75	3.6	5.625	0.833333	1.875	0.71983	0.703592	1.2	0.859023	0.742413	Dystrobrevin alpha OS=Homo sapiens GN=DTNA PE=1 SV=2
Q9Y4J8-15	1	1	1	1	1	1	1	1	1	1	1	1	1	1	8	1	1	1.875	12	5	6	4	1	5	6	6	5.625	1	7	1	12	13	14	1	5	6.75	3.6	5.625	0.833333	1.875	0.71983	0.703592	1.2	0.859023	0.742413	Isoform 15 of Dystrobrevin alpha OS=Homo sapiens GN=DTNA
Q9Y4J8-2	1	1	1	1	1	1	1	1	1	1	1	1	1	1	8	1	1	1.875	12	5	6	4	1	5	6	6	5.625	1	7	1	12	13	14	1	5	6.75	3.6	5.625	0.833333	1.875	0.71983	0.703592	1.2	0.859023	0.742413	Isoform 2 of Dystrobrevin alpha OS=Homo sapiens GN=DTNA
Q05193-5	31	10	26	13	29	19	42	80	31.25	15	31	14	12	17	181	29	19	39.75	352	160	325	185	181	246	246	141	229.5	210	314	241	300	258	339	272	267	275.125	6.92138	7.344	0.834166	1.272	0.766418	0.956344	1.1988	0.0404909	0.0310492	Isoform 5 of Dynamin-1 OS=Homo sapiens GN=DNM1
Q14168-2	1	1	1	1	1	1	1	1	1	1	1	1	1	1	14	1	1	2.625	23	4	26	4	5	20	18	21	15.125	14	19	8	23	22	32	11	16	18.125	6.90476	15.125	0.834483	2.625	0.71983	0.703592	1.19835	0.501867	0.543884	Isoform 2 of MAGUK p55 subfamily member 2 OS=Homo sapiens GN=MPP2
Q14168-3	1	1	1	1	1	1	1	1	1	1	1	1	1	1	14	1	1	2.625	23	4	26	4	5	20	18	21	15.125	14	19	8	23	22	32	11	16	18.125	6.90476	15.125	0.834483	2.625	0.71983	0.703592	1.19835	0.501867	0.543884	Isoform 3 of MAGUK p55 subfamily member 2 OS=Homo sapiens GN=MPP2
Q14168-4	1	1	1	1	1	1	1	1	1	1	1	1	1	1	14	1	1	2.625	23	4	26	4	5	20	18	21	15.125	14	19	8	23	22	32	11	16	18.125	6.90476	15.125	0.834483	2.625	0.71983	0.703592	1.19835	0.501867	0.543884	Isoform 4 of MAGUK p55 subfamily member 2 OS=Homo sapiens GN=MPP2
Q14168-6	1	1	1	1	1	1	1	1	1	1	1	1	1	1	14	1	1	2.625	23	4	26	4	5	20	18	21	15.125	14	19	8	23	22	32	11	16	18.125	6.90476	15.125	0.834483	2.625	0.71983	0.703592	1.19835	0.501867	0.543884	Isoform 6 of MAGUK p55 subfamily member 2 OS=Homo sapiens GN=MPP2
Q05193-4	27	10	1	13	25	16	1	1	11.75	1	28	1	12	1	168	24	17	31.5	319	140	296	164	169	232	234	126	210	189	284	218	277	241	320	247	236	251.5	7.98413	17.8723	0.83499	2.68085	0.918776	0.876496	1.19762	0.0652275	0.0474182	Isoform 4 of Dynamin-1 OS=Homo sapiens GN=DNM1
O14490-2	1	1	1	1	1	1	1	1	1	1	1	1	1	1	5	1	1	1.5	13	1	10	5	6	9	9	18	8.875	11	14	8	12	11	15	5	9	10.625	7.08333	8.875	0.835294	1.5	0.71983	0.703592	1.19718	0.593974	0.564225	Isoform 2 of Disks large-associated protein 1 OS=Homo sapiens GN=DLGAP1
Q13136	1	1	1	1	1	1	1	1	1	1	1	1	1	1	8	1	1	1.875	21	1	9	1	4	1	1	18	7	1	19	10	9	16	10	1	1	8.375	4.46667	7	0.835821	1.875	0.71983	0.703592	1.19643	0.726272	0.742413	Liprin-alpha-1 OS=Homo sapiens GN=PPFIA1 PE=1 SV=1
O14910	1	1	1	1	1	1	1	3	1.25	1	1	1	1	1	6	1	1	1.625	7	1	10	4	3	8	6	7	5.75	6	6	6	8	8	9	4	8	6.875	4.23077	4.6	0.836364	1.3	0.802402	0.785526	1.19565	0.639608	0.543884	Protein lin-7 homolog A OS=Homo sapiens GN=LIN7A PE=1 SV=2
P15924	1	1	1	1	1	1	1	1	1	1	1	1	1	1	18	1	1	3.125	43	1	3	1	1	1	1	31	10.25	20	14	1	26	1	13	19	4	12.25	3.92	10.25	0.836735	3.125	0.71983	0.703592	1.19512	0.410722	0.429945	Desmoplakin OS=Homo sapiens GN=DSP PE=1 SV=3
Q12926	4	1	1	1	1	1	1	1	1.375	1	1	1	1	1	3	1	1	1.25	7	3	9	1	3	6	6	6	5.125	4	12	5	4	8	7	1	8	6.125	4.9	3.72727	0.836735	0.909091	0.927049	0.910472	1.19512	0.769219	0.770964	ELAV-like protein 2 OS=Homo sapiens GN=ELAVL2 PE=1 SV=2
H0YB11	1	1	3	1	6	1	1	1	1.875	3	1	1	5	4	1	1	1	2.125	6	7	1	1	1	5	4	1	3.25	1	1	7	4	8	6	1	3	3.875	1.82353	1.73333	0.83871	1.13333	0.854387	0.841586	1.19231	0.888923	1	UPF0317 protein C14orf159, mitochondrial (Fragment) OS=Homo sapiens GN=C14orf159 PE=1 SV=1
O75899	4	1	9	1	1	3	3	5	3.375	6	5	6	7	8	3	7	10	6.5	8	1	8	4	5	7	5	9	5.875	1	5	6	11	8	12	6	7	7	1.07692	1.74074	0.839286	1.92593	0.408322	0.351964	1.19149	0.859023	0.958043	Gamma-aminobutyric acid type B receptor subunit 2 OS=Homo sapiens GN=GABBR2 PE=1 SV=1
P49368-2	11	11	14	11	10	9	8	11	10.625	13	16	11	14	12	12	15	8	12.625	11	14	23	13	15	17	10	12	14.375	7	12	16	24	19	26	10	23	17.125	1.35644	1.35294	0.839416	1.18824	0.71983	0.703592	1.1913	0.760809	0.742413	Isoform 2 of T-complex protein 1 subunit gamma OS=Homo sapiens GN=CCT3
Q96CW1-2	19	13	35	13	11	11	10	33	18.125	33	21	33	18	28	15	33	12	24.125	33	14	32	17	20	15	15	27	21.625	20	26	20	27	33	37	23	20	25.75	1.06736	1.1931	0.839806	1.33103	0.606626	0.678823	1.19075	0.271808	0.299817	Isoform 2 of AP-2 complex subunit mu OS=Homo sapiens GN=AP2M1
P20336	29	7	34	7	11	14	5	30	17.125	31	29	33	14	36	1	40	31	26.875	1	3	3	1	1	5	3	4	2.625	1	1	1	3	7	6	3	3	3.125	0.116279	0.153285	0.84	1.56934	0.802402	0.841586	1.19048	0.913319	1	Ras-related protein Rab-3A OS=Homo sapiens GN=RAB3A PE=1 SV=1
O94811	48	51	48	77	44	31	70	45	51.75	53	45	45	26	47	26	33	33	38.5	39	32	40	35	44	33	37	19	34.875	26	32	52	50	48	46	34	44	41.5	1.07792	0.673913	0.840361	0.743961	0.537323	0.529283	1.18996	0.365086	0.338874	Tubulin polymerization-promoting protein OS=Homo sapiens GN=TPPP PE=1 SV=1
Q8IWQ3	1	1	1	1	1	1	1	1	1	1	1	1	1	1	11	1	1	2.25	1	5	10	12	9	12	8	1	7.25	10	10	13	10	6	8	6	6	8.625	3.83333	7.25	0.84058	2.25	0.71983	0.703592	1.18966	0.743875	0.693033	Serine/threonine-protein kinase BRSK2 OS=Homo sapiens GN=BRSK2 PE=1 SV=3
Q8IWQ3-3	1	1	1	1	1	1	1	1	1	1	1	1	1	1	11	1	1	2.25	1	5	10	12	9	12	8	1	7.25	10	10	13	10	6	8	6	6	8.625	3.83333	7.25	0.84058	2.25	0.71983	0.703592	1.18966	0.743875	0.693033	Isoform 3 of Serine/threonine-protein kinase BRSK2 OS=Homo sapiens GN=BRSK2
Q9UPV7	8	1	4	3	7	1	4	14	5.25	5	7	3	4	4	41	6	4	9.25	62	16	51	30	34	31	35	26	35.625	43	49	47	42	36	56	24	42	42.375	4.58108	6.78571	0.840708	1.7619	0.723148	0.703592	1.18947	0.431497	0.441012	Protein KIAA1045 OS=Homo sapiens GN=KIAA1045 PE=1 SV=2
Q4VY19	25	23	35	24	21	20	28	25	25.125	27	31	27	26	21	22	24	21	24.875	39	27	35	19	22	29	36	20	28.375	22	32	33	42	34	39	31	37	33.75	1.35678	1.12935	0.840741	0.99005	0.777407	0.878007	1.18943	0.227921	0.221489	14-3-3 protein beta/alpha (Fragment) OS=Homo sapiens GN=YWHAB PE=1 SV=1
G5EA42	10	8	16	13	11	13	12	13	12	15	18	15	15	14	1	17	13	13.5	6	10	10	7	9	6	4	1	6.625	3	9	8	8	12	7	6	10	7.875	0.583333	0.552083	0.84127	1.125	0.831485	0.822985	1.18868	0.720772	0.611869	Tropomodulin 2 (Neuronal), isoform CRA_a OS=Homo sapiens GN=TMOD2 PE=4 SV=1
Q9NZR1	10	8	16	13	11	13	12	13	12	15	18	15	15	14	1	17	13	13.5	6	10	10	7	9	6	4	1	6.625	3	9	8	8	12	7	6	10	7.875	0.583333	0.552083	0.84127	1.125	0.831485	0.822985	1.18868	0.720772	0.611869	Tropomodulin-2 OS=Homo sapiens GN=TMOD2 PE=1 SV=1
B4E022	52	61	59	67	57	58	65	48	58.375	58	50	60	56	54	5	45	46	46.75	11	18	7	11	22	11	12	4	12	7	7	14	17	21	16	19	13	14.25	0.304813	0.205567	0.842105	0.800857	0.71983	0.703592	1.1875	0.636175	0.661031	Transketolase OS=Homo sapiens GN=TKT PE=1 SV=1
Q6S8J3	94	82	136	77	54	52	84	101	85	100	108	108	148	111	49	144	116	110.5	69	61	81	54	55	51	53	39	57.875	42	56	73	87	70	78	63	80	68.625	0.621041	0.680882	0.843352	1.3	0.537323	0.529283	1.18575	0.107437	0.0878197	POTE ankyrin domain family member E OS=Homo sapiens GN=POTEE PE=1 SV=3
O00764-2	6	5	6	5	3	4	9	9	5.875	5	8	3	7	1	23	4	3	6.75	29	20	27	28	6	24	22	11	20.875	22	23	20	29	30	27	21	26	24.75	3.66667	3.55319	0.843434	1.14894	0.91774	0.888208	1.18563	0.461886	0.494106	Isoform 2 of Pyridoxal kinase OS=Homo sapiens GN=PDXK
B4DPJ8	9	10	16	8	5	4	10	14	9.5	13	11	11	5	11	3	13	7	9.25	13	7	14	12	6	10	7	7	9.5	5	4	8	16	11	22	9	15	11.25	1.21622	1	0.844444	0.973684	0.897476	0.892326	1.18421	0.975265	0.949757	T-complex protein 1 subunit zeta OS=Homo sapiens GN=CCT6A PE=1 SV=1
I3L1U9	128	100	115	105	83	88	99	116	104.25	105	117	122	146	128	55	154	124	118.875	78	78	101	71	74	76	71	55	75.5	57	73	93	104	103	99	75	111	89.375	0.75184	0.724221	0.844755	1.14029	0.71983	0.703592	1.18377	0.0404181	0.0347891	Actin, cytoplasmic 2, N-terminally processed (Fragment) OS=Homo sapiens GN=ACTG1 PE=1 SV=1
Q8WXC9	10	3	17	3	1	3	1	9	5.875	11	6	7	3	7	1	12	3	6.25	4	4	5	1	5	4	6	4	4.125	1	1	3	8	9	8	4	5	4.875	0.78	0.702128	0.846154	1.06383	0.812219	0.816131	1.18182	0.954128	0.945492	NADH dehydrogenase [ubiquinone] 1 alpha subcomplex subunit 10, mitochondrial OS=Homo sapiens GN=NDUFA10 PE=1 SV=1
Q99747	7	14	16	8	4	4	6	3	7.75	11	5	13	4	9	1	4	3	6.25	1	1	4	1	1	1	1	1	1.375	1	1	1	1	4	3	1	1	1.625	0.26	0.177419	0.846154	0.806452	0.729429	0.78272	1.18182	0.680707	0.846322	Gamma-soluble NSF attachment protein OS=Homo sapiens GN=NAPG PE=1 SV=1
P40227-2	7	10	14	7	5	4	9	12	8.5	11	13	10	5	12	4	14	5	9.25	12	7	13	10	6	10	6	8	9	6	3	9	14	10	20	8	15	10.625	1.14865	1.05882	0.847059	1.08824	0.827905	0.845278	1.18056	0.97965	0.946499	Isoform 2 of T-complex protein 1 subunit zeta OS=Homo sapiens GN=CCT6A
P49368	12	14	18	15	13	11	9	13	13.125	14	17	14	15	13	13	17	12	14.375	11	14	25	14	16	18	12	12	15.25	8	12	18	25	20	27	10	24	18	1.25217	1.1619	0.847222	1.09524	0.773141	0.786756	1.18033	0.766184	0.742413	T-complex protein 1 subunit gamma OS=Homo sapiens GN=CCT3 PE=1 SV=4
Q9BX66-6	7	1	1	1	1	1	1	1	1.75	1	3	1	3	1	1	1	3	1.75	1	3	4	3	5	1	1	10	3.5	8	1	1	5	1	7	9	1	4.125	2.35714	2	0.848485	1	0.763129	0.807062	1.17857	0.936938	0.96927	Isoform 6 of Sorbin and SH3 domain-containing protein 1 OS=Homo sapiens GN=SORBS1
Q9BX66-8	7	1	1	1	1	1	1	1	1.75	1	3	1	3	1	1	1	3	1.75	1	3	4	3	5	1	1	10	3.5	8	1	1	5	1	7	9	1	4.125	2.35714	2	0.848485	1	0.763129	0.807062	1.17857	0.936938	0.96927	Isoform 8 of Sorbin and SH3 domain-containing protein 1 OS=Homo sapiens GN=SORBS1
Q9BX66-9	7	1	1	1	1	1	1	1	1.75	1	3	1	3	1	9	1	3	2.75	1	3	4	3	5	1	1	10	3.5	8	1	1	5	1	7	9	1	4.125	1.5	2	0.848485	1.57143	0.71983	0.703592	1.17857	0.936938	0.96927	Isoform 9 of Sorbin and SH3 domain-containing protein 1 OS=Homo sapiens GN=SORBS1
F8W9H1	1	1	1	1	1	1	1	1	1	1	1	1	1	1	27	1	1	4.25	32	6	34	18	12	19	23	19	20.375	24	37	18	25	24	25	22	17	24	5.64706	20.375	0.848958	4.25	0.71983	0.703592	1.17791	0.523221	0.543884	Calcium/calmodulin-dependent protein kinase kinase 1 OS=Homo sapiens GN=CAMKK1 PE=1 SV=1
J3KPJ3	1	1	1	1	1	1	1	1	1	1	1	1	1	1	27	1	1	4.25	32	6	34	18	12	19	23	19	20.375	24	37	18	25	24	25	22	17	24	5.64706	20.375	0.848958	4.25	0.71983	0.703592	1.17791	0.523221	0.543884	Calcium/calmodulin-dependent protein kinase kinase 1 OS=Homo sapiens GN=CAMKK1 PE=1 SV=1
Q8N5S9	1	1	1	1	1	1	1	1	1	1	1	1	1	1	27	1	1	4.25	32	6	34	18	12	19	23	19	20.375	24	37	18	25	24	25	22	17	24	5.64706	20.375	0.848958	4.25	0.71983	0.703592	1.17791	0.523221	0.543884	Calcium/calmodulin-dependent protein kinase kinase 1 OS=Homo sapiens GN=CAMKK1 PE=1 SV=2
Q9Y4J8-14	1	1	1	1	1	1	1	1	1	1	1	1	1	1	8	1	1	1.875	12	5	6	4	1	5	6	6	5.625	1	7	1	12	13	13	1	5	6.625	3.53333	5.625	0.849057	1.875	0.71983	0.703592	1.17778	0.840571	0.734907	Isoform 14 of Dystrobrevin alpha OS=Homo sapiens GN=DTNA
P29401-2	52	62	59	67	57	58	65	48	58.5	58	49	61	56	54	5	45	46	46.75	11	18	7	11	22	11	12	4	12	7	7	14	17	20	17	19	12	14.125	0.302139	0.205128	0.849558	0.799145	0.71983	0.703592	1.17708	0.651436	0.681976	Isoform 2 of Transketolase OS=Homo sapiens GN=TKT
H7BXE5	1	1	1	1	1	1	1	1	1	1	1	1	1	1	8	1	1	1.875	1	1	7	1	1	3	3	17	4.25	8	6	4	8	1	1	3	9	5	2.66667	4.25	0.85	1.875	0.71983	0.703592	1.17647	0.568919	0.474145	Protein unc-13 homolog A OS=Homo sapiens GN=UNC13A PE=4 SV=1
P11171-5	6	1	1	1	1	1	1	1	1.625	1	1	1	1	1	1	1	3	1.25	1	1	1	1	1	1	10	1	2.125	1	1	1	1	1	13	1	1	2.5	2	1.30769	0.85	0.769231	0.966072	0.960071	1.17647	0.994213	1	Isoform 5 of Protein 4.1 OS=Homo sapiens GN=EPB41
P11171-6	1	1	1	1	1	1	1	1	1	1	1	1	1	1	1	1	1	1	1	1	1	1	1	1	10	1	2.125	1	1	1	1	1	13	1	1	2.5	2.5	2.125	0.85	1	0.802402	1	1.17647	0.994213	1	Isoform 6 of Protein 4.1 OS=Homo sapiens GN=EPB41
P68133	216	183	210	191	131	146	178	213	183.5	196	225	221	249	241	1	287	222	205.25	128	119	171	121	105	114	107	87	119	89	129	150	168	154	138	126	166	140	0.682095	0.648501	0.85	1.11853	0.723148	0.841586	1.17647	0.071689	0.0610576	Actin, alpha skeletal muscle OS=Homo sapiens GN=ACTA1 PE=1 SV=1
Q8N2F6	1	1	1	1	1	1	1	1	1	1	1	1	1	1	10	1	1	2.125	7	4	11	6	5	5	8	5	6.375	11	6	7	8	5	12	4	7	7.5	3.52941	6.375	0.85	2.125	0.71983	0.703592	1.17647	0.910296	1	Armadillo repeat-containing protein 10 OS=Homo sapiens GN=ARMC10 PE=1 SV=1
Q8N2F6-3	1	1	1	1	1	1	1	1	1	1	1	1	1	1	10	1	1	2.125	7	4	11	6	5	5	8	5	6.375	11	6	7	8	5	12	4	7	7.5	3.52941	6.375	0.85	2.125	0.71983	0.703592	1.17647	0.910296	1	Isoform 3 of Armadillo repeat-containing protein 10 OS=Homo sapiens GN=ARMC10
Q8WZA2-2	1	1	1	1	1	1	1	1	1	1	1	1	1	1	6	1	1	1.625	11	3	8	1	1	4	4	19	6.375	6	8	4	11	5	18	4	4	7.5	4.61538	6.375	0.85	1.625	0.71983	0.703592	1.17647	0.602303	0.579359	Isoform 2 of Rap guanine nucleotide exchange factor 4 OS=Homo sapiens GN=RAPGEF4
P68032	217	183	211	191	131	146	178	215	184	197	229	222	249	243	80	287	224	216.375	129	119	171	121	105	114	107	88	119.25	89	129	151	169	154	138	126	166	140.25	0.64818	0.648098	0.850267	1.17595	0.71983	0.703592	1.1761	0.0694017	0.0590557	Actin, alpha cardiac muscle 1 OS=Homo sapiens GN=ACTC1 PE=1 SV=1
E9PFW3	19	13	35	13	12	11	10	34	18.375	33	21	34	18	28	15	35	12	24.5	33	14	32	17	19	15	15	26	21.375	19	24	20	27	32	38	22	19	25.125	1.02551	1.16327	0.850746	1.33333	0.628635	0.703592	1.17544	0.295133	0.339542	AP-2 complex subunit mu OS=Homo sapiens GN=AP2M1 PE=1 SV=1
O75828	7	12	9	10	7	12	13	6	9.5	8	8	9	7	11	3	7	7	7.5	4	6	5	5	8	8	7	3	5.75	3	5	10	6	8	8	7	7	6.75	0.9	0.605263	0.851852	0.789474	0.71983	0.703592	1.17391	0.925141	0.763326	Carbonyl reductase [NADPH] 3 OS=Homo sapiens GN=CBR3 PE=1 SV=3
O95219	1	1	1	1	1	1	1	4	1.375	1	1	1	1	1	5	3	1	1.75	6	3	7	4	5	6	7	8	5.75	5	6	5	7	8	9	7	7	6.75	3.85714	4.18182	0.851852	1.27273	0.737022	0.756812	1.17391	0.668797	0.585017	Sorting nexin-4 OS=Homo sapiens GN=SNX4 PE=1 SV=1
F5GZA1	1	1	1	1	1	1	1	1	1	1	1	1	1	1	35	1	1	5.25	43	5	27	12	19	17	19	49	23.875	38	44	31	1	24	40	21	25	28	5.33333	23.875	0.852679	5.25	0.71983	0.703592	1.17277	0.93165	1	SH3 and multiple ankyrin repeat domains protein 3 OS=Homo sapiens GN=SHANK3 PE=1 SV=1
P27144	1	1	1	1	1	1	1	1	1	1	1	1	1	1	23	1	1	3.75	24	16	17	21	16	18	17	22	18.875	29	27	20	18	28	21	12	22	22.125	5.9	18.875	0.853107	3.75	0.71983	0.703592	1.17219	0.926812	0.810465	Adenylate kinase 4, mitochondrial OS=Homo sapiens GN=AK4 PE=1 SV=1
P61266	68	34	88	39	35	51	33	45	49.125	53	70	58	39	51	4	43	64	47.75	12	11	9	8	16	11	13	13	11.625	3	6	12	17	24	14	15	18	13.625	0.28534	0.236641	0.853211	0.97201	0.755875	0.826877	1.17204	0.873905	0.981012	Syntaxin-1B OS=Homo sapiens GN=STX1B PE=1 SV=1
P61266-2	68	34	88	39	35	51	33	45	49.125	53	70	58	39	51	4	43	64	47.75	12	11	9	8	16	11	13	13	11.625	3	6	12	17	24	14	15	18	13.625	0.28534	0.236641	0.853211	0.97201	0.755875	0.826877	1.17204	0.873905	0.981012	Isoform 2 of Syntaxin-1B OS=Homo sapiens GN=STX1B
Q9BX66-11	1	1	1	1	1	1	1	1	1	1	1	1	1	1	7	1	1	1.75	11	1	5	4	5	3	3	9	5.125	7	9	3	6	8	8	6	1	6	3.42857	5.125	0.854167	1.75	0.71983	0.703592	1.17073	0.760809	0.692616	Isoform 11 of Sorbin and SH3 domain-containing protein 1 OS=Homo sapiens GN=SORBS1
B1APY8	1	1	4	1	1	1	1	1	1.375	1	1	1	1	1	4	1	1	1.375	9	3	10	3	4	8	9	7	6.625	6	13	7	6	9	9	3	9	7.75	5.63636	4.81818	0.854839	1	0.879612	0.878007	1.16981	0.760809	0.781446	ELAV-like protein 4 OS=Homo sapiens GN=ELAVL4 PE=4 SV=1
B1APY9	1	1	4	1	1	1	1	1	1.375	1	1	1	1	1	4	1	1	1.375	9	3	10	3	4	8	9	7	6.625	6	13	7	6	9	9	3	9	7.75	5.63636	4.81818	0.854839	1	0.879612	0.878007	1.16981	0.760809	0.781446	ELAV-like protein 4 OS=Homo sapiens GN=ELAVL4 PE=2 SV=1
E9PNL8	1	1	1	1	1	1	1	1	1	1	1	1	1	1	9	1	1	2	12	1	7	4	6	5	7	11	6.625	5	10	8	9	7	10	4	9	7.75	3.875	6.625	0.854839	2	0.71983	0.703592	1.16981	0.626178	0.602493	Diacylglycerol kinase OS=Homo sapiens GN=DGKZ PE=3 SV=1
P26378	1	1	4	1	1	1	1	1	1.375	1	1	1	1	1	4	1	1	1.375	9	3	10	3	4	8	9	7	6.625	6	13	7	6	9	9	3	9	7.75	5.63636	4.81818	0.854839	1	0.879612	0.878007	1.16981	0.760809	0.781446	ELAV-like protein 4 OS=Homo sapiens GN=ELAVL4 PE=1 SV=2
P26378-2	1	1	4	1	1	1	1	1	1.375	1	1	1	1	1	4	1	1	1.375	9	3	10	3	4	8	9	7	6.625	6	13	7	6	9	9	3	9	7.75	5.63636	4.81818	0.854839	1	0.879612	0.878007	1.16981	0.760809	0.781446	Isoform 2 of ELAV-like protein 4 OS=Homo sapiens GN=ELAVL4
P26378-3	1	1	4	1	1	1	1	1	1.375	1	1	1	1	1	4	1	1	1.375	9	3	10	3	4	8	9	7	6.625	6	13	7	6	9	9	3	9	7.75	5.63636	4.81818	0.854839	1	0.879612	0.878007	1.16981	0.760809	0.781446	Isoform 3 of ELAV-like protein 4 OS=Homo sapiens GN=ELAVL4
P26378-4	1	1	4	1	1	1	1	1	1.375	1	1	1	1	1	4	1	1	1.375	9	3	10	3	4	8	9	7	6.625	6	13	7	6	9	9	3	9	7.75	5.63636	4.81818	0.854839	1	0.879612	0.878007	1.16981	0.760809	0.781446	Isoform 4 of ELAV-like protein 4 OS=Homo sapiens GN=ELAVL4
P26378-5	1	1	4	1	1	1	1	1	1.375	1	1	1	1	1	4	1	1	1.375	9	3	10	3	4	8	9	7	6.625	6	13	7	6	9	9	3	9	7.75	5.63636	4.81818	0.854839	1	0.879612	0.878007	1.16981	0.760809	0.781446	Isoform 5 of ELAV-like protein 4 OS=Homo sapiens GN=ELAVL4
A2AVK2	1	1	1	1	1	1	1	4	1.375	1	1	1	1	3	1	1	1	1.25	1	1	1	1	1	5	1	1	1.5	1	1	1	7	1	1	1	1	1.75	1.4	1.09091	0.857143	0.909091	0.966671	1	1.16667	0.907728	0.991178	Glutamate receptor ionotropic, NMDA 1 OS=Homo sapiens GN=GRIN1 PE=4 SV=1
E7ESE2	1	1	1	1	1	1	1	1	1	1	1	1	1	13	1	1	1	2.5	1	1	3	1	1	1	1	3	1.5	1	3	3	1	1	3	1	1	1.75	0.7	1.5	0.857143	2.5	0.71983	0.703592	1.16667	0.727775	0.856444	Prohibitin (Fragment) OS=Homo sapiens GN=PHB PE=1 SV=2
O43765	5	6	3	4	8	8	7	5	5.75	4	5	4	4	1	1	1	7	3.375	1	3	7	3	3	3	3	1	3	1	5	4	3	6	1	1	7	3.5	1.03704	0.521739	0.857143	0.586957	0.664496	0.703592	1.16667	0.887334	0.892407	Small glutamine-rich tetratricopeptide repeat-containing protein alpha OS=Homo sapiens GN=SGTA PE=1 SV=1
O60716-6	1	1	1	1	1	1	1	1	1	1	1	1	1	1	1	1	1	1	1	1	1	10	1	10	11	1	4.5	1	1	1	1	1	26	10	1	5.25	5.25	4.5	0.857143	1	0.802402	1	1.16667	0.816151	0.826794	Isoform 1B of Catenin delta-1 OS=Homo sapiens GN=CTNND1
O95197-3	6	4	11	6	5	4	7	8	6.375	10	8	6	6	6	1	7	7	6.375	1	1	5	1	1	1	1	1	1.5	1	1	1	1	1	4	1	4	1.75	0.27451	0.235294	0.857143	1	0.883127	0.826241	1.16667	0.720772	0.822505	Isoform 3 of Reticulon-3 OS=Homo sapiens GN=RTN3
P06737-2	3	7	5	4	1	1	5	1	3.375	7	3	4	1	7	1	8	1	4	6	3	12	5	3	7	7	5	6	1	6	3	10	13	13	6	4	7	1.75	1.77778	0.857143	1.18519	0.90207	0.984187	1.16667	0.887819	0.846322	Isoform 2 of Glycogen phosphorylase, liver form OS=Homo sapiens GN=PYGL
Q05586-4	1	1	1	1	1	1	1	4	1.375	1	1	1	1	3	1	1	1	1.25	1	1	1	1	1	5	1	1	1.5	1	1	1	7	1	1	1	1	1.75	1.4	1.09091	0.857143	0.909091	0.966671	1	1.16667	0.907728	0.991178	Isoform 4 of Glutamate receptor ionotropic, NMDA 1 OS=Homo sapiens GN=GRIN1
Q05586-6	1	1	1	1	1	1	1	4	1.375	1	1	1	1	3	1	1	1	1.25	1	1	1	1	1	5	1	1	1.5	1	1	1	7	1	1	1	1	1.75	1.4	1.09091	0.857143	0.909091	0.966671	1	1.16667	0.907728	0.991178	Isoform 6 of Glutamate receptor ionotropic, NMDA 1 OS=Homo sapiens GN=GRIN1
Q05586-7	1	1	1	1	1	1	1	4	1.375	1	1	1	1	3	1	1	1	1.25	1	1	1	1	1	5	1	1	1.5	1	1	1	7	1	1	1	1	1.75	1.4	1.09091	0.857143	0.909091	0.966671	1	1.16667	0.907728	0.991178	Isoform 7 of Glutamate receptor ionotropic, NMDA 1 OS=Homo sapiens GN=GRIN1
Q13153	22	14	24	18	14	13	16	22	17.875	30	25	25	14	23	1	21	22	20.125	1	1	4	1	4	3	3	1	2.25	1	3	1	3	6	3	3	1	2.625	0.130435	0.125874	0.857143	1.12587	0.78916	0.812395	1.16667	0.693628	0.632204	Serine/threonine-protein kinase PAK 1 OS=Homo sapiens GN=PAK1 PE=1 SV=2
Q8N1G4	8	4	7	6	8	6	11	13	7.875	4	5	5	4	4	15	6	3	5.75	15	8	14	17	8	14	13	8	12.125	14	9	12	16	16	15	12	19	14.125	2.45652	1.53968	0.858407	0.730159	0.71983	0.703592	1.16495	0.748662	0.768853	Leucine-rich repeat-containing protein 47 OS=Homo sapiens GN=LRRC47 PE=1 SV=1
Q14289	1	1	1	1	1	1	1	3	1.25	1	1	1	1	1	14	1	1	2.625	28	11	25	16	13	22	15	17	18.375	19	25	14	26	16	30	21	20	21.375	8.14286	14.7	0.859649	2.1	0.771392	0.775714	1.16327	0.615132	0.543884	Protein-tyrosine kinase 2-beta OS=Homo sapiens GN=PTK2B PE=1 SV=2
E7EPK1	57	67	85	57	38	45	1	60	51.25	71	62	90	52	80	5	82	33	59.375	16	1	1	20	1	23	1	17	10	1	9	19	23	24	1	15	1	11.625	0.195789	0.195122	0.860215	1.15854	0.813435	0.823401	1.1625	0.781819	0.860399	Septin-7 OS=Homo sapiens GN=SEPT7 PE=1 SV=1
H0YIA8	1	1	1	1	1	1	1	3	1.25	1	1	1	1	1	6	1	1	1.625	6	1	8	1	3	7	5	6	4.625	6	4	5	8	1	8	4	7	5.375	3.30769	3.7	0.860465	1.3	0.802402	0.785526	1.16216	0.724595	0.618592	Protein lin-7 homolog A (Fragment) OS=Homo sapiens GN=LIN7A PE=4 SV=1
B5MCC5	1	1	1	4	1	4	4	1	2.125	1	1	1	1	4	1	1	1	1.375	9	1	6	1	1	1	1	11	3.875	1	1	7	9	1	10	6	1	4.5	3.27273	1.82353	0.861111	0.647059	0.71983	0.703592	1.16129	0.780691	0.808624	Disks large homolog 2 OS=Homo sapiens GN=DLG2 PE=2 SV=3
F5H604	12	8	6	16	8	7	15	7	9.875	10	7	6	3	5	8	9	4	6.5	13	1	16	13	12	11	13	8	10.875	5	7	16	23	14	18	17	1	12.625	1.94231	1.10127	0.861386	0.658228	0.612992	0.645436	1.16092	0.977169	1	CLIP-associating protein 2 OS=Homo sapiens GN=CLASP2 PE=1 SV=1
P17858-2	3	3	4	3	3	1	9	6	4	4	3	6	3	6	11	7	1	5.125	22	11	27	18	5	18	23	19	17.875	8	20	13	32	25	38	15	15	20.75	4.04878	4.46875	0.861446	1.28125	0.763129	0.785269	1.16084	0.760809	0.771549	Isoform 2 of ATP-dependent 6-phosphofructokinase, liver type OS=Homo sapiens GN=PFKL
O75335	1	1	1	1	1	1	1	1	1	1	1	1	1	1	14	1	1	2.625	23	3	21	4	5	9	9	20	11.75	9	23	11	13	15	15	13	10	13.625	5.19048	11.75	0.862385	2.625	0.71983	0.703592	1.15957	0.455819	0.506555	Liprin-alpha-4 OS=Homo sapiens GN=PPFIA4 PE=2 SV=3
Q05586	1	1	1	1	1	1	1	4	1.375	1	1	1	1	3	3	1	1	1.5	10	1	6	1	1	5	5	15	5.5	1	7	6	7	7	12	4	7	6.375	4.25	4	0.862745	1.09091	0.773141	0.781416	1.15909	0.647879	0.6007	Glutamate receptor ionotropic, NMDA 1 OS=Homo sapiens GN=GRIN1 PE=1 SV=1
Q05586-3	1	1	1	1	1	1	1	4	1.375	1	1	1	1	3	3	1	1	1.5	10	1	6	1	1	5	5	15	5.5	1	7	6	7	7	12	4	7	6.375	4.25	4	0.862745	1.09091	0.773141	0.781416	1.15909	0.647879	0.6007	Isoform 2 of Glutamate receptor ionotropic, NMDA 1 OS=Homo sapiens GN=GRIN1
Q05586-5	1	1	1	1	1	1	1	4	1.375	1	1	1	1	3	3	1	1	1.5	10	1	6	1	1	5	5	15	5.5	1	7	6	7	7	12	4	7	6.375	4.25	4	0.862745	1.09091	0.773141	0.781416	1.15909	0.647879	0.6007	Isoform 5 of Glutamate receptor ionotropic, NMDA 1 OS=Homo sapiens GN=GRIN1
Q5VSF9	1	1	1	1	1	1	1	4	1.375	1	1	1	1	3	3	1	1	1.5	10	1	6	1	1	5	5	15	5.5	1	7	6	7	7	12	4	7	6.375	4.25	4	0.862745	1.09091	0.773141	0.781416	1.15909	0.647879	0.6007	Glutamate receptor ionotropic, NMDA 1 OS=Homo sapiens GN=GRIN1 PE=4 SV=2
E9PN83	5	1	1	4	5	4	4	6	3.75	1	4	4	1	1	12	10	3	4.5	1	3	1	7	10	6	9	1	4.75	13	1	1	1	14	1	1	12	5.5	1.22222	1.26667	0.863636	1.2	0.961701	0.950339	1.15789	0.883354	0.868996	Disks large homolog 2 OS=Homo sapiens GN=DLG2 PE=4 SV=1
Q15700	5	1	1	4	5	4	4	6	3.75	1	4	4	1	1	12	10	3	4.5	1	3	1	7	10	6	9	1	4.75	13	1	1	1	14	1	1	12	5.5	1.22222	1.26667	0.863636	1.2	0.961701	0.950339	1.15789	0.883354	0.868996	Disks large homolog 2 OS=Homo sapiens GN=DLG2 PE=1 SV=3
Q8TBX8	1	1	1	1	1	1	1	3	1.25	1	1	1	1	1	7	1	1	1.75	14	6	13	8	9	8	11	7	9.5	6	9	7	11	12	18	10	15	11	6.28571	7.6	0.863636	1.4	0.800924	0.785269	1.15789	0.92587	0.93161	Phosphatidylinositol 5-phosphate 4-kinase type-2 gamma OS=Homo sapiens GN=PIP4K2C PE=1 SV=3
O75334-2	1	1	1	1	1	1	1	1	1	1	1	1	1	1	17	1	1	3	38	1	22	8	8	6	12	32	15.875	15	29	15	17	19	22	15	15	18.375	6.125	15.875	0.863946	3	0.71983	0.703592	1.15748	0.351911	0.463445	Isoform 2 of Liprin-alpha-2 OS=Homo sapiens GN=PPFIA2
Q6VY07	1	1	1	1	1	1	1	1	1	1	1	1	1	1	9	1	1	2	10	1	13	9	8	10	8	11	8.75	6	10	8	11	9	22	7	8	10.125	5.0625	8.75	0.864198	2	0.71983	0.703592	1.15714	0.773146	0.739405	Phosphofurin acidic cluster sorting protein 1 OS=Homo sapiens GN=PACS1 PE=1 SV=2
Q6VY07-2	1	1	1	1	1	1	1	1	1	1	1	1	1	1	8	1	1	1.875	10	1	13	9	8	10	8	11	8.75	6	10	8	11	9	22	7	8	10.125	5.4	8.75	0.864198	1.875	0.71983	0.703592	1.15714	0.773146	0.739405	Isoform 2 of Phosphofurin acidic cluster sorting protein 1 OS=Homo sapiens GN=PACS1
F6SBX2	1	1	1	1	1	1	1	3	1.25	1	1	1	1	1	15	1	1	2.75	25	12	25	9	10	18	17	25	17.625	17	20	16	24	19	31	19	17	20.375	7.40909	14.1	0.865031	2.2	0.771392	0.775714	1.15603	0.437635	0.483268	Isoleucine--tRNA ligase, mitochondrial OS=Homo sapiens GN=IARS2 PE=1 SV=1
Q9NSE4	1	1	1	1	1	1	1	3	1.25	1	1	1	1	1	15	1	1	2.75	26	12	25	9	10	18	17	25	17.75	17	20	16	24	19	32	19	17	20.5	7.45455	14.2	0.865854	2.2	0.771392	0.775714	1.15493	0.438091	0.483268	Isoleucine--tRNA ligase, mitochondrial OS=Homo sapiens GN=IARS2 PE=1 SV=2
P53597	1	1	6	4	6	3	1	11	4.125	1	4	1	1	1	14	1	1	3	34	28	37	20	13	29	29	17	25.875	21	26	26	43	29	39	26	29	29.875	9.95833	6.27273	0.866109	0.727273	0.728482	0.703592	1.15459	0.456767	0.488985	Succinyl-CoA ligase [ADP/GDP-forming] subunit alpha, mitochondrial OS=Homo sapiens GN=SUCLG1 PE=1 SV=4
H3BT82	59	29	75	38	35	49	30	39	44.25	44	61	53	38	44	4	37	64	43.125	12	11	9	8	16	11	13	12	11.5	3	6	11	17	23	13	15	18	13.25	0.307246	0.259887	0.867925	0.974576	0.737022	0.817611	1.15217	0.829214	0.949757	Syntaxin-1B (Fragment) OS=Homo sapiens GN=STX1B PE=3 SV=2
P04792	15	5	1	7	9	7	5	10	7.375	6	15	7	11	7	12	5	14	9.625	31	25	26	39	30	34	36	17	29.75	23	43	41	30	56	36	22	23	34.25	3.55844	4.0339	0.868613	1.30508	0.71983	0.703592	1.15126	0.627912	0.662901	Heat shock protein beta-1 OS=Homo sapiens GN=HSPB1 PE=1 SV=2
B5MDF5	5	6	11	10	5	6	13	4	7.5	9	10	9	8	9	4	7	6	7.75	4	3	8	1	5	7	9	3	5	4	5	5	6	9	5	5	7	5.75	0.741935	0.666667	0.869565	1.03333	0.861533	0.824988	1.15	0.693628	0.543884	GTP-binding nuclear protein Ran OS=Homo sapiens GN=RAN PE=1 SV=1
J3KQE5	5	6	11	10	5	6	13	4	7.5	9	10	9	8	9	4	7	6	7.75	4	3	8	1	5	7	9	3	5	4	5	5	6	9	5	5	7	5.75	0.741935	0.666667	0.869565	1.03333	0.861533	0.824988	1.15	0.693628	0.543884	GTP-binding nuclear protein Ran (Fragment) OS=Homo sapiens GN=RAN PE=1 SV=1
P62826	5	6	11	10	5	6	13	4	7.5	9	10	9	8	9	4	7	6	7.75	4	3	8	1	5	7	9	3	5	4	5	5	6	9	5	5	7	5.75	0.741935	0.666667	0.869565	1.03333	0.861533	0.824988	1.15	0.693628	0.543884	GTP-binding nuclear protein Ran OS=Homo sapiens GN=RAN PE=1 SV=3
Q9NZR1-2	7	7	10	11	11	12	10	12	10	12	15	12	12	10	1	13	12	10.875	5	8	9	7	8	5	4	1	5.875	1	8	7	7	11	6	6	8	6.75	0.62069	0.5875	0.87037	1.0875	0.873022	0.837293	1.14894	0.935075	0.956097	Isoform 2 of Tropomodulin-2 OS=Homo sapiens GN=TMOD2
Q8N3V7-3	11	1	6	1	1	1	1	12	4.25	8	7	9	1	3	4	7	7	5.75	5	1	5	4	1	1	1	9	3.375	4	5	6	1	4	5	1	5	3.875	0.673913	0.794118	0.870968	1.35294	0.71983	0.703592	1.14815	0.75462	0.810811	Isoform 3 of Synaptopodin OS=Homo sapiens GN=SYNPO
O60716-27	1	1	1	1	1	1	1	4	1.375	1	1	1	1	1	1	1	1	1	18	6	1	1	5	1	1	1	4.25	9	10	1	1	15	1	1	1	4.875	4.875	3.09091	0.871795	0.727273	0.729429	0.703592	1.14706	0.867778	0.922719	Isoform 4AC of Catenin delta-1 OS=Homo sapiens GN=CTNND1
J3KRZ2	6	7	1	11	5	1	6	4	5.125	1	4	1	3	1	1	1	1	1.625	4	11	3	6	7	6	3	1	5.125	1	7	6	6	8	5	4	10	5.875	3.61538	1	0.87234	0.317073	0.485305	0.439168	1.14634	0.926812	0.825584	Cytoplasmic dynein 1 light intermediate chain 2 (Fragment) OS=Homo sapiens GN=DYNC1LI2 PE=1 SV=1
Q8WZA2-3	1	1	1	1	1	1	1	1	1	1	1	1	1	1	6	1	1	1.625	12	3	8	1	1	4	4	22	6.875	6	9	4	12	5	18	5	4	7.875	4.84615	6.875	0.873016	1.625	0.71983	0.703592	1.14545	0.567109	0.554587	Isoform 3 of Rap guanine nucleotide exchange factor 4 OS=Homo sapiens GN=RAPGEF4
F8VYN5	1	1	4	1	1	1	3	3	1.875	1	1	1	1	1	7	1	1	1.75	11	8	14	7	4	10	12	3	8.625	6	12	9	13	12	12	6	9	9.875	5.64286	4.6	0.873418	0.933333	0.942393	0.995608	1.14493	0.75462	0.675289	Heterogeneous nuclear ribonucleoprotein A1 (Fragment) OS=Homo sapiens GN=HNRNPA1 PE=1 SV=1
F5H3X0	11	8	6	12	8	7	13	5	8.75	10	1	6	1	1	5	6	3	4.125	10	8	12	12	11	8	8	7	9.5	3	5	14	19	11	13	13	9	10.875	2.63636	1.08571	0.873563	0.471429	0.420588	0.436033	1.14474	0.794692	0.831621	CLIP-associating protein 2 OS=Homo sapiens GN=CLASP2 PE=1 SV=1
B4DY72	20	19	31	1	20	14	20	19	18	29	21	26	18	32	4	23	1	19.25	4	9	9	6	7	3	7	4	6.125	4	6	7	5	11	5	9	9	7	0.363636	0.340278	0.875	1.06944	0.909429	0.935703	1.14286	0.888692	0.862309	Heat shock protein 105 kDa OS=Homo sapiens GN=HSPH1 PE=1 SV=1
E3W994	12	8	6	16	8	7	15	7	9.875	10	7	6	3	5	8	9	4	6.5	13	12	16	13	12	11	13	8	12.25	5	7	16	23	14	18	17	12	14	2.15385	1.24051	0.875	0.658228	0.612992	0.645436	1.14286	0.869898	0.982473	CLIP-associating protein 2 OS=Homo sapiens GN=CLASP2 PE=1 SV=2
P08237-3	9	11	28	9	8	8	10	16	12.375	25	16	19	10	22	4	23	1	15	6	6	11	6	1	7	7	5	6.125	3	4	1	9	18	9	6	6	7	0.466667	0.494949	0.875	1.21212	0.89824	0.875807	1.14286	0.88511	0.883044	Isoform 3 of ATP-dependent 6-phosphofructokinase, muscle type OS=Homo sapiens GN=PFKM
A2A274	111	90	127	56	54	78	66	105	85.875	122	103	112	79	114	4	117	73	90.5	8	14	9	8	16	9	8	6	9.75	5	6	7	12	14	19	14	12	11.125	0.122928	0.113537	0.876404	1.05386	0.73409	0.822512	1.14103	0.93165	0.994704	Aconitate hydratase, mitochondrial OS=Homo sapiens GN=ACO2 PE=1 SV=1
Q99798	111	90	127	56	54	78	66	105	85.875	123	103	112	79	114	4	117	73	90.625	8	14	9	8	16	9	8	6	9.75	5	6	7	12	14	19	14	12	11.125	0.122759	0.113537	0.876404	1.05531	0.73409	0.822985	1.14103	0.93165	0.994704	Aconitate hydratase, mitochondrial OS=Homo sapiens GN=ACO2 PE=1 SV=2
Q14103	4	1	5	8	1	1	8	3	3.875	1	1	1	4	5	1	3	1	2.125	11	4	13	1	1	8	5	7	6.25	4	7	8	10	7	13	3	5	7.125	3.35294	1.6129	0.877193	0.548387	0.71983	0.773504	1.14	0.725044	0.675289	Heterogeneous nuclear ribonucleoprotein D0 OS=Homo sapiens GN=HNRNPD PE=1 SV=1
Q14103-3	4	1	5	8	1	1	8	3	3.875	1	1	1	4	5	1	3	1	2.125	11	4	13	1	1	8	5	7	6.25	4	7	8	10	7	13	3	5	7.125	3.35294	1.6129	0.877193	0.548387	0.71983	0.773504	1.14	0.725044	0.675289	Isoform 3 of Heterogeneous nuclear ribonucleoprotein D0 OS=Homo sapiens GN=HNRNPD
Q14289-2	1	1	1	1	1	1	1	3	1.25	1	1	1	1	1	12	1	1	2.375	25	11	24	16	13	22	15	17	17.875	19	22	14	23	16	29	20	20	20.375	8.57895	14.3	0.877301	1.9	0.773141	0.777574	1.13986	0.67591	0.621324	Isoform 2 of Protein-tyrosine kinase 2-beta OS=Homo sapiens GN=PTK2B
B7Z8Q0	4	1	1	3	6	1	3	6	3.125	1	5	1	3	1	41	1	4	7.125	36	26	36	37	28	26	29	54	34	46	44	34	33	38	46	33	36	38.75	5.4386	10.88	0.877419	2.28	0.909429	0.868921	1.13971	0.507756	0.543884	Protein kinase C gamma type OS=Homo sapiens GN=PRKCG PE=1 SV=1
J3KNB0	1	1	1	1	1	1	1	1	1	1	1	1	1	1	18	1	1	3.125	25	1	19	3	12	8	10	52	16.25	20	23	14	27	13	21	14	16	18.5	5.92	16.25	0.878378	3.125	0.71983	0.703592	1.13846	0.327537	0.431924	F-box only protein 41 OS=Homo sapiens GN=FBXO41 PE=4 SV=1
Q01518	5	14	8	12	5	4	12	7	8.375	5	6	11	3	6	6	3	3	5.375	15	8	11	5	5	9	7	5	8.125	5	7	6	11	8	20	8	9	9.25	1.72093	0.970149	0.878378	0.641791	0.71983	0.703592	1.13846	0.994213	1	Adenylyl cyclase-associated protein 1 OS=Homo sapiens GN=CAP1 PE=1 SV=5
Q8TF61	1	1	1	1	1	1	1	1	1	1	1	1	1	1	18	1	1	3.125	25	1	19	3	12	8	10	52	16.25	20	23	14	27	13	21	14	16	18.5	5.92	16.25	0.878378	3.125	0.71983	0.703592	1.13846	0.327537	0.431924	F-box only protein 41 OS=Homo sapiens GN=FBXO41 PE=2 SV=5
P13639	25	21	26	25	26	25	29	33	26.25	23	36	28	23	24	20	21	29	25.5	40	19	63	12	20	39	37	38	33.5	24	22	35	53	42	51	37	41	38.125	1.4951	1.27619	0.878689	0.971429	0.814138	0.894596	1.13806	0.422806	0.473753	Elongation factor 2 OS=Homo sapiens GN=EEF2 PE=1 SV=4
O95886	1	1	1	1	1	1	1	1	1	1	1	1	1	1	16	1	1	2.875	19	4	12	6	7	6	6	27	10.875	19	21	14	9	12	10	6	8	12.375	4.30435	10.875	0.878788	2.875	0.71983	0.703592	1.13793	0.717114	0.721229	Disks large-associated protein 3 OS=Homo sapiens GN=DLGAP3 PE=1 SV=3
Q86UR5-6	1	1	1	1	1	1	1	1	1	1	1	1	1	1	10	1	1	2.125	14	1	8	1	12	3	1	11	6.375	13	14	6	8	1	11	4	1	7.25	3.41176	6.375	0.87931	2.125	0.71983	0.703592	1.13725	0.801894	0.721229	Isoform 6 of Regulating synaptic membrane exocytosis protein 1 OS=Homo sapiens GN=RIMS1
P07585	1	1	1	1	1	1	1	1	1	1	1	1	1	1	5	1	1	1.5	4	1	1	1	1	1	1	12	2.75	5	6	1	1	1	1	7	3	3.125	2.08333	2.75	0.88	1.5	0.71983	0.703592	1.13636	0.710197	0.671984	Decorin OS=Homo sapiens GN=DCN PE=1 SV=1
Q8N2F6-2	1	1	1	1	1	1	1	1	1	1	1	1	1	1	7	1	1	1.75	6	4	9	5	5	4	6	5	5.5	9	5	5	7	4	11	4	5	6.25	3.57143	5.5	0.88	1.75	0.71983	0.703592	1.13636	0.973063	0.856565	Isoform 2 of Armadillo repeat-containing protein 10 OS=Homo sapiens GN=ARMC10
P67775	13	8	13	13	6	11	9	7	10	7	13	8	6	16	7	12	6	9.375	14	12	18	9	11	14	13	12	12.875	13	13	13	17	17	16	13	15	14.625	1.56	1.2875	0.880342	0.9375	0.812219	0.822985	1.13592	0.643238	0.647885	Serine/threonine-protein phosphatase 2A catalytic subunit alpha isoform OS=Homo sapiens GN=PPP2CA PE=1 SV=1
Q92598-4	21	20	35	21	22	15	24	23	22.625	34	24	30	19	34	4	26	22	24.125	4	10	11	8	8	4	9	5	7.375	5	6	9	6	13	8	10	10	8.375	0.34715	0.325967	0.880597	1.0663	0.802402	0.866656	1.13559	0.905868	0.831621	Isoform 4 of Heat shock protein 105 kDa OS=Homo sapiens GN=HSPH1
Q9Y6V0	3	1	5	1	1	1	1	1	1.75	1	3	5	3	1	28	1	1	5.375	40	5	33	10	14	12	10	46	21.25	26	19	20	31	21	41	17	18	24.125	4.48837	12.1429	0.880829	3.07143	0.71983	0.703592	1.13529	0.327537	0.474366	Protein piccolo OS=Homo sapiens GN=PCLO PE=1 SV=4
Q9Y6V0-5	3	1	5	1	1	1	1	1	1.75	1	3	5	3	1	29	1	1	5.5	41	5	35	10	15	13	11	48	22.25	28	20	21	32	23	42	18	18	25.25	4.59091	12.7143	0.881188	3.14286	0.71983	0.703592	1.13483	0.331523	0.47678	Isoform 5 of Protein piccolo OS=Homo sapiens GN=PCLO
Q9H4G0-3	1	4	5	1	1	1	1	1	1.875	8	1	1	1	1	48	9	1	8.75	51	30	58	44	30	50	45	49	44.625	1	52	50	61	56	76	54	55	50.625	5.78571	23.8	0.881481	4.66667	0.71983	0.703592	1.13445	0.658935	0.755742	Isoform 3 of Band 4.1-like protein 1 OS=Homo sapiens GN=EPB41L1
B4E049	17	11	18	12	9	17	12	17	14.125	17	18	20	13	19	1	22	14	15.5	4	6	8	1	6	1	3	1	3.75	1	3	4	6	8	5	1	6	4.25	0.274194	0.265487	0.882353	1.09735	0.793016	0.791971	1.13333	0.905339	0.96502	Septin-6 OS=Homo sapiens GN=SEPT6 PE=1 SV=1
E9PFR3	1	1	1	1	1	1	1	1	1	1	1	1	1	1	10	1	1	2.125	16	8	17	7	6	12	13	11	11.25	6	11	10	17	15	19	12	12	12.75	6	11.25	0.882353	2.125	0.71983	0.703592	1.13333	0.754985	0.792258	Serine/threonine-protein phosphatase 2A 56 kDa regulatory subunit delta isoform OS=Homo sapiens GN=PPP2R5D PE=1 SV=1
E9PMD7	1	1	3	1	1	1	1	1	1.25	1	1	3	1	1	3	1	1	1.5	6	5	11	3	1	5	6	8	5.625	4	1	7	8	9	11	6	5	6.375	4.25	4.5	0.882353	1.2	0.737022	0.703592	1.13333	0.93165	0.99397	Serine/threonine-protein phosphatase (Fragment) OS=Homo sapiens GN=PPP1CA PE=1 SV=1
H0Y8C4	1	1	1	1	1	1	1	1	1	1	1	1	1	1	10	1	1	2.125	16	8	17	7	6	12	13	11	11.25	6	11	10	17	15	19	12	12	12.75	6	11.25	0.882353	2.125	0.71983	0.703592	1.13333	0.754985	0.792258	Serine/threonine-protein phosphatase 2A 56 kDa regulatory subunit delta isoform (Fragment) OS=Homo sapiens GN=PPP2R5D PE=1 SV=1
Q14738	1	1	1	1	1	1	1	1	1	1	1	1	1	1	10	1	1	2.125	16	8	17	7	6	12	13	11	11.25	6	11	10	17	15	19	12	12	12.75	6	11.25	0.882353	2.125	0.71983	0.703592	1.13333	0.754985	0.792258	Serine/threonine-protein phosphatase 2A 56 kDa regulatory subunit delta isoform OS=Homo sapiens GN=PPP2R5D PE=1 SV=1
Q14738-2	1	1	1	1	1	1	1	1	1	1	1	1	1	1	10	1	1	2.125	16	8	17	7	6	12	13	11	11.25	6	11	10	17	15	19	12	12	12.75	6	11.25	0.882353	2.125	0.71983	0.703592	1.13333	0.754985	0.792258	Isoform Delta-2 of Serine/threonine-protein phosphatase 2A 56 kDa regulatory subunit delta isoform OS=Homo sapiens GN=PPP2R5D
Q14738-3	1	1	1	1	1	1	1	1	1	1	1	1	1	1	10	1	1	2.125	16	8	17	7	6	12	13	11	11.25	6	11	10	17	15	19	12	12	12.75	6	11.25	0.882353	2.125	0.71983	0.703592	1.13333	0.754985	0.792258	Isoform Delta-3 of Serine/threonine-protein phosphatase 2A 56 kDa regulatory subunit delta isoform OS=Homo sapiens GN=PPP2R5D
Q15042-3	1	1	1	1	1	1	1	1	1	1	1	1	1	1	5	1	1	1.5	18	7	20	7	6	5	7	20	11.25	10	8	7	17	13	26	11	10	12.75	8.5	11.25	0.882353	1.5	0.71983	0.703592	1.13333	0.722249	0.742413	Isoform 2 of Rab3 GTPase-activating protein catalytic subunit OS=Homo sapiens GN=RAB3GAP1
P62714	13	8	12	13	6	11	9	8	10	8	13	8	7	16	8	11	6	9.625	13	12	16	8	11	14	13	11	12.25	13	13	12	15	17	14	12	15	13.875	1.44156	1.225	0.882883	0.9625	0.865031	0.878007	1.13265	0.754834	0.740337	Serine/threonine-protein phosphatase 2A catalytic subunit beta isoform OS=Homo sapiens GN=PPP2CB PE=1 SV=1
Q05586-2	1	1	1	1	1	1	1	4	1.375	1	1	1	1	3	1	1	1	1.25	9	1	5	1	1	5	4	12	4.75	1	5	5	7	6	11	3	5	5.375	4.3	3.45455	0.883721	0.909091	0.966671	1	1.13158	0.737282	0.700127	Isoform 1 of Glutamate receptor ionotropic, NMDA 1 OS=Homo sapiens GN=GRIN1
Q92598	23	20	37	22	22	15	25	24	23.5	35	26	31	20	35	4	28	23	25.25	4	10	11	8	9	5	9	5	7.625	5	6	9	7	14	8	10	10	8.625	0.341584	0.324468	0.884058	1.07447	0.806182	0.882063	1.13115	0.931157	0.868756	Heat shock protein 105 kDa OS=Homo sapiens GN=HSPH1 PE=1 SV=1
Q92598-2	23	20	37	22	22	15	25	24	23.5	35	26	31	20	35	4	28	23	25.25	4	10	11	8	9	5	9	5	7.625	5	6	9	7	14	8	10	10	8.625	0.341584	0.324468	0.884058	1.07447	0.806182	0.882063	1.13115	0.931157	0.868756	Isoform Beta of Heat shock protein 105 kDa OS=Homo sapiens GN=HSPH1
Q92598-3	23	20	37	22	22	15	25	24	23.5	35	26	30	20	35	4	28	23	25.125	4	10	11	8	9	5	9	5	7.625	5	6	9	7	14	8	10	10	8.625	0.343284	0.324468	0.884058	1.06915	0.802402	0.875164	1.13115	0.931157	0.868756	Isoform 3 of Heat shock protein 105 kDa OS=Homo sapiens GN=HSPH1
Q15042-4	1	1	1	1	1	1	1	1	1	1	1	1	1	1	5	1	1	1.5	16	7	19	7	5	5	6	19	10.5	10	8	7	15	13	23	9	10	11.875	7.91667	10.5	0.884211	1.5	0.71983	0.703592	1.13095	0.691644	0.700127	Isoform 3 of Rab3 GTPase-activating protein catalytic subunit OS=Homo sapiens GN=RAB3GAP1
P17858	4	4	5	4	3	1	10	8	4.875	5	4	7	4	7	14	8	3	6.5	28	15	31	20	6	23	30	23	22	10	26	15	35	29	44	19	21	24.875	3.82692	4.51282	0.884422	1.33333	0.71983	0.703592	1.13068	0.709309	0.729971	ATP-dependent 6-phosphofructokinase, liver type OS=Homo sapiens GN=PFKL PE=1 SV=6
Q9Y6V0-2	3	1	5	1	1	1	1	1	1.75	1	3	5	3	1	29	1	1	5.5	41	5	35	10	15	13	11	48	22.25	28	20	20	32	23	42	18	18	25.125	4.56818	12.7143	0.885572	3.14286	0.71983	0.703592	1.12921	0.341331	0.488408	Isoform 2 of Protein piccolo OS=Homo sapiens GN=PCLO
B1APN9	1	1	1	1	1	1	1	1	1	1	1	1	1	1	13	1	1	2.5	23	3	22	4	5	8	9	19	11.625	9	22	10	14	14	15	12	9	13.125	5.25	11.625	0.885714	2.5	0.71983	0.703592	1.12903	0.493293	0.543884	Liprin-alpha-4 OS=Homo sapiens GN=PPFIA4 PE=4 SV=2
H0Y7S3	47	20	68	17	18	36	11	32	31.125	51	38	40	30	38	1	44	27	33.625	1	1	1	4	6	1	1	1	2	1	1	1	1	11	1	1	1	2.25	0.0669145	0.064257	0.888889	1.08032	0.850938	0.88581	1.125	0.896875	0.797549	Plasma membrane calcium-transporting ATPase 4 (Fragment) OS=Homo sapiens GN=ATP2B2 PE=1 SV=1
H0Y9H3	1	1	1	1	1	1	1	1	1	1	1	1	1	1	1	3	1	1.25	1	5	10	1	1	9	8	5	5	1	9	1	9	8	9	1	7	5.625	4.5	5	0.888889	1.25	0.71983	0.703592	1.125	0.962098	0.974303	Mitogen-activated protein kinase 10 (Fragment) OS=Homo sapiens GN=MAPK10 PE=4 SV=1
Q01814	50	22	1	17	19	41	11	36	24.625	56	1	44	33	43	1	48	31	32.125	1	1	1	4	6	1	1	1	2	1	1	1	1	11	1	1	1	2.25	0.0700389	0.0812183	0.888889	1.30457	0.914689	0.956344	1.125	0.896875	0.797549	Plasma membrane calcium-transporting ATPase 2 OS=Homo sapiens GN=ATP2B2 PE=1 SV=2
Q01814-3	49	21	72	16	19	40	11	34	32.75	53	38	43	31	42	1	48	29	35.625	1	1	1	4	6	1	1	1	2	1	1	1	1	11	1	1	1	2.25	0.0631579	0.0610687	0.888889	1.08779	0.854662	0.890154	1.125	0.896875	0.797549	Isoform YA of Plasma membrane calcium-transporting ATPase 2 OS=Homo sapiens GN=ATP2B2
Q01814-4	50	1	73	1	19	1	11	1	19.625	54	1	1	1	1	1	1	1	7.625	1	1	1	4	6	1	1	1	2	1	1	1	1	11	1	1	1	2.25	0.295082	0.101911	0.888889	0.388535	0.71983	0.703592	1.125	0.896875	0.797549	Isoform ZA of Plasma membrane calcium-transporting ATPase 2 OS=Homo sapiens GN=ATP2B2
Q01814-5	48	1	71	1	19	1	11	1	19.125	52	1	1	32	1	1	46	1	16.875	1	1	1	4	6	1	1	1	2	1	1	1	1	11	1	1	1	2.25	0.133333	0.104575	0.888889	0.882353	0.879558	0.896171	1.125	0.896875	0.797549	Isoform YB of Plasma membrane calcium-transporting ATPase 2 OS=Homo sapiens GN=ATP2B2
Q01814-6	49	1	72	1	19	1	11	1	19.375	53	1	1	1	1	1	1	1	7.5	1	1	1	4	6	1	1	1	2	1	1	1	1	11	1	1	1	2.25	0.3	0.103226	0.888889	0.387097	0.71983	0.703592	1.125	0.896875	0.797549	Isoform ZB of Plasma membrane calcium-transporting ATPase 2 OS=Homo sapiens GN=ATP2B2
Q01814-7	52	22	75	17	19	41	11	36	34.125	58	42	44	1	43	1	51	31	33.875	1	1	1	4	6	1	1	1	2	1	1	1	1	11	1	1	1	2.25	0.0664207	0.0586081	0.888889	0.992674	0.71983	0.711853	1.125	0.896875	0.797549	Isoform XA of Plasma membrane calcium-transporting ATPase 2 OS=Homo sapiens GN=ATP2B2
Q01814-8	51	22	74	17	19	41	11	36	33.875	57	42	44	33	43	1	49	31	37.5	1	1	1	4	6	1	1	1	2	1	1	1	1	11	1	1	1	2.25	0.06	0.0590406	0.888889	1.10701	0.853475	0.892326	1.125	0.896875	0.797549	Isoform XB of Plasma membrane calcium-transporting ATPase 2 OS=Homo sapiens GN=ATP2B2
Q8N5S9-2	1	1	1	1	1	1	1	1	1	1	1	1	1	1	25	1	1	4	30	6	32	15	10	18	23	18	19	21	33	13	22	22	23	20	17	21.375	5.34375	19	0.888889	4	0.71983	0.703592	1.125	0.621401	0.657491	Isoform 2 of Calcium/calmodulin-dependent protein kinase kinase 1 OS=Homo sapiens GN=CAMKK1
P36873-2	1	4	3	1	1	1	4	1	2	3	1	3	1	1	4	3	1	2.125	9	5	17	4	3	7	10	10	8.125	5	6	8	14	11	16	7	6	9.125	4.29412	4.0625	0.890411	1.0625	0.822394	0.866656	1.12308	0.801609	0.742413	Isoform Gamma-2 of Serine/threonine-protein phosphatase PP1-gamma catalytic subunit OS=Homo sapiens GN=PPP1CC
P36915	3	1	1	4	1	1	3	5	2.375	1	4	1	1	1	34	1	1	5.5	28	20	23	17	23	25	25	18	22.375	27	28	28	24	23	25	23	23	25.125	4.56818	9.42105	0.890547	2.31579	0.95954	0.967807	1.12291	0.631483	0.543884	Guanine nucleotide-binding protein-like 1 OS=Homo sapiens GN=GNL1 PE=1 SV=2
E9PB94	1	1	1	1	1	1	1	1	1	1	1	1	1	1	6	1	1	1.625	13	3	8	1	1	4	4	23	7.125	6	9	4	12	5	18	6	4	8	4.92308	7.125	0.890625	1.625	0.71983	0.703592	1.12281	0.561448	0.554587	Rap guanine nucleotide exchange factor 4 OS=Homo sapiens GN=RAPGEF4 PE=4 SV=1
Q14155-1	1	1	1	1	1	1	1	1	1	1	1	1	1	1	10	1	1	2.125	17	6	14	9	12	12	14	14	12.25	9	12	15	17	15	18	14	10	13.75	6.47059	12.25	0.890909	2.125	0.71983	0.703592	1.12245	0.802872	0.846322	Isoform 1 of Rho guanine nucleotide exchange factor 7 OS=Homo sapiens GN=ARHGEF7
Q9H2X9	5	1	5	1	1	1	1	3	2.25	6	4	3	1	1	4	5	1	3.125	23	1	34	1	3	20	23	26	16.375	4	19	7	32	19	35	22	9	18.375	5.88	7.27778	0.891156	1.38889	0.71983	0.703592	1.12214	0.585165	0.539692	Solute carrier family 12 member 5 OS=Homo sapiens GN=SLC12A5 PE=2 SV=3
Q9H2X9-2	5	1	5	1	1	1	1	3	2.25	6	4	3	1	1	4	5	1	3.125	23	1	34	1	3	20	23	26	16.375	4	19	7	32	19	35	22	9	18.375	5.88	7.27778	0.891156	1.38889	0.71983	0.703592	1.12214	0.585165	0.539692	Isoform 2 of Solute carrier family 12 member 5 OS=Homo sapiens GN=SLC12A5
Q5TH69	1	1	1	1	3	1	4	1	1.625	1	1	1	1	1	5	1	1	1.5	12	5	12	4	6	7	7	13	8.25	1	8	8	8	12	18	10	9	9.25	6.16667	5.07692	0.891892	0.923077	0.966671	0.934018	1.12121	0.895458	0.781911	Brefeldin A-inhibited guanine nucleotide-exchange protein 3 OS=Homo sapiens GN=ARFGEF3 PE=1 SV=3
Q01518-2	5	11	7	10	5	4	11	7	7.5	5	5	10	3	4	6	3	3	4.875	14	8	10	5	4	7	6	4	7.25	5	6	6	9	5	18	7	9	8.125	1.66667	0.966667	0.892308	0.65	0.705636	0.656864	1.12069	0.995909	1	Isoform 2 of Adenylyl cyclase-associated protein 1 OS=Homo sapiens GN=CAP1
H0Y8G5	4	1	5	7	1	1	8	3	3.75	1	1	1	4	5	1	3	1	2.125	11	4	13	1	1	8	5	7	6.25	4	7	8	10	7	12	3	5	7	3.29412	1.66667	0.892857	0.566667	0.71983	0.781416	1.12	0.74477	0.690183	Heterogeneous nuclear ribonucleoprotein D0 (Fragment) OS=Homo sapiens GN=HNRNPD PE=1 SV=2
Q00577	12	8	23	12	8	6	7	13	11.125	12	10	15	8	16	16	13	10	12.5	27	14	25	13	11	20	24	16	18.75	12	19	18	32	24	28	16	19	21	1.68	1.68539	0.892857	1.1236	0.723148	0.703592	1.12	0.605606	0.629987	Transcriptional activator protein Pur-alpha OS=Homo sapiens GN=PURA PE=1 SV=2
Q12906-6	1	3	1	1	1	4	6	1	2.25	1	3	6	6	3	4	4	1	3.5	7	1	1	3	6	1	5	1	3.125	1	7	1	1	5	6	1	6	3.5	1	1.38889	0.892857	1.55556	0.71983	0.703592	1.12	0.994213	0.928966	Isoform 6 of Interleukin enhancer-binding factor 3 OS=Homo sapiens GN=ILF3
Q12906-7	1	3	1	1	1	4	6	1	2.25	1	3	6	6	3	4	4	1	3.5	7	1	1	3	6	1	5	1	3.125	1	7	1	1	5	6	1	6	3.5	1	1.38889	0.892857	1.55556	0.71983	0.703592	1.12	0.994213	0.928966	Isoform 7 of Interleukin enhancer-binding factor 3 OS=Homo sapiens GN=ILF3
Q9P1Y5	1	1	1	1	1	1	1	1	1	1	4	1	1	1	14	1	1	3	18	3	22	12	9	11	11	15	12.625	16	16	14	15	11	17	14	10	14.125	4.70833	12.625	0.893805	3	0.71983	0.703592	1.11881	0.722249	0.691599	Calmodulin-regulated spectrin-associated protein 3 OS=Homo sapiens GN=CAMSAP3 PE=1 SV=2
Q15700-3	5	1	6	4	5	4	4	6	4.375	6	4	4	1	6	12	10	3	5.75	21	3	18	7	10	6	9	28	12.75	13	1	18	18	14	26	12	12	14.25	2.47826	2.91429	0.894737	1.31429	0.791284	0.875164	1.11765	0.852616	0.958043	Isoform 3 of Disks large homolog 2 OS=Homo sapiens GN=DLG2
O14994	20	1	8	4	9	1	1	10	6.75	10	15	4	6	9	26	7	17	11.75	32	7	40	31	27	19	21	20	24.625	28	32	25	24	25	33	22	31	27.5	2.34043	3.64815	0.895455	1.74074	0.705636	0.696684	1.11675	0.531028	0.554587	Synapsin-3 OS=Homo sapiens GN=SYN3 PE=1 SV=2
B7Z264	5	1	6	4	5	4	4	6	4.375	6	4	4	1	6	12	10	3	5.75	21	3	18	7	10	6	9	29	12.875	13	1	18	19	14	26	12	12	14.375	2.5	2.94286	0.895652	1.31429	0.791284	0.875164	1.1165	0.842511	0.952356	Disks large homolog 2 OS=Homo sapiens GN=DLG2 PE=2 SV=1
B7ZCA0	1	1	1	1	1	1	1	1	1	1	1	1	1	1	33	1	1	5	68	5	55	11	34	31	30	94	41	37	63	38	47	39	70	36	36	45.75	9.15	41	0.896175	5	0.71983	0.703592	1.11585	0.40796	0.461318	Ras/Rap GTPase-activating protein SynGAP (Fragment) OS=Homo sapiens GN=SYNGAP1 PE=4 SV=2
Q9Y4I1-2	11	1	5	3	5	5	5	19	6.75	10	12	6	3	7	31	11	6	10.75	59	47	84	48	37	47	55	48	53.125	30	58	52	66	57	92	57	62	59.25	5.51163	7.87037	0.896624	1.59259	0.71983	0.703592	1.11529	0.30623	0.310814	Isoform 2 of Unconventional myosin-Va OS=Homo sapiens GN=MYO5A
F5H157	8	6	11	7	3	6	7	8	7	7	8	7	4	8	3	13	7	7.125	6	4	8	3	3	4	3	4	4.375	3	1	4	6	7	8	5	5	4.875	0.684211	0.625	0.897436	1.01786	0.91774	0.90994	1.11429	0.977169	0.893585	Ras-related protein Rab-35 (Fragment) OS=Homo sapiens GN=RAB35 PE=1 SV=1
Q15286	8	6	11	7	3	6	7	8	7	7	8	7	4	8	3	13	7	7.125	6	4	8	3	3	4	3	4	4.375	3	1	4	6	7	8	5	5	4.875	0.684211	0.625	0.897436	1.01786	0.91774	0.90994	1.11429	0.977169	0.893585	Ras-related protein Rab-35 OS=Homo sapiens GN=RAB35 PE=1 SV=1
Q9P1Y5-2	1	1	1	1	1	1	1	1	1	1	4	1	1	1	14	1	1	3	19	3	23	12	10	11	11	16	13.125	16	16	14	16	11	18	15	11	14.625	4.875	13.125	0.897436	3	0.71983	0.703592	1.11429	0.711193	0.68096	Isoform 2 of Calmodulin-regulated spectrin-associated protein 3 OS=Homo sapiens GN=CAMSAP3
Q96PV0-2	1	1	1	1	1	1	1	1	1	1	1	1	1	1	30	1	1	4.625	65	5	54	10	34	31	30	96	40.625	37	61	37	47	39	71	36	34	45.25	9.78378	40.625	0.89779	4.625	0.71983	0.703592	1.11385	0.40138	0.464282	Isoform 2 of Ras/Rap GTPase-activating protein SynGAP OS=Homo sapiens GN=SYNGAP1
F5H4R9	10	9	9	11	15	8	16	19	12.125	6	11	6	1	1	50	1	1	9.625	84	42	78	51	45	49	57	34	55	53	73	58	58	56	62	63	66	61.125	6.35065	4.53608	0.899796	0.793814	0.514738	0.678823	1.11136	0.20696	0.199615	Dynamin-2 OS=Homo sapiens GN=DNM2 PE=1 SV=1
O15083	1	1	1	1	1	1	1	1	1	1	1	1	1	1	7	1	1	1.75	19	1	9	4	4	3	4	19	7.875	8	9	5	15	6	17	6	4	8.75	5	7.875	0.9	1.75	0.71983	0.703592	1.11111	0.655528	0.577922	ERC protein 2 OS=Homo sapiens GN=ERC2 PE=1 SV=3
Q5JVV3	3	1	1	5	4	1	1	4	2.5	1	1	1	1	1	4	3	3	1.875	1	1	1	7	11	1	1	4	3.375	4	5	7	4	1	5	1	3	3.75	2	1.35	0.9	0.75	0.865031	0.910472	1.11111	0.773132	0.86354	Actin-binding LIM protein 1 OS=Homo sapiens GN=ABLIM1 PE=1 SV=1
Q96PV0	1	1	1	1	1	1	1	1	1	1	1	1	1	1	33	1	1	5	70	5	56	11	35	32	31	102	42.75	39	65	39	49	40	75	37	36	47.5	9.5	42.75	0.9	5	0.71983	0.703592	1.11111	0.409658	0.474366	Ras/Rap GTPase-activating protein SynGAP OS=Homo sapiens GN=SYNGAP1 PE=1 SV=4
Q9BX66-10	7	1	1	1	1	1	1	1	1.75	1	3	1	3	1	7	1	3	2.5	9	3	4	3	5	1	1	10	4.5	6	7	1	5	7	5	8	1	5	2	2.57143	0.9	1.42857	0.71983	0.703592	1.11111	0.864119	0.883606	Isoform 10 of Sorbin and SH3 domain-containing protein 1 OS=Homo sapiens GN=SORBS1
Q9Y4I1	11	1	5	3	5	5	5	19	6.75	10	12	6	3	7	31	11	6	10.75	59	47	83	48	37	47	55	48	53	30	57	52	65	57	91	57	62	58.875	5.47674	7.85185	0.900212	1.59259	0.71983	0.703592	1.11085	0.322618	0.322685	Unconventional myosin-Va OS=Homo sapiens GN=MYO5A PE=1 SV=2
F8VP47	12	4	6	1	5	1	1	10	5	1	5	3	1	1	41	9	4	8.125	63	23	59	15	22	17	24	40	32.875	56	38	29	37	15	52	30	35	36.5	4.49231	6.575	0.900685	1.625	0.968828	0.956134	1.11027	0.830862	0.721229	Rabphilin-3A OS=Homo sapiens GN=RPH3A PE=4 SV=1
Q13131	1	1	1	1	1	1	1	1	1	1	1	1	1	1	5	1	1	1.5	8	6	8	5	4	8	6	10	6.875	7	8	4	10	8	12	6	6	7.625	5.08333	6.875	0.901639	1.5	0.71983	0.703592	1.10909	0.987187	1	5&#039;-AMP-activated protein kinase catalytic subunit alpha-1 OS=Homo sapiens GN=PRKAA1 PE=1 SV=4
Q13131-2	1	1	1	1	1	1	1	1	1	1	1	1	1	1	5	1	1	1.5	8	6	8	5	4	8	6	10	6.875	7	8	4	10	8	12	6	6	7.625	5.08333	6.875	0.901639	1.5	0.71983	0.703592	1.10909	0.987187	1	Isoform 2 of 5&#039;-AMP-activated protein kinase catalytic subunit alpha-1 OS=Homo sapiens GN=PRKAA1
F5H5C4	4	1	1	3	6	1	3	6	3.125	1	5	1	3	1	46	1	5	7.875	41	29	43	39	31	30	33	67	39.125	51	53	36	38	41	51	37	40	43.375	5.50794	12.52	0.902017	2.52	0.891697	0.852113	1.10863	0.537025	0.582106	Protein kinase C OS=Homo sapiens GN=PRKCG PE=1 SV=1
P05129	4	1	1	3	6	1	3	6	3.125	1	5	3	3	1	45	1	5	8	41	29	43	40	31	30	33	67	39.25	51	53	36	38	42	51	37	40	43.5	5.4375	12.56	0.902299	2.56	0.811561	0.805267	1.10828	0.533053	0.57584	Protein kinase C gamma type OS=Homo sapiens GN=PRKCG PE=1 SV=3
P04899-2	19	17	20	17	10	8	24	13	16	19	18	20	12	17	5	22	10	15.375	11	12	14	13	18	16	16	12	14	6	9	17	21	21	28	16	6	15.5	1.00813	0.875	0.903226	0.960938	0.71983	0.703592	1.10714	0.752892	0.837364	Isoform 2 of Guanine nucleotide-binding protein G(i) subunit alpha-2 OS=Homo sapiens GN=GNAI2
Q8TDJ6	7	1	7	1	1	1	1	9	3.5	9	8	4	1	5	10	11	5	6.625	23	8	31	6	10	15	10	19	15.25	7	11	9	24	17	36	16	15	16.875	2.54717	4.35714	0.903704	1.89286	0.537323	0.529283	1.10656	0.775035	0.840574	DmX-like protein 2 OS=Homo sapiens GN=DMXL2 PE=1 SV=2
Q8TDJ6-3	7	1	7	1	1	1	1	9	3.5	9	8	4	1	5	10	11	5	6.625	23	8	31	6	10	15	10	19	15.25	7	11	9	24	17	36	16	15	16.875	2.54717	4.35714	0.903704	1.89286	0.537323	0.529283	1.10656	0.775035	0.840574	Isoform 3 of DmX-like protein 2 OS=Homo sapiens GN=DMXL2
P50570-3	10	9	9	11	15	8	16	19	12.125	6	11	6	1	1	50	1	1	9.625	84	42	79	51	45	49	57	35	55.25	53	73	58	58	56	62	63	66	61.125	6.35065	4.5567	0.903885	0.793814	0.514738	0.678823	1.10633	0.210518	0.206536	Isoform 3 of Dynamin-2 OS=Homo sapiens GN=DNM2
P50570-4	10	9	9	11	15	8	16	19	12.125	6	11	6	1	1	50	1	1	9.625	84	42	79	51	45	49	57	35	55.25	53	73	58	58	56	62	63	66	61.125	6.35065	4.5567	0.903885	0.793814	0.514738	0.678823	1.10633	0.210518	0.206536	Isoform 4 of Dynamin-2 OS=Homo sapiens GN=DNM2
P78352-3	4	1	5	3	3	3	1	10	3.75	9	6	1	3	5	39	6	4	9.125	75	6	62	21	33	36	35	90	44.75	37	56	36	53	54	70	45	45	49.5	5.42466	11.9333	0.90404	2.43333	0.71983	0.703592	1.10615	0.456767	0.483268	Isoform 3 of Disks large homolog 4 OS=Homo sapiens GN=DLG4
Q8WUM4	9	12	12	7	7	7	13	11	9.75	11	7	7	4	10	1	9	6	6.875	1	6	1	1	4	4	1	1	2.375	1	1	1	1	9	1	4	3	2.625	0.381818	0.24359	0.904762	0.705128	0.552787	0.703592	1.10526	0.98806	0.982608	Programmed cell death 6-interacting protein OS=Homo sapiens GN=PDCD6IP PE=1 SV=1
Q8WUM4-2	9	12	12	7	7	7	13	11	9.75	11	7	7	4	10	1	9	6	6.875	1	6	1	1	4	4	1	1	2.375	1	1	1	1	9	1	4	3	2.625	0.381818	0.24359	0.904762	0.705128	0.552787	0.703592	1.10526	0.98806	0.982608	Isoform 2 of Programmed cell death 6-interacting protein OS=Homo sapiens GN=PDCD6IP
Q9Y4I1-3	11	1	5	3	5	5	5	18	6.625	10	11	6	3	7	30	11	6	10.5	55	45	81	47	36	45	55	46	51.25	30	56	50	63	54	87	54	59	56.625	5.39286	7.73585	0.905077	1.58491	0.71983	0.703592	1.10488	0.334309	0.358893	Isoform 3 of Unconventional myosin-Va OS=Homo sapiens GN=MYO5A
O14578	1	1	1	1	1	1	1	1	1	1	1	1	1	1	9	1	1	2	1	6	1	1	7	8	8	35	8.375	18	1	11	21	20	1	1	1	9.25	4.625	8.375	0.905405	2	0.71983	0.703592	1.10448	0.974211	1	Citron Rho-interacting kinase OS=Homo sapiens GN=CIT PE=1 SV=2
P54646	1	1	1	1	1	1	1	1	1	1	1	1	1	1	6	1	1	1.625	4	4	8	7	4	6	6	9	6	5	7	5	6	8	10	7	5	6.625	4.07692	6	0.90566	1.625	0.71983	0.703592	1.10417	0.93008	0.838993	5&#039;-AMP-activated protein kinase catalytic subunit alpha-2 OS=Homo sapiens GN=PRKAA2 PE=1 SV=2
Q5JWF2-2	11	10	12	12	7	5	10	9	9.5	11	1	12	1	12	4	12	5	7.25	9	5	12	9	10	11	13	8	9.625	5	10	1	14	17	15	12	11	10.625	1.46552	1.01316	0.905882	0.763158	0.71983	0.703592	1.1039	0.760809	0.733047	Isoform XLas-2 of Guanine nucleotide-binding protein G(s) subunit alpha isoforms XLas OS=Homo sapiens GN=GNAS
E7EVE5	1	1	1	1	1	1	1	1	1	1	1	1	1	1	6	1	1	1.625	13	3	8	1	1	4	4	24	7.25	6	9	4	12	5	18	6	4	8	4.92308	7.25	0.90625	1.625	0.71983	0.703592	1.10345	0.56722	0.564564	Rap guanine nucleotide exchange factor 4 OS=Homo sapiens GN=RAPGEF4 PE=4 SV=1
Q8TF44	1	1	1	1	1	1	1	1	1	1	1	1	1	1	14	1	1	2.625	9	1	10	5	10	6	4	13	7.25	14	12	11	5	3	10	4	5	8	3.04762	7.25	0.90625	2.625	0.71983	0.703592	1.10345	0.917572	1	C2 calcium-dependent domain-containing protein 4C OS=Homo sapiens GN=C2CD4C PE=1 SV=2
Q8WZA2	1	1	1	1	1	1	1	1	1	1	1	1	1	1	6	1	1	1.625	13	3	8	1	1	4	4	24	7.25	6	9	4	12	5	18	6	4	8	4.92308	7.25	0.90625	1.625	0.71983	0.703592	1.10345	0.56722	0.564564	Rap guanine nucleotide exchange factor 4 OS=Homo sapiens GN=RAPGEF4 PE=1 SV=1
P78352-2	4	1	5	3	3	3	1	10	3.75	9	6	1	3	5	39	6	4	9.125	75	6	62	21	34	36	35	90	44.875	37	56	36	53	54	70	45	45	49.5	5.42466	11.9667	0.906566	2.43333	0.71983	0.703592	1.10306	0.458978	0.485463	Isoform 2 of Disks large homolog 4 OS=Homo sapiens GN=DLG4
Q96PV0-4	1	1	1	1	1	1	1	1	1	1	1	1	1	1	33	1	1	5	69	5	56	11	35	32	31	101	42.5	38	64	39	48	40	73	37	36	46.875	9.375	42.5	0.906667	5	0.71983	0.703592	1.10294	0.412309	0.473261	Isoform 4 of Ras/Rap GTPase-activating protein SynGAP OS=Homo sapiens GN=SYNGAP1
Q12840	1	6	4	6	1	1	6	4	3.625	3	4	4	1	1	1	1	1	2	5	10	8	4	5	8	5	4	6.125	1	3	9	7	6	11	9	8	6.75	3.375	1.68966	0.907407	0.551724	0.71983	0.703592	1.10204	0.780439	0.654304	Kinesin heavy chain isoform 5A OS=Homo sapiens GN=KIF5A PE=1 SV=2
Q9NRG7-2	3	1	4	1	1	1	1	3	1.875	4	1	3	1	1	3	3	1	2.125	6	7	10	4	1	8	9	4	6.125	3	6	6	8	8	11	4	8	6.75	3.17647	3.26667	0.907407	1.13333	0.755333	0.703592	1.10204	0.978306	0.942771	Isoform 2 of Epimerase family protein SDR39U1 OS=Homo sapiens GN=SDR39U1
Q9Y2I8	1	1	1	1	1	1	1	1	1	1	1	1	1	1	8	1	1	1.875	17	5	12	6	6	10	8	15	9.875	6	10	9	12	9	21	9	11	10.875	5.8	9.875	0.908046	1.875	0.71983	0.703592	1.10127	0.818647	0.892963	WD repeat-containing protein 37 OS=Homo sapiens GN=WDR37 PE=1 SV=2
Q9Y2I8-2	1	1	1	1	1	1	1	1	1	1	1	1	1	1	8	1	1	1.875	17	5	12	6	6	10	8	15	9.875	6	10	9	12	9	21	9	11	10.875	5.8	9.875	0.908046	1.875	0.71983	0.703592	1.10127	0.818647	0.892963	Isoform 2 of WD repeat-containing protein 37 OS=Homo sapiens GN=WDR37
Q96PV0-3	1	1	1	1	1	1	1	1	1	1	1	1	1	1	32	1	1	4.875	67	5	55	11	33	31	30	97	41.125	35	63	36	48	39	73	35	33	45.25	9.28205	41.125	0.90884	4.875	0.71983	0.703592	1.1003	0.422738	0.483268	Isoform 3 of Ras/Rap GTPase-activating protein SynGAP OS=Homo sapiens GN=SYNGAP1
P78352	4	1	5	3	3	3	1	10	3.75	9	6	1	3	5	39	6	4	9.125	75	6	62	21	34	36	35	90	44.875	37	56	36	53	54	69	45	45	49.375	5.41096	11.9667	0.908861	2.43333	0.71983	0.703592	1.10028	0.460534	0.490483	Disks large homolog 4 OS=Homo sapiens GN=DLG4 PE=1 SV=3
E9PK52	12	13	5	1	18	8	24	1	10.25	4	1	7	8	1	5	9	7	5.25	7	1	8	17	17	18	1	1	8.75	1	8	1	9	14	17	13	14	9.625	1.83333	0.853659	0.909091	0.512195	0.737022	0.793126	1.1	0.773132	0.856335	Band 4.1-like protein 2 OS=Homo sapiens GN=EPB41L2 PE=1 SV=1
F5H423	1	1	8	8	1	1	1	5	3.25	13	6	11	5	8	1	10	4	7.25	3	1	1	1	1	1	1	1	1.25	1	1	1	1	1	4	1	1	1.375	0.189655	0.384615	0.909091	2.23077	0.485305	0.473187	1.1	0.851294	0.874678	Uncharacterized protein OS=Homo sapiens PE=3 SV=1
F8WCN3	58	44	79	38	1	43	1	52	39.5	58	52	67	48	58	3	63	40	48.625	1	1	1	3	1	1	1	1	1.25	1	1	1	1	4	1	1	1	1.375	0.0282776	0.0316456	0.909091	1.23101	0.722022	0.703592	1.1	0.999419	0.67985	Creatine kinase U-type, mitochondrial OS=Homo sapiens GN=CKMT1B PE=1 SV=1
P60709	238	223	291	225	153	166	232	242	221.25	233	237	283	296	282	109	333	233	250.75	195	172	269	160	153	170	155	126	175	112	159	189	255	211	219	183	212	192.5	0.767697	0.79096	0.909091	1.13333	0.71983	0.703592	1.1	0.173779	0.183009	Actin, cytoplasmic 1 OS=Homo sapiens GN=ACTB PE=1 SV=1
P63261	238	223	291	225	153	166	232	242	221.25	233	237	283	296	282	109	333	233	250.75	195	172	269	160	153	170	155	126	175	112	159	189	255	211	219	183	212	192.5	0.767697	0.79096	0.909091	1.13333	0.71983	0.703592	1.1	0.173779	0.183009	Actin, cytoplasmic 2 OS=Homo sapiens GN=ACTG1 PE=1 SV=1
Q15334	5	12	5	16	17	9	29	9	12.75	4	6	6	7	1	11	3	3	5.125	13	27	16	23	19	22	22	8	18.75	9	16	28	22	29	20	22	19	20.625	4.02439	1.47059	0.909091	0.401961	0.564302	0.529283	1.1	0.717478	0.826794	Lethal(2) giant larvae protein homolog 1 OS=Homo sapiens GN=LLGL1 PE=1 SV=3
P04899-6	17	17	19	16	9	7	23	12	15	16	15	17	9	14	4	19	7	12.625	9	11	12	12	17	14	15	11	12.625	4	8	15	19	19	27	14	5	13.875	1.09901	0.841667	0.90991	0.841667	0.71983	0.703592	1.09901	0.699578	0.733047	Isoform 6 of Guanine nucleotide-binding protein G(i) subunit alpha-2 OS=Homo sapiens GN=GNAI2
F8VZ49	1	1	4	1	1	1	1	1	1.375	1	1	1	1	1	1	1	1	1	12	1	16	1	1	12	14	4	7.625	1	1	1	16	15	16	7	10	8.375	8.375	5.54545	0.910448	0.727273	0.7554	0.703592	1.09836	0.981913	1	Heterogeneous nuclear ribonucleoprotein A1 (Fragment) OS=Homo sapiens GN=HNRNPA1 PE=1 SV=1
Q9Y5S2	1	1	1	1	1	1	1	3	1.25	1	1	1	1	4	6	1	1	2	14	8	12	9	10	17	12	20	12.75	9	14	8	16	12	28	14	11	14	7	10.2	0.910714	1.6	0.71983	0.703592	1.09804	0.912868	0.958088	Serine/threonine-protein kinase MRCK beta OS=Homo sapiens GN=CDC42BPB PE=1 SV=2
Q15365	19	11	13	17	15	10	15	14	14.25	19	12	14	10	14	13	27	6	14.375	31	22	32	19	20	26	24	24	24.75	15	24	31	26	41	32	23	25	27.125	1.88696	1.73684	0.912442	1.00877	0.787346	0.837293	1.09596	0.537402	0.518526	Poly(rC)-binding protein 1 OS=Homo sapiens GN=PCBP1 PE=1 SV=2
Q14204	55	81	55	106	58	40	148	80	77.875	61	85	81	33	46	44	83	38	58.875	132	166	242	139	68	133	131	63	134.25	52	74	119	194	185	220	152	181	147.125	2.49894	1.72392	0.912489	0.756019	0.71983	0.703592	1.0959	0.664936	0.620796	Cytoplasmic dynein 1 heavy chain 1 OS=Homo sapiens GN=DYNC1H1 PE=1 SV=5
S4R3Q3	29	7	34	7	11	14	5	30	17.125	30	29	31	14	35	1	39	30	26.125	1	3	3	1	1	5	3	4	2.625	1	1	1	3	6	5	3	3	2.875	0.110048	0.153285	0.913043	1.52555	0.811561	0.853698	1.09524	0.997479	0.917187	Ras-related protein Rab-3A OS=Homo sapiens GN=RAB3A PE=4 SV=1
Q9UQ16-4	11	1	9	8	13	1	14	23	10	6	13	5	1	1	59	8	6	12.375	131	49	127	62	61	77	90	46	80.375	61	104	75	93	84	115	85	87	88	7.11111	8.0375	0.913352	1.2375	0.834329	0.95782	1.09487	0.127653	0.10439	Isoform 4 of Dynamin-3 OS=Homo sapiens GN=DNM3
O95140	1	1	1	1	1	1	1	1	1	1	1	1	1	1	9	1	1	2	14	6	18	5	6	14	14	19	12	7	17	9	15	15	22	12	8	13.125	6.5625	12	0.914286	2	0.71983	0.703592	1.09375	0.821053	0.918353	Mitofusin-2 OS=Homo sapiens GN=MFN2 PE=1 SV=3
P61981	42	41	58	45	35	23	46	52	42.75	46	52	44	32	42	45	47	26	41.75	94	62	103	48	54	76	88	44	71.125	53	68	77	91	82	102	73	76	77.75	1.86228	1.66374	0.914791	0.976608	0.979017	0.982041	1.09315	0.167583	0.133959	14-3-3 protein gamma OS=Homo sapiens GN=YWHAG PE=1 SV=2
Q9UQ16-5	9	1	8	8	13	1	12	18	8.75	5	11	5	1	1	48	6	6	10.375	107	40	103	51	50	59	69	37	64.5	48	83	59	72	69	91	70	72	70.5	6.79518	7.37143	0.914894	1.18571	0.834329	0.952383	1.09302	0.16654	0.183748	Isoform 5 of Dynamin-3 OS=Homo sapiens GN=DNM3
P04083	1	1	1	3	1	1	3	6	2.125	1	1	1	3	5	1	1	8	2.625	6	15	4	6	3	5	7	8	6.75	3	13	3	14	9	5	7	5	7.375	2.80952	3.17647	0.915254	1.23529	0.831485	0.838801	1.09259	0.964713	0.957532	Annexin A1 OS=Homo sapiens GN=ANXA1 PE=1 SV=2
P50570-2	10	7	9	9	15	8	14	19	11.375	6	11	6	5	5	50	7	6	12	80	41	76	49	45	45	54	33	52.875	52	71	55	53	52	55	60	64	57.75	4.8125	4.64835	0.915584	1.05495	0.71983	0.815604	1.0922	0.285664	0.286247	Isoform 2 of Dynamin-2 OS=Homo sapiens GN=DNM2
F5H7S3	27	22	35	28	17	17	19	24	23.625	35	26	33	29	32	1	14	1	21.375	1	1	1	1	4	1	1	1	1.375	1	1	3	1	3	1	1	1	1.5	0.0701754	0.0582011	0.916667	0.904762	0.71983	0.703592	1.09091	0.773132	0.916551	Tropomyosin alpha-1 chain OS=Homo sapiens GN=TPM1 PE=1 SV=2
P12814-3	47	14	68	24	35	28	15	53	35.5	52	51	57	33	60	6	72	50	47.625	6	1	32	3	8	1	4	22	9.625	3	9	14	9	10	15	10	14	10.5	0.220472	0.271127	0.916667	1.34155	0.82337	0.720886	1.09091	0.387695	0.413931	Isoform 3 of Alpha-actinin-1 OS=Homo sapiens GN=ACTN1
Q5T5P2-10	1	1	1	1	1	1	1	1	1	1	1	1	1	1	10	1	1	2.125	12	4	11	5	3	3	7	10	6.875	9	8	5	8	5	11	5	9	7.5	3.52941	6.875	0.916667	2.125	0.71983	0.703592	1.09091	0.85376	0.774481	Isoform 10 of Sickle tail protein homolog OS=Homo sapiens GN=KIAA1217
P08107-2	60	49	70	58	42	50	59	42	53.75	70	66	82	57	70	4	70	42	57.625	14	11	14	6	18	11	12	14	12.5	6	15	15	12	21	16	12	12	13.625	0.236443	0.232558	0.917431	1.07209	0.777407	0.898424	1.09	0.946302	0.982608	Isoform 2 of Heat shock 70 kDa protein 1A/1B OS=Homo sapiens GN=HSPA1A
O60331	1	1	1	1	1	1	1	3	1.25	1	1	1	1	1	11	4	1	2.625	21	6	23	14	11	14	18	17	15.5	12	16	12	20	17	29	15	14	16.875	6.42857	12.4	0.918519	2.1	0.71983	0.703592	1.08871	0.760809	0.846789	Phosphatidylinositol 4-phosphate 5-kinase type-1 gamma OS=Homo sapiens GN=PIP5K1C PE=1 SV=2
H7BYJ3	1	1	1	1	1	1	1	1	1	1	1	1	1	1	9	1	1	2	1	6	1	1	7	8	8	36	8.5	18	1	11	21	20	1	1	1	9.25	4.625	8.5	0.918919	2	0.71983	0.703592	1.08824	0.975471	1	Citron Rho-interacting kinase (Fragment) OS=Homo sapiens GN=CIT PE=1 SV=1
P62736	184	140	157	148	110	124	142	178	147.875	155	185	188	247	190	79	245	203	186.5	105	104	140	107	97	99	91	75	102.25	79	97	123	128	118	107	100	138	111.25	0.596515	0.691462	0.919101	1.2612	0.705636	0.703592	1.08802	0.15547	0.131495	Actin, aortic smooth muscle OS=Homo sapiens GN=ACTA2 PE=1 SV=1
Q9UQ16-2	11	6	9	8	13	6	14	23	11.25	6	13	5	4	4	59	8	6	13.125	132	50	127	63	62	78	92	46	81.25	61	105	75	93	84	115	85	88	88.25	6.72381	7.22222	0.92068	1.16667	0.71983	0.840215	1.08615	0.142015	0.1139	Isoform 2 of Dynamin-3 OS=Homo sapiens GN=DNM3
Q9UQ16-3	11	1	9	8	13	1	14	23	10	6	13	5	1	1	59	8	6	12.375	132	50	127	63	62	78	92	46	81.25	61	105	75	93	84	115	85	88	88.25	7.13131	8.125	0.92068	1.2375	0.834329	0.95782	1.08615	0.142015	0.1139	Isoform 3 of Dynamin-3 OS=Homo sapiens GN=DNM3
P40123-2	5	4	3	3	6	5	7	10	5.375	7	6	6	1	6	21	10	4	7.625	19	19	27	16	16	15	21	18	18.875	19	20	22	20	16	26	18	23	20.5	2.68852	3.51163	0.920732	1.4186	0.871717	0.861295	1.08609	0.816151	0.774481	Isoform 2 of Adenylyl cyclase-associated protein 2 OS=Homo sapiens GN=CAP2
O75534	1	1	1	1	1	1	1	1	1	1	1	1	1	1	6	1	1	1.625	9	9	13	7	10	15	9	10	10.25	5	9	15	13	12	15	9	11	11.125	6.84615	10.25	0.921348	1.625	0.71983	0.703592	1.08537	0.817282	0.864603	Cold shock domain-containing protein E1 OS=Homo sapiens GN=CSDE1 PE=1 SV=2
O75534-4	1	1	1	1	1	1	1	1	1	1	1	1	1	1	6	1	1	1.625	9	9	13	7	10	15	9	10	10.25	5	9	15	13	12	15	9	11	11.125	6.84615	10.25	0.921348	1.625	0.71983	0.703592	1.08537	0.817282	0.864603	Isoform 4 of Cold shock domain-containing protein E1 OS=Homo sapiens GN=CSDE1
P19367-2	79	47	94	32	27	38	26	62	50.625	79	68	66	48	87	41	90	46	65.625	60	33	97	35	85	56	58	112	67	48	104	66	61	60	109	57	76	72.625	1.10667	1.32346	0.922547	1.2963	0.611794	0.699358	1.08396	0.340168	0.471911	Isoform 2 of Hexokinase-1 OS=Homo sapiens GN=HK1
A6NEC2	12	9	16	12	5	5	8	8	9.375	15	9	14	8	14	1	15	12	11	1	3	1	1	3	1	1	1	1.5	1	1	1	3	4	1	1	1	1.625	0.147727	0.16	0.923077	1.17333	0.999854	0.908701	1.08333	0.962314	0.74875	Puromycin-sensitive aminopeptidase-like protein OS=Homo sapiens GN=NPEPPSL1 PE=2 SV=3
F5H2R7	1	1	1	1	1	1	1	1	1	1	1	1	1	1	8	1	1	1.875	10	12	7	5	3	3	4	16	7.5	6	8	9	7	9	11	7	8	8.125	4.33333	7.5	0.923077	1.875	0.71983	0.703592	1.08333	0.668797	0.529559	Ubiquitin carboxyl-terminal hydrolase CYLD OS=Homo sapiens GN=CYLD PE=1 SV=1
F8W031	5	1	3	4	1	1	1	1	2.125	1	1	1	1	8	1	4	1	2.25	1	1	1	1	5	1	1	1	1.5	1	1	1	6	1	1	1	1	1.625	0.722222	0.705882	0.923077	1.05882	0.989013	0.98702	1.08333	0.97965	0.995648	Uncharacterized protein (Fragment) OS=Homo sapiens PE=4 SV=1
J3KQA0	32	6	64	6	10	9	4	33	20.5	38	23	29	21	31	4	67	23	29.5	8	5	6	1	12	6	3	7	6	3	14	1	8	5	7	4	10	6.5	0.220339	0.292683	0.923077	1.43902	0.71983	0.703592	1.08333	0.977945	1	Synaptotagmin I, isoform CRA_b OS=Homo sapiens GN=SYT1 PE=1 SV=1
P21579	31	6	64	6	10	9	4	32	20.25	38	23	29	21	31	4	67	23	29.5	8	5	6	1	12	6	3	7	6	3	14	1	8	5	7	4	10	6.5	0.220339	0.296296	0.923077	1.45679	0.71983	0.703592	1.08333	0.977945	1	Synaptotagmin-1 OS=Homo sapiens GN=SYT1 PE=1 SV=1
Q14141-2	17	12	20	12	9	17	12	18	14.625	19	20	22	13	20	1	24	15	16.75	4	6	9	3	6	4	3	1	4.5	1	3	4	7	9	6	3	6	4.875	0.291045	0.307692	0.923077	1.1453	0.807517	0.816131	1.08333	0.925141	0.975857	Isoform I of Septin-6 OS=Homo sapiens GN=SEPT6
Q9NQC7	1	1	1	1	1	1	1	1	1	1	1	1	1	1	8	1	1	1.875	10	12	7	5	3	3	4	16	7.5	6	8	9	7	9	11	7	8	8.125	4.33333	7.5	0.923077	1.875	0.71983	0.703592	1.08333	0.668797	0.529559	Ubiquitin carboxyl-terminal hydrolase CYLD OS=Homo sapiens GN=CYLD PE=1 SV=1
Q9NQC7-2	1	1	1	1	1	1	1	1	1	1	1	1	1	1	8	1	1	1.875	10	12	7	5	3	3	4	16	7.5	6	8	9	7	9	11	7	8	8.125	4.33333	7.5	0.923077	1.875	0.71983	0.703592	1.08333	0.668797	0.529559	Isoform 2 of Ubiquitin carboxyl-terminal hydrolase CYLD OS=Homo sapiens GN=CYLD
H7C2K6	9	1	1	1	9	4	6	8	4.875	6	10	7	1	1	30	7	7	8.625	27	20	32	29	22	31	28	28	27.125	28	32	29	31	29	33	27	26	29.375	3.4058	5.5641	0.923404	1.76923	0.763129	0.785269	1.08295	0.551345	0.56716	Band 4.1-like protein 1 (Fragment) OS=Homo sapiens GN=EPB41L1 PE=1 SV=1
O60716-2	1	1	1	1	1	1	1	1	1	1	1	1	1	1	12	1	1	2.375	28	7	19	10	1	10	11	23	13.625	14	12	11	16	16	26	10	13	14.75	6.21053	13.625	0.923729	2.375	0.71983	0.703592	1.08257	0.626913	0.65096	Isoform 1AB of Catenin delta-1 OS=Homo sapiens GN=CTNND1
O60716-4	1	1	1	1	1	1	1	1	1	1	1	1	1	1	12	1	1	2.375	28	7	19	10	1	10	11	23	13.625	14	12	11	16	16	26	10	13	14.75	6.21053	13.625	0.923729	2.375	0.71983	0.703592	1.08257	0.626913	0.65096	Isoform 1BC of Catenin delta-1 OS=Homo sapiens GN=CTNND1
O75122	12	8	6	16	8	7	15	7	9.875	10	7	6	3	5	8	9	4	6.5	13	13	15	13	12	11	13	7	12.125	5	6	15	22	13	18	16	10	13.125	2.01923	1.22785	0.92381	0.658228	0.612992	0.645436	1.08247	0.722249	0.762669	CLIP-associating protein 2 OS=Homo sapiens GN=CLASP2 PE=1 SV=2
P40123	5	4	3	3	6	5	7	12	5.625	7	7	6	1	6	26	10	4	8.375	31	20	39	19	17	23	27	18	24.25	21	25	25	28	24	41	20	26	26.25	3.13433	4.31111	0.92381	1.48889	0.879612	0.853698	1.08247	0.533407	0.543884	Adenylyl cyclase-associated protein 2 OS=Homo sapiens GN=CAP2 PE=1 SV=1
Q8TBX8-2	1	1	1	1	1	1	1	3	1.25	1	1	1	1	1	7	1	1	1.75	13	6	12	8	9	8	11	6	9.125	6	9	7	9	11	13	9	15	9.875	5.64286	7.3	0.924051	1.4	0.800924	0.785269	1.08219	0.773132	0.846789	Isoform 2 of Phosphatidylinositol 5-phosphate 4-kinase type-2 gamma OS=Homo sapiens GN=PIP4K2C
E5RHK8	10	1	1	8	13	1	13	22	8.625	6	12	5	1	1	55	8	6	11.75	126	49	121	59	60	74	86	44	77.375	56	99	70	88	82	107	82	85	83.625	7.11702	8.97101	0.925262	1.36232	0.979017	0.931005	1.08078	0.145527	0.119289	Dynamin-3 OS=Homo sapiens GN=DNM3 PE=1 SV=1
P55268	1	1	1	1	1	1	1	4	1.375	1	1	1	4	3	21	1	7	4.875	15	15	5	4	11	14	18	42	15.5	25	16	5	17	19	18	26	8	16.75	3.4359	11.2727	0.925373	3.54545	0.71983	0.703592	1.08065	0.825596	0.843592	Laminin subunit beta-2 OS=Homo sapiens GN=LAMB2 PE=1 SV=2
O15294-2	1	1	1	1	1	1	1	1	1	1	1	1	1	1	6	1	1	1.625	21	6	16	6	9	12	11	33	14.25	11	14	10	17	16	26	14	15	15.375	9.46154	14.25	0.926829	1.625	0.71983	0.703592	1.07895	0.523517	0.692616	Isoform 2 of UDP-N-acetylglucosamine--peptide N-acetylglucosaminyltransferase 110 kDa subunit OS=Homo sapiens GN=OGT
A8MVN1	1	1	1	1	1	1	1	1	1	1	1	1	1	1	9	1	1	2	13	1	9	5	7	7	9	13	8	5	11	9	10	8	12	5	9	8.625	4.3125	8	0.927536	2	0.71983	0.703592	1.07812	0.773132	0.742413	Diacylglycerol kinase OS=Homo sapiens GN=DGKZ PE=3 SV=3
Q12959-2	3	3	6	5	1	1	1	3	2.875	6	3	1	1	3	4	4	1	2.875	11	3	12	5	8	6	6	13	8	4	6	9	12	8	19	6	5	8.625	3	2.78261	0.927536	1	0.909429	0.931005	1.07812	0.954698	1	Isoform 2 of Disks large homolog 1 OS=Homo sapiens GN=DLG1
Q13574	1	1	1	1	1	1	1	1	1	1	1	1	1	1	9	1	1	2	13	1	9	5	7	7	9	13	8	5	11	9	10	8	12	5	9	8.625	4.3125	8	0.927536	2	0.71983	0.703592	1.07812	0.773132	0.742413	Diacylglycerol kinase zeta OS=Homo sapiens GN=DGKZ PE=1 SV=3
Q13574-2	1	1	1	1	1	1	1	1	1	1	1	1	1	1	9	1	1	2	13	1	9	5	7	7	9	13	8	5	11	9	10	8	12	5	9	8.625	4.3125	8	0.927536	2	0.71983	0.703592	1.07812	0.773132	0.742413	Isoform 2 of Diacylglycerol kinase zeta OS=Homo sapiens GN=DGKZ
Q13574-3	1	1	1	1	1	1	1	1	1	1	1	1	1	1	9	1	1	2	13	1	9	5	7	7	9	13	8	5	11	9	10	8	12	5	9	8.625	4.3125	8	0.927536	2	0.71983	0.703592	1.07812	0.773132	0.742413	Isoform 3 of Diacylglycerol kinase zeta OS=Homo sapiens GN=DGKZ
Q13574-4	1	1	1	1	1	1	1	1	1	1	1	1	1	1	9	1	1	2	13	1	9	5	7	7	9	13	8	5	11	9	10	8	12	5	9	8.625	4.3125	8	0.927536	2	0.71983	0.703592	1.07812	0.773132	0.742413	Isoform 4 of Diacylglycerol kinase zeta OS=Homo sapiens GN=DGKZ
Q13574-5	1	1	1	1	1	1	1	1	1	1	1	1	1	1	9	1	1	2	13	1	9	5	7	7	9	13	8	5	11	9	10	8	12	5	9	8.625	4.3125	8	0.927536	2	0.71983	0.703592	1.07812	0.773132	0.742413	Isoform 5 of Diacylglycerol kinase zeta OS=Homo sapiens GN=DGKZ
Q13574-6	1	1	1	1	1	1	1	1	1	1	1	1	1	1	9	1	1	2	13	1	9	5	7	7	9	13	8	5	11	9	10	8	12	5	9	8.625	4.3125	8	0.927536	2	0.71983	0.703592	1.07812	0.773132	0.742413	Isoform 6 of Diacylglycerol kinase zeta OS=Homo sapiens GN=DGKZ
Q13574-7	1	1	1	1	1	1	1	1	1	1	1	1	1	1	9	1	1	2	13	1	9	5	7	7	9	13	8	5	11	9	10	8	12	5	9	8.625	4.3125	8	0.927536	2	0.71983	0.703592	1.07812	0.773132	0.742413	Isoform 7 of Diacylglycerol kinase zeta OS=Homo sapiens GN=DGKZ
Q9NNW7	1	1	1	1	1	1	1	1	1	1	1	1	1	1	10	1	1	2.125	16	11	23	15	5	24	19	16	16.125	13	21	15	22	16	26	4	22	17.375	8.17647	16.125	0.928058	2.125	0.71983	0.703592	1.07752	0.997163	1	Thioredoxin reductase 2, mitochondrial OS=Homo sapiens GN=TXNRD2 PE=1 SV=3
Q9NNW7-2	1	1	1	1	1	1	1	1	1	1	1	1	1	1	10	1	1	2.125	16	11	23	15	5	24	19	16	16.125	13	21	15	22	16	26	4	22	17.375	8.17647	16.125	0.928058	2.125	0.71983	0.703592	1.07752	0.997163	1	Isoform 2 of Thioredoxin reductase 2, mitochondrial OS=Homo sapiens GN=TXNRD2
P19367	81	48	96	1	27	38	26	63	47.5	80	69	67	49	89	42	92	47	66.875	62	34	97	35	86	57	59	113	67.875	49	104	67	62	60	109	57	77	73.125	1.09346	1.42895	0.928205	1.40789	0.71983	0.703592	1.07735	0.343676	0.473261	Hexokinase-1 OS=Homo sapiens GN=HK1 PE=1 SV=3
[truncated: 1,676 more rows]
