# Supplementary material for: Diverse proteins aggregate in mild cognitive impairment and Alzheimer’s disease brain
Source: Alzheimers Res Ther. 2020 Jun 19;12:75. doi: 10.1186/s13195-020-00641-2 (PMC7305608; doi:10.1186/s13195-020-00641-2)
Supplement: Supplementary file 15 — Additional file 15: Table S4. All proteins normalized to soluble fraction and then ranked by spectral counts (using method from Table 2). [file 13195_2020_641_MOESM15_ESM.xlsx]

## Sheet: description
Description
column A is the UniProt ID for each peptide.
column B - column AE contains log-transformed quantile normalized counts.
column AF - column AT contains the protein pellet to soluble ratio of each patient.
column AU is the p-val of the Welch's t-test for the difference in protein pellet to soluble ratio between control (Ctrl) and disease (AD).
column AV is the BH adjusted p-val.
column AW is the difference in protein pellet to soluble ratio between control an disease.
column AX is the detailed annotation for each peptide
column AY is the gene asssociated with each peptide
column AZ indicates the statistical significance of each peptide, 1 = significant, 0 = not significant.
column BA - BF is the average log normalized counts for each condition. Ctrl=control, AD=disease, pel2sol=protein pellet to soluble ratio, sol=soluble, pel=pellet.
Samples label information is listed below (Sol=soluble, Pel=pellet, Ctrl=control, AD=disease):	Group	Patient
SampleID	Ctrl_Sol	P1
372_89_1	Ctrl_Sol	P2
372_89_2	Ctrl_Sol	P3
372_89_3	Ctrl_Sol	P4
372_89_4	Ctrl_Sol	P5
372_89_5	Ctrl_Sol	P6
372_89_6	Ctrl_Sol	P7
372_89_7	Ctrl_Sol	P8
372_89_8	AD_Sol	P1
372_89_9	AD_Sol	P2
372_89_10	AD_Sol	P3
372_89_11	AD_Sol	P4
372_89_12	AD_Sol	P5
372_89_13	AD_Sol	P6
372_89_14	AD_Sol	P7
372_89_15	AD_Sol	P8
372_89_16	Ctrl_Pel	P1
372_89_17	Ctrl_Pel	P2
372_89_18	Ctrl_Pel	P3
372_89_19	Ctrl_Pel	P4
372_89_20	Ctrl_Pel	P5
372_89_21	Ctrl_Pel	P6
372_89_22	Ctrl_Pel	P7
372_89_23	Ctrl_Pel	P8
372_89_24	AD_Pel	P6
372_89_30	AD_Pel	P2
372_89_26	AD_Pel	P3
372_89_27	AD_Pel	P5
372_89_29	AD_Pel	P4
372_89_28	AD_Pel	P7
372_89_31	AD_Pel	P8
372_89_32	AD_Pel	P1
372_89_25

## Sheet: data
accession	logNorm_S372_89_1	logNorm_S372_89_2	logNorm_S372_89_3	logNorm_S372_89_4	logNorm_S372_89_5	logNorm_S372_89_6	logNorm_S372_89_7	logNorm_S372_89_8	logNorm_S372_89_9	logNorm_S372_89_10	logNorm_S372_89_11	logNorm_S372_89_12	logNorm_S372_89_13	logNorm_S372_89_15	logNorm_S372_89_16	logNorm_S372_89_17	logNorm_S372_89_18	logNorm_S372_89_19	logNorm_S372_89_20	logNorm_S372_89_21	logNorm_S372_89_22	logNorm_S372_89_23	logNorm_S372_89_24	logNorm_S372_89_26	logNorm_S372_89_27	logNorm_S372_89_29	logNorm_S372_89_28	logNorm_S372_89_31	logNorm_S372_89_32	logNorm_S372_89_25	Ctrl_P1	Ctrl_P2	Ctrl_P3	Ctrl_P4	Ctrl_P5	Ctrl_P6	Ctrl_P7	Ctrl_P8	AD_P1	AD_P2	AD_P3	AD_P4	AD_P5	AD_P7	AD_P8	pval	FDR	logFC	description
E7ENR4	2.32193	2.32193	2.32193	5.04615	5.12951	5.50613	4.77063	2.32193	2.32193	2.32193	2.32193	2.32193	2.32193	2.32193	2.32193	2.32193	2.32193	6.51945	5.70992	2.32193	2.32193	2.32193	2.32193	6.832	6.35772	2.32193	5.97484	6.67314	6.0761	2.32193	0	0	4.19752	0.663772	-2.80758	-3.1842	-2.4487	0	0	4.51007	4.03579	3.65291	0	4.35122	3.75417	0.0115033	0.0745896	3.34799	E7ENR4|Hexokinase-1 OS=Homo sapiens GN=HK1 PE=1 SV=1
P06396-3	5.77283	6.64327	4.99011	7.02897	2.32193	6.98935	6.75562	6.10759	2.32193	2.32193	5.92202	2.32193	2.32193	2.32193	2.32193	4.50392	6.01585	4.43831	5.94751	2.32193	4.89129	5.0063	4.07402	4.43289	5.75592	4.04933	5.74659	3.98388	5.09443	5.24195	-1.26891	-0.627427	-0.551796	-1.08146	0	-2.09806	-1.74931	-2.03358	2.92002	2.11096	-0.166099	3.42466	1.7274	1.66196	2.7725	9.70749e-05	0.00818769	3.2408	P06396-3|Isoform 3 of Gelsolin OS=Homo sapiens GN=GSN
P49327	3.55005	4.82684	4.64145	4.41625	4.00418	4.07877	5.01074	4.15076	3.50476	3.97697	3.32266	3.42808	2.80229	2.32193	3.66268	5.1518	4.8754	4.49376	4.04818	3.47142	4.74383	4.94023	3.60959	5.40157	5.77495	6.01585	6.06194	6.30168	6.54509	5.87536	1.60175	0.0485613	-0.147685	-0.368072	-0.532756	0.665062	-0.0705063	-0.54117	2.3706	1.4246	2.45229	2.63386	3.21356	3.97975	2.88241	1.96596e-05	0.0037943	2.62625	P49327|Fatty acid synthase OS=Homo sapiens GN=FASN PE=1 SV=3
P06396-4	5.77283	2.32193	4.99011	2.32193	2.32193	6.98935	6.72972	6.10759	2.32193	2.32193	2.32193	2.32193	2.32193	2.32193	2.32193	4.50392	6.01585	4.43831	5.94751	2.32193	4.89129	5.0063	4.07402	4.43289	5.75592	4.04933	5.74659	3.98388	5.09443	5.24195	-1.26891	3.69392	-0.551796	3.62559	0	-2.09806	-1.72342	-2.03358	2.92002	2.11096	3.43399	3.42466	1.7274	1.66196	2.7725	0.0175564	0.096974	2.62332	P06396-4|Isoform 4 of Gelsolin OS=Homo sapiens GN=GSN
Q9UQ16	3.75168	2.32193	3.42447	3.60567	4.3725	2.32193	4.22469	4.58424	3.22493	3.89058	3.05454	2.32193	2.32193	3.49109	3.52069	2.32193	2.32193	6.79001	2.32193	2.32193	2.32193	2.32193	5.69011	2.32193	6.50527	6.63224	6.47667	6.75562	6.76724	2.32193	-1.42975	0	3.36554	-1.28374	-2.05057	0	-1.90276	1.10587	-0.902998	-1.56865	3.45074	4.15474	4.31032	3.26453	3.24654	0.0446933	0.166257	2.55374	Q9UQ16|Dynamin-3 OS=Homo sapiens GN=DNM3 PE=1 SV=4
P19367-3	2.32193	2.32193	2.32193	2.32193	5.12951	5.50613	4.77063	2.32193	2.32193	2.32193	2.32193	2.32193	2.32193	2.32193	2.32193	2.32193	2.32193	6.51945	5.70992	2.32193	2.32193	2.32193	2.32193	6.832	2.32193	2.32193	5.97484	6.67314	6.0761	2.32193	0	0	4.19752	3.38799	-2.80758	-3.1842	-2.4487	0	0	4.51007	0	3.65291	0	4.35122	3.75417	0.0798338	0.238556	2.43092	P19367-3|Isoform 3 of Hexokinase-1 OS=Homo sapiens GN=HK1
P19367-4	2.32193	2.32193	2.32193	2.32193	5.12951	5.50613	4.77063	2.32193	2.32193	2.32193	2.32193	2.32193	2.32193	2.32193	2.32193	2.32193	2.32193	6.51945	5.70992	2.32193	2.32193	2.32193	2.32193	6.832	2.32193	2.32193	5.97484	6.67314	6.0761	2.32193	0	0	4.19752	3.38799	-2.80758	-3.1842	-2.4487	0	0	4.51007	0	3.65291	0	4.35122	3.75417	0.0798338	0.238556	2.43092	P19367-4|Isoform 4 of Hexokinase-1 OS=Homo sapiens GN=HK1
P12956	3.18511	3.18035	2.82348	3.60567	3.57737	3.74349	3.43238	2.79627	2.32193	2.32193	2.32193	2.32193	3.16566	2.7855	2.32193	3.52069	2.32193	2.80229	2.32193	2.32193	3.6175	3.44074	2.32193	3.96151	4.60513	4.11069	4.60513	4.55057	4.60513	4.60425	0.335589	-0.858427	-0.0211897	-1.28374	-1.25544	-0.125991	0.00835876	-0.474343	2.28232	1.63959	2.2832	2.2832	0.945028	1.76507	2.2832	1.70654e-06	0.0015613	2.38534	P12956|X-ray repair cross-complementing protein 6 OS=Homo sapiens GN=XRCC6 PE=1 SV=2
B1AHC8	3.18511	3.00326	2.82348	3.60567	3.57737	3.60959	3.43238	2.79627	2.32193	2.32193	2.32193	2.32193	3.16566	2.7855	2.32193	3.52069	2.32193	2.32193	2.32193	2.32193	3.6175	3.24257	2.32193	3.96151	4.54541	3.97305	4.46876	4.50039	4.38158	4.48321	0.335589	-0.681331	-0.501553	-1.28374	-1.25544	0.00790565	-0.18981	-0.474343	2.16129	1.63959	2.22348	2.14683	0.807386	1.71488	2.05965	1.28983e-06	0.0015613	2.32721	B1AHC8|X-ray repair complementing defective repair in Chinese hamster cells 6 (Ku autoantigen, 70kDa), isoform CRA_b OS=Homo sapiens GN=XRCC6 PE=1 SV=1
P06744	6.12265	6.28411	6.31622	6.40815	5.6114	5.76332	5.96034	6.2583	6.40815	6.36812	6.12265	5.64195	6.1196	6.42033	5.46163	3.42017	5.14557	3.32266	3.04493	4.26159	4.11533	4.20814	3.30704	4.60975	6.3053	6.3741	6.79001	6.1257	6.15823	6.04596	-2.70248	-1.13854	-2.99356	-3.36322	-1.34981	-1.64799	-1.75221	-2.95127	-0.362188	-1.75837	0.182651	1.14806	0.254499	-0.294629	0.696604	0.00041672	0.0149846	2.21833	P06744|Glucose-6-phosphate isomerase OS=Homo sapiens GN=GPI PE=1 SV=4
P06744-2	6.08264	6.24934	6.28998	6.32352	5.6114	5.76332	5.90932	6.1696	6.37788	6.34761	6.09993	5.6047	6.08972	6.40115	5.43206	3.42017	5.01344	3.32266	3.04493	4.26159	3.84812	4.08318	3.30704	4.54972	6.28411	6.34761	6.74957	6.10287	6.0761	5.91721	-2.66246	-1.2359	-2.96732	-3.27859	-1.34981	-1.9152	-1.82615	-2.86256	-0.460669	-1.79789	0.18418	1.14487	0.257888	-0.298281	0.644042	0.000381674	0.0148652	2.2157	P06744-2|Isoform 2 of Glucose-6-phosphate isomerase OS=Homo sapiens GN=GPI
P62987	4.95395	4.76838	4.35961	5.2273	5.85803	5.3308	5.40243	3.82191	5.16994	4.99825	5.00873	5.44487	4.55142	4.38066	5.64195	5.02548	2.32193	4.54972	2.32193	2.32193	2.32193	2.32193	2.32193	5.93542	6.00263	2.32193	6.56725	3.62395	6.15823	5.65431	0.0715328	-2.44645	0.190113	-2.90537	-3.53611	-3.00887	-3.0805	-1.49998	0.484372	0.937164	0.993899	1.12238	-2.22949	-0.756711	0.51628	0.00776337	0.0625838	2.17951	P62987|Ubiquitin-60S ribosomal protein L40 OS=Homo sapiens GN=UBA52 PE=1 SV=2
F5H1I8	3.18511	2.32193	2.6393	3.46667	3.42232	3.45972	3.43238	2.79627	2.32193	2.32193	2.32193	2.32193	3.16566	2.7855	2.32193	3.52069	2.32193	2.5425	2.32193	2.32193	3.6175	2.32193	2.32193	3.81917	4.46146	3.79814	4.35198	4.38322	4.19624	4.38322	0.335589	0	-0.0967993	-1.14474	-1.10039	0.157777	-1.11045	-0.474343	2.06129	1.49724	2.13953	2.03005	0.632483	1.59772	1.87432	6.99151e-06	0.00256086	2.11955	F5H1I8|X-ray repair cross-complementing protein 6 OS=Homo sapiens GN=XRCC6 PE=1 SV=1
Q9ULU8-3	3.30704	2.32193	2.32193	3.03734	2.32193	3.29882	2.32193	3.51343	3.10662	3.30704	2.93989	2.32193	2.80229	2.32193	3.00326	2.32193	2.32193	4.43831	2.32193	2.32193	2.32193	2.32193	2.81746	4.24421	4.84127	4.54833	4.65262	5.31232	4.92548	4.60425	-0.985108	0	2.11638	-0.715416	0	-0.976888	0	-0.695969	1.49763	0.937171	1.90138	2.33069	1.74604	2.9904	1.92222	0.000471497	0.0154303	2.06077	Q9ULU8-3|Isoform 3 of Calcium-dependent secretion activator 1 OS=Homo sapiens GN=CADPS
Q9NY65	5.98202	6.28411	5.89943	6.83778	6.62103	5.89582	7.29148	6.78141	2.32193	6.80077	6.96908	2.32193	2.32193	6.72972	6.0761	9.08365	8.29647	8.88851	8.45905	8.31309	8.41195	8.49855	9.12094	9.03269	8.91944	9.14028	8.89937	9.19714	9.14028	8.91944	3.10163	2.01236	2.98908	1.62127	1.69206	2.51613	1.20707	2.33953	6.59751	2.23192	1.95036	6.57744	6.81835	2.46741	3.06417	0.0559996	0.191839	2.05899	Q9NY65|Tubulin alpha-8 chain OS=Homo sapiens GN=TUBA8 PE=1 SV=1
B1AHC9	3.18511	3.18035	2.82348	3.60567	3.57737	3.74349	3.43238	2.79627	2.32193	2.32193	2.32193	2.32193	3.16566	2.7855	2.32193	3.52069	2.32193	3.00326	2.32193	2.32193	3.6175	3.44074	2.32193	3.96151	2.32193	4.11069	4.60513	4.55057	4.60513	4.60425	0.335589	-0.858427	0.179778	-1.28374	-1.25544	-0.125991	0.00835876	-0.474343	2.28232	1.63959	0	2.2832	0.945028	1.76507	2.2832	0.000318044	0.0148365	2.03405	B1AHC9|X-ray repair cross-complementing protein 6 OS=Homo sapiens GN=XRCC6 PE=1 SV=1
K7EQ48	5.83501	6.17745	6.01947	6.21251	5.3181	5.55187	5.74499	6.0761	6.26858	6.24604	5.97802	5.44487	5.90932	6.26858	5.31591	3.42017	5.01344	3.32266	3.04493	3.88532	4.11533	4.20814	3.30704	4.50576	6.00263	6.21251	6.47667	5.96034	5.92683	5.82133	-2.41484	-1.16401	-2.69681	-3.16758	-1.43278	-1.43654	-1.53685	-2.76907	-0.447255	-1.74027	0.0246114	1.0318	0.303182	-0.308239	0.610928	0.000600613	0.016988	2.00227	K7EQ48|Glucose-6-phosphate isomerase OS=Homo sapiens GN=GPI PE=1 SV=2
P22314	5.10749	5.49287	5.66538	5.64195	5.41078	5.58496	5.45682	5.4179	5.11565	5.24379	5.083	4.8469	5.34554	5.2562	4.89959	4.44687	5.42297	4.29376	4.15754	4.66984	5.02548	5.30946	3.89058	5.47425	6.40115	6.2583	6.72972	5.96034	6.61322	6.21251	-0.660616	-0.0698984	-1.37161	-1.48442	-0.740934	-0.559473	-0.147368	-1.52732	1.09686	0.230456	1.31816	1.88282	0.912765	0.704142	1.71363	2.17832e-05	0.00384365	1.94289	P22314|Ubiquitin-like modifier-activating enzyme 1 OS=Homo sapiens GN=UBA1 PE=1 SV=3
P22314-2	5.10749	5.49287	5.66538	5.64195	5.36019	5.58496	5.45682	5.4179	5.11565	5.24379	5.083	4.8469	5.34554	5.2562	4.89959	4.44687	5.42297	4.29376	4.15754	4.66984	5.02548	5.30946	3.89058	5.47425	6.40115	6.2583	6.72972	5.96034	6.61322	6.21251	-0.660616	-0.0698984	-1.37161	-1.48442	-0.690346	-0.559473	-0.147368	-1.52732	1.09686	0.230456	1.31816	1.88282	0.912765	0.704142	1.71363	2.26751e-05	0.00384365	1.93657	P22314-2|Isoform 2 of Ubiquitin-like modifier-activating enzyme 1 OS=Homo sapiens GN=UBA1
Q96C32	4.95395	4.76838	4.46702	5.2273	5.93542	5.3308	5.45682	3.82191	5.224	4.99825	5.00873	2.32193	4.55142	4.38066	5.64195	5.02548	2.32193	2.32193	2.32193	2.32193	2.32193	2.32193	2.32193	2.32193	2.32193	2.32193	6.56725	3.62395	6.15823	5.65431	0.0715328	-2.44645	-2.14509	-2.90537	-3.61349	-3.00887	-3.1349	-1.49998	0.430306	-2.67632	-2.6868	4.24533	-2.22949	-0.756711	0.51628	0.10214	0.276274	1.88427	Q96C32|Polyubiquitin-C OS=Homo sapiens GN=UBC PE=2 SV=1
F5H747	5.02548	4.76838	4.35961	5.2273	5.85803	5.39612	5.40243	3.82191	5.16994	4.99825	5.00873	2.32193	4.61057	4.38066	5.70205	5.02548	2.32193	2.32193	2.32193	2.32193	2.32193	2.32193	2.32193	2.32193	2.32193	2.32193	6.56725	3.62395	6.23413	5.71545	0	-2.44645	-2.03768	-2.90537	-3.53611	-3.0742	-3.0805	-1.49998	0.545518	-2.67632	-2.6868	4.24533	-2.28864	-0.756711	0.532074	0.103469	0.278925	1.88174	F5H747|Polyubiquitin-C (Fragment) OS=Homo sapiens GN=UBC PE=1 SV=2
Q8N0Y7	4.84775	5.01074	4.72443	5.04615	5.3181	5.1838	5.01074	5.21735	4.14169	4.77244	4.40025	4.66634	4.09113	4.23943	4.4356	4.3725	4.8754	4.49376	4.84923	3.47142	4.21407	4.39509	3.46667	4.98801	5.89269	5.53401	5.45772	5.58255	5.14557	5.85638	-0.475254	-0.135333	-0.230664	-0.196911	-1.84668	-0.96973	-0.615646	-1.75068	1.71469	0.215579	1.49244	0.791376	1.44288	1.34312	0.709976	5.12769e-05	0.00560798	1.87905	Q8N0Y7|Probable phosphoglycerate mutase 4 OS=Homo sapiens GN=PGAM4 PE=2 SV=1
P13010	2.82879	3.00326	3.24257	3.18903	3.21012	3.45972	3.43238	2.79627	2.32193	2.61209	2.32193	2.32193	2.32193	3.00326	3.00326	3.52069	2.79152	2.80229	2.32193	2.47964	3.43238	3.44074	2.32193	4.06293	3.98569	4.26628	4.39509	4.29376	3.98208	4.21015	0.691903	-0.211738	-0.440275	-0.8671	-0.730471	-0.0273446	0.00835876	-0.474343	1.88822	1.45084	1.66376	2.07316	1.94435	1.2905	0.97882	1.90344e-06	0.0015613	1.86918	P13010|X-ray repair cross-complementing protein 5 OS=Homo sapiens GN=XRCC5 PE=1 SV=3
P18669	6.08264	5.97032	5.97166	6.01585	6.2583	6.15144	5.92882	6.2014	5.224	5.82054	5.46309	5.64195	5.21125	5.2562	5.55187	5.3876	5.80206	5.60254	5.82803	4.44773	5.23469	5.34101	4.49649	5.87125	6.832	6.72972	6.35267	6.49271	6.46817	6.84762	-0.695036	-0.168264	-0.369118	-0.187821	-1.81058	-0.916752	-0.587811	-1.70491	1.62361	0.0507123	1.36891	0.710714	1.51848	1.23651	0.916301	3.96624e-05	0.00542218	1.86578	P18669|Phosphoglycerate mutase 1 OS=Homo sapiens GN=PGAM1 PE=1 SV=2
J3QTR3	4.95395	4.76838	4.35961	5.2273	5.85803	5.3308	5.40243	3.82191	5.16994	4.99825	5.00873	5.44487	4.55142	4.38066	5.64195	5.02548	2.32193	2.32193	2.32193	2.32193	2.32193	2.32193	2.32193	2.32193	2.32193	5.19352	6.56725	3.62395	6.15823	5.65431	0.0715328	-2.44645	-2.03768	-2.90537	-3.53611	-3.00887	-3.0805	-1.49998	0.484372	-2.67632	-2.6868	1.12238	0.642094	-0.756711	0.51628	0.0303033	0.127632	1.82618	J3QTR3|Ubiquitin (Fragment) OS=Homo sapiens GN=RPS27A PE=1 SV=1
Q05193	4.73812	3.86335	2.32193	4.07633	5.17459	2.32193	2.32193	6.3053	2.32193	4.81382	2.32193	4.06293	2.32193	2.32193	4.71338	8.20814	7.42219	8.17792	7.56318	7.4505	7.6401	7.67698	2.32193	8.29647	8.01755	8.24076	8.31309	8.26223	8.3297	8.16444	3.47002	3.55885	5.85599	3.48685	2.27592	5.31817	5.35505	-3.98337	5.84252	3.48265	5.69562	4.25015	5.91883	5.9403	3.61632	0.165058	0.361037	1.79659	Q05193|Dynamin-1 OS=Homo sapiens GN=DNM1 PE=1 SV=2
P08238	5.27593	5.36019	5.45449	5.49772	5.12951	5.39612	5.74499	5.47425	4.66207	5.38857	5.00873	4.29952	5.03439	5.01275	4.95515	6.18607	5.78118	6.3053	4.78433	4.9922	5.75886	5.94431	4.97433	6.27866	6.56725	7.19595	7.21438	7.09972	7.09972	6.61322	0.910145	0.420994	0.850808	-0.713397	-0.137312	0.36274	0.199329	-0.499918	1.95114	0.890088	1.55853	2.91486	2.16157	2.08698	2.14457	8.60231e-05	0.00801843	1.78407	P08238|Heat shock protein HSP 90-beta OS=Homo sapiens GN=HSP90AB1 PE=1 SV=4
E9PHB5	2.32193	3.00326	3.16566	2.32193	3.57737	3.45972	3.6713	2.32193	2.32193	2.32193	3.05454	2.32193	3.01459	3.00326	2.32193	5.19881	2.32193	4.92087	4.91349	2.32193	2.32193	2.32193	5.07771	5.23646	5.46012	4.98407	5.3181	4.89708	5.00388	4.72148	2.87688	-0.681331	1.7552	2.59157	-1.25544	-1.13779	-1.34937	2.75578	2.39955	2.91453	2.40558	2.99617	1.96948	1.89382	2.68195	0.0386559	0.150809	1.77143	E9PHB5|Catenin delta-2 OS=Homo sapiens GN=CTNND2 PE=4 SV=1
P31939	2.69083	3.30704	3.32266	3.32266	3.42232	3.60959	3.91031	2.53719	2.32193	2.81746	2.93989	2.32193	2.32193	2.32193	2.32193	4.15076	3.7464	4.36621	3.46667	3.10662	4.38322	4.31513	2.32193	4.35471	5.14947	4.85655	4.80194	4.63766	4.66634	4.54972	1.45993	0.439363	1.04355	0.144008	-0.315701	0.773628	0.404818	-0.215265	2.22779	1.53725	2.20958	2.48001	2.53462	2.31574	2.34441	1.94654e-05	0.0037943	1.76884	P31939|Bifunctional purine biosynthesis protein PURH OS=Homo sapiens GN=ATIC PE=1 SV=3
P31939-2	2.69083	3.30704	3.32266	3.32266	3.42232	3.60959	3.91031	2.53719	2.32193	2.81746	2.93989	2.32193	2.32193	2.32193	2.32193	4.15076	3.7464	4.36621	3.46667	3.10662	4.38322	4.31513	2.32193	4.35471	5.14947	4.85655	4.80194	4.63766	4.66634	4.54972	1.45993	0.439363	1.04355	0.144008	-0.315701	0.773628	0.404818	-0.215265	2.22779	1.53725	2.20958	2.48001	2.53462	2.31574	2.34441	1.94654e-05	0.0037943	1.76884	P31939-2|Isoform 2 of Bifunctional purine biosynthesis protein PURH OS=Homo sapiens GN=ATIC
P07900	6.17745	6.44312	6.59972	6.28705	6.2583	6.00581	6.59461	6.2583	6.22791	6.2732	6.09993	5.57173	6.21664	5.97802	5.64195	5.82212	5.96898	5.63057	4.97495	5.11011	5.58014	5.6777	4.42485	6.04347	6.71305	6.67314	7.4038	6.89142	7.21438	6.79539	-0.355332	-0.474139	-0.969156	-1.3121	-1.14819	-0.42567	-0.916908	-1.83345	0.567484	-0.22973	0.613113	1.83207	0.456501	0.913404	1.57242	0.000207517	0.0121583	1.74726	P07900|Heat shock protein HSP 90-alpha OS=Homo sapiens GN=HSP90AA1 PE=1 SV=5
P07900-2	6.17745	6.44312	6.59972	6.28705	6.2583	6.00581	6.59461	6.2583	6.22791	6.2732	6.09993	5.57173	6.21664	5.97802	5.64195	5.82212	5.96898	5.63057	4.97495	5.11011	5.58014	5.6777	4.42485	6.04347	6.71305	6.67314	7.4038	6.89142	7.21438	6.79539	-0.355332	-0.474139	-0.969156	-1.3121	-1.14819	-0.42567	-0.916908	-1.83345	0.567484	-0.22973	0.613113	1.83207	0.456501	0.913404	1.57242	0.000207517	0.0121583	1.74726	P07900-2|Isoform 2 of Heat shock protein HSP 90-alpha OS=Homo sapiens GN=HSP90AA1
P12277	6.35267	6.3741	6.2732	6.80685	6.06194	5.63057	6.81292	6.67314	5.33964	6.19686	5.27052	4.91288	5.45861	5.36019	4.8447	8.41195	7.67698	8.37108	7.49887	7.67698	7.91842	7.95362	7.49887	8.61221	8.53806	8.61221	8.53806	8.72265	8.53806	8.53806	2.05928	1.30288	2.09787	0.692019	1.61504	2.28785	1.1407	0.825721	3.19842	2.41534	3.26754	3.62518	3.15359	3.36246	3.69336	2.39533e-05	0.00384365	1.74246	P12277|Creatine kinase B-type OS=Homo sapiens GN=CKB PE=1 SV=1
Q9ULD0	3.43238	3.18035	3.66053	3.03734	3.42232	3.29882	3.00326	3.99593	2.32193	3.41195	2.32193	2.32193	3.16566	2.32193	2.32193	5.71974	5.42297	5.90932	4.66634	4.37974	5.42692	5.3726	3.89058	6.08264	5.96034	6.22791	5.68803	6.33264	5.94217	6.10287	2.28737	2.24262	2.24879	1.629	0.957418	2.1281	2.36934	-0.105347	3.78095	2.67068	3.63842	3.3661	3.06225	4.01072	3.62024	0.00051722	0.0157479	1.73025	Q9ULD0|2-oxoglutarate dehydrogenase-like, mitochondrial OS=Homo sapiens GN=OGDHL PE=1 SV=3
P22626	3.90439	3.55005	3.04493	4.59758	4.61966	4.23773	4.72932	4.15076	2.32193	3.51343	2.93989	2.32193	3.01459	3.17433	3.36428	5.88061	5.61489	5.74659	5.80814	5.20166	5.79342	5.71269	4.49649	6.13248	6.64327	6.28998	6.01242	5.99186	5.5043	6.14227	1.97622	2.06483	2.70166	1.21057	0.582002	1.55569	0.983367	0.345723	3.82034	2.61905	3.70338	3.69049	3.2754	2.81753	2.14002	0.000479698	0.0154303	1.72481	P22626|Heterogeneous nuclear ribonucleoproteins A2/B1 OS=Homo sapiens GN=HNRNPA2B1 PE=1 SV=2
P22626-2	3.90439	3.55005	3.04493	4.59758	4.61966	4.23773	4.72932	4.15076	2.32193	3.51343	2.93989	2.32193	3.01459	3.17433	3.36428	5.85473	5.61489	5.74659	5.78756	5.15785	5.79342	5.71269	4.49649	6.10287	6.61322	6.2583	6.06194	5.92882	5.5043	6.10287	1.95033	2.06483	2.70166	1.18998	0.538188	1.55569	0.983367	0.345723	3.78095	2.58944	3.67332	3.74001	3.24371	2.75448	2.14002	0.000532202	0.0159941	1.71548	P22626-2|Isoform A2 of Heterogeneous nuclear ribonucleoproteins A2/B1 OS=Homo sapiens GN=HNRNPA2B1
Q9ULD0-3	2.32193	3.18035	2.32193	3.03734	3.42232	3.29882	3.00326	3.74015	2.32193	2.32193	2.32193	2.32193	3.16566	2.32193	2.32193	5.53721	5.14557	5.78118	4.37006	4.26159	5.23469	5.2273	2.32193	5.80514	5.78756	5.99186	5.5152	6.10287	5.79954	5.89269	3.21529	1.96522	3.45925	1.33271	0.839272	1.93587	2.22404	-1.41822	3.57076	3.48321	3.46563	3.19327	2.8262	3.78095	3.47761	0.0159333	0.0904019	1.70548	Q9ULD0-3|Isoform 3 of 2-oxoglutarate dehydrogenase-like, mitochondrial OS=Homo sapiens GN=OGDHL
Q96QK1	4.19624	3.42808	3.96151	3.18903	3.8777	3.74349	3.57446	3.82191	3.73622	4.06093	3.19505	3.52069	3.49109	3.67621	3.66268	3.63692	3.5899	3.73262	2.32193	2.32193	3.2561	3.74015	3.12674	3.70758	4.54541	5.05975	5.10749	5.08223	5.28932	4.86771	-0.559325	0.161821	-0.228899	-0.8671	-1.55578	-0.487392	0.165691	-0.695164	1.13149	-0.353348	1.35036	1.5868	1.56866	1.40602	1.62664	0.000289763	0.0146417	1.69636	Q96QK1|Vacuolar protein sorting-associated protein 35 OS=Homo sapiens GN=VPS35 PE=1 SV=2
F5GWY2	2.69083	3.18035	3.32266	3.32266	3.42232	3.60959	3.91031	2.53719	2.32193	2.61209	2.93989	2.32193	2.32193	2.32193	2.32193	4.15076	3.7464	4.36621	3.46667	3.10662	4.38322	4.31513	2.32193	4.24421	5.01413	4.66792	4.74899	4.50039	4.60513	4.54972	1.45993	0.566043	1.04355	0.144008	-0.315701	0.773628	0.404818	-0.215265	2.22779	1.63211	2.07424	2.42706	2.346	2.17846	2.2832	3.76931e-05	0.005377	1.68435	F5GWY2|Phosphoribosylaminoimidazolecarboxamide formyltransferase OS=Homo sapiens GN=ATIC PE=1 SV=1
Q9ULU8	3.30704	3.18035	3.66053	3.03734	3.21012	3.29882	2.32193	3.51343	3.10662	2.32193	2.93989	2.32193	2.80229	3.17433	3.00326	3.92386	4.11533	4.49376	2.32193	2.32193	3.84812	3.86335	3.12674	4.24421	4.92548	4.66792	4.80194	5.42949	4.92548	4.60425	0.616828	0.934972	0.833231	-0.715416	-0.888187	0.5493	1.54142	-0.386688	1.49763	1.92228	1.98558	2.48001	1.86563	2.25516	1.92222	0.000655957	0.0172176	1.6791	Q9ULU8|Calcium-dependent secretion activator 1 OS=Homo sapiens GN=CADPS PE=1 SV=3
Q9ULU8-4	3.30704	3.18035	3.66053	3.03734	3.21012	3.29882	2.32193	3.51343	3.10662	2.32193	2.93989	2.32193	2.80229	3.17433	3.00326	3.92386	4.11533	4.49376	2.32193	2.32193	3.84812	3.86335	3.12674	4.24421	4.92548	4.66792	4.80194	5.42949	4.92548	4.60425	0.616828	0.934972	0.833231	-0.715416	-0.888187	0.5493	1.54142	-0.386688	1.49763	1.92228	1.98558	2.48001	1.86563	2.25516	1.92222	0.000655957	0.0172176	1.6791	Q9ULU8-4|Isoform 4 of Calcium-dependent secretion activator 1 OS=Homo sapiens GN=CADPS
J3KR87	4.1295	2.32193	2.32193	2.32193	2.32193	2.32193	3.57446	2.32193	2.32193	2.32193	2.32193	2.32193	2.32193	2.32193	2.32193	2.32193	2.32193	4.60744	2.32193	4.60975	4.89129	4.39509	5.32769	5.49994	4.65924	5.35007	4.89306	5.35571	5.14557	5.11565	-1.80758	0	2.28551	0	2.28782	2.56936	0.820635	3.00576	2.79372	3.17801	2.33731	2.57113	3.02814	3.03378	2.82365	0.0250384	0.11557	1.67849	J3KR87|Clathrin heavy chain 2 OS=Homo sapiens GN=CLTCL1 PE=1 SV=1
Q4VY20	2.32193	2.32193	4.67428	4.66984	2.32193	4.75207	4.80394	4.6401	2.32193	4.77244	4.48531	2.32193	4.24201	2.32193	2.32193	5.3031	5.26417	5.13864	2.32193	2.32193	5.07655	5.30946	2.32193	5.14947	5.46012	5.44595	5.10749	5.04885	5.22271	5.3308	2.98117	2.94224	0.464364	-2.34791	0	0.324472	0.505516	-2.31817	3.00887	0.377036	0.974809	2.78556	1.20394	2.72692	2.90079	0.0659383	0.211273	1.67789	Q4VY20|14-3-3 protein beta/alpha (Fragment) OS=Homo sapiens GN=YWHAB PE=1 SV=1
P52306	3.30704	3.76782	3.16566	3.90439	3.74015	3.74349	3.91031	3.00326	2.80229	3.30704	2.78019	2.32193	2.32193	3.00326	3.18903	3.00326	3.39102	2.5425	2.32193	2.80229	2.78019	2.48566	2.32193	3.26322	3.62228	3.57737	3.42447	3.79523	3.98208	3.77073	-0.303776	-0.376798	-0.623158	-1.58246	-0.937856	-0.963298	-1.42464	-0.681331	0.968437	-0.0438139	0.842088	1.10254	1.25544	0.791975	0.793052	5.21984e-06	0.00256086	1.67734	P52306|Rap1 GTPase-GDP dissociation stimulator 1 OS=Homo sapiens GN=RAP1GDS1 PE=1 SV=3
P52306-5	3.30704	3.76782	3.16566	3.90439	3.74015	3.74349	3.91031	3.00326	2.80229	3.30704	2.78019	2.32193	2.32193	3.00326	3.18903	3.00326	3.39102	2.5425	2.32193	2.80229	2.78019	2.48566	2.32193	3.26322	3.62228	3.57737	3.42447	3.79523	3.98208	3.77073	-0.303776	-0.376798	-0.623158	-1.58246	-0.937856	-0.963298	-1.42464	-0.681331	0.968437	-0.0438139	0.842088	1.10254	1.25544	0.791975	0.793052	5.21984e-06	0.00256086	1.67734	P52306-5|Isoform 5 of Rap1 GTPase-GDP dissociation stimulator 1 OS=Homo sapiens GN=RAP1GDS1
P52306-4	3.30704	3.66053	3.16566	3.90439	3.74015	3.74349	3.78641	3.00326	2.80229	3.30704	2.78019	2.32193	2.32193	3.00326	3.18903	3.00326	3.39102	2.5425	2.32193	2.80229	2.78019	2.48566	2.32193	3.26322	3.62228	3.57737	3.42447	3.79523	3.98208	3.77073	-0.303776	-0.26951	-0.623158	-1.58246	-0.937856	-0.963298	-1.30074	-0.681331	0.968437	-0.0438139	0.842088	1.10254	1.25544	0.791975	0.793052	6.1192e-06	0.00256086	1.64844	P52306-4|Isoform 4 of Rap1 GTPase-GDP dissociation stimulator 1 OS=Homo sapiens GN=RAP1GDS1
P28331-5	4.84775	2.32193	5.38013	3.71741	3.74015	4.23773	3.91031	5.01671	2.32193	2.32193	2.32193	2.32193	2.32193	2.32193	2.32193	4.44687	4.41536	2.32193	2.32193	4.72648	4.74383	4.39509	4.86692	2.32193	2.32193	4.36457	4.60513	4.44602	4.27324	4.60425	-0.400875	2.09344	-3.0582	-1.39548	0.98633	0.506099	0.484783	-0.14979	2.28232	0	0	2.2832	2.04265	2.1241	1.95131	0.0325462	0.134828	1.64294	P28331-5|Isoform 5 of NADH-ubiquinone oxidoreductase 75 kDa subunit, mitochondrial OS=Homo sapiens GN=NDUFS1
Q5JRR9	3.04493	3.30704	3.75168	3.46667	3.42232	3.60959	3.43238	2.79627	3.10662	2.61209	2.78019	2.32193	3.29521	3.49109	3.00326	2.32193	3.12674	2.32193	2.32193	2.32193	2.48566	2.74696	2.32193	2.32193	4.46146	3.79814	3.97988	3.73442	4.19624	3.52069	-0.723001	-0.180294	-1.42975	-1.14474	-1.10039	-1.12393	-0.685416	-0.474343	0.414073	-0.290165	1.68126	1.65795	0.502937	0.243332	1.19299	0.000638573	0.0171917	1.6295	Q5JRR9|Ubiquitin-like modifier-activating enzyme 1 (Fragment) OS=Homo sapiens GN=UBA1 PE=1 SV=2
P31146	3.55005	3.30704	3.96151	3.18903	3.57737	3.60959	3.57446	3.99593	3.73622	4.06093	3.91031	3.52069	3.97988	4.29376	3.36428	3.42017	3.39102	2.5425	3.04493	2.32193	3.04493	2.32193	2.32193	3.81917	4.92548	4.18605	4.85406	4.84987	5.04615	4.94671	-0.129881	0.0839853	-1.41901	-0.144099	-1.25544	-0.564663	-1.25253	-1.674	1.21049	-0.241758	1.01517	1.33336	0.206165	0.556109	1.68187	0.000536224	0.0159941	1.61751	P31146|Coronin-1A OS=Homo sapiens GN=CORO1A PE=1 SV=4
C9JXA5	4.06627	4.07981	4.41898	4.07633	2.32193	4.23773	2.32193	4.15076	4.19624	4.35471	4.04138	2.32193	2.32193	4.01235	2.32193	4.50392	2.32193	4.54972	2.32193	2.32193	4.74383	4.81235	2.32193	5.10749	2.32193	5.40857	5.03159	5.14331	5.24791	4.99607	0.437648	-1.75789	0.130737	-1.7544	0	0.506099	2.49043	-1.82883	0.799821	0.752782	-1.71945	2.70966	3.08665	1.13097	2.92599	0.0783897	0.236563	1.6058	C9JXA5|Guanine nucleotide-binding protein G(I)/G(S)/G(T) subunit beta-2 (Fragment) OS=Homo sapiens GN=GNB2 PE=1 SV=1
E9PD68	5.42196	2.32193	5.14098	5.52915	5.5043	5.22271	5.40243	2.32193	2.32193	5.51318	5.75886	5.295	2.32193	5.64542	5.50216	2.32193	2.32193	2.32193	2.32193	2.32193	2.32193	2.32193	4.66207	4.75207	4.29376	2.32193	2.32193	5.52115	5.00388	5.3308	-3.10003	0	-2.81905	-3.20722	-3.18237	-2.90079	-3.0805	2.34015	3.00887	-0.761105	-1.4651	-2.97307	0	-0.124267	-0.498276	0.135075	0.322549	1.59188	E9PD68|Dihydropyrimidinase-related protein 1 OS=Homo sapiens GN=CRMP1 PE=4 SV=1
Q9ULU8-2	3.30704	3.00326	3.58835	3.03734	2.98303	3.29882	2.32193	3.51343	3.10662	3.18511	2.93989	2.32193	2.80229	3.00326	3.00326	3.84234	3.99477	4.29376	2.32193	2.32193	3.6175	3.74015	2.32193	4.24421	4.73812	4.44602	4.60513	5.20566	4.86183	4.54972	0.535301	0.991509	0.705415	-0.715416	-0.661104	0.318682	1.41822	-1.1915	1.4431	1.0591	1.79823	2.2832	1.64373	2.2024	1.85857	0.00145044	0.0275055	1.58034	Q9ULU8-2|Isoform 2 of Calcium-dependent secretion activator 1 OS=Homo sapiens GN=CADPS
B4DDP6	3.43238	3.00326	2.6393	3.03734	3.57737	2.32193	3.32266	3.17433	3.10662	3.30704	2.32193	2.32193	2.80229	3.00326	2.32193	3.84234	2.32193	3.17433	2.32193	3.47142	2.48566	3.00928	3.12674	3.81917	4.46146	4.18605	3.8777	4.21608	4.51059	4.48321	0.409961	-0.681331	0.535032	-0.715416	-0.105945	0.163736	-0.313383	-0.047593	1.37659	0.512136	2.13953	1.55578	1.38375	1.21282	2.18866	9.71512e-05	0.00818769	1.57569	B4DDP6|Drebrin-like protein OS=Homo sapiens GN=DBNL PE=1 SV=1
P54578	2.82879	3.18035	3.32266	3.18903	3.21012	2.32193	3.57446	3.00326	2.32193	3.18511	2.32193	2.32193	2.80229	2.7855	2.32193	2.32193	2.79152	2.39778	2.32193	2.32193	2.32193	2.32193	2.32193	2.32193	3.62228	3.18511	3.97988	3.62395	3.98208	3.52069	-0.506863	-0.388834	-0.924887	-0.8671	-0.888187	0	-1.25253	-0.681331	1.19877	-0.863177	1.30035	1.65795	0.382814	0.838449	1.66015	0.00260092	0.0361022	1.5709	P54578|Ubiquitin carboxyl-terminal hydrolase 14 OS=Homo sapiens GN=USP14 PE=1 SV=3
P54578-2	2.82879	3.18035	3.32266	3.18903	3.21012	2.32193	3.57446	3.00326	2.32193	3.18511	2.32193	2.32193	2.80229	2.7855	2.32193	2.32193	2.79152	2.39778	2.32193	2.32193	2.32193	2.32193	2.32193	2.32193	3.62228	3.18511	3.97988	3.62395	3.98208	3.52069	-0.506863	-0.388834	-0.924887	-0.8671	-0.888187	0	-1.25253	-0.681331	1.19877	-0.863177	1.30035	1.65795	0.382814	0.838449	1.66015	0.00260092	0.0361022	1.5709	P54578-2|Isoform 2 of Ubiquitin carboxyl-terminal hydrolase 14 OS=Homo sapiens GN=USP14
A6NJA2	2.69083	3.18035	3.32266	3.18903	3.21012	2.32193	3.57446	3.00326	2.32193	3.18511	2.32193	2.32193	2.80229	2.7855	2.32193	2.32193	2.79152	2.39778	2.32193	2.32193	2.32193	2.32193	2.32193	2.32193	3.62228	3.18511	3.97988	3.62395	3.8777	3.52069	-0.368904	-0.388834	-0.924887	-0.8671	-0.888187	0	-1.25253	-0.681331	1.19877	-0.863177	1.30035	1.65795	0.382814	0.838449	1.55578	0.00263403	0.036312	1.53875	A6NJA2|Ubiquitin carboxyl-terminal hydrolase OS=Homo sapiens GN=USP14 PE=1 SV=2
Q58FF7	3.99477	4.29376	4.29376	4.07633	4.3725	4.55314	4.80394	4.51677	3.85259	4.23773	4.09386	3.81917	3.88317	4.19624	4.21407	4.66984	4.48426	4.95937	3.77434	3.88532	4.29376	4.71984	3.78898	4.94119	5.31591	5.6114	5.7176	5.74051	5.85473	5.39465	0.675074	0.190502	0.665612	-0.301991	-0.487176	-0.25938	-0.084099	-0.727782	1.54206	0.703462	1.22204	1.89843	1.72823	1.54427	1.64065	2.46012e-05	0.00384365	1.5096	Q58FF7|Putative heat shock protein HSP 90-beta-3 OS=Homo sapiens GN=HSP90AB3P PE=5 SV=1
O43237	3.30704	3.93396	2.32193	4.4705	3.8777	3.11668	4.22469	3.17433	2.32193	3.04493	2.32193	3.08149	2.32193	2.32193	2.32193	3.42017	5.19881	3.60959	4.37006	4.26159	4.21407	3.00928	2.81746	4.35471	4.3725	4.26628	4.26159	4.14059	4.19624	4.86771	0.113138	1.26485	1.28766	-0.10044	0.38389	1.09739	-1.21541	-0.356874	2.54578	1.30978	2.05057	1.1801	1.94435	1.81866	1.87432	0.00150359	0.02803	1.50837	O43237|Cytoplasmic dynein 1 light intermediate chain 2 OS=Homo sapiens GN=DYNC1LI2 PE=1 SV=1
H3BRY3	3.30704	3.00326	3.66053	2.81746	3.57737	3.60959	3.32266	3.6175	3.50476	3.72616	3.5243	3.52069	3.88317	4.07402	3.36428	3.00326	2.79152	2.39778	3.04493	2.32193	2.48566	2.32193	2.32193	3.70758	4.46146	3.97305	4.60513	4.38322	4.80072	4.72148	-0.303776	-0.211738	-1.26276	0.227468	-1.25544	-1.12393	-1.00073	-1.29557	1.21672	-0.018583	0.937153	1.08444	0.0898769	0.309205	1.43645	0.000290068	0.0146417	1.50049	H3BRY3|Coronin OS=Homo sapiens GN=CORO1A PE=1 SV=1
B4DDD6	3.43238	3.00326	2.32193	3.03734	3.57737	2.32193	3.32266	3.17433	3.10662	3.30704	2.32193	2.32193	2.80229	3.00326	2.32193	3.7464	2.32193	3.17433	2.32193	3.47142	2.78019	3.00928	3.12674	3.81917	4.54541	4.36457	3.76782	4.14059	4.27324	4.48321	0.314022	-0.681331	0.852407	-0.715416	-0.105945	0.458263	-0.313383	-0.047593	1.37659	0.512136	2.22348	1.44589	1.56228	1.13733	1.95131	0.000182144	0.0118707	1.4883	B4DDD6|Drebrin-like protein OS=Homo sapiens GN=DBNL PE=1 SV=1
P52306-2	3.30704	3.66053	3.16566	3.71741	3.74015	3.74349	3.91031	3.00326	2.80229	3.30704	2.78019	2.32193	2.32193	3.00326	3.18903	3.00326	3.12674	2.39778	2.32193	2.80229	2.48566	2.32193	2.32193	3.05985	3.10447	3.32266	3.09155	3.73442	3.7482	3.52069	-0.303776	-0.53379	-0.767886	-1.39548	-0.937856	-1.25782	-1.58838	-0.681331	0.718403	-0.247189	0.324282	0.769626	1.00073	0.731161	0.559175	1.43498e-05	0.00362166	1.48418	P52306-2|Isoform 2 of Rap1 GTPase-GDP dissociation stimulator 1 OS=Homo sapiens GN=RAP1GDS1
Q01484-5	6.66423	5.14098	2.32193	2.32193	2.32193	2.32193	2.32193	2.32193	2.32193	6.53974	2.32193	6.37111	2.32193	6.56725	6.3741	7.02897	6.94665	2.32193	2.32193	2.32193	6.1625	2.32193	2.32193	2.32193	7.48783	7.77579	7.73979	7.56318	7.84893	7.67698	0.36474	1.80567	0	0	0	3.84057	0	0	5.35505	-4.21781	5.1659	1.36868	5.45386	0.995923	1.47483	0.326612	0.543691	1.47669	Q01484-5|Isoform 4 of Ankyrin-2 OS=Homo sapiens GN=ANK2
F5H2Z3	5.02548	4.76838	4.41898	5.30659	5.93542	5.3308	5.45682	3.82191	5.16994	4.99825	5.05155	5.44487	4.55142	4.38066	5.70205	5.02548	2.32193	2.32193	2.32193	2.32193	2.32193	2.32193	2.32193	2.32193	2.32193	2.32193	6.65273	3.62395	6.23413	5.65431	0	-2.44645	-2.09706	-2.98466	-3.61349	-3.00887	-3.1349	-1.49998	0.484372	-2.67632	-2.72962	1.20786	-2.22949	-0.756711	0.532074	0.0780714	0.236085	1.46705	F5H2Z3|Polyubiquitin-C (Fragment) OS=Homo sapiens GN=UBC PE=4 SV=1
F5H4R9	3.63692	3.76782	3.42447	3.90439	4.49376	3.88317	4.36253	4.3725	3.22493	3.72616	3.19505	2.32193	2.32193	2.32193	2.32193	6.33264	5.7618	6.20922	6.05578	5.51318	5.71545	5.88692	5.36783	6.23413	6.22434	5.97166	5.85203	5.88692	6.36292	6.27866	2.69572	1.99399	2.78475	2.15139	1.01942	1.83228	1.52439	0.995337	3.05373	2.50796	3.0293	3.5301	3.64973	3.56499	4.04099	0.000387332	0.0148652	1.46488	F5H4R9|Dynamin-2 OS=Homo sapiens GN=DNM2 PE=1 SV=1
P50570-3	3.63692	3.76782	3.42447	3.90439	4.49376	3.88317	4.36253	4.3725	3.22493	3.72616	3.19505	2.32193	2.32193	2.32193	2.32193	6.33264	5.7618	6.23413	6.05578	5.51318	5.71545	5.88692	5.39715	6.23413	6.22434	5.97166	5.85203	5.88692	6.36292	6.27866	2.69572	1.99399	2.80966	2.15139	1.01942	1.83228	1.52439	1.02465	3.05373	2.50796	3.0293	3.5301	3.64973	3.56499	4.04099	0.000400931	0.0148652	1.45811	P50570-3|Isoform 3 of Dynamin-2 OS=Homo sapiens GN=DNM2
P50570-4	3.63692	3.76782	3.42447	3.90439	4.49376	3.88317	4.36253	4.3725	3.22493	3.72616	3.19505	2.32193	2.32193	2.32193	2.32193	6.33264	5.7618	6.23413	6.05578	5.51318	5.71545	5.88692	5.39715	6.23413	6.22434	5.97166	5.85203	5.88692	6.36292	6.27866	2.69572	1.99399	2.80966	2.15139	1.01942	1.83228	1.52439	1.02465	3.05373	2.50796	3.0293	3.5301	3.64973	3.56499	4.04099	0.000400931	0.0148652	1.45811	P50570-4|Isoform 4 of Dynamin-2 OS=Homo sapiens GN=DNM2
B4DV12	5.15111	4.76838	4.54972	5.3534	5.99831	5.42196	5.60254	3.82191	5.40071	5.1525	5.15111	5.5043	4.65262	4.44773	5.7618	5.19881	2.32193	2.32193	2.32193	2.32193	2.32193	2.32193	2.32193	2.32193	2.32193	2.32193	6.7037	3.73442	6.28411	5.76883	0.0476983	-2.44645	-2.22779	-3.03147	-3.67638	-3.10003	-3.28062	-1.49998	0.36812	-2.83057	-2.82918	1.1994	-2.33069	-0.713305	0.522309	0.0873953	0.252638	1.45703	B4DV12|Ubiquitin OS=Homo sapiens GN=UBB PE=2 SV=1
P0CG48	5.02548	4.82684	4.35961	5.2273	5.85803	5.3308	5.40243	3.82191	5.16994	4.99825	5.00873	5.44487	4.55142	4.38066	5.64195	5.02548	2.32193	2.32193	2.32193	2.32193	2.32193	2.32193	2.32193	2.32193	2.32193	2.32193	6.65273	3.62395	6.23413	5.65431	0	-2.50492	-2.03768	-2.90537	-3.53611	-3.00887	-3.0805	-1.49998	0.484372	-2.67632	-2.6868	1.20786	-2.22949	-0.756711	0.592174	0.0792369	0.237421	1.45526	P0CG48|Polyubiquitin-C OS=Homo sapiens GN=UBC PE=1 SV=3
E9PFG7	3.75168	3.42808	3.8918	3.03734	3.21012	3.60959	2.80229	4.07402	3.42808	3.41195	3.05454	3.29882	3.29521	3.00326	2.32193	5.24195	5.26417	5.4883	3.90697	3.47142	4.9922	4.81235	3.12674	5.73554	5.31591	5.8381	5.45772	5.96034	5.32356	5.80206	1.49027	1.83609	1.5965	0.869623	0.261306	1.3826	2.01006	-0.947274	2.37398	2.32358	2.26137	2.1589	2.54289	2.95708	3.00163	0.00363034	0.0415022	1.45466	E9PFG7|2-oxoglutarate dehydrogenase, mitochondrial OS=Homo sapiens GN=OGDH PE=1 SV=1
F5H041	5.15111	4.76838	4.54972	5.3876	5.93542	5.45772	5.67693	3.82191	5.45682	5.12592	5.15111	5.57173	4.6811	4.44773	5.81655	5.24195	2.32193	2.32193	2.32193	2.32193	2.32193	2.32193	2.32193	2.32193	2.32193	2.32193	6.72972	3.73442	6.36292	5.78756	0.0908433	-2.44645	-2.22779	-3.06567	-3.61349	-3.13579	-3.355	-1.49998	0.330731	-2.80399	-2.82918	1.158	-2.35917	-0.713305	0.546375	0.0876231	0.253073	1.45373	F5H041|Polyubiquitin-C OS=Homo sapiens GN=UBC PE=4 SV=1
O00429-3	4.25739	3.66053	4.41898	3.9907	4.00418	2.32193	4.05849	4.22689	4.24201	4.55142	4.09386	3.42808	4.36457	4.55142	4.05849	3.00326	2.32193	3.47984	2.32193	2.32193	3.43238	2.32193	3.30704	3.57737	4.73812	4.44602	5.21125	4.63766	5.09443	4.38322	-1.25413	-1.3386	-0.939143	-1.66877	-1.68225	1.11045	-1.73656	-0.919852	0.141213	-0.974057	0.644259	1.78317	0.08145	0.0862411	1.03593	0.00810929	0.0643834	1.45335	O00429-3|Isoform 2 of Dynamin-1-like protein OS=Homo sapiens GN=DNM1L
Q9Y4G6	4.25739	3.30704	4.25337	3.90439	4.00418	3.29882	4.14059	4.22689	3.85259	4.06093	3.19505	3.29882	3.88317	3.90439	3.97305	5.24195	4.94822	5.36236	5.37401	4.08086	5.07655	5.2273	4.27796	5.55824	6.12265	6.3741	6.40815	6.71305	6.23413	6.07937	0.984561	1.64118	1.10899	1.46962	0.0766856	1.77773	1.08671	0.051068	2.22678	1.49731	2.9276	3.10933	2.49093	2.80866	2.26108	0.000434029	0.0151495	1.44996	Q9Y4G6|Talin-2 OS=Homo sapiens GN=TLN2 PE=1 SV=4
F5GYU3	5.06931	4.76838	4.41898	5.2273	5.85803	5.39612	5.45682	3.82191	5.16994	4.99825	5.083	5.5043	4.55142	4.44773	5.64195	5.02548	2.32193	2.32193	2.32193	2.32193	2.32193	2.32193	2.32193	2.32193	2.32193	2.32193	6.65273	3.62395	6.15823	5.71545	-0.0438265	-2.44645	-2.09706	-2.90537	-3.53611	-3.0742	-3.1349	-1.49998	0.545518	-2.67632	-2.76107	1.14843	-2.22949	-0.823775	0.51628	0.0806523	0.239259	1.44503	F5GYU3|Polyubiquitin-C (Fragment) OS=Homo sapiens GN=UBC PE=4 SV=1
Q9ULD0-2	3.30704	3.18035	3.58835	3.03734	3.42232	3.29882	3.00326	3.82191	2.97772	3.30704	2.78019	2.32193	3.16566	2.7855	2.32193	5.62086	5.26417	5.83501	4.47203	4.33289	5.3308	5.30946	3.78898	5.89582	5.85803	6.01585	5.62221	6.16676	5.88245	5.94751	2.31382	2.08382	2.24667	1.43468	0.910566	2.03198	2.3062	-0.0329213	2.96979	2.58879	3.07784	3.30029	2.85019	3.38126	3.56052	0.00144156	0.0275055	1.44225	Q9ULD0-2|Isoform 2 of 2-oxoglutarate dehydrogenase-like, mitochondrial OS=Homo sapiens GN=OGDHL
J3QKN0	5.02548	4.76838	4.35961	5.2273	5.85803	5.42196	5.45682	3.82191	5.16994	4.99825	5.05155	5.44487	4.55142	4.38066	5.64195	5.02548	2.32193	2.32193	2.32193	2.32193	2.32193	2.32193	2.32193	2.32193	2.32193	2.32193	6.56725	3.62395	6.15823	5.65431	0	-2.44645	-2.03768	-2.90537	-3.53611	-3.10003	-3.1349	-1.49998	0.484372	-2.67632	-2.72962	1.12238	-2.22949	-0.756711	0.51628	0.080645	0.239259	1.43698	J3QKN0|Ubiquitin (Fragment) OS=Homo sapiens GN=UBB PE=4 SV=1
F5GXK7	4.95395	4.76838	4.35961	5.2273	5.85803	5.3308	5.45682	3.82191	5.16994	4.99825	5.00873	5.44487	4.55142	4.38066	5.64195	5.02548	2.32193	2.32193	2.32193	2.32193	2.32193	2.32193	2.32193	2.32193	2.32193	2.32193	6.65273	3.62395	6.15823	5.65431	0.0715328	-2.44645	-2.03768	-2.90537	-3.53611	-3.00887	-3.1349	-1.49998	0.484372	-2.67632	-2.6868	1.20786	-2.22949	-0.756711	0.51628	0.0828852	0.243244	1.43497	F5GXK7|Polyubiquitin-C (Fragment) OS=Homo sapiens GN=UBC PE=4 SV=1
Q92841	2.69083	2.32193	2.32193	3.18903	3.21012	3.11668	3.00326	2.53719	2.32193	2.32193	2.32193	2.32193	2.32193	2.32193	2.32193	2.32193	2.32193	3.00326	2.32193	2.32193	3.43238	3.00928	2.32193	2.32193	3.76782	3.57737	4.1782	3.62395	3.8777	3.77073	-0.368904	0	0.681331	-0.8671	-0.888187	0.315695	0.00602016	-0.215265	1.4488	0	1.44589	1.85627	1.25544	1.30202	1.55578	0.000359368	0.0148652	1.43336	Q92841|Probable ATP-dependent RNA helicase DDX17 OS=Homo sapiens GN=DDX17 PE=1 SV=2
F5H388	4.95395	4.76838	4.41898	5.27593	5.93542	5.39612	5.40243	3.82191	5.16994	5.07224	5.00873	5.44487	4.61057	4.38066	5.64195	5.02548	2.32193	2.32193	2.32193	2.32193	2.32193	2.32193	2.32193	2.32193	2.32193	2.32193	6.56725	3.62395	6.15823	5.65431	0.0715328	-2.44645	-2.09706	-2.954	-3.61349	-3.0742	-3.0805	-1.49998	0.484372	-2.75031	-2.6868	1.12238	-2.28864	-0.756711	0.51628	0.0853964	0.248612	1.42828	F5H388|Polyubiquitin-C (Fragment) OS=Homo sapiens GN=UBC PE=4 SV=1
C9J2C0	5.98202	6.28411	5.89943	6.83778	6.62103	5.89582	7.29148	6.78141	2.32193	6.80077	6.96908	2.32193	6.49271	6.75562	6.04596	9.08365	8.29647	8.88851	8.53806	8.31309	8.53806	8.49855	9.19714	9.03269	8.91944	9.14028	8.89937	9.12094	9.19714	8.91944	3.10163	2.01236	2.98908	1.70028	1.69206	2.64223	1.20707	2.41573	6.59751	2.23192	1.95036	6.57744	2.64757	2.36532	3.15117	0.120333	0.300694	1.42584	C9J2C0|Tubulin alpha-8 chain (Fragment) OS=Homo sapiens GN=TUBA8 PE=3 SV=1
F5H6Q2	4.95395	4.76838	4.35961	5.2273	5.85803	5.3308	5.40243	3.82191	5.27835	4.99825	5.05155	5.39612	4.55142	4.38066	5.64195	5.02548	2.32193	2.32193	2.32193	2.32193	2.32193	2.32193	2.32193	2.32193	2.32193	2.32193	6.65273	3.62395	6.23413	5.65431	0.0715328	-2.44645	-2.03768	-2.90537	-3.53611	-3.00887	-3.0805	-1.49998	0.375958	-2.67632	-2.72962	1.25661	-2.22949	-0.756711	0.592174	0.0864463	0.251223	1.42437	F5H6Q2|Polyubiquitin-C (Fragment) OS=Homo sapiens GN=UBC PE=4 SV=2
Q92841-1	2.69083	2.32193	2.32193	3.18903	3.21012	3.11668	3.00326	2.53719	2.32193	2.32193	2.32193	2.32193	2.32193	2.32193	2.32193	2.50083	2.32193	3.00326	2.32193	2.32193	3.43238	3.00928	2.32193	2.6393	3.76782	3.57737	4.1782	3.52069	3.7482	3.77073	-0.189998	0	0.681331	-0.8671	-0.888187	0.315695	0.00602016	-0.215265	1.4488	0.317375	1.44589	1.85627	1.25544	1.19877	1.42627	0.000110323	0.00861831	1.42309	Q92841-1|Isoform 2 of Probable ATP-dependent RNA helicase DDX17 OS=Homo sapiens GN=DDX17
F5H265	4.95395	4.76838	4.50768	5.2273	5.93542	5.39612	5.40243	3.82191	5.27835	5.07224	5.083	5.44487	4.61057	4.38066	5.64195	5.02548	2.32193	2.32193	2.32193	2.32193	2.32193	2.32193	2.32193	2.32193	2.32193	2.32193	6.56725	3.62395	6.15823	5.74819	0.0715328	-2.44645	-2.18575	-2.90537	-3.61349	-3.0742	-3.0805	-1.49998	0.469842	-2.75031	-2.76107	1.12238	-2.28864	-0.756711	0.51628	0.0879944	0.253922	1.4206	F5H265|Polyubiquitin-C (Fragment) OS=Homo sapiens GN=UBC PE=4 SV=1
J3QS39	4.95395	4.76838	4.35961	5.2273	5.85803	5.3308	5.40243	3.82191	5.16994	4.99825	5.00873	5.44487	4.55142	4.38066	5.64195	5.02548	2.32193	2.32193	2.32193	2.32193	2.32193	2.32193	2.32193	2.32193	2.32193	2.32193	6.56725	3.62395	6.15823	5.65431	0.0715328	-2.44645	-2.03768	-2.90537	-3.53611	-3.00887	-3.0805	-1.49998	0.484372	-2.67632	-2.6868	1.12238	-2.22949	-0.756711	0.51628	0.0839656	0.245384	1.41596	J3QS39|Ubiquitin (Fragment) OS=Homo sapiens GN=UBB PE=4 SV=1
P30519	2.32193	3.42808	3.04493	2.32193	2.98303	3.11668	3.18511	2.53719	2.32193	2.32193	2.32193	2.32193	2.32193	2.32193	2.32193	3.52069	2.79152	3.17433	2.32193	2.80229	3.2561	3.00928	2.32193	3.70758	4.19128	3.45611	3.63692	3.98388	3.63381	3.77073	1.19877	-0.636558	0.129406	0	-0.180741	0.139415	-0.175825	-0.215265	1.4488	1.38565	1.86935	1.31499	1.13418	1.66196	1.31188	4.77711e-05	0.00547343	1.41429	P30519|Heme oxygenase 2 OS=Homo sapiens GN=HMOX2 PE=1 SV=2
H0YMT1	3.63692	3.00326	3.82836	3.32266	3.57737	3.29882	3.57446	3.51343	3.42808	3.30704	2.78019	3.08149	3.29521	3.17433	3.36428	4.44687	4.48426	4.60744	4.47203	3.10662	4.53844	4.66984	3.60959	4.75207	5.27322	5.56002	5.58496	5.88692	5.22271	5.43738	0.809955	1.481	0.779082	1.14936	-0.470745	1.23962	1.09539	0.0961623	2.0093	1.44504	2.49303	2.50346	2.26482	2.71259	1.85844	0.000304218	0.0146931	1.41133	H0YMT1|Talin-2 (Fragment) OS=Homo sapiens GN=TLN2 PE=1 SV=1
P42704	2.69083	3.00326	3.50951	2.81746	2.98303	3.29882	2.80229	3.6175	2.32193	2.32193	2.32193	2.32193	2.32193	2.32193	2.32193	5.64072	4.75481	5.07771	3.46667	4.33289	5.23469	5.45772	4.76115	5.29206	5.08017	5.74275	5.41468	6.10287	5.32356	5.39465	2.94989	1.75155	1.5682	0.64921	1.34986	1.93587	2.65543	1.14365	3.07272	2.97013	2.75824	3.09275	3.42082	3.78095	3.00163	0.000841077	0.0207487	1.40629	P42704|Leucine-rich PPR motif-containing protein, mitochondrial OS=Homo sapiens GN=LRPPRC PE=1 SV=3
P26640	3.30704	3.00326	3.24257	3.46667	3.42232	3.74349	3.00326	3.00326	3.10662	3.51343	2.32193	3.08149	3.01459	2.7855	3.00326	2.32193	2.32193	2.32193	2.32193	2.32193	2.32193	2.32193	2.32193	2.6393	3.98569	2.81746	3.63692	3.52069	3.51343	3.89058	-0.985108	-0.681331	-0.920639	-1.14474	-1.10039	-1.42156	-0.681331	-0.681331	0.783957	-0.874127	1.66376	0.555426	-0.197129	0.735193	0.510171	0.00286845	0.0371991	1.40595	P26640|Valine--tRNA ligase OS=Homo sapiens GN=VARS PE=1 SV=4
Q9NVI7	2.69083	2.32193	2.6393	2.32193	2.32193	2.32193	2.32193	3.00326	2.32193	2.32193	2.32193	2.32193	2.32193	2.32193	2.32193	3.52069	3.5899	2.80229	2.32193	2.32193	3.6175	3.44074	2.32193	3.57737	4.19128	4.18605	4.46876	4.38322	4.51059	4.21015	0.829862	1.26797	0.162989	0	0	1.29557	1.11881	-0.681331	1.88822	1.25544	1.86935	2.14683	1.86412	2.06129	2.18866	0.00064703	0.0172176	1.39704	Q9NVI7|ATPase family AAA domain-containing protein 3A OS=Homo sapiens GN=ATAD3A PE=1 SV=2
O00429-6	4.25739	3.66053	4.41898	4.07633	4.22235	4.07877	4.05849	4.29376	4.24201	4.63024	4.09386	3.42808	4.43045	4.65062	4.05849	3.00326	3.99477	3.47984	2.32193	2.32193	3.43238	3.60567	3.30704	3.57737	4.92548	4.44602	5.41468	4.63766	5.09443	4.54972	-1.25413	0.334237	-0.939143	-1.7544	-1.90042	-0.646389	-0.452823	-0.986725	0.307714	-1.05288	0.831611	1.9866	0.0155742	-0.0129546	1.03593	0.00925952	0.0682707	1.39449	O00429-6|Isoform 6 of Dynamin-1-like protein OS=Homo sapiens GN=DNM1L
Q9UJU6-2	3.43238	3.00326	2.6393	3.03734	3.57737	2.32193	3.32266	3.17433	3.10662	3.30704	2.32193	2.32193	2.80229	3.00326	2.32193	3.84234	3.39102	3.17433	3.04493	3.47142	2.78019	3.00928	3.12674	3.81917	4.60513	4.44602	3.8777	4.29376	4.51059	4.54972	0.409961	0.387761	0.535032	0.00758479	-0.105945	0.458263	-0.313383	-0.047593	1.4431	0.512136	2.2832	1.55578	1.64373	1.2905	2.18866	0.000366258	0.0148652	1.39313	Q9UJU6-2|Isoform 2 of Drebrin-like protein OS=Homo sapiens GN=DBNL
Q9NVI7-2	2.69083	2.32193	2.82348	2.32193	2.32193	2.32193	2.32193	3.00326	2.32193	2.32193	2.32193	2.32193	2.32193	2.32193	2.32193	3.63692	3.5899	3.00326	2.32193	2.32193	3.74349	3.60567	2.81746	3.70758	4.29376	4.26628	4.54541	4.44602	4.60513	4.38322	0.946088	1.26797	0.179778	0	0	1.42156	1.28374	-0.185799	2.06129	1.38565	1.97183	2.22348	1.94435	2.1241	2.2832	0.000403232	0.0148652	1.38496	Q9NVI7-2|Isoform 2 of ATPase family AAA domain-containing protein 3A OS=Homo sapiens GN=ATAD3A
E9PCR7	3.90439	3.55005	4.08318	3.18903	3.21012	3.74349	3.18511	4.3725	3.50476	3.80207	3.05454	3.42808	3.41588	3.29882	3.00326	5.57808	5.42297	5.70341	4.04818	3.76319	5.3308	5.2273	3.46667	5.97802	5.59665	6.1257	5.68803	6.21664	5.67893	5.98587	1.67369	1.87292	1.62023	0.859148	0.553074	1.58731	2.04219	-0.905825	2.48112	2.17595	2.54211	2.25995	2.70982	2.91783	2.67567	0.00487821	0.0478211	1.37465	E9PCR7|2-oxoglutarate dehydrogenase, mitochondrial OS=Homo sapiens GN=OGDH PE=1 SV=1
E9PDF2	3.90439	3.55005	4.08318	3.18903	3.21012	3.74349	3.18511	4.3725	3.50476	3.80207	3.05454	3.42808	3.41588	3.29882	3.00326	5.57808	5.42297	5.70341	4.04818	3.76319	5.3308	5.2273	3.46667	5.97802	5.59665	6.1257	5.68803	6.21664	5.67893	5.98587	1.67369	1.87292	1.62023	0.859148	0.553074	1.58731	2.04219	-0.905825	2.48112	2.17595	2.54211	2.25995	2.70982	2.91783	2.67567	0.00487821	0.0478211	1.37465	E9PDF2|2-oxoglutarate dehydrogenase, mitochondrial OS=Homo sapiens GN=OGDH PE=1 SV=1
F5H801	3.90439	3.55005	4.08318	3.18903	3.21012	3.74349	3.18511	4.3725	3.50476	3.80207	3.05454	3.42808	3.41588	3.29882	3.00326	5.57808	5.42297	5.70341	4.04818	3.76319	5.3308	5.2273	3.46667	5.97802	5.59665	6.1257	5.68803	6.21664	5.67893	5.98587	1.67369	1.87292	1.62023	0.859148	0.553074	1.58731	2.04219	-0.905825	2.48112	2.17595	2.54211	2.25995	2.70982	2.91783	2.67567	0.00487821	0.0478211	1.37465	F5H801|2-oxoglutarate dehydrogenase, mitochondrial OS=Homo sapiens GN=OGDH PE=1 SV=1
Q02218	3.90439	3.55005	4.08318	3.18903	3.21012	3.74349	3.18511	4.3725	3.50476	3.80207	3.05454	3.42808	3.41588	3.29882	3.00326	5.57808	5.42297	5.70341	4.04818	3.76319	5.3308	5.2273	3.46667	5.97802	5.59665	6.1257	5.68803	6.21664	5.67893	5.98587	1.67369	1.87292	1.62023	0.859148	0.553074	1.58731	2.04219	-0.905825	2.48112	2.17595	2.54211	2.25995	2.70982	2.91783	2.67567	0.00487821	0.0478211	1.37465	Q02218|2-oxoglutarate dehydrogenase, mitochondrial OS=Homo sapiens GN=OGDH PE=1 SV=3
Q02218-2	3.90439	3.55005	4.08318	3.18903	3.21012	3.74349	3.18511	4.3725	3.50476	3.80207	3.05454	3.42808	3.41588	3.29882	3.00326	5.57808	5.42297	5.70341	4.04818	3.76319	5.3308	5.2273	3.46667	5.97802	5.59665	6.1257	5.68803	6.21664	5.67893	5.98587	1.67369	1.87292	1.62023	0.859148	0.553074	1.58731	2.04219	-0.905825	2.48112	2.17595	2.54211	2.25995	2.70982	2.91783	2.67567	0.00487821	0.0478211	1.37465	Q02218-2|Isoform 2 of 2-oxoglutarate dehydrogenase, mitochondrial OS=Homo sapiens GN=OGDH
P30519-2	2.32193	3.42808	3.04493	2.32193	2.98303	3.11668	3.18511	2.53719	2.32193	2.32193	2.32193	2.32193	2.32193	2.32193	2.32193	3.52069	2.79152	3.00326	2.32193	2.80229	3.2561	3.00928	2.32193	3.70758	4.08609	3.32266	3.5243	3.79523	3.63381	3.63692	1.19877	-0.636558	-0.0416695	0	-0.180741	0.139415	-0.175825	-0.215265	1.31499	1.38565	1.76416	1.20237	1.00073	1.47331	1.31188	7.62679e-05	0.00801843	1.33943	P30519-2|Isoform 2 of Heme oxygenase 2 OS=Homo sapiens GN=HMOX2
Q15102	2.82879	2.32193	3.04493	3.03734	3.21012	3.11668	3.18511	3.00326	2.32193	2.32193	2.32193	3.42808	3.01459	2.32193	2.32193	3.00326	2.79152	3.32266	3.28919	2.80229	2.48566	3.60567	2.32193	3.81917	3.88532	3.79814	4.1782	3.52069	3.7482	4.29376	0.174468	0.469593	0.277734	0.251843	-0.407824	-0.631017	0.420564	-0.681331	1.97183	1.49724	1.56339	0.750118	0.783555	1.19877	1.42627	8.48577e-05	0.00801843	1.32877	Q15102|Platelet-activating factor acetylhydrolase IB subunit gamma OS=Homo sapiens GN=PAFAH1B3 PE=1 SV=1
Q99661-2	2.32193	2.32193	2.32193	2.32193	2.32193	2.32193	2.32193	2.32193	2.32193	2.32193	2.32193	2.32193	2.32193	2.32193	2.32193	3.31735	2.32193	3.60959	3.04493	2.32193	2.48566	2.48566	2.81746	4.06293	2.82348	4.54833	4.54541	4.34465	4.27324	4.29376	0.995425	0	1.28766	0.723001	0	0.163736	0.163736	0.495533	1.97183	1.74101	0.501553	2.22348	2.22641	2.02272	1.95131	0.00058978	0.0168267	1.32684	Q99661-2|Isoform 2 of Kinesin-like protein KIF2C OS=Homo sapiens GN=KIF2C
Q9NVI7-3	2.69083	2.32193	2.82348	2.32193	2.32193	2.32193	2.32193	3.00326	2.32193	2.32193	2.32193	2.32193	2.32193	2.32193	2.32193	3.63692	3.5899	3.00326	2.32193	2.32193	3.6175	3.60567	2.81746	3.70758	4.29376	4.18605	4.46876	4.21608	4.51059	4.29376	0.946088	1.26797	0.179778	0	0	1.29557	1.28374	-0.185799	1.97183	1.38565	1.97183	2.14683	1.86412	1.89415	2.18866	0.000476425	0.0154303	1.31916	Q9NVI7-3|Isoform 3 of ATPase family AAA domain-containing protein 3A OS=Homo sapiens GN=ATAD3A
Q9H0Q0	3.30704	3.55005	2.82348	3.90439	4.22235	2.32193	3.6713	3.82191	3.22493	3.72616	2.93989	3.42808	3.01459	3.17433	3.00326	3.52069	3.12674	3.85123	2.32193	2.80229	4.29376	3.98208	4.27796	4.50576	5.22271	3.97305	4.26159	4.34465	5.04615	4.86771	0.213658	-0.423312	1.02775	-1.58246	-1.42006	1.97183	0.310781	0.45605	1.64279	0.779599	2.28282	0.833515	0.958458	1.17031	2.04289	0.0195153	0.102866	1.31792	Q9H0Q0|Protein FAM49A OS=Homo sapiens GN=FAM49A PE=1 SV=1
Q9UJU6	3.55005	3.00326	2.6393	2.32193	2.32193	2.32193	3.18511	3.17433	2.97772	3.18511	2.32193	2.32193	2.32193	3.00326	2.32193	3.7464	3.5899	3.17433	3.28919	3.31735	2.32193	2.74696	3.12674	3.81917	4.60513	4.44602	3.76782	4.29376	4.38158	4.60425	0.196344	0.586641	0.535032	0.967259	0.995425	0	-0.438144	-0.047593	1.62652	0.634067	2.2832	1.44589	2.1241	1.2905	2.05965	0.000639253	0.0171917	1.28833	Q9UJU6|Drebrin-like protein OS=Homo sapiens GN=DBNL PE=1 SV=1
P27361	3.55005	3.76782	3.66053	3.9907	4.12679	3.99593	4.14059	3.6175	3.91031	3.97697	3.77725	3.62395	3.57737	3.97697	3.77725	2.78019	3.7464	3.32266	4.04818	2.32193	3.43238	3.00928	2.32193	4.24421	4.19128	4.54833	5.03159	3.98388	4.19624	4.29376	-0.769864	-0.0214204	-0.337868	0.0574726	-1.80486	-0.563549	-1.13131	-1.29557	0.383452	0.267237	0.414031	1.40764	0.970968	0.00691367	0.418998	0.000737068	0.0186025	1.28612	P27361|Mitogen-activated protein kinase 3 OS=Homo sapiens GN=MAPK3 PE=1 SV=4
O00429-2	4.25739	3.66053	4.41898	3.90439	3.74015	3.99593	3.91031	4.15076	4.19624	4.44602	4.04138	3.42808	4.2962	4.44773	3.8777	2.78019	3.8777	3.47984	2.32193	2.32193	3.43238	3.44074	3.12674	3.42808	4.60513	4.36457	5.17137	4.55057	5.04615	4.21015	-1.4772	0.217173	-0.939143	-1.58246	-1.41822	-0.563549	-0.469574	-1.02402	0.0139001	-1.01794	0.563754	1.74329	0.0683753	0.102847	1.16844	0.00891843	0.0668068	1.28465	O00429-2|Isoform 4 of Dynamin-1-like protein OS=Homo sapiens GN=DNM1L
F5H3X9	4.80194	4.87337	4.64145	4.89708	4.74383	4.6837	5.01074	4.76192	4.29376	4.67565	4.40025	3.89999	4.65262	4.44773	4.13949	4.89708	4.8754	5.2273	4.47203	4.50576	4.84127	4.71984	4.17245	4.80329	5.64766	5.49772	5.62221	5.8036	5.88245	5.58255	0.0951385	0.00203252	0.585851	-0.425053	-0.238064	0.157571	-0.290897	-0.589471	1.28879	0.12764	1.24741	1.72222	0.845102	1.35587	1.74296	0.000412057	0.0149846	1.27786	F5H3X9|Serine/threonine-protein phosphatase 2A 65 kDa regulatory subunit A alpha isoform OS=Homo sapiens GN=PPP2R1A PE=1 SV=1
P30153	4.84775	4.87337	4.76536	4.94023	4.74383	4.6837	5.06931	4.80194	4.38322	4.67565	4.44773	3.89999	4.6811	4.50392	4.13949	4.97265	5.01344	5.31591	4.47203	4.54972	4.9452	4.87337	4.36539	4.89572	5.72599	5.6114	5.65947	5.91721	5.92683	5.71545	0.124906	0.140068	0.550542	-0.468205	-0.194106	0.261506	-0.195938	-0.436547	1.33223	0.220076	1.27826	1.75948	0.930302	1.41329	1.78735	0.000321057	0.0148365	1.27308	P30153|Serine/threonine-protein phosphatase 2A 65 kDa regulatory subunit A alpha isoform OS=Homo sapiens GN=PPP2R1A PE=1 SV=4
O00139-1	2.32193	2.32193	2.32193	2.32193	3.21012	3.11668	3.00326	3.00326	2.32193	2.81746	2.32193	2.32193	2.32193	2.32193	2.32193	4.8469	4.54972	5.07771	4.72443	3.76319	4.60975	4.20814	4.07402	4.89572	4.84127	5.8381	5.56002	5.96034	5.6114	5.39465	2.52497	2.22779	2.75578	2.4025	0.553074	1.49307	1.20488	1.07076	3.07272	2.07826	2.51934	3.2381	3.51617	3.63842	3.28947	0.00351917	0.0407804	1.27125	O00139-1|Isoform 1 of Kinesin-like protein KIF2A OS=Homo sapiens GN=KIF2A
B7Z4N8	2.32193	3.18035	3.32266	3.18903	3.21012	2.32193	3.57446	3.00326	2.32193	3.18511	2.32193	2.32193	2.80229	2.7855	2.32193	2.32193	2.79152	2.39778	2.32193	2.32193	2.32193	2.32193	2.32193	2.32193	3.62228	3.18511	3.97988	3.62395	2.32193	3.52069	0	-0.388834	-0.924887	-0.8671	-0.888187	0	-1.25253	-0.681331	1.19877	-0.863177	1.30035	1.65795	0.382814	0.838449	0	0.0073848	0.0601229	1.27038	B7Z4N8|Ubiquitin carboxyl-terminal hydrolase OS=Homo sapiens GN=USP14 PE=1 SV=1
O43237-2	3.30704	3.66053	2.32193	4.29376	3.57737	3.11668	4.05849	3.17433	2.32193	3.04493	2.32193	3.08149	2.32193	2.32193	2.32193	3.18511	4.8754	3.17433	4.15754	4.08086	3.97988	3.00928	2.81746	4.06293	4.08609	3.79814	3.8777	3.89058	3.8777	4.54972	-0.121931	1.21487	0.852407	-0.136225	0.503497	0.863199	-1.04921	-0.356874	2.22779	1.018	1.76416	0.79621	1.47622	1.56865	1.55578	0.00211038	0.0319086	1.26547	O43237-2|Isoform 2 of Cytoplasmic dynein 1 light intermediate chain 2 OS=Homo sapiens GN=DYNC1LI2
P13489	3.55005	4.76838	3.42447	4.89708	4.00418	4.30241	4.84035	3.82191	3.57737	4.06093	3.77725	3.62395	3.81917	3.49109	3.36428	2.50083	3.99477	3.32266	2.32193	3.31735	2.48566	2.74696	3.12674	3.57737	3.88532	4.18605	2.87117	3.11668	4.19624	4.13949	-1.04922	-0.773608	-0.101808	-2.57515	-0.686824	-1.81674	-2.09339	-0.695164	0.562122	-0.483564	0.108072	-0.752779	0.366873	-0.374407	0.83197	0.00516658	0.0489929	1.26089	P13489|Ribonuclease inhibitor OS=Homo sapiens GN=RNH1 PE=1 SV=2
P15259	4.48321	4.82684	4.50768	4.66984	4.97557	4.81235	4.80394	4.44602	3.97988	4.35471	4.53033	4.72295	4.24201	4.19624	4.59524	4.29864	4.80329	4.66792	4.78433	3.47142	3.97988	4.60975	3.89058	4.75207	5.5367	5.40857	5.03159	5.25281	5.18823	5.6114	-0.184578	-0.0235567	0.160241	0.114486	-1.50414	-0.832473	-0.194192	-0.555445	1.63152	0.397365	1.00637	0.308635	1.16657	1.05656	0.59299	0.000420171	0.0149846	1.25746	P15259|Phosphoglycerate mutase 2 OS=Homo sapiens GN=PGAM2 PE=1 SV=3
H3BLZ8	2.32193	2.32193	2.32193	3.18903	3.21012	3.11668	3.00326	2.53719	2.32193	2.32193	2.32193	2.32193	2.32193	2.32193	2.32193	2.32193	2.32193	3.00326	2.32193	2.32193	3.43238	3.00928	2.32193	2.85299	3.76782	3.57737	4.1782	3.62395	3.8777	2.32193	0	0	0.681331	-0.8671	-0.888187	0.315695	0.00602016	-0.215265	0	0.531063	1.44589	1.85627	1.25544	1.30202	1.55578	0.00162541	0.029302	1.25615	H3BLZ8|Probable ATP-dependent RNA helicase DDX17 OS=Homo sapiens GN=DDX17 PE=1 SV=1
Q13555-4	3.55005	2.32193	2.32193	2.32193	3.21012	3.45972	3.32266	3.99593	3.50476	3.89058	3.5243	3.08149	3.57737	2.32193	2.32193	2.32193	2.32193	2.32193	2.32193	2.32193	2.32193	2.32193	2.32193	7.39139	2.32193	6.78141	2.32193	2.32193	2.32193	2.32193	-1.22813	0	0	0	-0.888187	-1.13779	-1.00073	-1.674	-1.18283	3.50081	-1.20237	-0.759566	3.20404	0	0	0.158153	0.357207	1.24969	Q13555-4|Isoform 4 of Calcium/calmodulin-dependent protein kinase type II subunit gamma OS=Homo sapiens GN=CAMK2G
P30613	2.32193	4.15974	3.58835	4.15076	4.22235	4.07877	3.91031	3.74015	2.32193	2.32193	2.32193	2.32193	2.32193	2.32193	3.77725	2.32193	2.32193	2.32193	2.32193	2.32193	2.32193	2.32193	2.32193	2.32193	2.32193	2.32193	2.32193	2.32193	2.32193	2.32193	0	-1.83781	-1.26642	-1.82883	-1.90042	-1.75684	-1.58838	-1.41822	0	0	0	0	0	0	-1.45532	0.00128324	0.02648	1.24171	P30613|Pyruvate kinase PKLR OS=Homo sapiens GN=PKLR PE=1 SV=2
P20020	6.17745	4.36621	5.74051	4.73011	5.28368	5.3308	4.14059	5.64318	5.64195	5.74659	5.37707	2.32193	5.57173	5.97802	5.55187	3.92386	3.12674	4.36621	3.28919	3.76319	2.78019	3.24257	3.89058	4.24421	4.29376	4.92548	5.58496	4.14059	5.40243	4.86771	-2.25359	-1.23947	-1.3743	-1.44092	-1.52049	-2.5506	-0.898021	-1.75261	-0.774242	-1.50238	-1.08331	3.26303	-0.646251	-1.83743	-0.149441	0.107468	0.280066	1.23875	P20020|Plasma membrane calcium-transporting ATPase 1 OS=Homo sapiens GN=ATP2B1 PE=1 SV=3
P20020-4	6.17745	4.36621	5.74051	4.73011	5.28368	5.3308	4.14059	5.64318	5.64195	5.74659	5.37707	2.32193	5.57173	5.97802	5.55187	3.92386	3.12674	4.36621	3.28919	3.76319	2.78019	3.24257	3.89058	4.24421	4.29376	4.92548	5.58496	4.14059	5.40243	4.86771	-2.25359	-1.23947	-1.3743	-1.44092	-1.52049	-2.5506	-0.898021	-1.75261	-0.774242	-1.50238	-1.08331	3.26303	-0.646251	-1.83743	-0.149441	0.107468	0.280066	1.23875	P20020-4|Isoform C of Plasma membrane calcium-transporting ATPase 1 OS=Homo sapiens GN=ATP2B1
P20020-5	6.17745	4.36621	5.74051	4.73011	5.28368	5.3308	4.14059	5.64318	5.64195	5.74659	5.37707	2.32193	5.57173	5.97802	5.55187	3.92386	3.12674	4.36621	3.28919	3.76319	2.78019	3.24257	3.89058	4.24421	4.29376	4.92548	5.58496	4.14059	5.40243	4.86771	-2.25359	-1.23947	-1.3743	-1.44092	-1.52049	-2.5506	-0.898021	-1.75261	-0.774242	-1.50238	-1.08331	3.26303	-0.646251	-1.83743	-0.149441	0.107468	0.280066	1.23875	P20020-5|Isoform E of Plasma membrane calcium-transporting ATPase 1 OS=Homo sapiens GN=ATP2B1
B3KR49	3.18511	3.55005	3.32266	3.71741	3.8777	3.60959	3.91031	3.42017	3.73622	3.72616	3.5243	3.52069	3.41588	3.58835	3.52069	2.50083	3.12674	2.80229	3.46667	2.32193	2.78019	2.74696	2.32193	3.81917	3.76782	4.04933	4.60513	3.62395	3.8777	4.21015	-0.684271	-0.423312	-0.520372	-0.25074	-1.55578	-0.829402	-1.16335	-1.09825	0.47392	0.0930077	0.243516	1.08444	0.633455	0.0356043	0.35701	4.49282e-05	0.00547343	1.23296	B3KR49|Mitogen-activated protein kinase 3 OS=Homo sapiens GN=MAPK3 PE=1 SV=1
Q02750	2.82879	3.18035	3.58835	3.32266	2.32193	2.32193	3.32266	3.51343	2.97772	3.30704	2.78019	2.32193	3.01459	2.7855	2.32193	4.50392	3.39102	4.13433	3.90697	2.32193	4.46702	4.46328	3.30704	4.24421	4.73812	4.92548	4.89306	5.14331	4.80072	4.65262	1.67513	0.210666	0.545989	0.584304	0	2.14509	1.14061	-0.206394	1.6749	0.937171	1.95793	2.57113	1.91089	2.35781	2.47879	0.0053414	0.0500126	1.22216	Q02750|Dual specificity mitogen-activated protein kinase kinase 1 OS=Homo sapiens GN=MAP2K1 PE=1 SV=2
Q9UBQ0	3.04493	2.32193	3.04493	3.03734	3.57737	2.32193	3.00326	2.79627	2.32193	3.18511	2.32193	2.32193	2.32193	2.32193	2.32193	3.52069	3.39102	3.17433	2.32193	2.47964	3.04493	3.24257	2.32193	3.42808	3.88532	3.88902	3.5243	4.21608	3.51343	3.52069	0.475765	1.06909	0.129406	-0.715416	-1.09772	0.723001	0.239307	-0.474343	1.19877	0.242974	1.56339	1.20237	1.56709	1.89415	1.1915	0.0027924	0.0369998	1.22211	Q9UBQ0|Vacuolar protein sorting-associated protein 29 OS=Homo sapiens GN=VPS29 PE=1 SV=1
Q9UJU6-3	3.04493	2.32193	2.6393	2.81746	3.21012	2.32193	3.32266	3.00326	2.97772	3.18511	2.32193	2.32193	2.80229	2.7855	2.32193	3.7464	3.12674	3.00326	2.32193	3.10662	2.78019	2.74696	2.81746	3.57737	4.08609	4.04933	3.76782	4.14059	4.27324	4.21015	0.701469	0.804814	0.363957	-0.495533	-0.103494	0.458263	-0.575702	-0.185799	1.23242	0.392261	1.76416	1.44589	1.24704	1.35509	1.95131	0.00051837	0.0157479	1.22017	Q9UJU6-3|Isoform 3 of Drebrin-like protein OS=Homo sapiens GN=DBNL
O15020	4.73812	4.55988	5.27593	4.4705	4.97557	4.93367	4.88161	5.28368	4.55883	4.91349	4.64537	4.60226	5.12951	5.06033	4.4356	4.66984	4.33735	5.70341	4.27932	3.88532	4.53844	4.81235	3.46667	3.70758	5.41273	5.92882	6.20922	5.76332	5.98973	5.87536	-0.0682802	-0.222535	0.427479	-0.191176	-1.09025	-0.395231	-0.0692533	-1.81701	1.31652	-1.20591	0.767357	1.60696	0.799308	0.702985	1.55413	0.0181884	0.0986096	1.2199	O15020|Spectrin beta chain, non-erythrocytic 2 OS=Homo sapiens GN=SPTBN2 PE=1 SV=3
O15020-2	4.73812	4.55988	5.27593	4.4705	4.97557	4.93367	4.88161	5.28368	4.55883	4.91349	4.64537	4.60226	5.12951	5.06033	4.4356	4.66984	4.33735	5.70341	4.27932	3.88532	4.53844	4.81235	3.46667	3.70758	5.41273	5.92882	6.20922	5.76332	5.98973	5.87536	-0.0682802	-0.222535	0.427479	-0.191176	-1.09025	-0.395231	-0.0692533	-1.81701	1.31652	-1.20591	0.767357	1.60696	0.799308	0.702985	1.55413	0.0181884	0.0986096	1.2199	O15020-2|Isoform 2 of Spectrin beta chain, non-erythrocytic 2 OS=Homo sapiens GN=SPTBN2
Q12765	5.06931	5.49287	5.30484	5.32769	5.53401	5.22271	5.24195	4.84189	5.11565	5.18489	5.05155	5.54092	4.8754	5.06033	5.1778	2.50083	4.54972	3.32266	3.90697	4.33289	3.43238	3.60567	2.32193	4.06293	5.01413	4.44602	5.3181	3.98388	4.80072	4.60425	-2.56848	-0.94315	-1.98218	-1.42072	-1.20112	-1.79034	-1.63628	-2.51996	-0.511402	-1.12196	-0.0374158	-0.222821	-0.429381	-1.07645	-0.377081	0.000454391	0.0152682	1.21828	Q12765|Secernin-1 OS=Homo sapiens GN=SCRN1 PE=1 SV=2
Q12765-2	5.06931	5.49287	5.30484	5.32769	5.53401	5.22271	5.24195	4.84189	5.11565	5.18489	5.05155	5.54092	4.8754	5.06033	5.1778	2.50083	4.54972	3.32266	3.90697	4.33289	3.43238	3.60567	2.32193	4.06293	5.01413	4.44602	5.3181	3.98388	4.80072	4.60425	-2.56848	-0.94315	-1.98218	-1.42072	-1.20112	-1.79034	-1.63628	-2.51996	-0.511402	-1.12196	-0.0374158	-0.222821	-0.429381	-1.07645	-0.377081	0.000454391	0.0152682	1.21828	Q12765-2|Isoform 2 of Secernin-1 OS=Homo sapiens GN=SCRN1
Q8WXF7	3.04493	3.00326	3.04493	2.81746	3.21012	2.32193	3.18511	4.15076	3.57737	3.18511	2.78019	2.32193	3.01459	3.75168	3.00326	4.55779	3.5899	4.60744	3.62395	2.47964	2.32193	4.08318	3.78898	4.43289	4.97557	4.92548	4.80194	5.52115	4.73011	4.48321	1.51286	0.586641	1.56251	0.806489	-0.730471	0	0.89807	-0.361779	0.905848	1.24778	2.19537	2.48001	1.91089	1.76948	1.72685	0.00543205	0.0500126	1.21374	Q8WXF7|Atlastin-1 OS=Homo sapiens GN=ATL1 PE=1 SV=1
Q9P2R3	2.82879	3.00326	2.32193	3.18903	3.42232	3.45972	3.6713	3.17433	2.32193	2.32193	2.32193	2.32193	2.32193	2.32193	2.32193	3.92386	3.7464	3.85123	3.28919	3.31735	3.84812	3.74015	3.46667	3.96151	3.98569	3.88902	4.26159	4.07182	4.19624	3.89058	1.09507	0.743139	1.5293	0.100159	-0.104969	0.388395	0.0688491	0.292336	1.56865	1.63959	1.66376	1.93967	1.56709	1.74989	1.87432	0.000399748	0.0148652	1.20067	Q9P2R3|Ankyrin repeat and FYVE domain-containing protein 1 OS=Homo sapiens GN=ANKFY1 PE=1 SV=2
Q9P2R3-2	2.82879	3.00326	2.32193	3.18903	3.42232	3.45972	3.6713	3.17433	2.32193	2.32193	2.32193	2.32193	2.32193	2.32193	2.32193	3.92386	3.7464	3.85123	3.28919	3.31735	3.84812	3.74015	3.46667	3.96151	3.98569	3.88902	4.26159	4.07182	4.19624	3.89058	1.09507	0.743139	1.5293	0.100159	-0.104969	0.388395	0.0688491	0.292336	1.56865	1.63959	1.66376	1.93967	1.56709	1.74989	1.87432	0.000399748	0.0148652	1.20067	Q9P2R3-2|Isoform 2 of Ankyrin repeat and FYVE domain-containing protein 1 OS=Homo sapiens GN=ANKFY1
Q9P2R3-4	2.82879	3.00326	2.32193	3.18903	3.42232	3.45972	3.6713	3.17433	2.32193	2.32193	2.32193	2.32193	2.32193	2.32193	2.32193	3.92386	3.7464	3.85123	3.28919	3.31735	3.84812	3.74015	3.46667	3.96151	3.98569	3.88902	4.26159	4.07182	4.19624	3.89058	1.09507	0.743139	1.5293	0.100159	-0.104969	0.388395	0.0688491	0.292336	1.56865	1.63959	1.66376	1.93967	1.56709	1.74989	1.87432	0.000399748	0.0148652	1.20067	Q9P2R3-4|Isoform 4 of Ankyrin repeat and FYVE domain-containing protein 1 OS=Homo sapiens GN=ANKFY1
P48426	3.63692	4.55988	3.04493	5.12111	5.06931	4.55314	5.10749	4.07402	3.22493	3.41195	3.77725	3.81917	3.16566	3.17433	3.52069	4.22579	4.33735	4.29376	4.66634	4.26159	4.11533	3.86335	3.30704	4.50576	4.84127	4.26628	4.39509	3.98388	4.27324	4.38322	0.588868	-0.222535	1.24883	-0.454765	-0.807716	-0.437813	-1.24414	-0.76698	1.1583	1.09381	1.06402	0.575919	1.10062	0.809549	0.752548	0.00368878	0.0419189	1.19843	P48426|Phosphatidylinositol 5-phosphate 4-kinase type-2 alpha OS=Homo sapiens GN=PIP4K2A PE=1 SV=2
O00429-7	3.99477	3.42808	3.8918	3.32266	3.42232	3.45972	3.43238	3.6175	3.77725	4.06093	3.5243	2.32193	3.92142	3.97697	3.36428	2.78019	3.39102	2.5425	2.32193	2.32193	3.04493	3.00928	3.30704	3.05985	4.08609	3.88902	4.65262	3.98388	4.73011	3.77073	-1.21458	-0.0370583	-1.34929	-1.00073	-1.10039	-0.414792	-0.423097	-0.310462	-0.00651833	-1.00108	0.561782	2.33069	-0.0323962	0.00691367	1.36584	0.0282096	0.123243	1.19205	O00429-7|Isoform 7 of Dynamin-1-like protein OS=Homo sapiens GN=DNM1L
B4DGX2	3.63692	4.55988	3.04493	5.12111	5.06931	4.47575	5.06931	4.07402	3.22493	3.41195	3.77725	3.81917	3.16566	3.17433	3.52069	4.22579	4.33735	4.29376	4.66634	4.26159	4.11533	3.86335	3.30704	4.50576	4.84127	4.26628	4.39509	3.98388	4.27324	4.38322	0.588868	-0.222535	1.24883	-0.454765	-0.807716	-0.360427	-1.20596	-0.76698	1.1583	1.09381	1.06402	0.575919	1.10062	0.809549	0.752548	0.00371576	0.0419808	1.18398	B4DGX2|Phosphatidylinositol 5-phosphate 4-kinase type-2 alpha OS=Homo sapiens GN=PIP4K2A PE=1 SV=1
H7C201	2.32193	2.32193	2.32193	2.32193	2.32193	2.32193	3.32266	2.32193	2.32193	2.32193	2.32193	2.32193	2.32193	2.32193	2.32193	5.1518	2.32193	2.32193	2.32193	4.60975	4.84127	4.7587	4.07402	5.14947	5.01413	4.66792	4.46876	4.80459	4.86183	4.99607	2.82987	0	0	0	2.28782	2.51934	1.43604	1.75209	2.67414	2.82754	2.69221	2.14683	2.346	2.48267	2.5399	0.0276636	0.122159	1.17675	H7C201|Glutaminase kidney isoform, mitochondrial (Fragment) OS=Homo sapiens GN=GLS PE=1 SV=1
Q92499	2.32193	2.32193	3.16566	2.81746	2.98303	2.32193	3.43238	2.79627	2.32193	2.32193	2.32193	2.32193	2.32193	2.32193	2.32193	3.18511	3.39102	3.47984	3.62395	3.47142	3.6175	3.44074	2.32193	3.42808	4.19128	4.36457	4.35198	3.89058	3.8777	4.21015	0.863177	1.06909	0.31418	0.806489	0.488389	1.29557	0.00835876	-0.474343	1.88822	1.10615	1.86935	2.03005	2.04265	1.56865	1.55578	0.000461331	0.0152892	1.17661	Q92499|ATP-dependent RNA helicase DDX1 OS=Homo sapiens GN=DDX1 PE=1 SV=2
P16152	4.58665	6.07937	5.14098	6.24934	5.57911	5.50613	6.31622	5.01671	4.84035	4.8469	4.89306	4.80072	5.03439	4.76838	4.64878	3.63692	5.42297	3.97988	4.78433	5.02273	5.07655	5.04615	3.71741	4.43289	6.2014	4.66792	5.2562	4.84987	4.97433	4.86771	-0.949735	-0.656396	-1.1611	-1.46501	-0.556381	-0.42958	-1.27008	-1.2993	0.0273628	-0.414011	1.30834	0.45548	-0.366463	0.0814931	0.325552	0.00104684	0.0230517	1.17598	P16152|Carbonyl reductase [NADPH] 1 OS=Homo sapiens GN=CBR1 PE=1 SV=3
Q05193-2	4.84775	3.86335	4.41898	4.07633	5.28368	4.62358	5.24195	6.36812	3.91031	4.87744	3.87186	4.06293	4.09113	4.65062	4.77879	8.26223	7.56318	8.26223	7.6401	7.62004	7.81605	7.75502	7.23936	8.53806	8.41195	8.41195	8.41195	8.3297	8.45905	8.41195	3.41448	3.69983	3.84324	3.56377	2.33636	3.19246	2.51307	0.871242	4.50164	3.66062	4.54009	4.34902	4.32082	3.67909	3.68026	0.0125854	0.0797156	1.1752	Q05193-2|Isoform 2 of Dynamin-1 OS=Homo sapiens GN=DNM1
Q9UJU6-5	3.43238	2.32193	2.32193	2.81746	3.21012	2.32193	2.80229	2.79627	2.80229	3.04493	2.32193	2.32193	2.32193	2.32193	2.32193	3.52069	3.39102	3.00326	3.04493	3.10662	2.48566	2.48566	3.12674	3.70758	4.3725	4.11069	3.27913	3.89058	3.98208	4.21015	0.0883177	1.06909	0.681331	0.227468	-0.103494	0.163736	-0.316627	0.330471	1.40785	0.662652	2.05057	0.957199	1.78876	1.56865	1.66015	0.000335458	0.0148652	1.17473	Q9UJU6-5|Isoform 5 of Drebrin-like protein OS=Homo sapiens GN=DBNL
P09936	5.69219	6.05212	6.01947	5.994	5.66753	5.67893	5.76883	5.8036	5.55187	5.51318	5.96607	5.54092	5.66969	5.59665	5.50216	4.66984	5.58496	4.49376	4.47203	5.15785	4.66984	4.71984	3.78898	4.94119	5.85803	5.57572	5.89582	5.67292	5.74275	5.87536	-1.02235	-0.467161	-1.52571	-1.52197	-0.509686	-1.00909	-1.04899	-2.01462	0.323485	-0.571988	-0.108037	0.354906	-0.0939746	0.0762765	0.240591	0.000218122	0.0125532	1.17155	P09936|Ubiquitin carboxyl-terminal hydrolase isozyme L1 OS=Homo sapiens GN=UCHL1 PE=1 SV=2
O00139-4	2.32193	2.32193	2.32193	2.32193	2.32193	3.11668	3.00326	3.00326	2.32193	2.81746	2.32193	2.32193	2.32193	2.32193	2.32193	4.89708	4.61139	5.07771	4.72443	3.76319	4.66984	4.20814	4.07402	4.94119	4.84127	5.88245	5.62221	5.99186	5.64542	5.39465	2.57515	2.28946	2.75578	2.4025	1.44126	1.55316	1.20488	1.07076	3.07272	2.12373	2.51934	3.30029	3.56052	3.66993	3.32349	0.00275496	0.0369998	1.16981	O00139-4|Isoform 4 of Kinesin-like protein KIF2A OS=Homo sapiens GN=KIF2A
Q92499-2	2.32193	2.32193	3.16566	2.81746	2.98303	2.32193	3.43238	2.79627	2.32193	2.32193	2.32193	2.32193	2.32193	2.32193	2.32193	3.18511	3.39102	3.32266	3.46667	3.47142	3.6175	3.44074	2.32193	3.42808	4.19128	4.18605	4.26159	3.79523	3.8777	4.21015	0.863177	1.06909	0.157001	0.64921	0.488389	1.29557	0.00835876	-0.474343	1.88822	1.10615	1.86935	1.93967	1.86412	1.47331	1.55578	0.000503949	0.0157479	1.16388	Q92499-2|Isoform 2 of ATP-dependent RNA helicase DDX1 OS=Homo sapiens GN=DDX1
Q05193-5	4.88657	3.86335	4.41898	4.07633	5.22143	4.75207	5.24195	6.32808	3.91031	4.8469	3.91031	4.06293	4.09113	4.72066	4.64878	8.24076	7.58451	8.24076	7.62004	7.58451	7.75502	7.72455	7.28172	8.41195	8.27935	8.45905	8.37108	8.37108	8.41195	8.37108	3.35419	3.72116	3.82178	3.54372	2.36308	3.00295	2.4826	0.953639	4.46077	3.56505	4.36904	4.30814	4.36792	3.65041	3.76317	0.0108915	0.072696	1.16383	Q05193-5|Isoform 5 of Dynamin-1 OS=Homo sapiens GN=DNM1
Q02750-2	2.82879	3.18035	3.58835	3.32266	2.32193	2.32193	3.32266	3.51343	2.97772	3.30704	2.78019	2.32193	3.01459	2.7855	2.32193	4.50392	3.39102	4.13433	3.90697	2.80229	4.46702	4.46328	3.30704	4.24421	4.73812	4.92548	4.89306	5.14331	4.80072	4.65262	1.67513	0.210666	0.545989	0.584304	0.480363	2.14509	1.14061	-0.206394	1.6749	0.937171	1.95793	2.57113	1.91089	2.35781	2.47879	0.00564807	0.0510505	1.16212	Q02750-2|Isoform 2 of Dual specificity mitogen-activated protein kinase kinase 1 OS=Homo sapiens GN=MAP2K1
Q96KP4	5.10749	5.32463	4.72443	5.27593	4.97557	5.1838	5.81384	4.6401	4.68754	4.91349	5.17459	5.25036	4.82238	4.44773	4.21407	3.31735	4.11533	3.47984	3.04493	3.98698	2.78019	2.74696	2.81746	2.6393	4.46146	4.77063	4.35198	4.9452	3.7482	3.77073	-1.79014	-1.2093	-1.24459	-2.231	-0.988589	-2.40361	-3.06688	-1.82264	-0.916809	-2.27419	-0.71313	-0.898385	-0.0517501	0.497479	-0.465869	0.0159515	0.0904019	1.15564	Q96KP4|Cytosolic non-specific dipeptidase OS=Homo sapiens GN=CNDP2 PE=1 SV=2
Q16720	2.32193	4.23773	2.32193	4.36253	4.74383	4.75207	3.6713	4.80194	2.32193	2.32193	4.92317	4.80072	4.93173	2.32193	2.32193	3.18511	2.32193	3.32266	3.28919	2.32193	2.78019	2.74696	2.32193	2.32193	3.45972	3.70758	3.97988	3.22493	3.98208	3.52069	0.863177	-1.9158	1.00073	-1.07335	-2.4219	-1.97188	-0.924338	-2.48001	1.19877	0	-1.46345	-0.820842	-1.22415	0.902998	1.66015	0.113545	0.289259	1.15163	Q16720|Plasma membrane calcium-transporting ATPase 3 OS=Homo sapiens GN=ATP2B3 PE=1 SV=3
Q9UQ03	2.69083	2.32193	3.32266	2.81746	2.32193	3.11668	2.80229	3.17433	2.32193	2.32193	2.78019	2.32193	2.80229	2.7855	2.32193	3.31735	3.12674	3.32266	3.04493	2.32193	3.2561	3.44074	2.32193	3.57737	3.98569	3.79814	3.97988	3.73442	4.09113	3.89058	0.626521	0.804814	0	0.227468	0	0.139415	0.638444	-0.852407	1.56865	1.25544	1.2055	1.65795	0.995853	0.94892	1.7692	0.000256057	0.0135504	1.14504	Q9UQ03|Coronin-2B OS=Homo sapiens GN=CORO2B PE=2 SV=4
Q9UQ03-2	2.69083	2.32193	3.32266	2.81746	2.32193	3.11668	2.80229	3.17433	2.32193	2.32193	2.78019	2.32193	2.80229	2.7855	2.32193	3.31735	3.12674	3.32266	3.04493	2.32193	3.2561	3.44074	2.32193	3.57737	3.98569	3.79814	3.97988	3.73442	4.09113	3.89058	0.626521	0.804814	0	0.227468	0	0.139415	0.638444	-0.852407	1.56865	1.25544	1.2055	1.65795	0.995853	0.94892	1.7692	0.000256057	0.0135504	1.14504	Q9UQ03-2|Isoform 2 of Coronin-2B OS=Homo sapiens GN=CORO2B
Q7KZF4	2.82879	2.32193	3.50951	3.03734	3.21012	3.29882	3.18511	3.29882	3.42808	3.51343	3.05454	3.08149	3.29521	3.4072	3.36428	2.32193	3.12674	2.39778	2.32193	2.32193	2.78019	2.48566	2.32193	3.42808	3.98569	3.70758	3.97988	3.52069	4.60513	3.89058	-0.506863	0.804814	-1.11173	-0.715416	-0.888187	-0.518625	-0.699441	-0.976888	0.462499	-0.0853507	0.931152	0.898386	0.412374	0.11349	1.24086	0.00121469	0.0255642	1.14417	Q7KZF4|Staphylococcal nuclease domain-containing protein 1 OS=Homo sapiens GN=SND1 PE=1 SV=1
P27361-2	3.43238	3.66053	3.58835	3.90439	3.8777	3.88317	4.05849	3.42017	3.73622	3.72616	3.62395	3.42808	3.49109	3.83443	3.52069	2.78019	3.5899	3.32266	3.90697	2.32193	3.2561	3.00928	2.32193	3.96151	3.98569	4.36457	4.65262	3.89058	4.09113	3.77073	-0.652186	-0.0706309	-0.265682	0.00257694	-1.55578	-0.627074	-1.04921	-1.09825	0.0345036	0.23535	0.361739	1.22454	0.873485	0.0561468	0.570437	0.000624051	0.0171917	1.14399	P27361-2|Isoform 2 of Mitogen-activated protein kinase 3 OS=Homo sapiens GN=MAPK3
D6RE83	5.59665	5.84217	5.85803	5.80814	5.5043	5.55187	5.60254	5.64318	5.40071	5.3308	5.85203	5.44487	5.45861	5.42949	5.39715	4.50392	5.50216	4.36621	4.27932	5.063	4.53844	4.60975	3.71741	4.8469	5.68409	5.44595	5.64195	5.46642	5.71269	5.78756	-1.09272	-0.340015	-1.49182	-1.52882	-0.441301	-1.01344	-0.992796	-1.92577	0.386844	-0.483898	-0.167934	0.19708	-0.0126604	0.0369283	0.315537	0.000309745	0.0147286	1.14218	D6RE83|Ubiquitin carboxyl-terminal hydrolase isozyme L1 OS=Homo sapiens GN=UCHL1 PE=1 SV=1
Q9Y696	2.32193	4.15974	2.82348	4.79105	3.74015	3.99593	4.55142	3.00326	2.32193	3.18511	3.5243	2.32193	2.32193	2.7855	3.00326	2.50083	3.12674	2.39778	3.46667	3.31735	3.04493	2.74696	2.81746	2.6393	3.98569	3.00928	3.42447	2.80229	3.33518	3.01459	0.178906	-1.03299	-0.425705	-1.32438	-0.422795	-0.950996	-1.80446	-0.185799	0.692662	-0.545802	0.461386	1.10254	0.687352	0.0167904	0.33192	0.00256824	0.0361022	1.13844	Q9Y696|Chloride intracellular channel protein 4 OS=Homo sapiens GN=CLIC4 PE=1 SV=4
Q14008	2.32193	3.18035	3.8918	2.32193	2.98303	2.32193	3.18511	2.32193	2.32193	2.81746	2.78019	2.32193	2.32193	2.32193	2.32193	3.18511	3.39102	3.17433	3.04493	2.32193	2.48566	2.74696	3.30704	2.85299	3.45972	4.44602	3.42447	3.98388	3.98208	4.01235	0.863177	0.210666	-0.717462	0.723001	-0.661104	0.163736	-0.438144	0.985108	1.69042	0.0355301	0.67953	1.10254	2.1241	1.66196	1.66015	0.0084224	0.0651743	1.13805	Q14008|Cytoskeleton-associated protein 5 OS=Homo sapiens GN=CKAP5 PE=1 SV=3
Q14008-2	2.32193	3.18035	3.8918	2.32193	2.98303	2.32193	3.18511	2.32193	2.32193	2.81746	2.78019	2.32193	2.32193	2.32193	2.32193	3.18511	3.39102	3.17433	3.04493	2.32193	2.48566	2.74696	3.30704	2.85299	3.45972	4.44602	3.42447	3.98388	3.98208	4.01235	0.863177	0.210666	-0.717462	0.723001	-0.661104	0.163736	-0.438144	0.985108	1.69042	0.0355301	0.67953	1.10254	2.1241	1.66196	1.66015	0.0084224	0.0651743	1.13805	Q14008-2|Isoform 2 of Cytoskeleton-associated protein 5 OS=Homo sapiens GN=CKAP5
O94925	2.32193	2.32193	2.32193	3.03734	2.32193	2.32193	3.6713	4.48321	2.32193	2.32193	2.32193	2.32193	2.32193	2.32193	2.32193	6.96908	5.58496	6.61322	5.53721	5.68409	6.21664	6.3053	5.64195	6.69981	6.37788	6.89142	6.32808	7.12246	6.73764	6.5634	4.64715	3.26303	4.29129	2.49987	3.36217	3.89472	2.634	1.15874	4.24147	4.37788	4.05595	4.00616	4.56949	4.80053	4.41571	0.0244487	0.114594	1.13359	O94925|Glutaminase kidney isoform, mitochondrial OS=Homo sapiens GN=GLS PE=1 SV=1
C9J9C1	4.62528	4.55988	4.41898	4.79105	4.61966	4.55314	4.84035	4.6401	4.29376	4.55142	4.28548	3.81917	4.36457	4.29376	4.13949	4.61468	4.80329	4.95937	4.27932	4.50576	4.66984	4.60975	3.89058	4.54972	5.56521	5.19352	5.2562	5.52115	5.55187	5.3308	-0.0106	0.243403	0.540388	-0.511729	-0.113896	0.116702	-0.230601	-0.749523	1.03704	-0.00170149	1.27972	1.43703	0.828944	1.22739	1.41238	0.000574136	0.0168191	1.12103	C9J9C1|Serine/threonine-protein phosphatase 2A 65 kDa regulatory subunit A alpha isoform (Fragment) OS=Homo sapiens GN=PPP2R1A PE=1 SV=2
Q14008-3	2.32193	3.18035	3.8918	2.32193	2.98303	2.32193	3.18511	2.32193	2.32193	2.81746	2.78019	2.32193	2.32193	2.32193	2.32193	3.18511	3.39102	3.00326	3.04493	2.32193	2.48566	2.74696	3.30704	2.85299	3.45972	4.36457	3.42447	3.89058	3.8777	4.01235	0.863177	0.210666	-0.888537	0.723001	-0.661104	0.163736	-0.438144	0.985108	1.69042	0.0355301	0.67953	1.10254	2.04265	1.56865	1.55578	0.00886484	0.0666554	1.11956	Q14008-3|Isoform 3 of Cytoskeleton-associated protein 5 OS=Homo sapiens GN=CKAP5
Q9UJU6-4	3.30704	2.32193	2.32193	3.03734	3.57737	2.32193	3.00326	2.79627	2.97772	3.18511	2.32193	2.32193	2.80229	2.7855	2.32193	3.63692	3.12674	3.00326	2.32193	3.31735	2.78019	2.74696	3.12674	3.70758	4.3725	4.11069	3.42447	3.89058	4.09113	4.13949	0.329884	0.804814	0.681331	-0.715416	-0.260013	0.458263	-0.256299	0.330471	1.16177	0.522476	2.05057	1.10254	1.3084	1.10508	1.7692	0.00102092	0.0227867	1.11695	Q9UJU6-4|Isoform 4 of Drebrin-like protein OS=Homo sapiens GN=DBNL
Q15233	2.82879	2.32193	3.16566	3.03734	3.21012	2.32193	2.80229	2.32193	2.32193	2.32193	2.32193	2.32193	2.32193	2.7855	2.32193	3.00326	2.32193	3.00326	2.32193	2.32193	2.78019	3.00928	2.32193	3.26322	3.62228	3.18511	3.5243	3.22493	3.18273	3.63692	0.174468	0	-0.162402	-0.715416	-0.888187	0.458263	0.206988	0	1.31499	0.941294	1.30035	1.20237	0.863177	0.439425	0.860802	0.000131171	0.0100087	1.1047	Q15233|Non-POU domain-containing octamer-binding protein OS=Homo sapiens GN=NONO PE=1 SV=4
O00408	2.32193	3.00326	2.32193	2.32193	2.32193	2.32193	2.32193	2.53719	2.32193	2.32193	2.32193	2.32193	2.32193	2.32193	2.32193	3.7464	2.32193	3.85123	3.04493	2.32193	3.6175	2.74696	3.46667	4.06293	3.98569	4.36457	3.8777	4.34465	4.51059	3.77073	1.42447	-0.681331	1.5293	0.723001	0	1.29557	0.425033	0.929477	1.4488	1.74101	1.66376	1.55578	2.04265	2.02272	2.18866	0.0041653	0.0454031	1.10336	O00408|cGMP-dependent 3&#039;,5&#039;-cyclic phosphodiesterase OS=Homo sapiens GN=PDE2A PE=1 SV=1
O75061	3.30704	3.00326	3.75168	3.32266	4.00418	2.32193	3.43238	2.53719	3.22493	3.30704	3.19505	2.32193	3.41588	3.29882	2.32193	4.15076	2.32193	4.54972	4.15754	4.18093	3.84812	3.44074	4.42485	4.43289	4.73812	5.02548	4.85406	4.72648	4.86183	4.86771	0.843727	-0.681331	0.798044	0.834873	0.176754	1.52619	0.00835876	1.88766	1.64279	1.12585	1.54307	2.53213	1.60961	1.42766	2.5399	0.00957017	0.0690104	1.10015	O75061|Putative tyrosine-protein phosphatase auxilin OS=Homo sapiens GN=DNAJC6 PE=1 SV=3
Q10567	4.19624	2.32193	4.50768	3.80464	4.12679	3.88317	3.6713	4.07402	4.14169	3.80207	4.19393	2.32193	4.24201	4.07402	3.77725	4.05971	2.32193	3.60959	2.32193	2.32193	2.32193	3.00928	2.32193	3.81917	2.32193	3.97305	4.39509	4.63766	3.63381	4.21015	-0.136534	0	-0.89809	-1.48272	-1.80486	-1.56124	-0.662019	-1.75209	0.0684574	0.0171048	-1.872	2.07316	-0.26896	0.563649	-0.143438	0.0570414	0.193941	1.09976	Q10567|AP-1 complex subunit beta-1 OS=Homo sapiens GN=AP1B1 PE=1 SV=2
P26232-6	2.32193	2.32193	2.32193	2.32193	3.57737	2.32193	2.32193	2.32193	2.32193	2.32193	2.32193	2.32193	2.32193	2.32193	2.32193	4.8469	3.39102	4.43831	2.32193	2.32193	2.32193	2.32193	2.32193	2.32193	2.32193	4.92548	4.85406	4.84987	4.27324	4.29376	2.52497	1.06909	2.11638	0	-1.25544	0	0	0	1.97183	0	0	2.53213	2.60355	2.52794	1.95131	0.102553	0.277162	1.09838	P26232-6|Isoform 6 of Catenin alpha-2 OS=Homo sapiens GN=CTNNA2
Q05193-3	4.80194	3.86335	4.29376	4.07633	5.09969	4.6837	5.10749	6.2014	3.77725	4.77244	3.91031	4.06293	4.02528	4.61139	4.59524	8.17792	7.4505	8.15097	7.47679	7.33039	7.5909	7.62004	7.09972	8.26223	7.96876	8.26223	8.22445	8.29647	8.27935	8.07315	3.37598	3.58715	3.85721	3.40047	2.2307	2.90721	2.51255	0.898322	4.2959	3.48979	4.05846	4.16152	4.23695	3.68508	3.68411	0.0143045	0.0842604	1.09835	Q05193-3|Isoform 3 of Dynamin-1 OS=Homo sapiens GN=DNM1
Q9Y570	2.69083	3.18035	3.04493	3.32266	2.32193	2.32193	3.18511	2.53719	2.32193	2.81746	2.32193	2.32193	2.32193	2.32193	2.32193	3.00326	2.32193	3.32266	2.32193	2.32193	3.04493	3.00928	2.32193	2.85299	3.45972	3.88902	2.87117	3.98388	3.33518	3.22493	0.312428	-0.858427	0.277734	-1.00073	0	0.723001	-0.175825	-0.215265	0.902998	0.0355301	1.13779	0.549243	1.56709	1.66196	1.01325	0.0027754	0.0369998	1.09826	Q9Y570|Protein phosphatase methylesterase 1 OS=Homo sapiens GN=PPME1 PE=1 SV=3
Q15233-2	2.82879	2.32193	3.16566	3.03734	3.21012	2.32193	2.80229	2.32193	2.32193	2.32193	2.32193	2.32193	2.32193	2.7855	2.32193	3.00326	2.32193	3.00326	2.32193	2.32193	2.78019	2.74696	2.32193	3.26322	3.45972	3.18511	3.5243	3.22493	3.18273	3.52069	0.174468	0	-0.162402	-0.715416	-0.888187	0.458263	-0.0553306	0	1.19877	0.941294	1.13779	1.20237	0.863177	0.439425	0.860802	8.79804e-05	0.00801843	1.09767	Q15233-2|Isoform 2 of Non-POU domain-containing octamer-binding protein OS=Homo sapiens GN=NONO
P35612-3	2.32193	3.66053	2.32193	4.07633	2.32193	3.29882	3.57446	4.15076	2.32193	2.32193	2.32193	2.32193	2.32193	2.32193	2.32193	3.00326	3.5899	4.20814	3.28919	3.31735	3.04493	2.74696	3.60959	3.05985	3.45972	3.88902	3.76782	3.73442	3.7482	3.22493	0.681331	-0.0706309	1.88621	-0.787141	0.995425	-0.253887	-0.827496	-0.54117	0.902998	0.737918	1.13779	1.44589	1.56709	1.41249	1.42627	0.0147802	0.0853765	1.09759	P35612-3|Isoform 3 of Beta-adducin OS=Homo sapiens GN=ADD2
P35612-4	2.32193	3.66053	2.32193	4.07633	2.32193	3.29882	3.57446	4.15076	2.32193	2.32193	2.32193	2.32193	2.32193	2.32193	2.32193	3.00326	3.5899	4.20814	3.28919	3.31735	3.04493	2.74696	3.60959	3.05985	3.45972	3.88902	3.76782	3.73442	3.7482	3.22493	0.681331	-0.0706309	1.88621	-0.787141	0.995425	-0.253887	-0.827496	-0.54117	0.902998	0.737918	1.13779	1.44589	1.56709	1.41249	1.42627	0.0147802	0.0853765	1.09759	P35612-4|Isoform 4 of Beta-adducin OS=Homo sapiens GN=ADD2
P35612-8	2.32193	3.66053	2.32193	4.07633	2.32193	3.29882	3.57446	4.15076	2.32193	2.32193	2.32193	2.32193	2.32193	2.32193	2.32193	3.00326	3.5899	4.20814	3.28919	3.31735	3.04493	2.74696	3.60959	3.05985	3.45972	3.88902	3.76782	3.73442	3.7482	3.22493	0.681331	-0.0706309	1.88621	-0.787141	0.995425	-0.253887	-0.827496	-0.54117	0.902998	0.737918	1.13779	1.44589	1.56709	1.41249	1.42627	0.0147802	0.0853765	1.09759	P35612-8|Isoform 8 of Beta-adducin OS=Homo sapiens GN=ADD2
P35612-9	2.32193	3.66053	2.32193	4.07633	2.32193	3.29882	3.57446	4.15076	2.32193	2.32193	2.32193	2.32193	2.32193	2.32193	2.32193	3.00326	3.5899	4.20814	3.28919	3.31735	3.04493	2.74696	3.60959	3.05985	3.45972	3.88902	3.76782	3.73442	3.7482	3.22493	0.681331	-0.0706309	1.88621	-0.787141	0.995425	-0.253887	-0.827496	-0.54117	0.902998	0.737918	1.13779	1.44589	1.56709	1.41249	1.42627	0.0147802	0.0853765	1.09759	P35612-9|Isoform 9 of Beta-adducin OS=Homo sapiens GN=ADD2
Q10567-3	4.19624	2.32193	4.50768	3.80464	4.12679	3.88317	3.6713	4.07402	4.14169	3.80207	4.19393	2.32193	4.24201	4.07402	3.77725	4.05971	2.32193	3.60959	2.32193	2.32193	2.32193	3.00928	2.32193	3.81917	2.32193	3.97305	4.35198	4.63766	3.63381	4.21015	-0.136534	0	-0.89809	-1.48272	-1.80486	-1.56124	-0.662019	-1.75209	0.0684574	0.0171048	-1.872	2.03005	-0.26896	0.563649	-0.143438	0.0563767	0.192479	1.0936	Q10567-3|Isoform C of AP-1 complex subunit beta-1 OS=Homo sapiens GN=AP1B1
Q96KP4-2	4.25739	5.01074	4.35961	4.97433	4.3725	4.62358	5.03439	3.82191	4.14169	4.35471	4.64537	4.76115	4.36457	4.19624	3.77725	2.78019	3.5899	2.5425	2.32193	3.31735	2.48566	2.32193	2.32193	2.6393	3.76782	3.97305	3.27913	4.38322	3.51343	3.39102	-1.4772	-1.42084	-1.81711	-2.6524	-1.05514	-2.13792	-2.71246	-1.49998	-0.750667	-1.71541	-0.877552	-1.48203	-0.391526	0.186976	-0.263817	0.00642662	0.0565301	1.09034	Q96KP4-2|Isoform 2 of Cytosolic non-specific dipeptidase OS=Homo sapiens GN=CNDP2
O94856-13	5.98202	5.81655	2.32193	2.32193	5.99831	5.82054	5.81384	5.57911	2.32193	5.6047	5.80206	2.32193	2.32193	5.81114	2.32193	2.50083	2.32193	2.32193	2.32193	2.32193	2.32193	2.32193	3.46667	2.85299	2.32193	2.32193	2.32193	2.32193	2.32193	2.32193	-3.48118	-3.49462	0	0	-3.67638	-3.49861	-3.49192	-2.11244	0	-2.75171	-3.48013	0	0	-3.48922	0	0.237533	0.447129	1.08067	O94856-13|Isoform 13 of Neurofascin OS=Homo sapiens GN=NFASC
A8MXP9	2.82879	2.32193	2.82348	3.32266	4.12679	3.60959	3.32266	3.82191	2.97772	3.18511	2.78019	2.32193	3.01459	3.17433	2.32193	5.02548	4.21608	4.72443	4.47203	4.33289	5.02548	4.94023	3.71741	5.14947	5.22271	5.10749	5.21125	5.46642	5.18823	4.94671	2.19669	1.89415	1.90095	1.14936	0.206096	1.41589	1.61757	-0.104494	1.96899	1.96437	2.44252	2.88932	2.0929	2.29208	2.8663	0.00818284	0.0643834	1.07497	A8MXP9|Matrin-3 OS=Homo sapiens GN=MATR3 PE=1 SV=1
P43243	2.82879	2.32193	2.82348	3.32266	4.12679	3.60959	3.32266	3.82191	2.97772	3.18511	2.78019	2.32193	3.01459	3.17433	2.32193	5.02548	4.21608	4.72443	4.47203	4.33289	5.02548	4.94023	3.71741	5.14947	5.22271	5.10749	5.21125	5.46642	5.18823	4.94671	2.19669	1.89415	1.90095	1.14936	0.206096	1.41589	1.61757	-0.104494	1.96899	1.96437	2.44252	2.88932	2.0929	2.29208	2.8663	0.00818284	0.0643834	1.07497	P43243|Matrin-3 OS=Homo sapiens GN=MATR3 PE=1 SV=2
Q8WXF7-2	3.04493	3.00326	3.04493	2.81746	3.21012	2.32193	3.18511	4.15076	3.57737	3.18511	2.78019	2.32193	3.01459	3.75168	3.00326	4.55779	3.5899	4.60744	3.62395	2.47964	3.43238	4.08318	3.78898	4.43289	4.97557	4.92548	4.80194	5.52115	4.73011	4.48321	1.51286	0.586641	1.56251	0.806489	-0.730471	1.11045	0.89807	-0.361779	0.905848	1.24778	2.19537	2.48001	1.91089	1.76948	1.72685	0.0106257	0.07233	1.07494	Q8WXF7-2|Isoform 2 of Atlastin-1 OS=Homo sapiens GN=ATL1
Q13367-3	3.30704	3.00326	3.32266	2.81746	3.42232	2.32193	2.80229	3.17433	2.32193	3.30704	2.78019	2.32193	2.32193	3.4072	3.18903	4.3725	3.5899	3.97988	3.46667	3.10662	3.6175	3.98208	3.30704	4.35471	4.3725	4.26628	4.35198	5.14331	4.66634	4.60425	1.06546	0.586641	0.657217	0.64921	-0.315701	1.29557	1.17979	0.132701	2.28232	1.04767	1.5923	2.03005	1.94435	1.73611	1.47731	0.000808214	0.0202356	1.07366	Q13367-3|Isoform 3 of AP-3 complex subunit beta-2 OS=Homo sapiens GN=AP3B2
Q12765-3	4.88657	5.2562	5.02411	5.12111	5.36019	5.13864	5.03439	4.6401	4.88261	5.07224	4.80459	5.36342	4.7423	4.82992	5.06508	2.50083	4.54972	3.32266	3.90697	4.18093	3.43238	3.60567	2.32193	4.06293	4.84127	4.18605	5.14947	3.89058	4.66634	4.38322	-2.38573	-0.706481	-1.70144	-1.21414	-1.17926	-1.70627	-1.42872	-2.31817	-0.499388	-1.0093	0.0366755	-0.213949	-0.556252	-0.939345	-0.398735	0.000968736	0.02177	1.06856	Q12765-3|Isoform 3 of Secernin-1 OS=Homo sapiens GN=SCRN1
P27361-3	3.18511	3.66053	3.58835	3.90439	3.74015	3.74349	3.91031	3.17433	3.77725	3.72616	3.62395	3.42808	3.29521	3.75168	3.52069	2.50083	3.5899	3.17433	3.90697	2.32193	3.43238	2.74696	2.32193	4.06293	3.88532	4.11069	4.70883	3.62395	3.8777	4.01235	-0.684271	-0.0706309	-0.414011	0.00257694	-1.41822	-0.311112	-1.16335	-0.852407	0.235099	0.336769	0.26137	1.28075	0.815483	-0.127728	0.35701	0.000929806	0.021183	1.06518	P27361-3|Isoform 3 of Mitogen-activated protein kinase 3 OS=Homo sapiens GN=MAPK3
P78356	3.43238	3.86335	3.16566	4.07633	4.30141	3.60959	4.36253	4.07402	3.10662	3.62686	3.32266	3.42808	2.80229	3.29882	3.18903	4.97265	4.75481	4.95937	5.32029	4.54972	4.9452	4.87337	4.27796	5.40157	5.56521	5.10749	5.10749	5.39715	5.09443	5.3308	1.54028	0.891458	1.79371	1.24396	0.248315	1.33561	0.510839	0.20394	2.22417	1.77471	2.24254	1.67941	2.3052	2.09833	1.9054	0.0011612	0.025231	1.06181	P78356|Phosphatidylinositol 5-phosphate 4-kinase type-2 beta OS=Homo sapiens GN=PIP4K2B PE=1 SV=1
Q13367	3.30704	3.00326	3.32266	2.81746	3.42232	2.32193	2.80229	3.17433	2.32193	3.30704	2.78019	2.32193	2.32193	3.4072	3.18903	4.3725	3.5899	3.97988	3.46667	3.10662	3.74349	3.98208	3.30704	4.35471	4.3725	4.26628	4.35198	5.14331	4.66634	4.60425	1.06546	0.586641	0.657217	0.64921	-0.315701	1.42156	1.17979	0.132701	2.28232	1.04767	1.5923	2.03005	1.94435	1.73611	1.47731	0.00113391	0.0248023	1.05791	Q13367|AP-3 complex subunit beta-2 OS=Homo sapiens GN=AP3B2 PE=1 SV=2
Q15334	3.04493	4.00296	3.04493	4.29376	4.61966	3.99593	4.85406	3.51343	2.97772	3.18511	3.19505	3.62395	2.32193	2.7855	3.00326	3.92386	5.3308	4.20814	5.18489	4.54972	4.84127	4.81235	3.71741	4.43289	5.22271	4.60744	4.9432	4.29376	4.92548	4.60425	0.878935	1.32784	1.16321	0.89113	-0.0699385	0.845344	-0.0417053	0.203981	1.62652	1.24778	2.02767	1.31925	2.28551	1.50826	1.92222	0.000814113	0.0202356	1.05547	Q15334|Lethal(2) giant larvae protein homolog 1 OS=Homo sapiens GN=LLGL1 PE=1 SV=3
P62937	4.80194	5.59852	5.27593	5.46829	5.45772	5.27593	5.24195	5.07771	4.88261	5.07224	5.15111	5.16994	5.12951	4.50392	5.00873	3.7464	4.8754	3.97988	4.04818	4.66984	4.66984	4.53115	3.89058	4.43289	5.49059	4.85655	5.5152	4.72648	5.28932	5.1778	-1.05554	-0.723112	-1.29605	-1.42011	-0.787875	-0.606084	-0.710802	-1.18713	0.295194	-0.63935	0.339477	0.345258	-0.272963	0.222555	0.280595	9.7662e-05	0.00818769	1.05488	P62937|Peptidyl-prolyl cis-trans isomerase A OS=Homo sapiens GN=PPIA PE=1 SV=2
F8WD04	3.04493	3.00326	3.04493	2.81746	3.21012	2.32193	3.18511	4.15076	3.57737	3.18511	2.78019	2.32193	3.01459	3.75168	3.00326	4.55779	3.5899	4.60744	3.62395	2.47964	3.6175	4.08318	3.78898	4.43289	4.97557	4.92548	4.80194	5.52115	4.73011	4.48321	1.51286	0.586641	1.56251	0.806489	-0.730471	1.29557	0.89807	-0.361779	0.905848	1.24778	2.19537	2.48001	1.91089	1.76948	1.72685	0.0130073	0.0805997	1.0518	F8WD04|Atlastin-1 OS=Homo sapiens GN=ATL1 PE=1 SV=1
O75334	2.32193	2.32193	2.32193	2.32193	2.32193	2.32193	2.32193	2.32193	2.32193	2.32193	2.32193	2.32193	2.32193	2.32193	2.32193	2.32193	2.32193	4.66792	2.32193	3.62686	3.43238	4.08318	5.32769	5.14947	4.54541	4.26628	4.54541	4.55057	4.51059	4.38322	0	0	2.346	0	1.30493	1.11045	1.76125	3.00576	2.06129	2.82754	2.22348	2.22348	1.94435	2.22864	2.18866	0.0367724	0.145012	1.05145	O75334|Liprin-alpha-2 OS=Homo sapiens GN=PPFIA2 PE=1 SV=2
J3KNX9	3.04493	2.32193	3.04493	3.46667	3.57737	3.45972	4.05849	3.00326	2.32193	3.04493	2.93989	2.32193	2.80229	3.17433	2.32193	3.63692	4.68206	4.76613	4.27932	3.47142	3.43238	3.74015	2.32193	3.81917	4.92548	4.18605	4.39509	3.52069	4.38158	4.86771	0.591991	2.36013	1.7212	0.812652	-0.105945	-0.0273446	-0.318345	-0.681331	2.54578	0.774243	1.98558	2.07316	1.38375	0.346359	2.05965	0.0468644	0.170298	1.05138	J3KNX9|Unconventional myosin-XVIIIa OS=Homo sapiens GN=MYO18A PE=1 SV=1
Q92614	3.04493	2.32193	3.04493	3.46667	3.57737	3.45972	4.05849	3.00326	2.32193	3.04493	2.93989	2.32193	2.80229	3.17433	2.32193	3.63692	4.68206	4.76613	4.27932	3.47142	3.43238	3.74015	2.32193	3.81917	4.92548	4.18605	4.39509	3.52069	4.38158	4.86771	0.591991	2.36013	1.7212	0.812652	-0.105945	-0.0273446	-0.318345	-0.681331	2.54578	0.774243	1.98558	2.07316	1.38375	0.346359	2.05965	0.0468644	0.170298	1.05138	Q92614|Unconventional myosin-XVIIIa OS=Homo sapiens GN=MYO18A PE=1 SV=3
Q92614-4	3.04493	2.32193	3.04493	3.46667	3.57737	3.45972	4.05849	3.00326	2.32193	3.04493	2.93989	2.32193	2.80229	3.17433	2.32193	3.63692	4.68206	4.76613	4.27932	3.47142	3.43238	3.74015	2.32193	3.81917	4.92548	4.18605	4.39509	3.52069	4.38158	4.86771	0.591991	2.36013	1.7212	0.812652	-0.105945	-0.0273446	-0.318345	-0.681331	2.54578	0.774243	1.98558	2.07316	1.38375	0.346359	2.05965	0.0468644	0.170298	1.05138	Q92614-4|Isoform 4 of Unconventional myosin-XVIIIa OS=Homo sapiens GN=MYO18A
Q92499-3	2.32193	2.32193	3.04493	2.81746	2.98303	2.32193	3.43238	2.79627	2.32193	2.32193	2.32193	2.32193	2.32193	2.32193	2.32193	3.18511	3.39102	3.32266	3.62395	3.47142	3.6175	3.24257	2.32193	3.42808	4.08609	4.11069	3.97988	3.73442	3.8777	4.01235	0.863177	1.06909	0.277734	0.806489	0.488389	1.29557	-0.18981	-0.474343	1.69042	1.10615	1.76416	1.65795	1.78876	1.41249	1.55578	0.00145869	0.0275055	1.05092	Q92499-3|Isoform 3 of ATP-dependent RNA helicase DDX1 OS=Homo sapiens GN=DDX1
O75334-4	2.32193	2.32193	2.32193	2.32193	2.32193	2.32193	2.32193	2.32193	2.32193	2.32193	2.32193	2.32193	2.32193	2.32193	2.32193	2.32193	2.32193	4.66792	2.32193	3.62686	3.43238	4.08318	5.28932	5.14947	4.54541	4.26628	4.54541	4.50039	4.51059	4.38322	0	0	2.346	0	1.30493	1.11045	1.76125	2.96739	2.06129	2.82754	2.22348	2.22348	1.94435	2.17846	2.18866	0.036052	0.143204	1.04907	O75334-4|Isoform 4 of Liprin-alpha-2 OS=Homo sapiens GN=PPFIA2
Q13367-4	3.30704	3.00326	3.32266	2.81746	3.42232	2.32193	2.80229	3.17433	2.32193	3.30704	2.78019	2.32193	2.32193	3.4072	3.18903	4.3725	3.5899	3.97988	3.46667	3.10662	3.74349	3.98208	3.30704	4.35471	4.29376	4.26628	4.35198	5.14331	4.66634	4.60425	1.06546	0.586641	0.657217	0.64921	-0.315701	1.42156	1.17979	0.132701	2.28232	1.04767	1.51357	2.03005	1.94435	1.73611	1.47731	0.00126675	0.0263052	1.04666	Q13367-4|Isoform 4 of AP-3 complex subunit beta-2 OS=Homo sapiens GN=AP3B2
F8VQ14	2.82879	3.66053	3.50951	3.9907	2.32193	3.11668	4.14059	3.17433	3.22493	2.32193	3.05454	2.32193	2.32193	2.32193	2.32193	3.31735	2.32193	3.85123	2.32193	3.31735	3.6175	3.00928	2.32193	2.32193	2.32193	4.36457	3.63692	4.38322	3.51343	2.32193	0.488562	-1.3386	0.341719	-1.66877	0.995425	0.500817	-1.13131	-0.852407	-0.902998	0	-0.732608	1.31499	2.04265	2.06129	1.1915	0.105517	0.279482	1.04376	F8VQ14|T-complex protein 1 subunit beta OS=Homo sapiens GN=CCT2 PE=1 SV=1
Q15811-11	2.32193	2.32193	2.6393	2.32193	2.32193	2.32193	2.32193	2.53719	2.32193	2.32193	2.32193	2.32193	2.32193	2.32193	2.32193	3.63692	2.79152	2.32193	3.62395	2.47964	2.78019	3.24257	2.32193	4.14442	4.19128	4.04933	3.42447	3.62395	3.8777	3.77073	1.31499	0.469593	-0.317375	1.30202	0.157716	0.458263	0.920639	-0.215265	1.4488	1.82249	1.86935	1.10254	1.7274	1.30202	1.55578	0.00187197	0.0296325	1.03559	Q15811-11|Isoform 11 of Intersectin-1 OS=Homo sapiens GN=ITSN1
Q10567-4	4.19624	2.32193	4.50768	3.80464	4.12679	3.88317	3.6713	4.07402	4.14169	3.80207	4.19393	2.32193	4.24201	4.07402	3.77725	4.05971	2.32193	3.60959	2.32193	2.32193	2.32193	3.00928	2.32193	3.70758	2.32193	3.88902	4.26159	4.50039	3.63381	4.21015	-0.136534	0	-0.89809	-1.48272	-1.80486	-1.56124	-0.662019	-1.75209	0.0684574	-0.0944859	-1.872	1.93967	-0.352984	0.42637	-0.143438	0.0638837	0.206099	1.03313	Q10567-4|Isoform 4 of AP-1 complex subunit beta-1 OS=Homo sapiens GN=AP1B1
Q12931	3.04493	2.32193	2.82348	2.32193	3.21012	3.11668	2.32193	2.79627	3.10662	2.81746	2.32193	2.32193	2.80229	2.7855	2.32193	2.78019	3.39102	3.17433	2.32193	2.32193	2.78019	3.24257	2.32193	2.85299	3.45972	3.57737	4.07402	4.07182	4.09113	3.89058	-0.264738	1.06909	0.350854	0	-0.888187	-0.336491	0.920639	-0.474343	0.783957	0.0355301	1.13779	1.75209	0.775075	1.28631	1.7692	0.0088779	0.0666554	1.03003	Q12931|Heat shock protein 75 kDa, mitochondrial OS=Homo sapiens GN=TRAP1 PE=1 SV=3
Q12931-2	3.04493	2.32193	2.82348	2.32193	3.21012	3.11668	2.32193	2.79627	3.10662	2.81746	2.32193	2.32193	2.80229	2.7855	2.32193	2.78019	3.39102	3.17433	2.32193	2.32193	2.78019	3.24257	2.32193	2.85299	3.45972	3.57737	4.07402	4.07182	4.09113	3.89058	-0.264738	1.06909	0.350854	0	-0.888187	-0.336491	0.920639	-0.474343	0.783957	0.0355301	1.13779	1.75209	0.775075	1.28631	1.7692	0.0088779	0.0666554	1.03003	Q12931-2|Isoform 2 of Heat shock protein 75 kDa, mitochondrial OS=Homo sapiens GN=TRAP1
C9JMU5	2.69083	2.32193	2.32193	3.18903	3.21012	3.11668	3.00326	2.53719	2.32193	2.32193	2.32193	2.32193	2.32193	2.32193	2.32193	2.32193	2.32193	3.00326	2.32193	2.32193	3.43238	3.00928	2.32193	2.32193	3.76782	3.57737	4.1782	2.32193	2.32193	3.77073	-0.368904	0	0.681331	-0.8671	-0.888187	0.315695	0.00602016	-0.215265	1.4488	0	1.44589	1.85627	1.25544	0	0	0.0183033	0.0986096	1.02511	C9JMU5|Probable ATP-dependent RNA helicase DDX17 OS=Homo sapiens GN=DDX17 PE=1 SV=1
Q92841-2	2.69083	2.32193	2.32193	3.18903	3.21012	3.11668	3.00326	2.53719	2.32193	2.32193	2.32193	2.32193	2.32193	2.32193	2.32193	2.32193	2.32193	3.00326	2.32193	2.32193	3.43238	3.00928	2.32193	2.32193	3.76782	3.57737	4.1782	2.32193	2.32193	3.77073	-0.368904	0	0.681331	-0.8671	-0.888187	0.315695	0.00602016	-0.215265	1.4488	0	1.44589	1.85627	1.25544	0	0	0.0183033	0.0986096	1.02511	Q92841-2|Isoform 3 of Probable ATP-dependent RNA helicase DDX17 OS=Homo sapiens GN=DDX17
Q92614-3	3.04493	2.32193	3.04493	3.46667	3.57737	3.45972	3.91031	3.00326	2.32193	3.04493	2.93989	2.32193	2.80229	3.17433	2.32193	3.52069	4.68206	4.66792	4.27932	3.47142	3.43238	3.60567	2.32193	3.81917	4.84127	4.11069	4.35198	3.43238	4.38158	4.78433	0.475765	2.36013	1.62299	0.812652	-0.105945	-0.0273446	-0.304639	-0.681331	2.4624	0.774243	1.90138	2.03005	1.3084	0.258042	2.05965	0.050147	0.179034	1.02299	Q92614-3|Isoform 3 of Unconventional myosin-XVIIIa OS=Homo sapiens GN=MYO18A
P61764	7.4505	6.40115	7.56318	6.38166	6.85481	6.76167	6.43517	7.05875	6.84762	7.2036	6.84762	6.42775	6.87238	7.29797	6.72972	7.84893	7.26497	7.57384	6.92578	6.59461	7.25797	7.23226	6.26858	7.81605	8.37108	7.95362	8.31309	8.17792	8.37108	8.16444	0.398427	0.863812	0.0106665	0.544119	-0.260195	0.496302	0.797086	-0.790171	1.31683	0.612445	1.52346	1.88534	1.08124	0.879954	1.64135	0.00188759	0.0296325	1.01973	P61764|Syntaxin-binding protein 1 OS=Homo sapiens GN=STXBP1 PE=1 SV=1
Q13332-2	2.32193	3.30704	2.82348	3.18903	3.21012	3.11668	3.18511	2.32193	2.80229	2.61209	2.78019	3.08149	2.32193	3.00326	2.32193	4.15076	3.12674	3.85123	2.32193	3.76319	3.74349	3.24257	3.46667	4.14442	4.19128	4.36457	4.1782	4.44602	4.38158	4.01235	1.82883	-0.180294	1.02775	-0.8671	0.553074	0.626807	0.0574616	1.14474	1.21005	1.53233	1.41109	1.0967	2.04265	1.44276	2.05965	0.0118087	0.0759695	1.01827	Q13332-2|Isoform PTPS-MEA of Receptor-type tyrosine-protein phosphatase S OS=Homo sapiens GN=PTPRS
Q13332-6	2.32193	3.30704	2.82348	3.18903	3.21012	3.11668	3.18511	2.32193	2.80229	2.61209	2.78019	3.08149	2.32193	3.00326	2.32193	4.15076	3.12674	3.85123	2.32193	3.76319	3.74349	3.24257	3.46667	4.14442	4.19128	4.36457	4.1782	4.44602	4.38158	4.01235	1.82883	-0.180294	1.02775	-0.8671	0.553074	0.626807	0.0574616	1.14474	1.21005	1.53233	1.41109	1.0967	2.04265	1.44276	2.05965	0.0118087	0.0759695	1.01827	Q13332-6|Isoform 2 of Receptor-type tyrosine-protein phosphatase S OS=Homo sapiens GN=PTPRS
Q9Y570-4	2.69083	3.18035	3.04493	3.32266	2.32193	2.32193	3.18511	2.53719	2.32193	2.81746	2.32193	2.32193	2.80229	2.32193	2.32193	3.00326	2.32193	3.32266	2.32193	2.32193	3.04493	3.00928	2.32193	2.85299	3.45972	3.88902	2.87117	3.89058	3.33518	3.22493	0.312428	-0.858427	0.277734	-1.00073	0	0.723001	-0.175825	-0.215265	0.902998	0.0355301	1.13779	0.549243	1.08673	1.56865	1.01325	0.00284513	0.0371908	1.01631	Q9Y570-4|Isoform 4 of Protein phosphatase methylesterase 1 OS=Homo sapiens GN=PPME1
O00408-2	2.32193	3.00326	2.32193	2.32193	2.32193	2.32193	2.32193	2.53719	2.32193	2.32193	2.32193	2.32193	2.32193	2.32193	2.32193	3.7464	2.32193	3.85123	3.04493	2.32193	3.6175	2.74696	3.46667	3.96151	3.88532	4.11069	3.76782	4.29376	4.51059	3.77073	1.42447	-0.681331	1.5293	0.723001	0	1.29557	0.425033	0.929477	1.4488	1.63959	1.56339	1.44589	1.78876	1.97183	2.18866	0.00668632	0.0569742	1.0153	O00408-2|Isoform PDE2A1 of cGMP-dependent 3&#039;,5&#039;-cyclic phosphodiesterase OS=Homo sapiens GN=PDE2A
O00264	3.55005	3.76782	3.32266	3.80464	4.30141	3.74349	3.78641	3.42017	3.50476	3.62686	3.62395	3.73262	3.41588	3.4072	3.8777	2.32193	2.79152	2.32193	2.32193	2.47964	2.48566	2.32193	2.32193	3.05985	3.98569	2.69083	3.8777	2.80229	3.18273	3.63692	-1.22813	-0.976298	-1.00073	-1.48272	-1.82176	-1.25782	-1.46448	-1.09825	0.132162	-0.567013	0.361739	0.145088	-0.725045	-0.604912	-0.694974	0.000632574	0.0171917	1.01228	O00264|Membrane-associated progesterone receptor component 1 OS=Homo sapiens GN=PGRMC1 PE=1 SV=3
Q02252	5.02548	5.01074	4.89708	5.09297	5.06931	5.06092	4.97557	5.1797	4.80194	5.07224	4.70476	5.13022	5.08751	4.65062	5.06508	3.92386	5.55187	3.73262	4.84923	3.98698	4.7995	4.53115	2.81746	4.35471	4.92548	5.40857	5.74659	5.08223	5.24791	5.39465	-1.10162	0.541134	-1.16446	-0.243737	-1.08233	-0.261414	-0.444416	-2.36224	0.592712	-0.717529	0.220719	0.616365	0.321063	0.431615	0.182837	0.0160378	0.0905678	1.00028	Q02252|Methylmalonate-semialdehyde dehydrogenase [acylating], mitochondrial OS=Homo sapiens GN=ALDH6A1 PE=1 SV=2
P61764-2	7.36353	6.34013	7.54188	6.34761	6.81957	6.70759	6.42033	6.99747	6.81957	7.12246	6.79539	6.22791	6.7728	7.2036	6.47667	7.88099	7.26497	7.5973	6.90007	6.5799	7.23936	7.29148	6.24604	7.75502	8.17792	7.91842	8.22445	8.10289	8.27935	8.10289	0.517452	0.924839	0.0554176	0.552457	-0.239676	0.531775	0.871155	-0.751432	1.28332	0.632567	1.38253	1.99654	1.14562	0.899286	1.80268	0.00289952	0.0374541	0.998329	P61764-2|Isoform 2 of Syntaxin-binding protein 1 OS=Homo sapiens GN=STXBP1
Q00839	3.30704	3.00326	2.6393	3.90439	3.57737	3.11668	4.14059	3.51343	2.32193	3.04493	2.32193	2.32193	3.16566	3.17433	3.36428	5.44487	4.75481	5.40968	4.97495	4.44773	5.3308	5.56765	4.80329	5.6349	5.75592	5.35007	5.58496	5.42949	5.18823	5.58255	2.13784	1.75155	2.77037	1.07056	0.870359	2.21411	1.42707	1.28986	3.26062	2.58997	3.43399	3.26303	2.1844	2.25516	1.82395	0.0102767	0.0713851	0.99584	Q00839|Heterogeneous nuclear ribonucleoprotein U OS=Homo sapiens GN=HNRNPU PE=1 SV=6
E9PG46	3.75168	3.00326	3.04493	3.03734	2.32193	3.11668	2.32193	3.42017	2.32193	2.61209	2.32193	2.32193	2.80229	2.7855	3.00326	3.92386	3.99477	3.47984	3.90697	4.50576	3.6175	3.74015	2.32193	4.80329	4.65924	3.88902	3.76782	4.14059	4.27324	4.38322	0.172186	0.991509	0.434912	0.869623	2.18384	0.500817	1.41822	-1.09825	2.06129	2.19119	2.33731	1.44589	1.08673	1.35509	1.26998	0.027027	0.120617	0.994105	E9PG46|AP2-associated protein kinase 1 OS=Homo sapiens GN=AAK1 PE=1 SV=1
Q13332-3	2.32193	3.30704	2.82348	3.18903	3.21012	3.11668	3.18511	2.32193	2.80229	2.61209	2.78019	3.08149	2.32193	3.00326	2.32193	4.05971	3.12674	3.73262	2.32193	3.76319	3.6175	3.24257	3.46667	4.14442	4.08609	4.26628	4.07402	4.38322	4.27324	4.01235	1.73778	-0.180294	0.909135	-0.8671	0.553074	0.500817	0.0574616	1.14474	1.21005	1.53233	1.30589	0.992522	1.94435	1.37996	1.95131	0.0111454	0.0733732	0.991823	Q13332-3|Isoform PTPS-MEB of Receptor-type tyrosine-protein phosphatase S OS=Homo sapiens GN=PTPRS
Q02252-2	5.02548	4.96446	4.8685	5.07224	5.06931	5.06092	4.94119	5.13022	4.7646	4.99825	4.64537	5.13022	5.06508	4.61139	5.06508	3.92386	5.55187	3.73262	4.84923	3.98698	4.7995	4.53115	2.81746	4.35471	4.84127	5.40857	5.74659	5.0063	5.24791	5.39465	-1.10162	0.587411	-1.13589	-0.223002	-1.08233	-0.261414	-0.410041	-2.31276	0.630054	-0.643542	0.195899	0.616365	0.343498	0.394917	0.182837	0.0164168	0.0917606	0.988174	Q02252-2|Isoform 2 of Methylmalonate-semialdehyde dehydrogenase [acylating], mitochondrial OS=Homo sapiens GN=ALDH6A1
D6R9A8	2.32193	3.00326	3.16566	2.32193	2.32193	3.45972	3.6713	2.32193	2.32193	2.32193	3.05454	2.32193	3.01459	3.00326	2.32193	5.19881	2.32193	4.92087	4.78433	4.54972	4.74383	2.32193	5.02039	5.14947	5.41273	4.85655	5.3726	4.77063	4.92548	4.65262	2.87688	-0.681331	1.7552	2.4624	2.22779	1.28411	-1.34937	2.69847	2.33069	2.82754	2.35819	3.05067	1.84196	1.76737	2.60355	0.131081	0.316464	0.98787	D6R9A8|Catenin delta-2 OS=Homo sapiens GN=CTNND2 PE=4 SV=2
Q92614-2	2.69083	2.32193	3.04493	3.03734	2.98303	3.11668	3.43238	2.79627	2.32193	2.61209	2.93989	2.32193	2.32193	2.32193	2.32193	3.31735	4.21608	4.49376	3.90697	2.32193	2.78019	3.44074	2.32193	3.26322	4.29376	3.79814	4.07402	3.22493	3.98208	4.38322	0.626521	1.89415	1.44883	0.869623	-0.661104	-0.336491	0.00835876	-0.474343	2.06129	0.651129	1.35387	1.75209	1.47622	0.902998	1.66015	0.0253859	0.11557	0.986306	Q92614-2|Isoform 2 of Unconventional myosin-XVIIIa OS=Homo sapiens GN=MYO18A
P52272	2.82879	2.32193	2.82348	3.18903	3.74015	3.11668	3.6713	3.29882	2.32193	2.61209	2.32193	2.32193	2.80229	2.7855	3.00326	4.79105	4.68206	4.72443	5.1088	4.60975	5.13022	4.7587	4.07402	5.10749	5.49059	5.21939	5.3726	5.08223	4.86183	5.20968	1.96226	2.36013	1.90095	1.91977	0.8696	2.01354	1.0874	0.7752	2.88775	2.4954	3.16866	3.05067	2.4171	2.29673	1.85857	0.00351685	0.0407804	0.985304	P52272|Heterogeneous nuclear ribonucleoprotein M OS=Homo sapiens GN=HNRNPM PE=1 SV=3
P52272-2	2.82879	2.32193	2.82348	3.18903	3.74015	3.11668	3.6713	3.29882	2.32193	2.61209	2.32193	2.32193	2.80229	2.7855	3.00326	4.79105	4.68206	4.72443	5.1088	4.60975	5.13022	4.7587	4.07402	5.10749	5.49059	5.21939	5.3726	5.08223	4.86183	5.20968	1.96226	2.36013	1.90095	1.91977	0.8696	2.01354	1.0874	0.7752	2.88775	2.4954	3.16866	3.05067	2.4171	2.29673	1.85857	0.00351685	0.0407804	0.985304	P52272-2|Isoform 2 of Heterogeneous nuclear ribonucleoprotein M OS=Homo sapiens GN=HNRNPM
Q13554-8	3.43238	2.32193	3.24257	2.32193	2.32193	2.32193	2.32193	3.99593	3.57737	3.80207	3.62395	3.08149	3.49109	2.32193	4.05849	2.32193	2.32193	2.32193	2.32193	6.8427	2.32193	2.32193	2.32193	7.8997	7.06952	7.29797	2.32193	2.32193	2.32193	2.32193	-1.11045	0	-0.920639	0	4.52077	0	0	-1.674	-1.25544	4.09764	3.44557	-0.759566	3.80688	0	-1.73656	0.424417	0.630382	0.983541	Q13554-8|Isoform 8 of Calcium/calmodulin-dependent protein kinase type II subunit beta OS=Homo sapiens GN=CAMK2B
P23634	2.32193	4.15974	2.32193	4.73011	4.97557	4.87744	3.91031	4.94822	2.32193	2.32193	2.32193	2.32193	2.32193	2.32193	5.4179	2.32193	2.32193	2.32193	3.28919	3.62686	2.32193	2.32193	2.32193	2.32193	2.32193	2.32193	2.32193	2.32193	2.32193	2.32193	0	-1.83781	0	-1.44092	-1.34871	-2.55551	-1.58838	-2.62629	0	0	0	0	0	0	-3.09597	0.108335	0.281405	0.982421	P23634|Plasma membrane calcium-transporting ATPase 4 OS=Homo sapiens GN=ATP2B4 PE=1 SV=2
Q7Z6G8-8	2.32193	2.32193	2.32193	2.32193	2.32193	2.32193	2.32193	2.32193	2.32193	2.32193	2.32193	2.32193	2.32193	2.32193	2.32193	2.32193	3.12674	4.13433	2.32193	3.88532	2.32193	3.98208	2.32193	4.14442	4.08609	4.04933	3.8777	3.98388	4.19624	3.89058	0	0.804814	1.81241	0	1.56339	0	1.66015	0	1.56865	1.82249	1.76416	1.55578	1.7274	1.66196	1.87432	0.0125086	0.0793821	0.980584	Q7Z6G8-8|Isoform 8 of Ankyrin repeat and sterile alpha motif domain-containing protein 1B OS=Homo sapiens GN=ANKS1B
O60268	3.63692	2.32193	2.82348	2.32193	3.21012	2.32193	2.32193	3.42017	2.97772	3.41195	2.32193	2.32193	3.16566	3.75168	2.32193	3.52069	3.5899	3.47984	3.04493	2.32193	3.43238	3.98208	2.81746	4.14442	4.46146	4.44602	3.97988	4.44602	4.60513	4.38322	-0.116226	1.26797	0.65636	0.723001	-0.888187	1.11045	1.66015	-0.602713	1.4055	0.732467	2.13953	1.65795	1.28036	0.694346	2.2832	0.0304955	0.127948	0.979843	O60268|Uncharacterized protein KIAA0513 OS=Homo sapiens GN=KIAA0513 PE=2 SV=1
P19338	3.18511	3.42808	3.50951	3.80464	3.74015	4.23773	4.22469	3.29882	2.97772	2.32193	3.32266	3.29882	3.57737	3.17433	3.18903	2.78019	3.5899	3.17433	3.62395	3.31735	3.84812	3.44074	2.81746	4.89572	3.62228	3.70758	3.76782	3.32659	3.51343	3.39102	-0.404914	0.161821	-0.335172	-0.180695	-0.422795	-0.389613	-0.783953	-0.481355	0.413299	2.57379	0.299616	0.469003	0.130215	0.152251	0.324402	0.0243353	0.11439	0.97781	P19338|Nucleolin OS=Homo sapiens GN=NCL PE=1 SV=3
Q00839-2	3.18511	3.00326	2.6393	3.80464	3.57737	3.11668	4.05849	3.42017	2.32193	3.04493	2.32193	2.32193	3.01459	3.17433	3.36428	5.41273	4.75481	5.33964	4.84923	4.37974	5.3308	5.53933	4.80329	5.60039	5.72599	5.28078	5.53773	5.35571	5.18823	5.58255	2.22762	1.75155	2.70034	1.04459	0.802374	2.21411	1.48083	1.38311	3.26062	2.55546	3.40406	3.2158	2.26619	2.18137	1.82395	0.0110647	0.0733397	0.971927	Q00839-2|Isoform Short of Heterogeneous nuclear ribonucleoprotein U OS=Homo sapiens GN=HNRNPU
E9PD98	2.32193	2.32193	2.82348	2.32193	2.32193	2.32193	2.32193	2.53719	2.32193	2.61209	2.32193	2.32193	2.32193	2.32193	2.32193	4.15076	2.79152	3.32266	3.77434	2.80229	3.2561	3.44074	2.32193	4.35471	4.29376	4.54833	3.76782	3.98388	3.98208	4.13949	1.82883	0.469593	0.499182	1.45241	0.480363	0.934169	1.11881	-0.215265	1.81756	1.74262	1.97183	1.44589	2.22641	1.66196	1.66015	0.00335535	0.0401785	0.968476	E9PD98|Intersectin-1 OS=Homo sapiens GN=ITSN1 PE=1 SV=2
Q15811	2.32193	2.32193	2.82348	2.32193	2.32193	2.32193	2.32193	2.53719	2.32193	2.61209	2.32193	2.32193	2.32193	2.32193	2.32193	4.15076	2.79152	3.32266	3.77434	2.80229	3.2561	3.44074	2.32193	4.35471	4.29376	4.54833	3.76782	3.98388	3.98208	4.13949	1.82883	0.469593	0.499182	1.45241	0.480363	0.934169	1.11881	-0.215265	1.81756	1.74262	1.97183	1.44589	2.22641	1.66196	1.66015	0.00335535	0.0401785	0.968476	Q15811|Intersectin-1 OS=Homo sapiens GN=ITSN1 PE=1 SV=3
Q15811-8	2.32193	2.32193	2.82348	2.32193	2.32193	2.32193	2.32193	2.53719	2.32193	2.61209	2.32193	2.32193	2.32193	2.32193	2.32193	4.15076	2.79152	3.32266	3.77434	2.80229	3.2561	3.44074	2.32193	4.35471	4.29376	4.54833	3.76782	3.98388	3.98208	4.13949	1.82883	0.469593	0.499182	1.45241	0.480363	0.934169	1.11881	-0.215265	1.81756	1.74262	1.97183	1.44589	2.22641	1.66196	1.66015	0.00335535	0.0401785	0.968476	Q15811-8|Isoform 8 of Intersectin-1 OS=Homo sapiens GN=ITSN1
Q15811-9	2.32193	2.32193	2.82348	2.32193	2.32193	2.32193	2.32193	2.53719	2.32193	2.61209	2.32193	2.32193	2.32193	2.32193	2.32193	4.15076	2.79152	3.32266	3.77434	2.80229	3.2561	3.44074	2.32193	4.35471	4.29376	4.54833	3.76782	3.98388	3.98208	4.13949	1.82883	0.469593	0.499182	1.45241	0.480363	0.934169	1.11881	-0.215265	1.81756	1.74262	1.97183	1.44589	2.22641	1.66196	1.66015	0.00335535	0.0401785	0.968476	Q15811-9|Isoform 9 of Intersectin-1 OS=Homo sapiens GN=ITSN1
P51991	3.18511	3.00326	2.6393	2.32193	2.32193	3.74349	3.18511	3.51343	2.32193	2.61209	2.32193	2.32193	2.32193	2.7855	3.36428	4.55779	4.11533	4.20814	3.46667	3.88532	4.60975	4.60975	3.78898	4.8469	5.14947	4.92548	4.54541	4.63766	4.66634	4.21015	1.37268	1.11207	1.56883	1.14474	1.56339	0.866259	1.42464	0.275554	1.88822	2.23481	2.82754	2.22348	2.60355	1.85216	1.30207	0.00200858	0.0311747	0.967096	P51991|Heterogeneous nuclear ribonucleoprotein A3 OS=Homo sapiens GN=HNRNPA3 PE=1 SV=2
Q92841-3	2.32193	2.32193	2.32193	3.18903	3.21012	3.11668	3.00326	2.53719	2.32193	2.32193	2.32193	2.32193	2.32193	2.32193	2.32193	2.32193	2.32193	3.00326	2.32193	2.32193	3.43238	3.00928	2.32193	2.32193	3.76782	3.57737	4.1782	2.32193	2.32193	3.63692	0	0	0.681331	-0.8671	-0.888187	0.315695	0.00602016	-0.215265	1.31499	0	1.44589	1.85627	1.25544	0	0	0.0231475	0.111219	0.95988	Q92841-3|Isoform 4 of Probable ATP-dependent RNA helicase DDX17 OS=Homo sapiens GN=DDX17
P09543	7.24867	9.10161	7.33039	9.29787	8.88851	8.89937	8.72265	7.33039	7.29148	7.05875	7.4505	6.65273	6.42775	6.91328	6.57357	7.05875	7.99512	7.76541	7.99512	8.17792	8.10289	8.10289	6.93617	7.05875	8.45905	7.03848	7.4038	6.62103	6.83778	7.56318	-0.189913	-1.10649	0.435018	-1.30275	-0.710592	-0.796482	-0.619761	-0.394214	0.271694	0	1.00855	0.751064	0.610734	-0.292257	0.264206	0.00250568	0.0355894	0.959076	P09543|2&#039;,3&#039;-cyclic-nucleotide 3&#039;-phosphodiesterase OS=Homo sapiens GN=CNP PE=1 SV=2
D6REM6	2.32193	2.32193	2.32193	2.32193	4.00418	3.60959	2.32193	2.32193	2.80229	2.32193	2.32193	2.32193	2.32193	3.00326	2.32193	4.79105	4.11533	4.49376	4.27932	4.08086	4.89129	4.71984	2.32193	4.89572	5.01413	4.92548	4.9432	5.25281	5.00388	4.72148	2.46912	1.7934	2.17183	1.95739	0.0766856	1.2817	2.39791	0	1.91919	2.57379	2.69221	2.62127	2.60355	2.24955	2.68195	0.0294086	0.125966	0.958852	D6REM6|Matrin-3 OS=Homo sapiens GN=MATR3 PE=1 SV=1
Q13424	2.69083	3.00326	2.82348	3.03734	2.98303	2.32193	3.43238	3.6175	2.80229	3.18511	2.78019	3.52069	2.32193	2.32193	3.18903	4.22579	4.21608	3.60959	3.46667	3.62686	3.6175	3.86335	3.71741	4.14442	4.84127	4.66792	4.99902	4.29376	4.86183	4.65262	1.53496	1.21282	0.786111	0.429326	0.643827	1.29557	0.430972	0.0999131	1.85033	0.959316	2.06108	1.47832	2.346	1.97183	1.6728	0.00179371	0.0293967	0.958624	Q13424|Alpha-1-syntrophin OS=Homo sapiens GN=SNTA1 PE=1 SV=1
P49588	2.69083	3.76782	3.82836	4.20814	3.42232	3.45972	4.77063	4.07402	3.10662	3.51343	3.43238	3.29882	3.41588	3.17433	3.00326	5.65689	5.26417	5.76483	5.2596	4.77063	5.49994	5.45772	4.58891	5.40157	5.68409	5.95752	5.7176	5.88692	5.92683	5.58255	2.96606	1.49635	1.93647	1.05146	1.3483	2.04022	0.687092	0.51489	2.47593	1.88814	2.25172	2.41878	2.54165	2.71259	2.92357	0.0121899	0.07751	0.953805	P49588|Alanine--tRNA ligase, cytoplasmic OS=Homo sapiens GN=AARS PE=1 SV=2
O94925-3	2.32193	2.32193	2.32193	3.03734	2.32193	2.32193	3.32266	4.3725	2.32193	2.32193	2.32193	2.32193	2.32193	2.32193	2.32193	6.51945	5.3308	6.3741	5.37401	5.27593	5.88429	5.97032	5.32769	6.27866	5.89269	6.49271	5.95071	6.71305	6.36292	5.98587	4.19752	3.00887	4.05217	2.33667	2.954	3.56236	2.64766	0.955194	3.66394	3.95673	3.57076	3.62879	4.17078	4.39112	4.04099	0.0375746	0.147115	0.953283	O94925-3|Isoform 3 of Glutaminase kidney isoform, mitochondrial OS=Homo sapiens GN=GLS
M0R1K3	2.69083	2.32193	2.32193	2.81746	2.98303	2.32193	2.80229	2.53719	2.32193	2.32193	2.32193	3.08149	2.80229	2.32193	2.32193	2.78019	2.32193	2.80229	3.04493	2.47964	2.32193	3.44074	2.32193	3.42808	3.62228	3.32266	3.76782	3.11668	3.51343	4.01235	0.0893591	0	0.480363	0.227468	-0.503388	0	0.638444	-0.215265	1.69042	1.10615	1.30035	0.686325	0.520372	0.794753	1.1915	0.000428875	0.0151305	0.951788	M0R1K3|Platelet-activating factor acetylhydrolase IB subunit gamma (Fragment) OS=Homo sapiens GN=PAFAH1B3 PE=1 SV=1
Q15811-10	2.32193	2.32193	2.82348	2.32193	2.32193	2.32193	2.32193	2.53719	2.32193	2.61209	2.32193	2.32193	2.32193	2.32193	2.32193	3.92386	2.79152	3.00326	3.77434	2.80229	3.04493	3.44074	2.32193	4.35471	4.29376	4.26628	3.63692	3.73442	3.98208	4.01235	1.60194	0.469593	0.179778	1.45241	0.480363	0.723001	1.11881	-0.215265	1.69042	1.74262	1.97183	1.31499	1.94435	1.41249	1.66015	0.00312775	0.0393186	0.950366	Q15811-10|Isoform 10 of Intersectin-1 OS=Homo sapiens GN=ITSN1
P26232-2	3.43238	2.32193	3.42447	3.18903	3.57737	2.32193	3.43238	4.29376	3.22493	3.18511	2.32193	3.62395	3.29521	3.4072	3.36428	5.3308	3.8777	4.8553	3.90697	3.10662	4.29376	4.08318	4.58891	4.60975	5.14947	5.53401	5.58496	5.63781	4.80072	4.78433	1.89842	1.55578	1.43083	0.71794	-0.470745	1.97183	0.650799	0.295145	1.5594	1.42464	2.82754	1.96101	2.2388	2.23061	1.43645	0.0223303	0.109983	0.947815	P26232-2|Isoform 2 of Catenin alpha-2 OS=Homo sapiens GN=CTNNA2
P26232-5	3.43238	2.32193	3.42447	3.18903	3.57737	2.32193	3.43238	4.29376	3.22493	3.18511	2.32193	3.62395	3.29521	3.4072	3.36428	5.3308	3.8777	4.8553	3.90697	3.10662	4.29376	4.08318	4.58891	4.60975	5.14947	5.53401	5.58496	5.63781	4.80072	4.78433	1.89842	1.55578	1.43083	0.71794	-0.470745	1.97183	0.650799	0.295145	1.5594	1.42464	2.82754	1.96101	2.2388	2.23061	1.43645	0.0223303	0.109983	0.947815	P26232-5|Isoform 5 of Catenin alpha-2 OS=Homo sapiens GN=CTNNA2
P26232	3.43238	2.32193	3.42447	3.18903	3.57737	2.32193	3.43238	4.29376	3.22493	3.18511	2.32193	3.62395	3.29521	3.4072	3.36428	5.3308	3.8777	4.8553	3.90697	3.10662	4.29376	4.08318	4.58891	4.60975	5.14947	5.53401	5.58496	5.62086	4.80072	4.78433	1.89842	1.55578	1.43083	0.71794	-0.470745	1.97183	0.650799	0.295145	1.5594	1.42464	2.82754	1.96101	2.2388	2.21365	1.43645	0.0225385	0.110207	0.945393	P26232|Catenin alpha-2 OS=Homo sapiens GN=CTNNA2 PE=1 SV=5
F5H5P1	3.04493	2.32193	2.32193	3.03734	3.21012	3.29882	3.00326	3.17433	2.32193	2.81746	2.93989	2.32193	2.32193	3.49109	3.00326	3.92386	2.32193	3.32266	2.32193	2.32193	2.32193	3.00928	4.58891	4.35471	3.98569	3.79814	3.5243	3.73442	3.51343	3.52069	0.878935	0	1.00073	-0.715416	-0.888187	-0.976888	0.00602016	1.41457	1.19877	1.53725	1.0458	1.20237	1.47622	0.243332	0.510171	0.0290528	0.125301	0.940587	F5H5P1|Disks large homolog 2 OS=Homo sapiens GN=DLG2 PE=4 SV=1
Q9UK22	3.04493	3.42808	3.04493	3.18903	2.98303	2.32193	3.43238	3.00326	2.97772	3.04493	2.32193	3.52069	3.29521	2.32193	3.36428	3.84234	4.21608	3.32266	3.04493	3.31735	3.84812	3.44074	3.12674	3.96151	4.19128	4.44602	4.54541	4.38322	4.66634	4.48321	0.797408	0.787997	0.277734	-0.144099	0.334321	1.52619	0.00835876	0.123482	1.50549	0.916586	1.86935	1.02471	1.15082	2.06129	1.30207	0.00259717	0.0361022	0.940407	Q9UK22|F-box only protein 2 OS=Homo sapiens GN=FBXO2 PE=1 SV=2
P26232-3	3.30704	2.32193	3.42447	3.18903	3.57737	2.32193	3.43238	4.29376	3.22493	3.18511	2.32193	3.62395	3.16566	3.17433	3.36428	5.27322	3.8777	4.81088	3.90697	3.10662	4.21407	4.08318	4.49649	4.50576	5.08017	5.44595	5.53773	5.60254	4.73011	4.65262	1.96619	1.55578	1.38641	0.71794	-0.470745	1.89214	0.650799	0.202725	1.4277	1.32066	2.75824	1.91378	2.28029	2.42821	1.36584	0.0269989	0.120617	0.940161	P26232-3|Isoform 3 of Catenin alpha-2 OS=Homo sapiens GN=CTNNA2
Q9NQC3	3.43238	4.61468	3.82836	4.59758	4.00418	3.11668	4.29376	3.6175	3.50476	3.51343	3.43238	3.29882	3.66053	3.49109	3.52069	3.31735	3.5899	3.47984	3.28919	3.31735	3.2561	2.48566	2.81746	2.85299	3.76782	3.97305	3.09155	3.79523	4.09113	4.21015	-0.115023	-1.02478	-0.348516	-1.30839	-0.686824	0.139415	-1.8081	-0.800037	0.705388	-0.660439	0.335442	-0.207262	0.312516	0.304147	0.570437	0.0064549	0.0565315	0.93835	Q9NQC3|Reticulon-4 OS=Homo sapiens GN=RTN4 PE=1 SV=2
K7ER16	3.04493	2.32193	3.04493	2.32193	2.32193	2.32193	2.32193	3.6175	2.32193	3.18511	2.32193	2.32193	2.32193	3.17433	2.32193	3.92386	3.39102	3.97988	2.32193	2.32193	2.32193	2.48566	3.30704	3.96151	3.88532	4.11069	3.42447	3.89058	3.7482	3.89058	0.878935	1.06909	0.934951	0	0	0	0.163736	-0.310462	1.56865	0.77641	1.56339	1.10254	1.78876	0.716243	1.42627	0.00219224	0.0325463	0.935436	K7ER16|Phenylalanine--tRNA ligase alpha subunit OS=Homo sapiens GN=FARSA PE=1 SV=1
D6RHE1	6.39416	5.05406	6.05212	5.45861	5.93542	6.06902	5.40243	6.44312	5.8036	6.31622	5.61489	6.10759	5.84933	6.32352	6.0761	6.95713	6.5847	6.832	6.19686	5.73802	5.98587	6.1014	5.91721	6.97516	7.23936	7.60867	7.55253	7.23226	7.47679	7.62004	0.56297	1.53064	0.779883	0.738253	-0.197392	-0.0831488	0.698973	-0.525906	1.81645	0.658936	1.62448	1.44494	1.75934	0.908733	1.40069	0.00672507	0.0569742	0.935331	D6RHE1|Ankyrin-2 (Fragment) OS=Homo sapiens GN=ANK2 PE=1 SV=1
O43390	3.30704	2.32193	2.82348	3.03734	2.98303	2.32193	2.32193	3.42017	2.32193	2.32193	2.78019	3.08149	3.41588	3.17433	3.18903	3.7464	3.39102	3.32266	3.04493	3.47142	2.78019	3.44074	2.81746	3.70758	4.54541	4.44602	4.54541	4.14059	4.19624	4.29376	0.439363	1.06909	0.499182	0.00758479	0.488389	0.458263	1.11881	-0.602713	1.97183	1.38565	1.76522	1.46391	1.03015	0.966253	1.00722	0.00232371	0.0336449	0.935287	O43390|Heterogeneous nuclear ribonucleoprotein R OS=Homo sapiens GN=HNRNPR PE=1 SV=1
Q9UQ16-2	3.75168	3.42808	3.42447	3.60567	4.3725	3.60959	4.22469	4.58424	3.22493	3.89058	3.05454	3.29882	3.01459	3.49109	3.52069	6.76167	5.96898	6.79001	6.24008	5.95412	6.1257	6.51236	5.69011	6.89142	6.50527	6.63224	6.47667	6.75562	6.76724	6.67314	3.00999	2.5409	3.36554	2.63441	1.58162	2.51611	2.28767	1.10587	3.44822	3.00084	3.45074	3.17785	3.61765	3.26453	3.24654	0.00816377	0.0643834	0.934932	Q9UQ16-2|Isoform 2 of Dynamin-3 OS=Homo sapiens GN=DNM3
O60268-3	3.43238	2.32193	2.82348	2.32193	3.21012	2.32193	2.32193	3.42017	2.97772	3.41195	2.32193	2.32193	3.16566	3.67621	2.32193	3.52069	3.5899	3.47984	3.04493	2.32193	3.43238	3.74015	2.81746	4.14442	4.46146	4.26628	3.97988	4.29376	4.51059	4.38322	0.0883177	1.26797	0.65636	0.723001	-0.888187	1.11045	1.41822	-0.602713	1.4055	0.732467	2.13953	1.65795	1.10062	0.617547	2.18866	0.0314817	0.131081	0.934362	O60268-3|Isoform 3 of Uncharacterized protein KIAA0513 OS=Homo sapiens GN=KIAA0513
P09543-2	7.13297	9.06569	7.06952	9.19714	8.67856	8.87766	8.67856	7.25797	7.23226	6.98124	7.34809	6.52692	6.3741	6.84762	6.3741	6.99747	7.96876	7.57384	7.96876	8.15097	8.03998	8.07315	6.88277	7.01031	8.24076	6.9631	7.33039	6.5634	6.83778	7.49887	-0.135501	-1.09692	0.504327	-1.22837	-0.527589	-0.837679	-0.605407	-0.375202	0.26661	0.0290768	0.892667	0.803467	0.589007	-0.284214	0.463683	0.00281925	0.0369998	0.932121	P09543-2|Isoform CNPI of 2&#039;,3&#039;-cyclic-nucleotide 3&#039;-phosphodiesterase OS=Homo sapiens GN=CNP
P16152-2	3.99477	4.87337	4.08318	4.79105	4.49376	4.75207	4.88161	4.07402	4.05849	3.89058	4.04138	3.98569	4.14759	4.07402	4.13949	3.00326	4.48426	2.32193	4.15754	4.37974	4.46702	4.39509	3.30704	3.70758	5.22271	3.88902	4.46876	4.07182	4.51059	4.21015	-0.991509	-0.389109	-1.76125	-0.633515	-0.114022	-0.285056	-0.486515	-0.76698	0.151653	-0.182997	1.18134	0.48307	-0.258569	-0.00219967	0.371104	0.00357773	0.0411879	0.927551	P16152-2|Isoform 2 of Carbonyl reductase [NADPH] 1 OS=Homo sapiens GN=CBR1
Q13423	5.20166	4.87337	5.27593	4.29376	4.55779	4.87744	4.05849	5.1797	5.16994	4.91349	4.74899	4.76115	4.77063	5.06033	4.77879	2.32193	2.79152	2.32193	2.32193	2.47964	2.48566	2.32193	2.32193	2.32193	3.45972	3.45611	3.63692	4.07182	3.63381	3.52069	-2.87973	-2.08185	-2.954	-1.97183	-2.07814	-2.39177	-1.73656	-2.85777	-1.64924	-2.59157	-1.28927	-1.12423	-1.31451	-0.988516	-1.14498	0.00455168	0.047005	0.92577	Q13423|NAD(P) transhydrogenase, mitochondrial OS=Homo sapiens GN=NNT PE=1 SV=3
Q16720-6	2.32193	2.32193	2.32193	4.36253	2.32193	2.32193	2.32193	2.32193	2.32193	2.32193	2.32193	2.32193	2.32193	2.32193	2.32193	3.18511	2.32193	3.32266	3.28919	2.32193	2.78019	2.74696	2.32193	2.32193	3.45972	3.70758	3.97988	3.22493	3.98208	3.52069	0.863177	0	1.00073	-1.07335	0	0.458263	0.425033	0	1.19877	0	1.13779	1.65795	1.38565	0.902998	1.66015	0.0114955	0.0745896	0.925526	Q16720-6|Isoform ZE of Plasma membrane calcium-transporting ATPase 3 OS=Homo sapiens GN=ATP2B3
Q16720-8	2.32193	2.32193	2.32193	4.36253	2.32193	2.32193	2.32193	2.32193	2.32193	2.32193	2.32193	2.32193	2.32193	2.32193	2.32193	3.18511	2.32193	3.32266	3.28919	2.32193	2.78019	2.74696	2.32193	2.32193	3.45972	3.70758	3.97988	3.22493	3.98208	3.52069	0.863177	0	1.00073	-1.07335	0	0.458263	0.425033	0	1.19877	0	1.13779	1.65795	1.38565	0.902998	1.66015	0.0114955	0.0745896	0.925526	Q16720-8|Isoform ZG of Plasma membrane calcium-transporting ATPase 3 OS=Homo sapiens GN=ATP2B3
Q15257	2.32193	2.32193	3.16566	2.32193	3.21012	2.32193	3.00326	2.32193	2.32193	3.30704	2.32193	2.32193	2.32193	3.00326	2.32193	2.50083	2.32193	2.39778	2.32193	2.32193	2.32193	2.32193	2.32193	2.6393	3.45972	3.45611	2.87117	3.43238	3.63381	3.01459	0.178906	0	-0.767886	0	-0.888187	0	-0.681331	0	0.692662	-0.667733	1.13779	0.549243	1.13418	0.429117	1.31188	0.0107881	0.0725575	0.925119	Q15257|Serine/threonine-protein phosphatase 2A activator OS=Homo sapiens GN=PPP2R4 PE=1 SV=3
Q15257-2	2.32193	2.32193	3.16566	2.32193	3.21012	2.32193	3.00326	2.32193	2.32193	3.30704	2.32193	2.32193	2.32193	3.00326	2.32193	2.50083	2.32193	2.39778	2.32193	2.32193	2.32193	2.32193	2.32193	2.6393	3.45972	3.45611	2.87117	3.43238	3.63381	3.01459	0.178906	0	-0.767886	0	-0.888187	0	-0.681331	0	0.692662	-0.667733	1.13779	0.549243	1.13418	0.429117	1.31188	0.0107881	0.0725575	0.925119	Q15257-2|Isoform 1 of Serine/threonine-protein phosphatase 2A activator OS=Homo sapiens GN=PPP2R4
E7EW49	3.84234	3.66053	3.16566	4.29376	3.8777	3.74349	4.29376	3.29882	3.57737	3.30704	3.19505	2.32193	3.01459	3.58835	3.18903	3.92386	2.32193	4.20814	4.47203	4.08086	3.97988	4.20814	3.71741	3.42808	4.46146	4.66792	3.97988	4.14059	4.60513	4.01235	0.0815268	-1.3386	1.04248	0.178266	0.203159	0.236391	-0.0856237	0.418595	0.43498	0.121044	1.26641	1.65795	1.65333	0.552243	1.4161	0.0167689	0.0932519	0.922557	E7EW49|CLIP-associating protein 2 OS=Homo sapiens GN=CLASP2 PE=1 SV=1
Q9UPY8-2	3.43238	3.30704	3.42447	3.46667	3.21012	2.32193	3.18511	3.17433	3.50476	3.30704	3.05454	2.32193	3.49109	3.29882	2.32193	3.7464	2.32193	3.17433	2.32193	2.32193	3.2561	3.00928	3.46667	3.42808	4.08609	3.57737	3.8777	3.98388	3.7482	3.39102	0.314022	-0.985108	-0.250136	-1.14474	-0.888187	0.934169	-0.175825	0.292336	-0.113736	0.121044	1.03155	1.55578	0.086278	0.685068	1.42627	0.0250038	0.11557	0.922542	Q9UPY8-2|Isoform 2 of Microtubule-associated protein RP/EB family member 3 OS=Homo sapiens GN=MAPRE3
Q14203	3.63692	4.50392	3.75168	4.29376	4.12679	3.74349	4.44023	3.74015	3.73622	3.80207	3.87186	3.62395	3.66053	3.97697	3.36428	3.31735	4.68206	3.32266	4.47203	3.98698	2.78019	2.74696	2.81746	3.42808	4.46146	3.97305	4.26159	4.29376	4.09113	4.38322	-0.319567	0.178136	-0.429015	0.178266	-0.139815	-0.963298	-1.69327	-0.922687	0.646996	-0.373988	0.589595	0.637645	0.312516	0.31679	0.726856	0.005328	0.0500126	0.921964	Q14203|Dynactin subunit 1 OS=Homo sapiens GN=DCTN1 PE=1 SV=3
Q14203-6	3.63692	4.50392	3.75168	4.29376	4.12679	3.74349	4.44023	3.74015	3.73622	3.80207	3.87186	3.62395	3.66053	3.97697	3.36428	3.31735	4.68206	3.32266	4.47203	3.98698	2.78019	2.74696	2.81746	3.42808	4.46146	3.97305	4.26159	4.29376	4.09113	4.38322	-0.319567	0.178136	-0.429015	0.178266	-0.139815	-0.963298	-1.69327	-0.922687	0.646996	-0.373988	0.589595	0.637645	0.312516	0.31679	0.726856	0.005328	0.0500126	0.921964	Q14203-6|Isoform 6 of Dynactin subunit 1 OS=Homo sapiens GN=DCTN1
E9PHW9	6.71305	5.14098	6.41424	5.5701	6.09993	6.47667	5.5152	6.74957	6.22791	6.49271	5.96607	6.2732	6.1696	6.62103	6.41424	7.12246	6.98124	7.01031	6.44312	6.02725	6.19686	6.28705	6.07937	7.19595	7.43635	7.84893	7.79592	7.62004	7.95362	7.79592	0.409411	1.84026	0.596075	0.873016	-0.0726813	-0.279804	0.771854	-0.670199	1.56801	0.703243	1.47028	1.52271	1.67933	0.999018	1.53938	0.0135585	0.0817749	0.921077	E9PHW9|Ankyrin-2 (Fragment) OS=Homo sapiens GN=ANK2 PE=1 SV=1
G3V4Z4	4.62528	4.66792	4.50768	4.86034	4.8577	4.93367	4.72932	4.84189	4.38322	4.67565	4.28548	4.87744	4.49376	4.29376	4.95515	3.7464	5.19881	3.32266	4.47203	3.98698	4.38322	4.08318	2.81746	4.24421	4.54541	5.00873	5.17137	4.29376	4.80072	5.07771	-0.878886	0.530883	-1.18502	-0.388318	-0.870725	-0.550446	-0.646144	-2.02443	0.694486	-0.43144	0.259921	0.293931	0.514966	0	-0.154432	0.00983943	0.0694751	0.91984	G3V4Z4|Methylmalonate-semialdehyde dehydrogenase [acylating], mitochondrial OS=Homo sapiens GN=ALDH6A1 PE=1 SV=1
Q01082-3	7.95362	7.81605	8.87766	8.03998	7.62004	7.5973	7.81605	7.84893	8.17792	7.81605	7.6401	7.84893	8.72265	8.20814	7.47679	5.71974	2.32193	6.69981	2.32193	5.55506	2.32193	5.6349	4.92548	2.32193	6.2014	6.83778	7.06952	6.25264	2.32193	6.73368	-2.23388	-5.49412	-2.17785	-5.71805	-2.06499	-5.27537	-2.18114	-2.92345	-1.44424	-5.49412	-1.4387	-0.779413	-1.88487	-1.95551	-5.15487	0.345164	0.56048	0.915505	Q01082-3|Isoform 2 of Spectrin beta chain, non-erythrocytic 1 OS=Homo sapiens GN=SPTBN1
K7ER00	3.04493	2.32193	3.16566	2.81746	3.21012	2.32193	2.32193	3.82191	3.22493	3.30704	2.93989	2.32193	2.32193	3.17433	2.32193	4.55779	3.39102	4.43831	3.28919	2.47964	3.04493	3.00928	3.30704	4.14442	4.19128	4.60744	4.1782	4.44602	3.98208	4.38322	1.51286	1.06909	1.27265	0.471726	-0.730471	0.723001	0.687352	-0.51487	1.1583	0.837385	1.25139	1.85627	2.28551	1.27169	1.66015	0.0201022	0.105025	0.912967	K7ER00|Phenylalanine--tRNA ligase alpha subunit OS=Homo sapiens GN=FARSA PE=1 SV=1
Q9Y285	3.04493	2.32193	3.16566	2.81746	3.21012	2.32193	2.32193	3.82191	3.22493	3.30704	2.93989	2.32193	2.32193	3.17433	2.32193	4.55779	3.39102	4.43831	3.28919	2.47964	3.04493	3.00928	3.30704	4.14442	4.19128	4.60744	4.1782	4.44602	3.98208	4.38322	1.51286	1.06909	1.27265	0.471726	-0.730471	0.723001	0.687352	-0.51487	1.1583	0.837385	1.25139	1.85627	2.28551	1.27169	1.66015	0.0201022	0.105025	0.912967	Q9Y285|Phenylalanine--tRNA ligase alpha subunit OS=Homo sapiens GN=FARSA PE=1 SV=3
P00568	4.25739	4.43831	4.46702	4.79105	4.22235	4.62358	4.72932	4.44602	3.97988	4.67565	4.28548	4.22689	4.43045	3.90439	3.52069	4.15076	4.8754	3.97988	4.15754	3.76319	4.66984	4.71984	3.78898	4.43289	5.01413	4.77063	5.21125	4.55057	4.60513	5.1778	-0.106628	0.437095	-0.487138	-0.633515	-0.459162	0.0462598	-0.00947852	-0.657039	1.19792	-0.24276	0.728649	0.984357	0.340176	0.646182	1.08444	0.00232776	0.0336449	0.910696	P00568|Adenylate kinase isoenzyme 1 OS=Homo sapiens GN=AK1 PE=1 SV=3
Q5T9B7	4.25739	4.43831	4.46702	4.79105	4.22235	4.62358	4.72932	4.44602	3.97988	4.67565	4.28548	4.22689	4.43045	3.90439	3.52069	4.15076	4.8754	3.97988	4.15754	3.76319	4.66984	4.71984	3.78898	4.43289	5.01413	4.77063	5.21125	4.55057	4.60513	5.1778	-0.106628	0.437095	-0.487138	-0.633515	-0.459162	0.0462598	-0.00947852	-0.657039	1.19792	-0.24276	0.728649	0.984357	0.340176	0.646182	1.08444	0.00232776	0.0336449	0.910696	Q5T9B7|Adenylate kinase isoenzyme 1 OS=Homo sapiens GN=AK1 PE=1 SV=1
F5H376	2.32193	2.32193	2.32193	2.32193	2.98303	2.32193	2.32193	2.32193	2.32193	2.32193	2.32193	2.32193	2.32193	2.32193	2.32193	2.32193	2.32193	2.32193	2.32193	2.32193	2.32193	2.32193	5.73047	2.32193	2.32193	5.24195	2.32193	5.31232	5.14557	2.32193	0	0	0	0	-0.661104	0	0	3.40854	0	0	0	0	2.92002	2.9904	2.82365	0.244807	0.456333	0.904294	F5H376|SRC kinase-signaling inhibitor 1 (Fragment) OS=Homo sapiens GN=SRCIN1 PE=4 SV=2
G3V5H8	2.32193	4.29376	4.18093	4.54105	2.32193	2.32193	4.44023	3.74015	2.32193	2.32193	4.19393	2.32193	2.32193	2.32193	2.32193	2.32193	2.32193	2.5425	2.32193	2.32193	2.32193	2.32193	2.32193	2.32193	2.32193	2.32193	2.32193	2.32193	2.32193	2.32193	0	-1.97183	-1.63843	-2.21912	0	0	-2.1183	-1.41822	0	0	-1.872	0	0	0	0	0.0636263	0.205875	0.903308	G3V5H8|Protein NDRG2 (Fragment) OS=Homo sapiens GN=NDRG2 PE=1 SV=1
J3KRI4	3.04493	3.55005	2.32193	3.9907	2.32193	2.32193	3.78641	3.00326	2.32193	3.04493	2.32193	3.08149	2.32193	2.32193	2.32193	2.32193	4.41536	3.00326	4.04818	3.62686	3.43238	3.00928	2.81746	3.70758	3.98569	3.45611	3.63692	3.52069	3.63381	4.13949	-0.723001	0.865309	0.681331	0.0574726	1.30493	1.11045	-0.777127	-0.185799	1.81756	0.662652	1.66376	0.555426	1.13418	1.19877	1.31188	0.021377	0.107994	0.900337	J3KRI4|Cytoplasmic dynein 1 light intermediate chain 2 (Fragment) OS=Homo sapiens GN=DYNC1LI2 PE=1 SV=1
B4E363	3.04493	2.32193	3.16566	2.81746	3.21012	2.32193	2.32193	3.82191	3.22493	3.30704	2.93989	2.32193	2.32193	3.17433	2.32193	4.55779	3.39102	4.43831	3.28919	2.47964	3.04493	3.00928	3.30704	4.14442	4.19128	4.60744	4.1782	4.34465	3.98208	4.38322	1.51286	1.06909	1.27265	0.471726	-0.730471	0.723001	0.687352	-0.51487	1.1583	0.837385	1.25139	1.85627	2.28551	1.17031	1.66015	0.0221438	0.109583	0.898485	B4E363|Phenylalanine--tRNA ligase alpha subunit OS=Homo sapiens GN=FARSA PE=1 SV=1
O75083	2.82879	3.30704	2.82348	3.60567	2.98303	3.11668	4.05849	3.51343	3.22493	3.41195	3.19505	3.08149	2.80229	3.00326	2.32193	4.66984	3.99477	5.07771	4.15754	3.31735	4.60975	5.10248	4.17245	4.54972	4.65924	5.40857	4.99902	5.83193	4.97433	4.65262	1.84105	0.687733	2.25423	0.551867	0.334321	1.49307	1.04398	0.659015	1.4277	1.13777	1.46419	1.91752	2.60628	2.82867	2.6524	0.0258667	0.117042	0.896774	O75083|WD repeat-containing protein 1 OS=Homo sapiens GN=WDR1 PE=1 SV=4
Q15257-4	2.32193	2.32193	3.16566	2.32193	3.21012	2.32193	3.00326	2.32193	2.32193	3.30704	2.32193	2.32193	2.32193	3.00326	2.32193	2.50083	2.32193	2.39778	2.32193	2.32193	2.32193	2.32193	2.32193	2.6393	3.45972	3.45611	2.87117	3.43238	3.63381	2.78019	0.178906	0	-0.767886	0	-0.888187	0	-0.681331	0	0.458263	-0.667733	1.13779	0.549243	1.13418	0.429117	1.31188	0.0134031	0.0814944	0.891633	Q15257-4|Isoform 4 of Serine/threonine-protein phosphatase 2A activator OS=Homo sapiens GN=PPP2R4
O75061-4	3.30704	3.00326	3.75168	3.32266	4.00418	2.32193	3.43238	2.53719	3.22493	3.30704	3.19505	2.32193	3.41588	3.29882	2.32193	4.15076	3.99477	4.54972	4.15754	4.18093	3.84812	3.44074	4.42485	4.43289	4.73812	5.02548	4.85406	4.72648	4.86183	4.86771	0.843727	0.991509	0.798044	0.834873	0.176754	1.52619	0.00835876	1.88766	1.64279	1.12585	1.54307	2.53213	1.60961	1.42766	2.5399	0.0112699	0.0736585	0.891041	O75061-4|Isoform 4 of Putative tyrosine-protein phosphatase auxilin OS=Homo sapiens GN=DNAJC6
F5H1H0	4.48321	4.29376	2.32193	3.71741	4.12679	2.32193	3.00326	4.22689	2.32193	2.32193	2.32193	2.32193	2.32193	2.32193	4.77879	2.32193	2.32193	2.32193	2.32193	2.32193	2.32193	2.32193	2.32193	2.32193	2.32193	2.32193	2.32193	2.32193	2.32193	2.32193	-2.16129	-1.97183	0	-1.39548	-1.80486	0	-0.681331	-1.90496	0	0	0	0	0	0	-2.45686	0.0827584	0.243089	0.88899	F5H1H0|Neural cell adhesion molecule L1 OS=Homo sapiens GN=L1CAM PE=1 SV=1
P32004-3	4.48321	4.29376	2.32193	3.71741	4.12679	2.32193	3.00326	4.22689	2.32193	2.32193	2.32193	2.32193	2.32193	2.32193	4.77879	2.32193	2.32193	2.32193	2.32193	2.32193	2.32193	2.32193	2.32193	2.32193	2.32193	2.32193	2.32193	2.32193	2.32193	2.32193	-2.16129	-1.97183	0	-1.39548	-1.80486	0	-0.681331	-1.90496	0	0	0	0	0	0	-2.45686	0.0827584	0.243089	0.88899	P32004-3|Isoform 3 of Neural cell adhesion molecule L1 OS=Homo sapiens GN=L1CAM
Q5T6W5	3.30704	3.55005	3.58835	3.80464	3.42232	3.45972	4.14059	3.42017	3.22493	3.51343	3.7143	3.29882	3.49109	3.49109	3.18903	3.00326	2.79152	3.17433	3.04493	2.32193	2.78019	3.00928	2.32193	3.05985	3.98569	3.57737	3.5243	3.62395	3.51343	3.39102	-0.303776	-0.758533	-0.414011	-0.759715	-1.10039	-0.67953	-1.13131	-1.09825	0.166095	-0.453584	0.271388	0.225487	0.086278	0.132861	0.324402	4.75769e-05	0.00547343	0.88825	Q5T6W5|Heterogeneous nuclear ribonucleoprotein K OS=Homo sapiens GN=HNRNPK PE=1 SV=1
Q9UQ16-4	3.75168	2.32193	3.42447	3.60567	4.3725	2.32193	4.22469	4.58424	3.22493	3.89058	3.05454	2.32193	2.32193	3.49109	3.52069	6.73368	5.94431	6.79001	6.21251	5.90618	6.09993	6.45968	5.69011	6.832	6.50527	6.63224	6.47667	6.75562	6.76724	6.648	2.982	3.62239	3.36554	2.60684	1.53369	3.77801	2.23499	1.10587	3.42308	2.94142	3.45074	4.15474	4.31032	3.26453	3.24654	0.0458198	0.168916	0.88796	Q9UQ16-4|Isoform 4 of Dynamin-3 OS=Homo sapiens GN=DNM3
Q05329	2.82879	2.32193	2.6393	2.32193	2.32193	2.32193	2.32193	3.17433	2.32193	2.81746	2.32193	2.32193	2.32193	2.32193	2.32193	3.7464	2.32193	3.73262	3.28919	2.32193	2.78019	3.00928	2.81746	3.05985	3.76782	4.36457	3.42447	3.98388	3.63381	4.01235	0.917607	0	1.09331	0.967259	0	0.458263	0.687352	-0.356874	1.69042	0.242385	1.44589	1.10254	2.04265	1.66196	1.31188	0.00937815	0.0686824	0.885952	Q05329|Glutamate decarboxylase 2 OS=Homo sapiens GN=GAD2 PE=1 SV=1
M0R192	3.30704	3.30704	3.32266	3.46667	3.8777	3.29882	2.32193	3.29882	3.10662	3.41195	2.93989	2.32193	3.29521	2.32193	2.32193	2.32193	3.39102	2.5425	2.32193	2.32193	2.32193	2.32193	2.32193	2.32193	3.10447	2.69083	2.87117	2.991	3.00326	3.39102	-0.985108	0.0839853	-0.78016	-1.14474	-1.55578	-0.976888	0	-0.976888	0.2844	-1.09003	0.164581	0.549243	-0.604376	0.669069	0.681331	0.0192183	0.102044	0.885407	M0R192|Flavin reductase (NADPH) OS=Homo sapiens GN=BLVRB PE=1 SV=1
Q14203-2	3.63692	4.43831	3.75168	4.29376	4.12679	3.60959	4.44023	3.74015	3.73622	3.80207	3.87186	3.62395	3.66053	3.97697	3.36428	3.31735	4.68206	3.32266	4.47203	3.98698	2.78019	2.74696	2.81746	3.42808	4.46146	3.97305	4.1782	4.29376	4.09113	4.38322	-0.319567	0.243749	-0.429015	0.178266	-0.139815	-0.829402	-1.69327	-0.922687	0.646996	-0.373988	0.589595	0.554248	0.312516	0.31679	0.726856	0.00662793	0.0566309	0.885112	Q14203-2|Isoform p135 of Dynactin subunit 1 OS=Homo sapiens GN=DCTN1
O00429-8	4.25739	3.66053	4.41898	3.9907	4.00418	4.07877	2.32193	4.22689	2.32193	4.55142	2.32193	3.42808	4.36457	4.55142	2.32193	2.32193	3.99477	3.47984	2.32193	2.32193	3.43238	3.60567	2.32193	2.32193	4.73812	2.32193	5.3726	2.32193	2.32193	4.38322	-1.93546	0.334237	-0.939143	-1.66877	-1.68225	-0.646389	1.28374	-1.90496	2.06129	-2.22949	2.41619	1.94452	-2.04265	-2.22949	0	0.35984	0.569805	0.883499	O00429-8|Isoform 8 of Dynamin-1-like protein OS=Homo sapiens GN=DNM1L
P26232-4	3.18511	2.32193	3.24257	2.81746	3.57737	2.32193	2.80229	4.07402	2.97772	2.81746	2.32193	3.29882	3.01459	3.29882	3.18903	4.79105	3.12674	4.36621	3.46667	2.32193	3.74349	3.60567	4.27796	4.14442	4.84127	4.77063	4.80194	4.80459	4.19624	4.21015	1.60595	0.804814	1.12365	0.64921	-1.25544	1.42156	0.803378	0.20394	1.23242	1.32696	2.51934	1.50312	1.75604	1.50578	1.00722	0.0348759	0.140698	0.880493	P26232-4|Isoform 4 of Catenin alpha-2 OS=Homo sapiens GN=CTNNA2
P31323	4.1295	3.55005	4.13949	3.03734	4.30141	4.37612	3.18511	4.15076	3.85259	4.06093	3.87186	4.14305	3.81917	4.13949	3.8777	4.61468	3.12674	4.49376	3.04493	3.31735	4.46702	4.46328	5.02039	4.80329	5.08017	5.10749	4.85406	5.39715	5.14557	4.99607	0.485181	-0.423312	0.354275	0.00758479	-0.984053	0.0909	1.27817	0.869631	1.14347	0.742357	1.20831	0.711004	1.28832	1.25766	1.26787	0.009906	0.0697459	0.87863	P31323|cAMP-dependent protein kinase type II-beta regulatory subunit OS=Homo sapiens GN=PRKAR2B PE=1 SV=3
Q15257-3	2.32193	2.32193	3.16566	2.32193	3.21012	2.32193	3.00326	2.32193	2.32193	3.30704	2.32193	2.32193	2.32193	3.00326	2.32193	2.50083	2.32193	2.39778	2.32193	2.32193	2.32193	2.32193	2.32193	2.6393	3.45972	3.45611	2.65447	3.43238	3.51343	3.01459	0.178906	0	-0.767886	0	-0.888187	0	-0.681331	0	0.692662	-0.667733	1.13779	0.332544	1.13418	0.429117	1.1915	0.0134686	0.081614	0.876965	Q15257-3|Isoform 3 of Serine/threonine-protein phosphatase 2A activator OS=Homo sapiens GN=PPP2R4
O75061-2	3.30704	3.00326	3.75168	3.32266	4.00418	2.32193	3.43238	2.53719	3.22493	3.30704	3.19505	2.32193	3.41588	3.29882	2.32193	4.15076	4.11533	4.54972	4.15754	4.18093	3.84812	3.44074	4.42485	4.43289	4.73812	5.02548	4.85406	4.72648	4.86183	4.86771	0.843727	1.11207	0.798044	0.834873	0.176754	1.52619	0.00835876	1.88766	1.64279	1.12585	1.54307	2.53213	1.60961	1.42766	2.5399	0.0126646	0.0799086	0.875971	O75061-2|Isoform 2 of Putative tyrosine-protein phosphatase auxilin OS=Homo sapiens GN=DNAJC6
Q9UQ16-3	3.75168	2.32193	3.42447	3.60567	4.3725	2.32193	4.22469	4.58424	3.22493	3.89058	3.05454	2.32193	2.32193	3.49109	3.52069	6.76167	5.96898	6.79001	6.24008	5.95412	6.1257	6.51236	5.69011	6.89142	6.50527	6.63224	6.47667	6.75562	6.76724	6.67314	3.00999	3.64705	3.36554	2.63441	1.58162	3.80377	2.28767	1.10587	3.44822	3.00084	3.45074	4.15474	4.31032	3.26453	3.24654	0.0476207	0.172264	0.874212	Q9UQ16-3|Isoform 3 of Dynamin-3 OS=Homo sapiens GN=DNM3
O43175	4.06627	5.67615	4.13949	5.59665	5.22143	5.42196	6.1625	4.76192	4.48426	4.63024	4.80459	5.39612	4.61057	4.19624	4.51164	3.84234	5.72599	4.20814	4.78433	4.88161	5.42692	5.1797	3.71741	3.81917	5.64766	5.35007	5.41468	5.14331	5.18823	5.28078	-0.223938	0.0498323	0.068649	-0.812318	-0.33982	0.00496067	-0.982797	-1.04451	0.796513	-0.811073	0.843065	0.0185533	0.739499	0.947069	0.676587	0.0127977	0.0802497	0.868594	O43175|D-3-phosphoglycerate dehydrogenase OS=Homo sapiens GN=PHGDH PE=1 SV=4
F5H5D3	7.56318	6.93098	6.50527	7.77579	8.53806	2.32193	8.27935	8.22445	2.32193	8.31309	8.05656	2.32193	6.83778	7.93602	7.56318	9.26047	8.78183	9.26047	9.2288	8.67856	9.26047	9.26047	9.27917	8.87766	9.14028	9.26047	9.16871	9.26047	9.26047	9.19714	1.69729	1.85085	2.7552	1.45302	0.140501	6.93854	0.981122	1.05472	6.87521	0.564568	1.08371	6.84678	2.42269	1.32445	1.69729	0.508254	0.70037	0.864623	F5H5D3|Tubulin alpha-1C chain OS=Homo sapiens GN=TUBA1C PE=1 SV=1
P20020-2	6.17745	4.36621	5.74051	4.73011	5.28368	5.3308	4.14059	5.64318	5.64195	5.74659	5.37707	4.95515	5.57173	5.97802	5.55187	3.92386	3.12674	4.36621	3.28919	3.76319	2.78019	3.24257	3.89058	4.24421	4.29376	4.92548	5.58496	4.14059	5.40243	4.86771	-2.25359	-1.23947	-1.3743	-1.44092	-1.52049	-2.5506	-0.898021	-1.75261	-0.774242	-1.50238	-1.08331	0.629802	-0.646251	-1.83743	-0.149441	0.0406159	0.154595	0.862572	P20020-2|Isoform A of Plasma membrane calcium-transporting ATPase 1 OS=Homo sapiens GN=ATP2B1
Q13555-8	3.55005	2.32193	2.32193	2.32193	3.21012	3.45972	3.32266	3.99593	3.50476	3.89058	3.5243	3.08149	3.57737	2.32193	2.32193	7.60867	2.32193	2.32193	2.32193	6.43517	2.32193	2.32193	2.32193	7.5973	2.32193	6.93098	2.32193	7.46365	2.32193	2.32193	4.05862	0	0	0	3.22505	-1.13779	-1.00073	-1.674	-1.18283	3.70672	-1.20237	-0.759566	3.35361	5.14172	0	0.506417	0.698719	0.860004	Q13555-8|Isoform 8 of Calcium/calmodulin-dependent protein kinase type II subunit gamma OS=Homo sapiens GN=CAMK2G
Q13555-9	3.55005	2.32193	2.32193	2.32193	3.21012	3.45972	3.32266	3.99593	3.50476	3.89058	3.5243	3.08149	3.57737	2.32193	2.32193	7.60867	2.32193	2.32193	2.32193	6.43517	2.32193	2.32193	2.32193	7.5973	2.32193	6.93098	2.32193	7.46365	2.32193	2.32193	4.05862	0	0	0	3.22505	-1.13779	-1.00073	-1.674	-1.18283	3.70672	-1.20237	-0.759566	3.35361	5.14172	0	0.506417	0.698719	0.860004	Q13555-9|Isoform 9 of Calcium/calmodulin-dependent protein kinase type II subunit gamma OS=Homo sapiens GN=CAMK2G
F8W6I7	2.32193	3.00326	2.82348	3.18903	3.8777	3.11668	3.57446	3.29882	2.32193	3.18511	2.32193	2.32193	3.01459	2.7855	2.32193	4.61468	4.61139	4.60744	4.66634	3.98698	4.66984	4.81235	3.46667	4.67056	5.08017	4.85655	4.85406	4.55057	4.51059	4.72148	2.29276	1.60813	1.78396	1.47731	0.109273	1.55316	1.2379	0.167855	2.39955	1.48545	2.75824	2.53213	1.84196	1.76507	2.18866	0.0207626	0.106608	0.859931	F8W6I7|Heterogeneous nuclear ribonucleoprotein A1 OS=Homo sapiens GN=HNRNPA1 PE=1 SV=2
P43243-2	2.82879	2.32193	2.6393	3.03734	3.74015	3.29882	3.18511	3.51343	2.97772	3.04493	2.78019	2.32193	2.80229	3.00326	2.32193	3.92386	3.8777	3.97988	3.62395	3.62686	4.11533	4.08318	3.12674	4.35471	4.29376	4.36457	4.54541	4.44602	4.27324	4.01235	1.09507	1.55578	1.34058	0.586605	-0.113288	0.816511	0.89807	-0.386688	1.03462	1.30978	1.51357	2.22348	1.56228	1.44276	1.95131	0.0111061	0.0733732	0.852751	P43243-2|Isoform 2 of Matrin-3 OS=Homo sapiens GN=MATR3
E9PET8	3.04493	3.66053	3.42447	4.07633	2.32193	3.11668	3.91031	3.29882	2.32193	3.18511	3.05454	3.29882	2.32193	3.17433	2.32193	3.52069	4.21608	3.85123	3.62395	3.31735	3.97988	3.60567	3.30704	2.85299	4.3725	4.36457	3.63692	4.07182	4.38158	4.21015	0.475765	0.555544	0.426755	-0.452378	0.995425	0.863199	-0.304639	0.00821983	1.88822	-0.332114	1.31796	0.338104	2.04265	0.897481	2.05965	0.0586404	0.196526	0.852149	E9PET8|Kinesin heavy chain isoform 5C OS=Homo sapiens GN=KIF5C PE=1 SV=2
Q99426	3.55005	3.55005	2.6393	4.20814	4.49376	3.88317	4.44023	3.00326	3.33518	3.41195	3.5243	3.29882	3.16566	3.29882	3.52069	3.7464	4.33735	3.60959	3.28919	3.47142	4.46702	4.08318	2.81746	4.24421	4.73812	4.04933	4.26159	4.14059	3.7482	4.38322	0.196344	0.787295	0.97029	-0.91895	-1.02234	0.583847	-0.357053	-0.185799	1.04804	0.832253	1.21382	0.962778	0.88367	0.841772	0.227509	0.0159808	0.0904019	0.851845	Q99426|Tubulin-folding cofactor B OS=Homo sapiens GN=TBCB PE=1 SV=2
Q99426-2	3.55005	3.55005	2.6393	4.20814	4.49376	3.88317	4.44023	3.00326	3.33518	3.41195	3.5243	3.29882	3.16566	3.29882	3.52069	3.7464	4.33735	3.60959	3.28919	3.47142	4.46702	4.08318	2.81746	4.24421	4.73812	4.04933	4.26159	4.14059	3.7482	4.38322	0.196344	0.787295	0.97029	-0.91895	-1.02234	0.583847	-0.357053	-0.185799	1.04804	0.832253	1.21382	0.962778	0.88367	0.841772	0.227509	0.0159808	0.0904019	0.851845	Q99426-2|Isoform 2 of Tubulin-folding cofactor B OS=Homo sapiens GN=TBCB
Q14974	2.82879	3.86335	3.8918	3.90439	3.42232	3.88317	4.14059	3.51343	3.33518	3.51343	3.77725	3.62395	3.81917	3.83443	3.18903	3.63692	3.8777	3.32266	3.28919	3.31735	3.6175	3.60567	3.30704	3.96151	4.19128	4.36457	4.1782	4.50039	4.27324	4.29376	0.808128	0.0143556	-0.569134	-0.615203	-0.104969	-0.265673	-0.534918	-0.206394	0.958581	0.448085	0.414031	0.554248	0.545401	0.665954	1.08421	0.000894256	0.0207899	0.851442	Q14974|Importin subunit beta-1 OS=Homo sapiens GN=KPNB1 PE=1 SV=2
P20020-3	6.17745	4.36621	5.74051	4.73011	5.28368	5.3308	4.14059	5.64318	5.64195	5.74659	5.37707	5.01344	5.57173	5.97802	5.55187	3.92386	3.12674	4.36621	3.28919	3.76319	2.78019	3.24257	3.89058	4.24421	4.29376	4.92548	5.56002	4.14059	5.40243	4.86771	-2.25359	-1.23947	-1.3743	-1.44092	-1.52049	-2.5506	-0.898021	-1.75261	-0.774242	-1.50238	-1.08331	0.546584	-0.646251	-1.83743	-0.149441	0.0391375	0.151486	0.850683	P20020-3|Isoform B of Plasma membrane calcium-transporting ATPase 1 OS=Homo sapiens GN=ATP2B1
E7ES43	3.43238	3.86335	3.96151	3.46667	3.74015	4.37612	3.6713	3.74015	3.73622	3.72616	3.19505	3.42808	3.16566	4.07402	3.52069	3.7464	4.75481	3.85123	4.04818	4.26159	4.29376	4.31513	2.81746	4.67056	4.65924	4.44602	4.65262	4.55057	4.92548	4.48321	0.314022	0.891458	-0.110289	0.581505	0.521447	-0.0823572	0.643828	-0.922687	0.746989	0.944394	1.46419	1.22454	1.28036	0.476557	1.40478	0.00512419	0.0488734	0.847786	E7ES43|Heat shock 70 kDa protein 4L OS=Homo sapiens GN=HSPA4L PE=1 SV=2
O95757	3.43238	3.86335	3.96151	3.46667	3.74015	4.37612	3.6713	3.74015	3.73622	3.72616	3.19505	3.42808	3.16566	4.07402	3.52069	3.7464	4.75481	3.85123	4.04818	4.26159	4.29376	4.31513	2.81746	4.67056	4.65924	4.44602	4.65262	4.55057	4.92548	4.48321	0.314022	0.891458	-0.110289	0.581505	0.521447	-0.0823572	0.643828	-0.922687	0.746989	0.944394	1.46419	1.22454	1.28036	0.476557	1.40478	0.00512419	0.0488734	0.847786	O95757|Heat shock 70 kDa protein 4L OS=Homo sapiens GN=HSPA4L PE=1 SV=3
Q7L099-3	2.32193	2.32193	2.32193	3.46667	2.98303	2.32193	2.32193	2.79627	2.32193	2.61209	2.93989	2.32193	2.32193	2.32193	2.32193	4.8469	4.61139	2.32193	2.32193	4.18093	2.32193	4.53115	2.32193	4.24421	4.54541	4.44602	2.32193	5.31232	3.98208	4.01235	2.52497	2.28946	0	-1.14474	1.1979	0	2.20922	-0.474343	1.69042	1.63211	1.60551	0	2.1241	2.9904	1.66015	0.185731	0.386685	0.846505	Q7L099-3|Isoform 3 of Protein RUFY3 OS=Homo sapiens GN=RUFY3
F5GYN4	3.63692	3.66053	3.50951	3.80464	3.42232	3.29882	3.6713	3.42017	3.33518	3.62686	3.05454	3.08149	3.29521	3.29882	3.52069	3.7464	4.11533	3.60959	3.77434	3.31735	3.97988	3.74015	3.78898	4.50576	4.19128	4.36457	3.8777	4.63766	4.51059	4.48321	0.109479	0.454796	0.100085	-0.0303073	-0.104969	0.681064	0.0688491	0.36881	1.14803	0.878904	1.13674	0.79621	1.06937	1.33885	0.989898	9.36614e-06	0.00256086	0.845167	F5GYN4|Ubiquitin thioesterase OTUB1 OS=Homo sapiens GN=OTUB1 PE=1 SV=1
F5H6Q1	3.63692	3.66053	3.50951	3.80464	3.42232	3.29882	3.6713	3.42017	3.33518	3.62686	3.05454	3.08149	3.29521	3.29882	3.52069	3.7464	4.11533	3.60959	3.77434	3.31735	3.97988	3.74015	3.78898	4.50576	4.19128	4.36457	3.8777	4.63766	4.51059	4.48321	0.109479	0.454796	0.100085	-0.0303073	-0.104969	0.681064	0.0688491	0.36881	1.14803	0.878904	1.13674	0.79621	1.06937	1.33885	0.989898	9.36614e-06	0.00256086	0.845167	F5H6Q1|Ubiquitin thioesterase OTUB1 OS=Homo sapiens GN=OTUB1 PE=1 SV=1
J3KR44	3.63692	3.66053	3.50951	3.80464	3.42232	3.29882	3.6713	3.42017	3.33518	3.62686	3.05454	3.08149	3.29521	3.29882	3.52069	3.7464	4.11533	3.60959	3.77434	3.31735	3.97988	3.74015	3.78898	4.50576	4.19128	4.36457	3.8777	4.63766	4.51059	4.48321	0.109479	0.454796	0.100085	-0.0303073	-0.104969	0.681064	0.0688491	0.36881	1.14803	0.878904	1.13674	0.79621	1.06937	1.33885	0.989898	9.36614e-06	0.00256086	0.845167	J3KR44|Ubiquitin thioesterase OTUB1 OS=Homo sapiens GN=OTUB1 PE=1 SV=1
Q96FW1	3.63692	3.66053	3.50951	3.80464	3.42232	3.29882	3.6713	3.42017	3.33518	3.62686	3.05454	3.08149	3.29521	3.29882	3.52069	3.7464	4.11533	3.60959	3.77434	3.31735	3.97988	3.74015	3.78898	4.50576	4.19128	4.36457	3.8777	4.63766	4.51059	4.48321	0.109479	0.454796	0.100085	-0.0303073	-0.104969	0.681064	0.0688491	0.36881	1.14803	0.878904	1.13674	0.79621	1.06937	1.33885	0.989898	9.36614e-06	0.00256086	0.845167	Q96FW1|Ubiquitin thioesterase OTUB1 OS=Homo sapiens GN=OTUB1 PE=1 SV=2
Q5SZU1	3.99477	5.49287	4.04702	5.42297	5.02548	5.1838	6.08264	4.76192	4.44602	4.55142	4.64537	5.13022	4.49376	4.13949	4.36457	3.84234	5.65098	4.20814	4.66634	4.77063	5.3308	5.10248	3.71741	3.81917	5.56521	5.21939	5.2562	5.14331	5.14557	5.1518	-0.152432	0.158113	0.161118	-0.756631	-0.254858	0.146994	-0.98016	-1.04451	0.705779	-0.732251	0.919837	0.125978	0.725625	1.00383	0.781001	0.0144554	0.0848445	0.844552	Q5SZU1|D-3-phosphoglycerate dehydrogenase OS=Homo sapiens GN=PHGDH PE=1 SV=1
O94856-3	5.85638	5.87536	2.32193	5.74051	5.66753	5.71545	5.86419	5.47425	2.32193	5.44959	2.32193	2.32193	2.32193	5.74275	2.32193	2.50083	5.01344	2.32193	5.57173	5.36783	2.32193	2.32193	3.46667	2.85299	2.32193	2.32193	2.32193	2.32193	2.32193	2.32193	-3.35555	-0.861916	0	-0.168784	-0.299702	-3.39353	-3.54226	-2.00758	0	-2.5966	0	0	0	-3.42082	0	0.303236	0.521374	0.844032	O94856-3|Isoform 3 of Neurofascin OS=Homo sapiens GN=NFASC
C9J1E7	3.75168	3.66053	4.21608	3.32266	4.00418	3.45972	3.57446	3.90284	3.77725	3.51343	3.91031	2.32193	3.97988	3.83443	3.66268	3.92386	2.32193	3.47984	2.32193	2.32193	2.32193	3.00928	3.12674	2.32193	4.08609	2.32193	3.8777	4.34465	3.63381	4.13949	0.172186	-1.3386	-0.736234	-1.00073	-1.68225	-1.13779	-0.565177	-0.776094	0.362241	-1.1915	0.175776	1.55578	-1.65795	0.510217	-0.0288709	0.0966527	0.270321	0.8439	C9J1E7|AP-1 complex subunit beta-1 (Fragment) OS=Homo sapiens GN=AP1B1 PE=1 SV=1
Q01484-2	6.69336	5.14098	6.36812	5.5701	6.16676	6.43517	5.4883	6.64327	6.20594	6.5847	6.01585	6.42775	6.15484	6.5799	6.41424	7.05875	6.96908	7.02897	6.51236	6.05212	6.17745	6.38166	6.11231	7.19595	7.51419	7.81605	7.79592	7.5909	7.88099	7.79592	0.365394	1.8281	0.660856	0.94226	-0.114642	-0.257716	0.893362	-0.530963	1.58998	0.611255	1.49834	1.36817	1.66121	1.01101	1.46675	0.0201811	0.105269	0.841913	Q01484-2|Isoform 2 of Ankyrin-2 OS=Homo sapiens GN=ANK2
Q01814-4	5.6349	2.32193	5.88429	2.32193	4.74383	2.32193	3.91031	2.32193	5.55187	2.32193	2.32193	2.32193	2.32193	2.32193	2.32193	2.32193	2.32193	2.32193	3.28919	3.31735	2.32193	2.32193	2.32193	2.32193	2.32193	2.32193	3.63692	2.32193	2.32193	2.32193	-3.31297	0	-3.56236	0.967259	-1.42647	0	-1.58838	0	-3.22994	0	0	1.31499	0	0	0	0.304525	0.522188	0.841802	Q01814-4|Isoform ZA of Plasma membrane calcium-transporting ATPase 2 OS=Homo sapiens GN=ATP2B2
P09429	3.75168	4.61468	3.50951	4.89708	4.49376	4.93367	5.24195	3.99593	3.85259	2.81746	4.31513	4.22689	4.02528	3.67621	3.52069	2.32193	2.32193	2.5425	2.32193	2.47964	2.32193	2.32193	2.32193	3.96151	2.32193	2.32193	2.32193	2.32193	2.32193	2.32193	-1.42975	-2.29276	-0.967004	-2.57515	-2.01412	-2.61174	-2.92002	-1.674	-1.53066	1.14405	-1.9932	-1.90496	-1.70335	-1.35429	-1.19877	0.1058	0.279719	0.8404	P09429|High mobility group protein B1 OS=Homo sapiens GN=HMGB1 PE=1 SV=3
R4GNH2	2.82879	3.00326	2.82348	3.18903	2.98303	2.32193	3.18511	2.79627	2.32193	2.81746	2.32193	3.29882	2.32193	2.32193	2.32193	3.18511	3.39102	2.5425	2.32193	3.10662	2.78019	2.74696	2.32193	3.05985	3.29882	3.45611	2.87117	3.22493	3.51343	3.52069	0.356314	0.387761	-0.280978	-0.8671	0.123589	0.458263	-0.438144	-0.474343	1.19877	0.242385	0.976888	-0.427645	1.13418	0.902998	1.1915	0.0141076	0.0838466	0.837412	R4GNH2|F-box only protein 2 (Fragment) OS=Homo sapiens GN=FBXO2 PE=1 SV=1
Q01814-6	5.59665	2.32193	5.85803	2.32193	4.74383	2.32193	3.91031	2.32193	5.52915	2.32193	2.32193	2.32193	2.32193	2.32193	2.32193	2.32193	2.32193	2.32193	3.28919	3.31735	2.32193	2.32193	2.32193	2.32193	2.32193	2.32193	3.63692	2.32193	2.32193	2.32193	-3.27472	0	-3.53611	0.967259	-1.42647	0	-1.58838	0	-3.20722	0	0	1.31499	0	0	0	0.304001	0.521997	0.836984	Q01814-6|Isoform ZB of Plasma membrane calcium-transporting ATPase 2 OS=Homo sapiens GN=ATP2B2
P09651-2	2.32193	3.00326	2.6393	3.18903	3.8777	3.11668	3.57446	3.29882	2.32193	3.18511	2.32193	2.32193	3.01459	2.7855	2.32193	4.61468	4.61139	4.60744	4.66634	3.98698	4.66984	4.81235	3.46667	4.67056	5.08017	4.85655	4.85406	4.55057	4.51059	4.72148	2.29276	1.60813	1.96814	1.47731	0.109273	1.55316	1.2379	0.167855	2.39955	1.48545	2.75824	2.53213	1.84196	1.76507	2.18866	0.0260061	0.117045	0.836909	P09651-2|Isoform A1-A of Heterogeneous nuclear ribonucleoprotein A1 OS=Homo sapiens GN=HNRNPA1
P10636-5	6.45537	5.3951	2.32193	2.32193	2.32193	3.88317	5.60254	2.32193	5.76883	2.32193	2.32193	2.32193	2.32193	2.32193	2.32193	2.32193	3.7464	2.32193	2.32193	2.32193	3.74349	3.24257	2.32193	3.05985	3.62228	2.32193	2.32193	2.32193	2.32193	2.32193	-4.13344	-1.6487	0	0	0	-0.139682	-2.35998	0	-3.4469	0.737918	1.30035	0	0	0	0	0.312697	0.529665	0.833992	P10636-5|Isoform Tau-C of Microtubule-associated protein tau OS=Homo sapiens GN=MAPT
B4DFL4	2.32193	5.083	2.32193	5.30659	3.8777	2.32193	5.06931	2.32193	2.80229	2.32193	3.19505	3.08149	2.32193	2.32193	2.32193	2.32193	3.12674	2.32193	2.32193	2.47964	2.32193	2.32193	2.32193	2.32193	2.32193	2.32193	2.32193	2.32193	2.32193	2.32193	0	-1.95626	0	-2.98466	-1.39806	0	-2.74738	0	-0.480363	0	-0.87312	-0.759566	0	0	0	0.121779	0.303614	0.833931	B4DFL4|Breast carcinoma-amplified sequence 1 OS=Homo sapiens GN=BCAS1 PE=2 SV=1
O60282	3.04493	3.76782	3.50951	4.15076	3.57737	3.11668	4.05849	3.29882	3.22493	3.30704	3.05454	3.29882	3.16566	3.29882	2.32193	3.63692	4.33735	3.97988	3.62395	3.47142	4.11533	3.60567	3.30704	3.05985	4.54541	4.44602	3.76782	4.14059	4.60513	4.29376	0.591991	0.56953	0.470373	-0.526813	-0.105945	0.998646	-0.452823	0.00821983	1.06884	-0.247189	1.49087	0.469003	1.28036	0.841772	2.2832	0.0415609	0.157524	0.832546	O60282|Kinesin heavy chain isoform 5C OS=Homo sapiens GN=KIF5C PE=1 SV=1
F5H3X0	3.75168	3.66053	3.16566	3.9907	3.8777	3.74349	4.14059	3.00326	3.57737	2.32193	3.19505	2.32193	2.32193	3.29882	3.00326	3.63692	3.8777	3.85123	4.37006	3.98698	3.6175	3.60567	3.60959	3.05985	4.29376	4.36457	3.63692	3.73442	4.19624	3.63692	-0.114758	0.217173	0.685564	0.379355	0.109273	-0.125991	-0.534918	0.606333	0.0595534	0.737918	1.09871	1.31499	2.04265	0.435605	1.19299	0.0152622	0.0877512	0.830448	F5H3X0|CLIP-associating protein 2 OS=Homo sapiens GN=CLASP2 PE=1 SV=1
H0Y5J4	2.32193	2.32193	2.32193	2.32193	2.32193	2.32193	2.32193	2.32193	2.32193	2.32193	2.32193	2.32193	2.32193	2.32193	2.32193	2.32193	2.32193	2.32193	2.32193	2.32193	2.32193	2.32193	3.12674	2.32193	2.32193	2.32193	3.42447	3.98388	4.09113	4.29376	0	0	0	0	0	0	0	0.804814	1.97183	0	0	1.10254	0	1.66196	1.7692	0.0535009	0.18727	0.82876	H0Y5J4|Drebrin-like protein (Fragment) OS=Homo sapiens GN=DBNL PE=1 SV=1
O60268-2	3.18511	2.32193	2.32193	2.32193	3.21012	2.32193	2.32193	3.29882	2.32193	3.30704	2.32193	2.32193	3.01459	3.49109	2.32193	3.31735	3.12674	3.32266	3.04493	2.32193	3.2561	3.44074	2.81746	3.81917	4.29376	3.97305	3.5243	3.98388	4.09113	4.13949	0.132248	0.804814	1.00073	0.723001	-0.888187	0.934169	1.11881	-0.481355	1.81756	0.512136	1.97183	1.20237	0.958458	0.492796	1.7692	0.0360327	0.143204	0.828308	O60268-2|Isoform 2 of Uncharacterized protein KIAA0513 OS=Homo sapiens GN=KIAA0513
B8ZZG1	2.32193	2.32193	2.32193	2.32193	2.32193	2.32193	2.32193	2.32193	2.32193	2.32193	2.32193	2.32193	2.32193	2.32193	2.32193	3.7464	2.32193	3.32266	2.32193	2.32193	2.48566	2.74696	3.60959	3.57737	3.29882	3.70758	4.07402	3.62395	3.98208	3.52069	1.42447	0	1.00073	0	0	0.163736	0.425033	1.28766	1.19877	1.25544	0.976888	1.75209	1.38565	1.30202	1.66015	0.00612717	0.0544803	0.823867	B8ZZG1|MAGUK p55 subfamily member 6 OS=Homo sapiens GN=MPP6 PE=1 SV=1
P53621	2.32193	2.32193	2.6393	2.32193	2.32193	2.32193	2.32193	2.32193	2.32193	2.32193	2.32193	2.32193	2.32193	2.32193	2.32193	2.50083	2.79152	3.60959	2.32193	2.32193	2.32193	3.00928	2.81746	3.26322	3.10447	3.45611	3.27913	3.62395	4.09113	3.63692	0.178906	0.469593	0.97029	0	0	0	0.687352	0.495533	1.31499	0.941294	0.782545	0.957199	1.13418	1.30202	1.7692	0.000507922	0.0157479	0.821425	P53621|Coatomer subunit alpha OS=Homo sapiens GN=COPA PE=1 SV=2
P53621-2	2.32193	2.32193	2.6393	2.32193	2.32193	2.32193	2.32193	2.32193	2.32193	2.32193	2.32193	2.32193	2.32193	2.32193	2.32193	2.50083	2.79152	3.60959	2.32193	2.32193	2.32193	3.00928	2.81746	3.26322	3.10447	3.45611	3.27913	3.62395	4.09113	3.63692	0.178906	0.469593	0.97029	0	0	0	0.687352	0.495533	1.31499	0.941294	0.782545	0.957199	1.13418	1.30202	1.7692	0.000507922	0.0157479	0.821425	P53621-2|Isoform 2 of Coatomer subunit alpha OS=Homo sapiens GN=COPA
E9PJF0	3.04493	3.55005	2.32193	3.80464	3.57737	3.60959	3.78641	3.00326	3.64167	3.62686	3.5243	3.29882	2.32193	3.58835	3.18903	2.32193	3.39102	2.32193	3.77434	2.32193	3.43238	2.32193	2.32193	3.57737	3.62228	4.04933	4.26159	2.32193	3.63381	3.52069	-0.723001	-0.159033	0	-0.0303073	-1.25544	-0.177216	-1.46448	-0.681331	-0.120976	-0.0494931	0.0979764	0.962778	1.7274	-1.26642	0.444781	0.0734748	0.227177	0.81793	E9PJF0|Mitogen-activated protein kinase 3 OS=Homo sapiens GN=MAPK3 PE=1 SV=1
Q9NQC3-4	3.30704	4.15974	3.50951	4.07633	3.8777	3.11668	4.14059	3.17433	3.10662	3.30704	3.43238	3.08149	3.41588	3.29882	3.18903	3.31735	2.79152	3.17433	2.32193	3.31735	3.04493	2.48566	2.32193	2.32193	2.82348	3.70758	2.65447	3.52069	3.7482	4.01235	0.0103171	-1.36821	-0.335172	-1.7544	-0.560351	-0.0717525	-1.65492	-0.852407	0.905724	-0.985108	-0.608895	-0.427022	0.291705	0.221878	0.559175	0.0397786	0.153185	0.817286	Q9NQC3-4|Isoform 4 of Reticulon-4 OS=Homo sapiens GN=RTN4
G3XAF7	2.32193	5.083	2.32193	5.27593	2.32193	2.32193	4.97557	2.32193	2.32193	2.32193	2.32193	3.08149	2.32193	2.32193	2.32193	2.32193	3.12674	2.32193	2.32193	2.47964	2.32193	2.32193	2.32193	2.32193	2.32193	2.32193	2.32193	2.32193	2.32193	2.32193	0	-1.95626	0	-2.954	0.157716	0	-2.65364	0	0	0	0	-0.759566	0	0	0	0.134987	0.322549	0.817263	G3XAF7|Breast carcinoma amplified sequence 1, isoform CRA_c OS=Homo sapiens GN=BCAS1 PE=4 SV=1
E9PDE8	3.43238	3.86335	3.8918	3.46667	3.74015	4.30241	3.6713	3.6175	3.73622	3.72616	3.19505	3.42808	3.16566	3.97697	3.52069	3.52069	4.61139	3.60959	4.04818	4.08086	4.11533	4.20814	2.81746	4.50576	4.54541	4.26628	4.46876	4.44602	4.80072	4.29376	0.0883177	0.748039	-0.282205	0.581505	0.340715	-0.187081	0.536839	-0.800037	0.557536	0.779599	1.35036	1.04068	1.10062	0.469053	1.28003	0.00374363	0.0420122	0.811434	E9PDE8|Heat shock 70 kDa protein 4L OS=Homo sapiens GN=HSPA4L PE=1 SV=1
Q9NZW5	2.32193	2.32193	2.32193	2.32193	2.32193	2.32193	2.32193	2.32193	2.32193	2.32193	2.32193	2.32193	2.32193	2.32193	2.32193	3.7464	2.32193	3.32266	2.32193	2.32193	2.48566	2.74696	3.71741	3.57737	3.29882	3.70758	4.07402	3.62395	3.98208	3.52069	1.42447	0	1.00073	0	0	0.163736	0.425033	1.39548	1.19877	1.25544	0.976888	1.75209	1.38565	1.30202	1.66015	0.00799256	0.0638044	0.81039	Q9NZW5|MAGUK p55 subfamily member 6 OS=Homo sapiens GN=MPP6 PE=1 SV=2
H0Y542	2.32193	5.083	2.32193	5.3876	3.8777	2.32193	5.13864	2.32193	2.97772	2.32193	3.32266	3.08149	2.32193	2.32193	2.32193	2.32193	3.12674	2.32193	2.32193	2.47964	2.32193	2.32193	2.32193	2.32193	2.32193	2.32193	2.32193	2.32193	2.32193	2.32193	0	-1.95626	0	-3.06567	-1.39806	0	-2.81672	0	-0.655794	0	-1.00073	-0.759566	0	0	0	0.141239	0.331152	0.809432	H0Y542|Breast carcinoma-amplified sequence 1 (Fragment) OS=Homo sapiens GN=BCAS1 PE=4 SV=1
O75363-2	2.32193	5.083	2.32193	5.3876	3.8777	2.32193	5.13864	2.32193	2.97772	2.32193	3.32266	3.08149	2.32193	2.32193	2.32193	2.32193	3.12674	2.32193	2.32193	2.47964	2.32193	2.32193	2.32193	2.32193	2.32193	2.32193	2.32193	2.32193	2.32193	2.32193	0	-1.95626	0	-3.06567	-1.39806	0	-2.81672	0	-0.655794	0	-1.00073	-0.759566	0	0	0	0.141239	0.331152	0.809432	O75363-2|Isoform 2 of Breast carcinoma-amplified sequence 1 OS=Homo sapiens GN=BCAS1
Q9UQ16-5	3.55005	2.32193	3.32266	3.60567	4.3725	2.32193	4.05849	4.29376	3.10662	3.72616	3.05454	2.32193	2.32193	3.29882	3.52069	6.59461	5.72599	6.57357	6.05578	5.65947	5.88429	6.02725	5.46642	6.45106	6.24604	6.32352	6.20922	6.45537	6.51236	6.39416	3.04456	3.40406	3.25091	2.45011	1.28698	3.56236	1.96876	1.17266	3.28754	2.7249	3.1915	3.88729	4.00159	3.15655	2.99167	0.0591564	0.198053	0.8026	Q9UQ16-5|Isoform 5 of Dynamin-3 OS=Homo sapiens GN=DNM3
Q01484	6.84762	5.14098	6.45968	5.61787	6.29583	6.47667	5.5152	6.92578	6.32352	6.88277	6.09993	6.49899	6.45968	6.90007	6.69336	7.72455	7.06952	7.39139	6.73368	6.22791	6.45968	6.57357	6.39416	7.25797	7.79592	8.3297	8.17792	8.07315	8.20814	8.26223	0.876932	1.92854	0.93171	1.11581	-0.0679234	-0.0169922	1.05838	-0.531622	1.93871	0.375202	1.69598	1.67893	1.87003	1.17308	1.51478	0.0402781	0.15425	0.801962	Q01484|Ankyrin-2 OS=Homo sapiens GN=ANK2 PE=1 SV=4
O75363	2.32193	5.05406	2.32193	5.30659	3.74015	2.32193	5.01074	2.32193	2.97772	2.32193	3.05454	3.08149	2.32193	2.32193	2.32193	2.32193	3.12674	2.32193	2.32193	2.47964	2.32193	2.32193	2.32193	2.32193	2.32193	2.32193	2.32193	2.32193	2.32193	2.32193	0	-1.92732	0	-2.98466	-1.2605	0	-2.68881	0	-0.655794	0	-0.732608	-0.759566	0	0	0	0.130769	0.316436	0.800809	O75363|Breast carcinoma-amplified sequence 1 OS=Homo sapiens GN=BCAS1 PE=1 SV=2
Q16643-2	2.82879	2.32193	2.32193	2.32193	2.98303	3.29882	2.80229	3.29882	2.80229	2.81746	3.19505	2.32193	2.32193	3.29882	2.32193	2.50083	2.32193	3.00326	2.32193	2.32193	2.32193	2.32193	2.32193	2.32193	3.62228	3.32266	3.27913	3.52069	3.18273	3.01459	-0.327957	0	0.681331	0	-0.661104	-0.976888	-0.480363	-0.976888	0.212299	-0.495533	0.427231	0.957199	1.00073	0.221878	0.860802	0.0149114	0.0859831	0.797678	Q16643-2|Isoform 2 of Drebrin OS=Homo sapiens GN=DBN1
P09651	2.32193	3.00326	2.32193	3.18903	3.8777	3.11668	3.57446	3.29882	2.32193	3.18511	2.32193	2.32193	3.01459	2.7855	2.32193	4.61468	4.61139	4.60744	4.66634	3.98698	4.66984	4.81235	3.46667	4.67056	5.08017	4.85655	4.85406	4.55057	4.51059	4.72148	2.29276	1.60813	2.28551	1.47731	0.109273	1.55316	1.2379	0.167855	2.39955	1.48545	2.75824	2.53213	1.84196	1.76507	2.18866	0.0391527	0.151486	0.797237	P09651|Heterogeneous nuclear ribonucleoprotein A1 OS=Homo sapiens GN=HNRNPA1 PE=1 SV=5
P09651-3	2.32193	3.00326	2.32193	3.18903	3.8777	3.11668	3.57446	3.29882	2.32193	3.18511	2.32193	2.32193	3.01459	2.7855	2.32193	4.61468	4.61139	4.60744	4.66634	3.98698	4.66984	4.81235	3.46667	4.67056	5.08017	4.85655	4.85406	4.55057	4.51059	4.72148	2.29276	1.60813	2.28551	1.47731	0.109273	1.55316	1.2379	0.167855	2.39955	1.48545	2.75824	2.53213	1.84196	1.76507	2.18866	0.0391527	0.151486	0.797237	P09651-3|Isoform 2 of Heterogeneous nuclear ribonucleoprotein A1 OS=Homo sapiens GN=HNRNPA1
H0YE29	2.69083	2.32193	2.32193	2.81746	2.98303	2.32193	2.80229	2.79627	2.32193	2.81746	2.78019	2.32193	2.32193	2.32193	2.32193	3.52069	2.32193	3.17433	2.32193	2.32193	3.04493	2.74696	3.46667	3.42808	3.10447	3.88902	3.27913	3.89058	3.18273	3.63692	0.829862	0	0.852407	-0.495533	-0.661104	0.723001	-0.0553306	0.6704	1.31499	0.610618	0.324282	0.957199	1.56709	1.56865	0.860802	0.014591	0.0851832	0.796128	H0YE29|Rho GTPase-activating protein 1 (Fragment) OS=Homo sapiens GN=ARHGAP1 PE=1 SV=1
O43390-2	3.30704	2.32193	2.32193	3.03734	2.98303	3.29882	2.80229	3.29882	2.97772	3.04493	2.78019	3.08149	3.41588	3.17433	3.18903	3.7464	3.39102	3.32266	3.04493	3.47142	2.78019	3.44074	2.81746	3.70758	4.54541	4.26628	4.39509	4.14059	4.19624	4.29376	0.439363	1.06909	1.00073	0.00758479	0.488389	-0.518625	0.638444	-0.481355	1.31604	0.662652	1.76522	1.3136	0.850403	0.966253	1.00722	0.00950489	0.0689643	0.795458	O43390-2|Isoform 2 of Heterogeneous nuclear ribonucleoprotein R OS=Homo sapiens GN=HNRNPR
P53396	3.18511	3.86335	3.66053	3.90439	3.57737	3.60959	3.32266	3.42017	3.50476	3.80207	3.7143	3.52069	3.01459	3.90439	3.18903	2.78019	4.21608	3.47984	3.46667	2.80229	3.04493	3.00928	2.32193	2.85299	3.45972	4.44602	4.1782	4.07182	4.19624	4.01235	-0.404914	0.352727	-0.18069	-0.43772	-0.775075	-0.564663	-0.313383	-1.09825	0.507589	-0.949076	-0.25458	0.657504	1.43143	0.167425	1.00722	0.042869	0.161468	0.794533	P53396|ATP-citrate synthase OS=Homo sapiens GN=ACLY PE=1 SV=3
P53396-2	3.18511	3.86335	3.66053	3.90439	3.57737	3.60959	3.32266	3.42017	3.50476	3.80207	3.7143	3.52069	3.01459	3.90439	3.18903	2.78019	4.21608	3.47984	3.46667	2.80229	3.04493	3.00928	2.32193	2.85299	3.45972	4.44602	4.1782	4.07182	4.19624	4.01235	-0.404914	0.352727	-0.18069	-0.43772	-0.775075	-0.564663	-0.313383	-1.09825	0.507589	-0.949076	-0.25458	0.657504	1.43143	0.167425	1.00722	0.042869	0.161468	0.794533	P53396-2|Isoform 2 of ATP-citrate synthase OS=Homo sapiens GN=ACLY
Q5T7C4	3.75168	4.50392	3.50951	4.82684	4.3725	4.81235	5.13864	3.90284	3.77725	2.81746	4.23515	4.14305	3.92142	3.67621	3.52069	2.32193	2.32193	2.5425	2.32193	2.47964	2.32193	2.32193	2.32193	3.81917	2.32193	2.32193	2.32193	2.32193	2.32193	2.32193	-1.42975	-2.182	-0.967004	-2.50492	-1.89285	-2.49043	-2.81672	-1.58091	-1.45532	1.00171	-1.91322	-1.82113	-1.59949	-1.35429	-1.19877	0.101477	0.275163	0.79157	Q5T7C4|High mobility group protein B1 OS=Homo sapiens GN=HMGB1 PE=1 SV=1
X6R8W7	2.32193	2.32193	2.32193	2.32193	2.32193	2.32193	2.32193	2.32193	2.32193	2.32193	2.32193	2.32193	2.32193	2.32193	2.32193	2.32193	2.32193	2.32193	3.77434	3.31735	2.32193	2.32193	4.17245	3.81917	3.62228	4.60744	3.76782	2.32193	4.38158	3.01459	0	0	0	1.45241	0.995425	0	0	1.85052	0.692662	1.49724	1.30035	1.44589	2.28551	0	2.05965	0.0727512	0.225825	0.788608	X6R8W7|Rap1 GTPase-activating protein 1 OS=Homo sapiens GN=RAP1GAP PE=4 SV=1
Q9NSD9	3.55005	3.00326	3.42447	3.03734	3.42232	3.29882	2.80229	3.6175	3.73622	3.51343	3.5243	3.29882	3.16566	3.49109	3.36428	4.15076	2.32193	4.20814	3.04493	2.80229	3.04493	3.24257	3.30704	3.96151	4.29376	4.36457	4.07402	4.29376	4.19624	4.38322	0.600709	-0.681331	0.783666	0.00758479	-0.620031	-0.253887	0.440275	-0.310462	0.646996	0.448085	0.769458	0.7752	1.19891	0.802673	0.83197	0.00481449	0.0478211	0.786083	Q9NSD9|Phenylalanine--tRNA ligase beta subunit OS=Homo sapiens GN=FARSB PE=1 SV=3
Q9Y697	3.04493	2.32193	3.04493	2.32193	2.32193	2.32193	2.32193	3.00326	2.97772	3.18511	2.93989	2.32193	2.32193	3.00326	2.32193	3.7464	3.39102	4.06093	2.32193	2.47964	2.48566	2.74696	2.32193	4.06293	3.76782	4.11069	3.5243	4.07182	3.51343	4.01235	0.701469	1.06909	1.016	0	0.157716	0.163736	0.425033	-0.681331	1.03462	0.877829	0.827927	1.20237	1.78876	1.06856	1.1915	0.00690653	0.0578069	0.785189	Q9Y697|Cysteine desulfurase, mitochondrial OS=Homo sapiens GN=NFS1 PE=1 SV=3
Q2M2I8	3.99477	3.00326	3.24257	3.46667	2.32193	3.29882	2.32193	3.90284	2.80229	3.04493	2.32193	2.32193	3.16566	3.29882	3.36428	4.55779	4.61139	3.85123	4.27932	4.84923	3.84812	4.08318	3.30704	5.07224	5.08017	4.26628	4.07402	4.89708	4.60513	4.65262	0.563017	1.60813	0.608659	0.812652	2.52731	0.5493	1.76125	-0.5958	1.85033	2.02731	2.75824	1.75209	1.10062	1.59826	1.24086	0.0736254	0.227248	0.781787	Q2M2I8|AP2-associated protein kinase 1 OS=Homo sapiens GN=AAK1 PE=1 SV=3
P09493-4	4.48321	2.32193	4.50768	2.32193	2.32193	2.32193	2.32193	4.44602	2.32193	2.32193	2.32193	2.32193	2.32193	2.32193	2.32193	2.32193	2.32193	2.5425	2.32193	2.32193	2.32193	2.32193	2.32193	2.32193	2.32193	2.32193	2.32193	2.32193	2.32193	2.32193	-2.16129	0	-1.96518	0	0	0	0	-2.1241	0	0	0	0	0	0	0	0.079923	0.238605	0.78132	P09493-4|Isoform 4 of Tropomyosin alpha-1 chain OS=Homo sapiens GN=TPM1
P61978	3.43238	3.66053	3.66053	3.90439	3.42232	3.60959	4.22469	3.51343	3.33518	3.62686	3.7143	3.29882	3.57737	3.58835	3.52069	3.42017	3.12674	3.32266	3.28919	2.32193	3.2561	3.44074	2.81746	3.26322	4.19128	3.88902	3.8777	3.89058	3.7482	3.39102	-0.0122026	-0.53379	-0.337868	-0.615203	-1.10039	-0.353496	-0.783953	-0.695969	0.0558412	-0.363637	0.476977	0.578888	0.311657	0.302233	0.227509	0.000399552	0.0148652	0.781176	P61978|Heterogeneous nuclear ribonucleoprotein K OS=Homo sapiens GN=HNRNPK PE=1 SV=1
P61978-2	3.43238	3.66053	3.66053	3.90439	3.42232	3.60959	4.22469	3.51343	3.33518	3.62686	3.7143	3.29882	3.57737	3.58835	3.52069	3.42017	3.12674	3.32266	3.28919	2.32193	3.2561	3.44074	2.81746	3.26322	4.19128	3.88902	3.8777	3.89058	3.7482	3.39102	-0.0122026	-0.53379	-0.337868	-0.615203	-1.10039	-0.353496	-0.783953	-0.695969	0.0558412	-0.363637	0.476977	0.578888	0.311657	0.302233	0.227509	0.000399552	0.0148652	0.781176	P61978-2|Isoform 2 of Heterogeneous nuclear ribonucleoprotein K OS=Homo sapiens GN=HNRNPK
O75083-3	2.69083	3.18035	2.6393	3.46667	2.32193	2.32193	3.6713	3.29882	3.10662	3.18511	2.93989	2.32193	2.80229	2.7855	2.32193	4.44687	3.39102	4.81088	3.77434	3.10662	4.11533	4.7587	3.89058	4.14442	4.46146	4.85655	4.70883	5.39715	4.66634	4.29376	1.75604	0.210666	2.17158	0.307666	0.784693	1.7934	1.0874	0.591762	1.18714	0.959316	1.52156	2.3869	2.05425	2.61165	2.34441	0.0484587	0.174738	0.778561	O75083-3|Isoform 2 of WD repeat-containing protein 1 OS=Homo sapiens GN=WDR1
P23634-5	2.32193	4.15974	2.32193	4.73011	4.97557	2.32193	3.91031	2.32193	2.32193	2.32193	2.32193	2.32193	2.32193	2.32193	2.32193	2.32193	2.32193	2.32193	3.28919	3.62686	2.32193	2.32193	2.32193	2.32193	2.32193	2.32193	2.32193	2.32193	2.32193	2.32193	0	-1.83781	0	-1.44092	-1.34871	0	-1.58838	0	0	0	0	0	0	0	0	0.0349594	0.140698	0.776977	P23634-5|Isoform ZK of Plasma membrane calcium-transporting ATPase 4 OS=Homo sapiens GN=ATP2B4
P23634-8	2.32193	4.15974	2.32193	4.73011	4.97557	2.32193	3.91031	2.32193	2.32193	2.32193	2.32193	2.32193	2.32193	2.32193	2.32193	2.32193	2.32193	2.32193	3.28919	3.62686	2.32193	2.32193	2.32193	2.32193	2.32193	2.32193	2.32193	2.32193	2.32193	2.32193	0	-1.83781	0	-1.44092	-1.34871	0	-1.58838	0	0	0	0	0	0	0	0	0.0349594	0.140698	0.776977	P23634-8|Isoform ZD of Plasma membrane calcium-transporting ATPase 4 OS=Homo sapiens GN=ATP2B4
O95741	2.82879	3.30704	3.16566	3.60567	2.32193	3.45972	3.43238	3.17433	3.33518	3.04493	3.19505	3.62395	3.41588	3.29882	3.18903	3.31735	3.12674	3.32266	3.28919	3.10662	3.2561	3.00928	3.30704	3.42808	4.08609	3.97305	5.17137	3.98388	4.51059	3.77073	0.488562	-0.180294	0.157001	-0.316482	0.784693	-0.203624	-0.423097	0.132701	0.435549	0.38315	0.891037	1.54742	0.557171	0.685068	1.32156	0.00459032	0.0470652	0.776633	O95741|Copine-6 OS=Homo sapiens GN=CPNE6 PE=1 SV=3
E7ERI8	3.84234	3.66053	3.16566	4.29376	3.8777	3.74349	4.29376	3.29882	3.57737	3.30704	3.19505	3.08149	3.16566	3.58835	3.18903	3.92386	2.32193	4.20814	4.47203	4.08086	3.97988	4.20814	3.71741	3.42808	4.46146	4.66792	3.97988	4.14059	4.60513	3.89058	0.0815268	-1.3386	1.04248	0.178266	0.203159	0.236391	-0.0856237	0.418595	0.313212	0.121044	1.26641	0.898386	1.50226	0.552243	1.4161	0.0287895	0.124945	0.775071	E7ERI8|CLIP-associating protein 2 OS=Homo sapiens GN=CLASP2 PE=1 SV=1
P51991-2	3.04493	3.00326	2.32193	2.32193	2.32193	3.29882	3.43238	3.17433	2.32193	2.61209	2.32193	2.32193	2.32193	2.7855	3.36428	4.29864	3.7464	3.85123	3.28919	3.76319	4.29376	4.20814	3.71741	4.60975	4.92548	4.54833	4.1782	4.38322	4.27324	3.77073	1.25371	0.743139	1.5293	0.967259	1.44126	0.994945	0.775761	0.543076	1.4488	1.99766	2.60355	1.85627	2.22641	1.59772	0.908966	0.00970147	0.0693475	0.774568	P51991-2|Isoform 2 of Heterogeneous nuclear ribonucleoprotein A3 OS=Homo sapiens GN=HNRNPA3
O14617	3.30704	2.32193	3.24257	2.32193	2.32193	2.32193	2.32193	3.29882	2.32193	3.04493	2.32193	2.32193	2.32193	3.00326	3.18903	4.15076	3.39102	3.60959	3.46667	3.10662	3.43238	3.60567	3.78898	4.43289	4.19128	4.36457	3.76782	4.50039	4.73011	4.13949	0.843727	1.06909	0.367026	1.14474	0.784693	1.11045	1.28374	0.490168	1.81756	1.38796	1.86935	1.44589	2.04265	1.49713	1.54108	0.000191233	0.0118707	0.770668	O14617|AP-3 complex subunit delta-1 OS=Homo sapiens GN=AP3D1 PE=1 SV=1
O14617-4	3.30704	2.32193	3.24257	2.32193	2.32193	2.32193	2.32193	3.29882	2.32193	3.04493	2.32193	2.32193	2.32193	3.00326	3.18903	4.15076	3.39102	3.60959	3.46667	3.10662	3.43238	3.60567	3.78898	4.43289	4.19128	4.36457	3.76782	4.50039	4.73011	4.13949	0.843727	1.06909	0.367026	1.14474	0.784693	1.11045	1.28374	0.490168	1.81756	1.38796	1.86935	1.44589	2.04265	1.49713	1.54108	0.000191233	0.0118707	0.770668	O14617-4|Isoform 4 of AP-3 complex subunit delta-1 OS=Homo sapiens GN=AP3D1
O14617-5	3.30704	2.32193	3.24257	2.32193	2.32193	2.32193	2.32193	3.29882	2.32193	3.04493	2.32193	2.32193	2.32193	3.00326	3.18903	4.15076	3.39102	3.60959	3.46667	3.10662	3.43238	3.60567	3.78898	4.43289	4.19128	4.36457	3.76782	4.50039	4.73011	4.13949	0.843727	1.06909	0.367026	1.14474	0.784693	1.11045	1.28374	0.490168	1.81756	1.38796	1.86935	1.44589	2.04265	1.49713	1.54108	0.000191233	0.0118707	0.770668	O14617-5|Isoform 5 of AP-3 complex subunit delta-1 OS=Homo sapiens GN=AP3D1
Q8IXJ6-5	4.06627	6.5799	3.8918	6.54509	6.85481	5.97802	6.67314	5.01671	3.73622	3.97697	5.083	3.81917	3.7464	3.58835	3.36428	2.32193	3.39102	2.32193	3.77434	4.9922	3.74349	3.44074	2.81746	2.32193	2.32193	2.32193	2.32193	2.32193	2.32193	2.32193	-1.74435	-3.18887	-1.56987	-2.77075	-1.86261	-2.23453	-3.23241	-2.19925	-1.4143	-1.65504	-2.76107	-1.49724	-1.42447	-1.26642	-1.04235	0.0272426	0.120951	0.770202	Q8IXJ6-5|Isoform 5 of NAD-dependent protein deacetylase sirtuin-2 OS=Homo sapiens GN=SIRT2
O00408-5	2.32193	3.00326	2.32193	2.32193	2.32193	2.32193	2.32193	2.32193	2.32193	2.32193	2.32193	2.32193	2.32193	2.32193	2.32193	3.42017	2.32193	2.80229	2.32193	2.32193	3.04493	2.48566	3.12674	3.05985	3.10447	3.70758	3.09155	3.73442	3.98208	3.22493	1.09825	-0.681331	0.480363	0	0	0.723001	0.163736	0.804814	0.902998	0.737918	0.782545	0.769626	1.38565	1.41249	1.66015	0.0087797	0.0663738	0.769451	O00408-5|Isoform 5 of cGMP-dependent 3&#039;,5&#039;-cyclic phosphodiesterase OS=Homo sapiens GN=PDE2A
E9PEF1	2.32193	3.00326	2.32193	2.32193	2.32193	2.32193	2.32193	2.32193	2.32193	2.32193	2.32193	2.32193	2.32193	2.32193	2.32193	3.52069	2.32193	3.73262	2.32193	2.32193	3.2561	2.74696	3.12674	3.26322	3.45972	3.70758	3.42447	3.98388	3.98208	3.39102	1.19877	-0.681331	1.41069	0	0	0.934169	0.425033	0.804814	1.06909	0.941294	1.13779	1.10254	1.38565	1.66196	1.66015	0.0191888	0.102044	0.768266	E9PEF1|cGMP-dependent 3&#039;,5&#039;-cyclic phosphodiesterase OS=Homo sapiens GN=PDE2A PE=1 SV=2
Q9NZN3	2.82879	2.32193	3.32266	2.32193	2.32193	2.32193	3.32266	3.6175	2.97772	3.30704	2.78019	2.32193	2.32193	3.00326	2.32193	5.19881	4.61139	5.27052	4.58665	4.26159	5.07655	5.04615	3.98569	5.19352	5.46012	5.56002	5.14947	5.76332	5.40243	5.58255	2.37002	2.28946	1.94785	2.26473	1.93967	2.75462	1.72348	0.36819	2.60483	1.88648	2.67993	2.82754	3.2381	2.76006	3.0805	0.0259843	0.117045	0.768097	Q9NZN3|EH domain-containing protein 3 OS=Homo sapiens GN=EHD3 PE=1 SV=2
Q9Y697-2	3.04493	2.32193	3.04493	2.32193	2.32193	2.32193	2.32193	3.00326	2.97772	3.04493	2.93989	2.32193	2.32193	3.00326	2.32193	3.52069	3.39102	3.97988	2.32193	2.47964	2.48566	2.74696	2.32193	4.06293	3.62228	4.11069	3.42447	4.07182	3.33518	3.89058	0.475765	1.06909	0.934951	0	0.157716	0.163736	0.425033	-0.681331	0.912856	1.018	0.682387	1.10254	1.78876	1.06856	1.01325	0.0067632	0.0570439	0.765646	Q9Y697-2|Isoform Cytoplasmic of Cysteine desulfurase, mitochondrial OS=Homo sapiens GN=NFS1
P61978-3	3.43238	3.66053	3.66053	3.90439	3.42232	3.60959	4.22469	3.51343	3.33518	3.62686	3.7143	3.29882	3.57737	3.58835	3.52069	3.42017	3.12674	3.32266	3.28919	2.32193	3.2561	3.44074	2.81746	3.26322	4.19128	3.88902	3.76782	3.89058	3.7482	3.39102	-0.0122026	-0.53379	-0.337868	-0.615203	-1.10039	-0.353496	-0.783953	-0.695969	0.0558412	-0.363637	0.476977	0.469003	0.311657	0.302233	0.227509	0.000360606	0.0148652	0.765478	P61978-3|Isoform 3 of Heterogeneous nuclear ribonucleoprotein K OS=Homo sapiens GN=HNRNPK
P78371-2	3.63692	3.42808	3.58835	3.80464	3.21012	3.45972	3.6713	3.51343	3.33518	2.81746	3.32266	3.42808	3.16566	3.4072	3.36428	3.42017	3.12674	3.85123	3.46667	3.10662	3.2561	3.00928	3.71741	3.26322	3.88532	4.26628	3.8777	4.44602	3.63381	3.63692	-0.216746	-0.301338	0.262881	-0.337974	-0.103494	-0.203624	-0.662019	0.203981	0.30174	0.445761	0.562656	0.449625	1.10062	1.03882	0.269534	0.000582209	0.0168267	0.765328	P78371-2|Isoform 2 of T-complex protein 1 subunit beta OS=Homo sapiens GN=CCT2
Q07960	3.18511	3.00326	2.32193	3.03734	2.98303	2.32193	3.00326	3.17433	2.32193	3.30704	2.78019	2.32193	2.32193	2.32193	3.00326	4.05971	3.5899	3.97988	3.04493	3.76319	3.43238	3.60567	3.89058	4.24421	3.88532	4.44602	3.97988	4.50039	3.98208	4.21015	0.874606	0.586641	1.65795	0.00758479	0.780157	1.11045	0.60241	0.716243	1.88822	0.937171	1.10513	1.65795	2.1241	2.17846	0.97882	0.0135957	0.0818483	0.760829	Q07960|Rho GTPase-activating protein 1 OS=Homo sapiens GN=ARHGAP1 PE=1 SV=1
P52565	3.63692	4.15974	3.8918	3.9907	3.74015	3.45972	4.29376	3.6175	3.73622	3.62686	4.04138	3.62395	3.92142	3.90439	3.18903	2.32193	3.12674	2.32193	2.32193	2.47964	2.32193	2.32193	2.32193	2.32193	3.45972	2.81746	3.5243	2.991	3.18273	3.22493	-1.31499	-1.03299	-1.56987	-1.66877	-1.2605	-1.13779	-1.97183	-1.29557	-0.511299	-1.30493	-0.581655	-0.099647	-1.10396	-0.913393	-0.00629789	0.00553237	0.0504214	0.760658	P52565|Rho GDP-dissociation inhibitor 1 OS=Homo sapiens GN=ARHGDIA PE=1 SV=3
F5H5J3	4.48321	4.50392	4.54972	4.20814	4.00418	3.99593	4.05849	4.29376	4.50914	4.29376	4.36457	4.60226	4.61057	4.38066	4.13949	3.18511	2.32193	3.17433	2.32193	2.80229	3.04493	2.74696	2.32193	3.57737	3.98569	3.45611	4.1782	3.79523	3.18273	3.39102	-1.29811	-2.182	-1.37539	-1.88621	-1.20189	-0.950996	-1.31153	-1.97183	-1.11812	-0.716395	-0.378885	-0.424065	-1.15446	-0.585426	-0.956758	0.00192227	0.0300332	0.760229	F5H5J3|Endophilin-A1 OS=Homo sapiens GN=SH3GL2 PE=4 SV=1
J3KRZ2	3.18511	3.55005	2.32193	3.90439	3.42232	2.32193	3.32266	2.79627	2.32193	2.81746	2.32193	3.08149	2.32193	2.32193	2.32193	2.78019	4.21608	2.39778	3.62395	3.47142	3.2561	2.48566	2.32193	3.42808	3.29882	3.00928	3.27913	2.80229	3.00326	3.77073	-0.404914	0.666022	0.0758479	-0.280441	0.0490986	0.934169	-0.836999	-0.474343	1.4488	0.610618	0.976888	0.197633	0.687352	0.480363	0.681331	0.0121249	0.0772462	0.760086	J3KRZ2|Cytoplasmic dynein 1 light intermediate chain 2 (Fragment) OS=Homo sapiens GN=DYNC1LI2 PE=1 SV=1
F5GWF6	3.43238	3.76782	3.66053	4.15076	2.32193	3.45972	4.14059	3.42017	3.33518	2.61209	3.32266	3.08149	3.01459	3.4072	3.18903	3.42017	3.12674	4.06093	3.77434	3.62686	3.6175	3.24257	3.98569	3.26322	3.88532	4.54833	3.97988	4.63766	3.63381	3.77073	-0.0122026	-0.641077	0.400398	-0.376426	1.30493	0.157777	-0.898021	0.565515	0.435549	0.651129	0.562656	0.898386	1.53374	1.23046	0.444781	0.025921	0.117042	0.759775	F5GWF6|T-complex protein 1 subunit beta OS=Homo sapiens GN=CCT2 PE=1 SV=2
E9PC84	2.32193	4.87337	2.32193	4.36253	3.42232	4.6837	4.9171	2.32193	2.32193	2.32193	3.97988	3.98569	2.32193	2.32193	3.00326	2.32193	2.32193	2.32193	2.32193	2.32193	2.32193	2.32193	2.32193	2.32193	2.32193	2.32193	2.32193	2.32193	2.32193	2.32193	0	-2.55144	0	-2.04061	-1.10039	-2.36177	-2.59517	0	0	0	-1.65795	-1.66376	0	0	-0.681331	0.167019	0.363756	0.759309	E9PC84|Tenascin OS=Homo sapiens GN=TNC PE=1 SV=1
Q13332-7	2.32193	3.30704	2.82348	3.18903	3.21012	3.11668	3.18511	2.32193	2.80229	2.61209	2.78019	3.08149	2.32193	3.00326	2.32193	4.15076	3.12674	3.85123	2.32193	3.76319	3.74349	3.24257	3.46667	2.32193	4.19128	4.36457	4.1782	4.44602	4.38158	4.01235	1.82883	-0.180294	1.02775	-0.8671	0.553074	0.626807	0.0574616	1.14474	1.21005	-0.290165	1.41109	1.0967	2.04265	1.44276	2.05965	0.0960707	0.269639	0.757911	Q13332-7|Isoform 3 of Receptor-type tyrosine-protein phosphatase S OS=Homo sapiens GN=PTPRS
G3XAH0	2.32193	3.86335	2.32193	2.32193	3.8777	3.45972	3.32266	2.32193	2.32193	2.32193	2.32193	2.32193	4.72066	2.32193	3.8777	2.32193	3.5899	2.32193	2.32193	3.47142	2.32193	2.32193	3.98569	2.32193	3.88532	4.98407	4.65262	2.32193	2.32193	4.01235	0	-0.273448	0	0	-0.406283	-1.13779	-1.00073	1.66376	1.69042	0	1.56339	2.33069	0.263405	0	-1.55578	0.22548	0.430115	0.757474	G3XAH0|HCG2002594, isoform CRA_c OS=Homo sapiens GN=SEPT5 PE=1 SV=1
Q9Y697-3	2.82879	2.32193	2.82348	2.32193	2.32193	2.32193	2.32193	2.79627	2.32193	3.04493	2.78019	2.32193	2.32193	2.7855	2.32193	3.63692	3.12674	3.73262	2.32193	2.32193	2.48566	2.48566	2.32193	3.81917	3.45972	3.79814	3.42447	3.79523	3.33518	3.63692	0.808128	0.804814	0.909135	0	0	0.163736	0.163736	-0.474343	1.31499	0.774243	0.67953	1.10254	1.47622	1.00973	1.01325	0.0032941	0.0401785	0.756029	Q9Y697-3|Isoform 3 of Cysteine desulfurase, mitochondrial OS=Homo sapiens GN=NFS1
P23468-2	2.32193	3.30704	2.82348	3.32266	2.32193	2.32193	3.43238	2.32193	2.97772	2.32193	2.32193	2.32193	2.32193	3.00326	2.32193	3.00326	2.32193	2.80229	2.32193	2.80229	3.04493	3.00928	3.30704	3.42808	3.29882	3.45611	3.09155	3.43238	3.33518	3.22493	0.681331	-0.985108	-0.0211897	-1.00073	0.480363	0.723001	-0.423097	0.985108	0.247204	1.10615	0.976888	0.769626	1.13418	0.429117	1.01325	0.0338035	0.137775	0.755958	P23468-2|Isoform 2 of Receptor-type tyrosine-protein phosphatase delta OS=Homo sapiens GN=PTPRD
O95741-2	2.82879	3.30704	3.16566	3.60567	2.32193	3.45972	3.43238	3.17433	3.33518	3.04493	3.19505	3.62395	3.41588	3.29882	3.36428	3.31735	3.12674	3.32266	3.28919	3.10662	3.2561	3.00928	3.30704	3.42808	4.08609	3.97305	5.17137	3.98388	4.51059	3.77073	0.488562	-0.180294	0.157001	-0.316482	0.784693	-0.203624	-0.423097	0.132701	0.435549	0.38315	0.891037	1.54742	0.557171	0.685068	1.14632	0.00437763	0.0462957	0.751598	O95741-2|Isoform 2 of Copine-6 OS=Homo sapiens GN=CPNE6
P53597	2.32193	2.32193	3.16566	3.03734	3.57737	3.11668	2.32193	3.74015	2.32193	2.81746	2.32193	2.32193	2.32193	2.32193	2.32193	5.19881	5.36448	5.31591	4.97495	4.18093	5.13022	5.14331	4.49649	4.98801	5.14947	5.53401	4.9432	5.31232	5.09443	5.1518	2.87688	3.04255	2.15024	1.9376	0.603565	2.01354	2.82139	0.756338	2.82987	2.17055	2.82754	2.62127	3.21208	2.9904	2.7725	0.0617208	0.202242	0.749624	P53597|Succinyl-CoA ligase [ADP/GDP-forming] subunit alpha, mitochondrial OS=Homo sapiens GN=SUCLG1 PE=1 SV=4
P62879	4.43289	4.36621	4.82307	4.4705	4.3725	4.47575	4.39665	4.48321	4.55883	4.67565	4.36457	4.14305	4.49376	4.34021	3.8777	4.76268	4.75481	4.8553	5.03712	4.77063	5.1827	5.0063	4.17245	5.23646	5.41273	5.64766	5.45772	5.56351	5.5043	5.24195	0.329794	0.388593	0.0322331	0.566627	0.39813	0.706944	0.609658	-0.310769	0.683117	0.560813	1.04815	1.31466	1.1539	1.2233	1.62659	0.00139761	0.0271702	0.747068	P62879|Guanine nucleotide-binding protein G(I)/G(S)/G(T) subunit beta-2 OS=Homo sapiens GN=GNB2 PE=1 SV=3
G5E933	2.32193	2.32193	2.82348	2.32193	3.21012	2.32193	2.32193	2.79627	2.32193	2.81746	2.32193	2.32193	2.32193	3.00326	2.32193	5.19881	4.21608	4.89371	4.91349	3.76319	4.11533	4.46328	4.42485	5.07224	5.01413	5.35007	4.99902	5.20566	5.28932	5.3308	2.87688	1.89415	2.07023	2.59157	0.553074	1.7934	2.14135	1.62858	3.00887	2.25478	2.69221	2.67709	3.02814	2.2024	2.96739	0.0223922	0.109983	0.746471	G5E933|Myotubularin-related protein 5 OS=Homo sapiens GN=SBF1 PE=1 SV=1
O95248	2.32193	2.32193	2.82348	2.32193	3.21012	2.32193	2.32193	2.79627	2.32193	2.81746	2.32193	2.32193	2.32193	3.00326	2.32193	5.19881	4.21608	4.89371	4.91349	3.76319	4.11533	4.46328	4.42485	5.07224	5.01413	5.35007	4.99902	5.20566	5.28932	5.3308	2.87688	1.89415	2.07023	2.59157	0.553074	1.7934	2.14135	1.62858	3.00887	2.25478	2.69221	2.67709	3.02814	2.2024	2.96739	0.0223922	0.109983	0.746471	O95248|Myotubularin-related protein 5 OS=Homo sapiens GN=SBF1 PE=1 SV=3
P50570-2	3.63692	3.55005	3.42447	3.71741	4.49376	3.88317	4.22469	4.3725	3.22493	3.72616	3.19505	3.42808	3.16566	3.4072	3.52069	6.27866	5.74275	6.1625	6.01947	5.51318	5.64072	5.83501	5.32769	6.20922	6.1625	5.88245	5.74659	5.70476	6.28411	6.21251	2.64174	2.19269	2.73803	2.30206	1.01942	1.75755	1.61033	0.955194	2.98758	2.48306	2.96745	2.31851	2.71679	2.29755	2.76342	0.0189546	0.101287	0.745639	P50570-2|Isoform 2 of Dynamin-2 OS=Homo sapiens GN=DNM2
P24821	2.32193	4.87337	2.32193	4.36253	3.42232	4.6837	4.97557	2.32193	2.32193	2.32193	3.97988	4.14305	2.32193	2.32193	3.00326	2.32193	2.32193	2.32193	2.32193	2.32193	2.32193	2.32193	2.32193	2.32193	2.32193	2.32193	2.32193	2.32193	2.32193	2.32193	0	-2.55144	0	-2.04061	-1.10039	-2.36177	-2.65364	0	0	0	-1.65795	-1.82113	0	0	-0.681331	0.183014	0.383686	0.744137	P24821|Tenascin OS=Homo sapiens GN=TNC PE=1 SV=3
P24821-4	2.32193	4.87337	2.32193	4.36253	3.42232	4.6837	4.97557	2.32193	2.32193	2.32193	3.97988	4.14305	2.32193	2.32193	3.00326	2.32193	2.32193	2.32193	2.32193	2.32193	2.32193	2.32193	2.32193	2.32193	2.32193	2.32193	2.32193	2.32193	2.32193	2.32193	0	-2.55144	0	-2.04061	-1.10039	-2.36177	-2.65364	0	0	0	-1.65795	-1.82113	0	0	-0.681331	0.183014	0.383686	0.744137	P24821-4|Isoform 4 of Tenascin OS=Homo sapiens GN=TNC
P10636-8	6.53439	5.49287	2.32193	2.32193	2.32193	3.88317	5.89582	2.32193	5.95412	2.32193	2.32193	2.32193	2.32193	2.32193	2.32193	3.00326	3.7464	3.60959	2.32193	2.32193	3.74349	3.24257	2.32193	3.05985	3.62228	2.69083	2.32193	2.80229	2.32193	2.32193	-3.53113	-1.74647	1.28766	0	0	-0.139682	-2.65326	0	-3.63219	0.737918	1.30035	0	0.368904	0.480363	0	0.3933	0.603302	0.741481	P10636-8|Isoform Tau-F of Microtubule-associated protein tau OS=Homo sapiens GN=MAPT
P78371	3.75168	3.76782	3.75168	4.20814	3.21012	3.60959	4.14059	3.6175	3.50476	3.04493	3.5243	3.42808	3.29521	3.49109	3.52069	3.52069	3.39102	4.20814	4.04818	3.62686	3.6175	3.24257	4.07402	3.57737	4.08609	4.60744	4.07402	4.72648	3.7482	3.89058	-0.230984	-0.376798	0.456459	-0.159961	0.416744	0.00790565	-0.898021	0.456517	0.385821	0.532437	0.561782	0.645936	1.31223	1.23539	0.227509	0.006813	0.0573166	0.741175	P78371|T-complex protein 1 subunit beta OS=Homo sapiens GN=CCT2 PE=1 SV=4
Q14204	5.81114	6.28411	5.40968	6.62103	6.22791	5.55187	6.91328	6.32808	5.70734	6.33264	6.17244	5.2139	5.34554	6.22078	5.50216	6.76167	7.5973	7.81605	7.29148	6.08264	7.03848	7.01031	6.15823	6.27866	7.02897	7.58451	7.5973	7.91842	7.4038	7.6401	0.950528	1.31318	2.40637	0.670456	-0.145271	1.48661	0.0970302	-0.16985	1.93276	-0.0539866	0.856538	2.3834	2.23897	1.69764	1.90164	0.130051	0.315341	0.739148	Q14204|Cytoplasmic dynein 1 heavy chain 1 OS=Homo sapiens GN=DYNC1H1 PE=1 SV=5
P24821-2	2.32193	4.71984	2.32193	4.29376	3.42232	4.55314	4.80394	2.32193	2.32193	2.32193	3.7143	3.98569	2.32193	2.32193	3.00326	2.32193	2.32193	2.32193	2.32193	2.32193	2.32193	2.32193	2.32193	2.32193	2.32193	2.32193	2.32193	2.32193	2.32193	2.32193	0	-2.39791	0	-1.97183	-1.10039	-2.23121	-2.48201	0	0	0	-1.39237	-1.66376	0	0	-0.681331	0.154683	0.35244	0.738997	P24821-2|Isoform 2 of Tenascin OS=Homo sapiens GN=TNC
P27348	3.99477	4.71984	4.35961	4.20814	4.3725	4.30241	4.59524	3.99593	4.29376	4.13691	4.36457	3.73262	4.24201	4.01235	3.97305	4.22579	4.41536	4.60744	4.37006	3.88532	4.38322	4.66984	3.89058	4.24421	5.08017	5.02548	4.85406	5.04885	4.80072	4.78433	0.231019	-0.304477	0.247831	0.161921	-0.487176	0.0808125	0.0746045	-0.105347	0.490567	0.107296	0.715595	1.12144	0.783476	1.0365	0.827674	0.000694554	0.018086	0.738681	P27348|14-3-3 protein theta OS=Homo sapiens GN=YWHAQ PE=1 SV=1
H0Y4J6	4.19624	4.07981	4.08318	4.54105	4.12679	4.47575	4.36253	4.22689	3.77725	4.35471	4.09386	4.06293	4.19624	3.67621	3.52069	3.84234	4.61139	3.47984	4.15754	3.62686	4.11533	3.86335	3.78898	4.06293	4.65924	4.11069	4.85406	4.07182	4.09113	4.72148	-0.353908	0.531573	-0.603334	-0.38351	-0.499933	-0.360427	-0.499185	-0.437903	0.944234	-0.291775	0.565373	0.791125	-0.0855549	0.395602	0.570437	0.00482578	0.0478211	0.738606	H0Y4J6|Adenylate kinase isoenzyme 1 (Fragment) OS=Homo sapiens GN=AK1 PE=1 SV=1
O43390-3	3.18511	2.32193	2.82348	2.81746	2.98303	2.32193	2.32193	3.29882	2.32193	2.61209	2.78019	3.08149	3.29521	3.00326	3.18903	3.7464	3.39102	3.00326	3.04493	3.47142	2.78019	3.44074	2.81746	3.70758	4.3725	4.26628	4.1782	3.89058	3.98208	4.21015	0.561293	1.06909	0.179778	0.227468	0.488389	0.458263	1.11881	-0.481355	1.88822	1.09549	1.5923	1.0967	0.971073	0.887319	0.793052	0.00821089	0.0644496	0.736448	O43390-3|Isoform 3 of Heterogeneous nuclear ribonucleoprotein R OS=Homo sapiens GN=HNRNPR
F5GXC8	3.43238	2.32193	3.42447	2.32193	2.32193	2.32193	3.00326	3.6175	2.80229	3.41195	2.32193	2.32193	2.32193	2.32193	2.32193	5.53721	5.65098	5.53773	5.03712	4.37974	5.53933	5.45772	4.71892	5.55824	5.68409	5.88245	5.3181	5.8036	5.6114	5.82133	2.10484	3.32906	2.11326	2.7152	2.05781	3.2174	2.45446	1.10142	3.01904	2.14628	3.36217	2.99617	3.56052	3.48167	3.28947	0.0358369	0.142695	0.735508	F5GXC8|Succinyl-CoA ligase [ADP-forming] subunit beta, mitochondrial OS=Homo sapiens GN=SUCLA2 PE=1 SV=1
Q9P2R7	3.43238	2.32193	3.42447	2.32193	2.32193	2.32193	3.00326	3.6175	2.80229	3.41195	2.32193	2.32193	2.32193	2.32193	2.32193	5.53721	5.65098	5.53773	5.03712	4.37974	5.53933	5.45772	4.71892	5.55824	5.68409	5.88245	5.3181	5.8036	5.6114	5.82133	2.10484	3.32906	2.11326	2.7152	2.05781	3.2174	2.45446	1.10142	3.01904	2.14628	3.36217	2.99617	3.56052	3.48167	3.28947	0.0358369	0.142695	0.735508	Q9P2R7|Succinyl-CoA ligase [ADP-forming] subunit beta, mitochondrial OS=Homo sapiens GN=SUCLA2 PE=1 SV=3
Q9P2R7-2	3.43238	2.32193	3.42447	2.32193	2.32193	2.32193	3.00326	3.6175	2.80229	3.41195	2.32193	2.32193	2.32193	2.32193	2.32193	5.53721	5.65098	5.53773	5.03712	4.37974	5.53933	5.45772	4.71892	5.55824	5.68409	5.88245	5.3181	5.8036	5.6114	5.82133	2.10484	3.32906	2.11326	2.7152	2.05781	3.2174	2.45446	1.10142	3.01904	2.14628	3.36217	2.99617	3.56052	3.48167	3.28947	0.0358369	0.142695	0.735508	Q9P2R7-2|Isoform 2 of Succinyl-CoA ligase [ADP-forming] subunit beta, mitochondrial OS=Homo sapiens GN=SUCLA2
Q14203-3	3.43238	4.36621	3.58835	4.15076	3.57737	3.60959	4.36253	3.42017	3.57737	3.62686	3.62395	3.42808	3.41588	3.58835	3.18903	3.00326	4.48426	2.80229	3.90697	3.47142	2.78019	2.74696	2.81746	3.05985	4.19128	3.45611	3.63692	3.79523	3.63381	3.89058	-0.429117	0.11805	-0.786054	-0.243795	-0.105945	-0.829402	-1.61557	-0.602713	0.313212	-0.567013	0.567328	0.20884	0.0402356	0.20689	0.444781	0.00857322	0.0656564	0.735286	Q14203-3|Isoform 3 of Dynactin subunit 1 OS=Homo sapiens GN=DCTN1
C9JC03	2.32193	2.32193	2.6393	2.32193	2.32193	2.32193	3.18511	3.17433	2.32193	2.61209	2.32193	2.32193	2.32193	2.32193	2.32193	3.42017	3.5899	3.73262	3.04493	2.80229	3.6175	3.60567	2.32193	3.57737	3.62228	3.97305	3.76782	4.29376	3.51343	3.77073	1.09825	1.26797	1.09331	0.723001	0.480363	1.29557	0.420564	-0.852407	1.4488	0.965273	1.30035	1.44589	1.65112	1.97183	1.1915	0.0251015	0.11557	0.734139	C9JC03|EH domain-containing protein 1 (Fragment) OS=Homo sapiens GN=EHD1 PE=1 SV=1
Q2M2I8-2	3.84234	3.00326	3.24257	3.46667	2.32193	3.29882	2.32193	3.82191	2.80229	3.04493	2.32193	2.32193	3.16566	3.29882	3.36428	4.3725	4.48426	3.85123	4.15754	4.72648	3.74349	3.98208	3.30704	4.98801	4.97557	4.11069	3.97988	4.72648	4.51059	4.54972	0.530158	1.481	0.608659	0.690865	2.40455	0.444673	1.66015	-0.51487	1.74743	1.94309	2.65364	1.65795	0.945028	1.42766	1.14632	0.0796894	0.238556	0.732724	Q2M2I8-2|Isoform 2 of AP2-associated protein kinase 1 OS=Homo sapiens GN=AAK1
P30043	3.30704	3.30704	3.32266	3.46667	3.8777	3.29882	2.32193	3.29882	3.10662	3.41195	2.93989	2.32193	3.29521	2.32193	2.32193	2.32193	3.39102	2.5425	2.32193	2.32193	2.32193	2.32193	2.32193	2.32193	3.10447	2.69083	2.87117	2.991	3.00326	2.32193	-0.985108	0.0839853	-0.78016	-1.14474	-1.55578	-0.976888	0	-0.976888	-0.784693	-1.09003	0.164581	0.549243	-0.604376	0.669069	0.681331	0.0580008	0.195984	0.73268	P30043|Flavin reductase (NADPH) OS=Homo sapiens GN=BLVRB PE=1 SV=3
O43295-2	2.32193	2.32193	2.32193	2.32193	2.32193	2.32193	2.32193	2.32193	2.32193	2.32193	2.32193	2.32193	2.32193	2.32193	2.32193	3.63692	2.32193	3.32266	3.04493	2.32193	2.48566	3.00928	2.32193	3.70758	3.29882	3.70758	2.87117	4.29376	3.51343	3.39102	1.31499	0	1.00073	0.723001	0	0.163736	0.687352	0	1.06909	1.38565	0.976888	0.549243	1.38565	1.97183	1.1915	0.0107918	0.0725575	0.732325	O43295-2|Isoform 2 of SLIT-ROBO Rho GTPase-activating protein 3 OS=Homo sapiens GN=SRGAP3
E9PK52	3.84234	4.07981	3.04493	2.32193	4.67565	3.88317	4.66792	2.32193	2.97772	2.32193	3.32266	3.73262	2.32193	3.58835	3.66268	3.31735	2.32193	3.32266	4.78433	4.44773	4.60975	2.32193	2.32193	3.57737	2.32193	3.45611	3.97988	4.07182	4.19624	4.21015	-0.524984	-1.75789	0.277734	2.4624	-0.227922	0.726577	-2.346	0	1.23242	1.25544	-1.00073	0.247264	1.13418	0.48347	0.533565	0.252797	0.465288	0.728847	E9PK52|Band 4.1-like protein 2 OS=Homo sapiens GN=EPB41L2 PE=1 SV=1
Q9H115	4.54903	4.55988	5.02411	4.4705	4.8577	3.99593	4.29376	4.72295	4.88261	4.44602	4.28548	4.51677	4.8754	4.76838	4.36457	4.3725	3.8777	4.13433	3.28919	4.08086	3.74349	3.60567	4.36539	4.43289	4.54541	4.85655	4.99902	4.89708	4.38158	4.72148	-0.176532	-0.682179	-0.889773	-1.18131	-0.776839	-0.252436	-0.688091	-0.35756	-0.161128	-0.0131367	0.259921	0.482249	-0.0188585	0.128703	0.0170075	0.000331036	0.0148652	0.724841	Q9H115|Beta-soluble NSF attachment protein OS=Homo sapiens GN=NAPB PE=1 SV=2
F5H2F4	2.32193	2.32193	2.32193	2.32193	3.42232	3.11668	3.57446	3.17433	2.32193	3.18511	2.32193	2.32193	2.32193	2.32193	2.32193	5.19881	4.80329	4.95937	5.2596	4.72648	5.23469	5.0063	4.58891	5.27052	5.36019	5.19352	5.3726	5.14331	5.6114	5.28078	2.87688	2.48136	2.63744	2.93767	1.30416	2.11801	1.43185	1.41457	2.95885	2.08541	3.03826	3.05067	2.87159	2.82139	3.28947	0.0255248	0.115993	0.723421	F5H2F4|C-1-tetrahydrofolate synthase, cytoplasmic OS=Homo sapiens GN=MTHFD1 PE=1 SV=1
O94903	2.32193	2.32193	2.32193	3.03734	2.32193	2.32193	3.00326	2.32193	2.32193	2.32193	2.32193	2.32193	2.32193	2.32193	2.32193	3.52069	3.12674	3.32266	3.28919	2.80229	2.48566	2.32193	2.32193	3.42808	3.45972	3.00928	3.63692	3.62395	3.33518	3.63692	1.19877	0.804814	1.00073	0.251843	0.480363	0.163736	-0.681331	0	1.31499	1.10615	1.13779	1.31499	0.687352	1.30202	1.01325	0.0119013	0.076266	0.722856	O94903|Proline synthase co-transcribed bacterial homolog protein OS=Homo sapiens GN=PROSC PE=1 SV=1
A5YM72	2.32193	4.15974	2.32193	4.29376	3.57737	3.45972	4.36253	2.32193	2.32193	2.32193	2.78019	2.32193	2.32193	2.32193	2.32193	2.32193	3.39102	2.32193	2.32193	3.47142	2.78019	2.48566	2.32193	2.32193	3.10447	2.32193	2.32193	2.32193	2.32193	2.32193	0	-0.768715	0	-1.97183	-0.105945	-0.67953	-1.87687	0	0	0	0.324282	0	0	0	0	0.04392	0.164312	0.721687	A5YM72|Carnosine synthase 1 OS=Homo sapiens GN=CARNS1 PE=1 SV=3
O95248-4	2.32193	2.32193	2.82348	2.32193	2.98303	2.32193	2.32193	2.79627	2.32193	2.81746	2.32193	2.32193	2.32193	3.00326	2.32193	5.19881	4.21608	4.89371	4.91349	3.76319	4.11533	4.39509	4.42485	5.02548	5.01413	5.35007	4.99902	5.20566	5.28932	5.3308	2.87688	1.89415	2.07023	2.59157	0.780157	1.7934	2.07316	1.62858	3.00887	2.20802	2.69221	2.67709	3.02814	2.2024	2.96739	0.0182414	0.0986096	0.71993	O95248-4|Isoform 4 of Myotubularin-related protein 5 OS=Homo sapiens GN=SBF1
E5RHC5	2.69083	2.32193	2.32193	2.32193	2.32193	2.32193	2.32193	2.32193	2.32193	2.32193	2.32193	2.32193	2.32193	2.32193	2.32193	4.15076	2.32193	4.20814	2.32193	2.32193	2.32193	3.74015	3.60959	4.50576	3.76782	4.18605	4.39509	3.89058	2.32193	3.52069	1.45993	0	1.88621	0	0	0	1.41822	1.28766	1.19877	2.18384	1.44589	2.07316	1.86412	1.56865	0	0.0982395	0.272259	0.719843	E5RHC5|ADP-ribosylation factor GTPase-activating protein 1 (Fragment) OS=Homo sapiens GN=ARFGAP1 PE=1 SV=2
H3BMU3	3.18511	2.32193	2.82348	2.32193	3.21012	2.32193	2.32193	3.17433	2.97772	3.04493	2.32193	2.32193	3.16566	3.58835	2.32193	3.42017	3.12674	3.17433	3.04493	2.32193	3.2561	3.44074	2.81746	3.96151	3.98569	3.88902	3.63692	3.62395	4.09113	4.13949	0.235069	0.804814	0.350854	0.723001	-0.888187	0.934169	1.11881	-0.356874	1.16177	0.916586	1.66376	1.31499	0.723361	0.0356043	1.7692	0.049356	0.176981	0.718404	H3BMU3|Uncharacterized protein KIAA0513 (Fragment) OS=Homo sapiens GN=KIAA0513 PE=4 SV=1
Q9H4M9	2.32193	2.32193	2.6393	2.32193	2.32193	2.32193	3.18511	3.29882	2.32193	2.61209	2.32193	2.32193	2.32193	2.32193	2.32193	3.42017	3.5899	3.73262	3.04493	2.80229	3.6175	3.60567	2.81746	3.57737	3.62228	3.97305	3.97988	4.29376	3.51343	3.77073	1.09825	1.26797	1.09331	0.723001	0.480363	1.29557	0.420564	-0.481355	1.4488	0.965273	1.30035	1.65795	1.65112	1.97183	1.1915	0.0138596	0.0829805	0.718052	Q9H4M9|EH domain-containing protein 1 OS=Homo sapiens GN=EHD1 PE=1 SV=2
P30085	2.82879	3.66053	3.24257	3.60567	3.74015	3.45972	3.91031	3.17433	2.80229	3.04493	2.93989	2.32193	3.16566	2.7855	2.32193	4.3725	4.94822	4.06093	4.37006	4.26159	4.74383	4.66984	3.60959	4.54972	4.73812	4.18605	4.26159	4.29376	4.38158	4.48321	1.5437	1.28769	0.818363	0.764388	0.521447	1.28411	0.759534	0.435258	1.68092	1.50479	1.79823	1.93967	1.02038	1.50826	2.05965	0.00246315	0.0351374	0.717748	P30085|UMP-CMP kinase OS=Homo sapiens GN=CMPK1 PE=1 SV=3
Q7Z6G8-5	2.32193	2.32193	2.32193	2.32193	2.32193	2.32193	2.32193	2.32193	2.32193	2.32193	2.32193	2.32193	2.32193	2.32193	2.32193	2.32193	3.12674	4.36621	3.46667	4.26159	4.38322	2.32193	2.32193	4.54972	4.29376	4.26628	4.07402	4.38322	4.38158	2.32193	0	0.804814	2.04429	1.14474	1.93967	2.06129	0	0	0	2.22779	1.97183	1.75209	1.94435	2.06129	2.05965	0.128147	0.312138	0.717366	Q7Z6G8-5|Isoform 5 of Ankyrin repeat and sterile alpha motif domain-containing protein 1B OS=Homo sapiens GN=ANKS1B
P11586	2.32193	2.32193	2.32193	2.32193	3.42232	3.11668	3.57446	3.17433	2.32193	3.18511	2.32193	2.32193	2.32193	2.32193	2.32193	5.19881	4.80329	4.95937	5.2596	4.72648	5.23469	5.0063	4.58891	5.27052	5.36019	5.19352	5.3726	5.08223	5.6114	5.28078	2.87688	2.48136	2.63744	2.93767	1.30416	2.11801	1.43185	1.41457	2.95885	2.08541	3.03826	3.05067	2.87159	2.76031	3.28947	0.0271098	0.120617	0.714695	P11586|C-1-tetrahydrofolate synthase, cytoplasmic OS=Homo sapiens GN=MTHFD1 PE=1 SV=3
E9PCX7	4.88657	4.66792	5.02411	4.07633	4.3725	4.55314	3.78641	4.89959	4.80194	4.63024	4.53033	4.51677	4.61057	4.82992	4.51164	2.32193	2.79152	2.32193	2.32193	2.47964	2.48566	2.32193	2.32193	2.32193	3.10447	3.32266	3.27913	3.89058	3.33518	3.39102	-2.56464	-1.8764	-2.70218	-1.7544	-1.89285	-2.06748	-1.46448	-2.57766	-1.41092	-2.30832	-1.42586	-1.23764	-1.2879	-0.939345	-1.17646	0.00812809	0.0643834	0.714447	E9PCX7|NAD(P) transhydrogenase, mitochondrial OS=Homo sapiens GN=NNT PE=1 SV=1
F8W9B6	5.98202	2.32193	2.32193	2.32193	5.99831	5.82054	2.32193	5.64318	2.32193	5.6047	2.32193	2.32193	2.32193	5.81114	2.32193	2.50083	2.32193	2.32193	2.32193	2.32193	2.32193	2.32193	3.46667	2.85299	2.32193	2.32193	2.32193	2.32193	2.32193	2.32193	-3.48118	0	0	0	-3.67638	-3.49861	0	-2.17651	0	-2.75171	0	0	0	-3.48922	0	0.419686	0.626474	0.712525	F8W9B6|Neurofascin OS=Homo sapiens GN=NFASC PE=1 SV=1
Q9UBB6	3.84234	4.00296	4.29376	4.41625	3.74015	4.07877	4.05849	3.51343	4.19624	3.97697	4.04138	3.89999	4.19624	4.29376	3.66268	2.50083	2.32193	4.13433	2.32193	2.80229	3.43238	3.60567	3.60959	3.05985	3.76782	3.88902	4.54541	3.52069	4.38158	3.77073	-1.3415	-1.68103	-0.159427	-2.09432	-0.937856	-0.646389	-0.452823	0.0961623	-0.425517	-0.917124	-0.273558	0.645414	-0.307222	-0.773067	0.718901	0.0708389	0.221989	0.711838	Q9UBB6|Neurochondrin OS=Homo sapiens GN=NCDN PE=1 SV=1
Q9UBB6-3	3.84234	4.00296	4.29376	4.41625	3.74015	4.07877	4.05849	3.51343	4.19624	3.97697	4.04138	3.89999	4.19624	4.29376	3.66268	2.50083	2.32193	4.13433	2.32193	2.80229	3.43238	3.60567	3.60959	3.05985	3.76782	3.88902	4.54541	3.52069	4.38158	3.77073	-1.3415	-1.68103	-0.159427	-2.09432	-0.937856	-0.646389	-0.452823	0.0961623	-0.425517	-0.917124	-0.273558	0.645414	-0.307222	-0.773067	0.718901	0.0708389	0.221989	0.711838	Q9UBB6-3|Isoform 3 of Neurochondrin OS=Homo sapiens GN=NCDN
H7BY16	3.18511	3.00326	3.32266	3.18903	3.42232	3.88317	3.43238	2.79627	2.97772	2.32193	2.78019	3.29882	3.29521	2.7855	3.00326	2.50083	2.32193	2.39778	3.04493	2.80229	3.2561	2.74696	2.32193	4.06293	3.10447	2.81746	2.87117	2.80229	3.00326	2.53117	-0.684271	-0.681331	-0.924887	-0.144099	-0.620031	-0.627074	-0.685416	-0.474343	-0.446549	1.74101	0.324282	-0.427645	-0.477746	0.0167904	0	0.0542709	0.189091	0.709487	H7BY16|Nucleolin (Fragment) OS=Homo sapiens GN=NCL PE=1 SV=2
Q16720-7	2.32193	4.23773	2.32193	4.36253	4.74383	4.75207	3.6713	4.80194	5.01344	2.32193	4.92317	2.32193	4.93173	5.21125	2.32193	3.18511	2.32193	3.32266	3.28919	2.32193	2.78019	2.74696	2.32193	2.32193	3.45972	3.70758	3.97988	3.22493	3.98208	3.52069	0.863177	-1.9158	1.00073	-1.07335	-2.4219	-1.97188	-0.924338	-2.48001	-1.49275	0	-1.46345	1.65795	-1.22415	-1.98632	1.66015	0.368586	0.577337	0.708484	Q16720-7|Isoform XG of Plasma membrane calcium-transporting ATPase 3 OS=Homo sapiens GN=ATP2B3
E5RG77	2.32193	2.32193	2.32193	3.03734	2.32193	2.32193	3.00326	2.32193	2.32193	2.32193	2.32193	2.32193	2.32193	2.32193	2.32193	3.52069	3.12674	3.32266	3.28919	2.80229	2.48566	2.32193	2.32193	3.42808	3.45972	3.00928	3.63692	3.52069	3.33518	3.63692	1.19877	0.804814	1.00073	0.251843	0.480363	0.163736	-0.681331	0	1.31499	1.10615	1.13779	1.31499	0.687352	1.19877	1.01325	0.0131028	0.0805997	0.708105	E5RG77|Proline synthase co-transcribed bacterial homolog protein (Fragment) OS=Homo sapiens GN=PROSC PE=1 SV=1
Q9UBB6-2	3.84234	4.00296	4.29376	4.36253	3.74015	4.07877	4.05849	3.51343	4.19624	3.97697	4.04138	3.89999	4.19624	4.29376	3.66268	2.50083	2.32193	4.13433	2.32193	2.80229	3.43238	3.60567	3.60959	3.05985	3.76782	3.88902	4.54541	3.52069	4.38158	3.77073	-1.3415	-1.68103	-0.159427	-2.04061	-0.937856	-0.646389	-0.452823	0.0961623	-0.425517	-0.917124	-0.273558	0.645414	-0.307222	-0.773067	0.718901	0.0710355	0.222181	0.705124	Q9UBB6-2|Isoform 2 of Neurochondrin OS=Homo sapiens GN=NCDN
G5E9L9	2.32193	2.32193	2.32193	2.32193	2.32193	2.32193	2.32193	3.00326	2.32193	2.61209	2.32193	2.32193	2.32193	2.32193	2.32193	2.32193	2.32193	2.32193	2.32193	2.32193	2.32193	2.32193	2.32193	2.32193	2.32193	2.32193	4.60513	2.32193	4.66634	2.32193	0	0	0	0	0	0	0	-0.681331	0	-0.290165	0	2.2832	0	0	2.34441	0.162871	0.360699	0.704802	G5E9L9|Doublecortin and CaM kinase-like 2, isoform CRA_c OS=Homo sapiens GN=DCLK2 PE=4 SV=1
B4E3P0	3.04493	3.66053	3.50951	3.71741	3.57737	3.45972	3.18511	3.29882	3.33518	3.72616	3.62395	3.42808	2.80229	3.75168	3.00326	2.78019	4.11533	2.80229	3.28919	2.80229	2.78019	2.74696	2.32193	2.6393	3.10447	4.18605	3.97988	3.73442	3.98208	3.63692	-0.264738	0.454796	-0.707216	-0.428224	-0.775075	-0.67953	-0.438144	-0.976888	0.30174	-1.08686	-0.519477	0.551801	1.38375	-0.0172572	0.97882	0.0814231	0.241005	0.70438	B4E3P0|ATP-citrate synthase OS=Homo sapiens GN=ACLY PE=1 SV=1
P14550	2.32193	3.18035	2.6393	3.18903	2.32193	2.32193	3.43238	2.32193	2.80229	2.32193	2.93989	3.08149	2.32193	2.32193	2.32193	2.32193	2.32193	2.32193	2.32193	2.32193	2.78019	3.00928	2.32193	2.32193	2.82348	3.00928	3.27913	3.73442	3.33518	2.78019	0	-0.858427	-0.317375	-0.8671	0	0.458263	-0.423097	0	-0.0221006	0	-0.116411	0.197633	0.687352	1.41249	1.01325	0.0267862	0.120227	0.704141	P14550|Alcohol dehydrogenase [NADP(+)] OS=Homo sapiens GN=AKR1A1 PE=1 SV=3
F5GX70	2.32193	2.32193	2.32193	2.32193	2.32193	2.32193	2.32193	2.32193	2.32193	2.32193	2.32193	2.32193	2.32193	2.32193	2.32193	2.32193	3.12674	4.36621	3.46667	4.26159	4.38322	2.32193	2.32193	4.54972	4.29376	4.26628	3.97988	4.38322	4.38158	2.32193	0	0.804814	2.04429	1.14474	1.93967	2.06129	0	0	0	2.22779	1.97183	1.65795	1.94435	2.06129	2.05965	0.134846	0.322549	0.703918	F5GX70|Ankyrin repeat and sterile alpha motif domain-containing protein 1B OS=Homo sapiens GN=ANKS1B PE=4 SV=1
Q16720-5	5.33827	4.23773	5.10749	4.36253	4.74383	4.75207	3.6713	4.80194	5.06931	4.87744	4.92317	2.32193	4.93173	5.2562	4.77879	3.18511	2.32193	3.32266	3.28919	2.32193	2.78019	2.74696	2.32193	2.32193	3.45972	3.70758	3.97988	3.22493	3.98208	3.52069	-2.15317	-1.9158	-1.78483	-1.07335	-2.4219	-1.97188	-0.924338	-2.48001	-1.54862	-2.55551	-1.46345	1.65795	-1.22415	-2.03128	-0.796708	0.238187	0.447846	0.703266	Q16720-5|Isoform XE of Plasma membrane calcium-transporting ATPase 3 OS=Homo sapiens GN=ATP2B3
J3QR48	2.82879	3.66053	3.58835	3.60567	3.42232	3.60959	3.78641	3.29882	3.22493	3.41195	3.5243	3.52069	3.66053	3.58835	3.18903	3.42017	3.7464	3.00326	2.32193	3.10662	3.2561	3.24257	3.12674	3.70758	3.98569	3.70758	3.5243	3.73442	3.98208	4.13949	0.591382	0.0858669	-0.585086	-1.28374	-0.315701	-0.353496	-0.543841	-0.172074	0.914562	0.295628	0.461386	0.00360866	0.0470501	0.146075	0.793052	0.0112408	0.0736149	0.702281	J3QR48|Importin subunit beta-1 (Fragment) OS=Homo sapiens GN=KPNB1 PE=1 SV=2
E5RHK8	3.63692	2.32193	2.32193	3.60567	4.3725	2.32193	4.14059	4.51677	3.22493	3.80207	3.05454	2.32193	2.32193	3.49109	3.52069	6.68003	5.94431	6.72411	6.15823	5.88061	6.05212	6.32808	5.64195	6.69981	6.42775	6.55232	6.40815	6.62103	6.70759	6.62664	3.04311	3.62239	4.40219	2.55256	1.50811	3.73019	2.1875	1.12519	3.40171	2.89774	3.37321	4.08622	4.23039	3.12994	3.18689	0.146359	0.340242	0.700897	E5RHK8|Dynamin-3 OS=Homo sapiens GN=DNM3 PE=1 SV=1
O94875	2.69083	2.32193	2.32193	2.32193	2.32193	3.11668	2.32193	2.53719	2.32193	2.61209	2.32193	2.32193	2.32193	2.32193	3.18903	3.18511	2.32193	3.17433	2.32193	2.47964	2.48566	2.32193	4.17245	3.42808	3.88532	3.79814	3.09155	3.73442	3.18273	3.39102	0.494273	0	0.852407	0	0.157716	-0.631017	0	1.63525	1.06909	0.815987	1.56339	0.769626	1.47622	1.41249	-0.00629789	0.0469734	0.170298	0.700779	O94875|Sorbin and SH3 domain-containing protein 2 OS=Homo sapiens GN=SORBS2 PE=1 SV=3
O94875-11	2.69083	2.32193	2.32193	2.32193	2.32193	3.11668	2.32193	2.53719	2.32193	2.61209	2.32193	2.32193	2.32193	2.32193	3.18903	3.18511	2.32193	3.17433	2.32193	2.47964	2.48566	2.32193	4.17245	3.42808	3.88532	3.79814	3.09155	3.73442	3.18273	3.39102	0.494273	0	0.852407	0	0.157716	-0.631017	0	1.63525	1.06909	0.815987	1.56339	0.769626	1.47622	1.41249	-0.00629789	0.0469734	0.170298	0.700779	O94875-11|Isoform 11 of Sorbin and SH3 domain-containing protein 2 OS=Homo sapiens GN=SORBS2
O94875-7	2.69083	2.32193	2.32193	2.32193	2.32193	3.11668	2.32193	2.53719	2.32193	2.61209	2.32193	2.32193	2.32193	2.32193	3.18903	3.18511	2.32193	3.17433	2.32193	2.47964	2.48566	2.32193	4.17245	3.42808	3.88532	3.79814	3.09155	3.73442	3.18273	3.39102	0.494273	0	0.852407	0	0.157716	-0.631017	0	1.63525	1.06909	0.815987	1.56339	0.769626	1.47622	1.41249	-0.00629789	0.0469734	0.170298	0.700779	O94875-7|Isoform 7 of Sorbin and SH3 domain-containing protein 2 OS=Homo sapiens GN=SORBS2
P62258	4.54903	4.87337	4.76536	4.86034	4.3725	4.37612	4.9171	4.58424	4.44602	4.50484	4.58529	4.60226	4.77063	4.34021	4.29376	5.82212	4.75481	5.70341	4.72443	4.66984	5.49994	5.41273	4.76115	5.32463	5.77495	6.1257	5.53773	6.34761	5.32356	5.55506	1.27309	-0.118566	0.938042	-0.135917	0.297347	1.12382	0.495631	0.176913	1.10903	0.819786	1.18966	0.93547	1.35507	2.00741	1.0298	0.0136748	0.0820239	0.700308	P62258|14-3-3 protein epsilon OS=Homo sapiens GN=YWHAE PE=1 SV=1
Q9Y3I0	2.69083	3.30704	3.04493	3.32266	2.98303	3.60959	3.18511	3.17433	2.80229	3.18511	2.93989	3.08149	2.80229	2.32193	3.18903	2.78019	3.7464	2.80229	3.46667	2.80229	2.78019	2.48566	2.32193	3.42808	3.62228	2.81746	3.27913	3.22493	3.18273	3.77073	0.0893591	0.439363	-0.242638	0.144008	-0.180741	-0.829402	-0.699441	-0.852407	0.968437	0.242974	0.682387	0.197633	0.0151696	0.902998	-0.00629789	0.0103442	0.0713851	0.69553	Q9Y3I0|tRNA-splicing ligase RtcB homolog OS=Homo sapiens GN=RTCB PE=1 SV=1
Q10567-2	4.19624	3.86335	4.50768	3.80464	4.12679	3.88317	3.6713	4.07402	4.14169	3.80207	4.19393	3.62395	4.24201	4.07402	3.77725	4.05971	3.5899	3.60959	3.77434	3.31735	3.04493	3.00928	3.30704	3.81917	4.19128	3.97305	4.39509	4.63766	3.63381	4.21015	-0.136534	-0.273448	-0.89809	-0.0303073	-0.809439	-0.838242	-0.662019	-0.76698	0.0684574	0.0171048	-0.00265508	0.771142	-0.26896	0.563649	-0.143438	0.00302459	0.0384639	0.695497	Q10567-2|Isoform B of AP-1 complex subunit beta-1 OS=Homo sapiens GN=AP1B1
B5MCS1	2.82879	5.14098	3.50951	4.94023	4.00418	3.88317	4.88161	3.29882	3.22493	3.30704	3.97988	2.32193	2.32193	3.17433	2.32193	2.78019	3.39102	2.32193	2.32193	3.98698	2.78019	2.32193	2.32193	2.32193	2.32193	2.32193	2.36744	2.32193	2.32193	2.53117	-0.0486005	-1.74996	-1.18758	-2.6183	-0.0172004	-1.10298	-2.55968	-0.976888	-0.693753	-0.985108	-1.65795	0.0455088	0	-0.852407	0	0.131278	0.316708	0.69069	B5MCS1|NAD-dependent protein deacetylase sirtuin-2 (Fragment) OS=Homo sapiens GN=SIRT2 PE=4 SV=1
Q05193-4	4.68014	3.86335	2.32193	4.07633	5.06931	4.55314	2.32193	2.32193	2.32193	4.72853	2.32193	4.06293	2.32193	4.50392	4.51164	8.15097	7.4038	8.10289	7.42219	7.34809	7.5909	7.6401	7.01031	8.24076	7.8997	8.20814	8.26223	8.24076	8.24076	8.03998	3.47083	3.54045	5.78096	3.34587	2.27878	3.03776	5.31817	4.68839	5.71805	3.51223	5.57778	4.19929	5.88622	3.73684	3.72912	0.258409	0.473481	0.690138	Q05193-4|Isoform 4 of Dynamin-1 OS=Homo sapiens GN=DNM1
P11177	4.58665	4.50392	4.82307	4.07633	4.49376	4.47575	4.05849	4.58424	4.29376	4.50484	4.36457	4.60226	4.36457	4.55142	4.51164	3.00326	3.12674	2.5425	3.04493	3.10662	2.32193	2.32193	2.32193	3.05985	3.76782	3.57737	3.27913	3.52069	3.33518	3.39102	-1.5834	-1.37718	-2.28057	-1.0314	-1.38714	-2.15383	-1.73656	-2.26231	-0.90274	-1.445	-0.596755	-1.32314	-0.787207	-1.03073	-1.17646	0.00481206	0.0478211	0.689116	P11177|Pyruvate dehydrogenase E1 component subunit beta, mitochondrial OS=Homo sapiens GN=PDHB PE=1 SV=3
P11177-2	4.58665	4.50392	4.82307	4.07633	4.49376	4.47575	4.05849	4.58424	4.29376	4.50484	4.36457	4.60226	4.36457	4.55142	4.51164	3.00326	3.12674	2.5425	3.04493	3.10662	2.32193	2.32193	2.32193	3.05985	3.76782	3.57737	3.27913	3.52069	3.33518	3.39102	-1.5834	-1.37718	-2.28057	-1.0314	-1.38714	-2.15383	-1.73656	-2.26231	-0.90274	-1.445	-0.596755	-1.32314	-0.787207	-1.03073	-1.17646	0.00481206	0.0478211	0.689116	P11177-2|Isoform 2 of Pyruvate dehydrogenase E1 component subunit beta, mitochondrial OS=Homo sapiens GN=PDHB
P11177-3	4.58665	4.50392	4.82307	4.07633	4.49376	4.47575	4.05849	4.58424	4.29376	4.50484	4.36457	4.60226	4.36457	4.55142	4.51164	3.00326	3.12674	2.5425	3.04493	3.10662	2.32193	2.32193	2.32193	3.05985	3.76782	3.57737	3.27913	3.52069	3.33518	3.39102	-1.5834	-1.37718	-2.28057	-1.0314	-1.38714	-2.15383	-1.73656	-2.26231	-0.90274	-1.445	-0.596755	-1.32314	-0.787207	-1.03073	-1.17646	0.00481206	0.0478211	0.689116	P11177-3|Isoform 3 of Pyruvate dehydrogenase E1 component subunit beta, mitochondrial OS=Homo sapiens GN=PDHB
H0YH80	2.32193	3.00326	2.32193	3.03734	3.8777	3.11668	3.18511	3.00326	2.32193	3.18511	2.32193	2.32193	2.32193	2.32193	2.32193	3.63692	3.8777	3.00326	3.90697	3.62686	3.6175	3.44074	3.12674	3.57737	4.3725	3.18511	3.8777	3.22493	3.7482	3.77073	1.31499	0.874445	0.681331	0.869623	-0.250845	0.500817	0.25563	0.123482	1.4488	0.392261	2.05057	1.55578	0.863177	0.902998	1.42627	0.025934	0.117042	0.68808	H0YH80|Heterogeneous nuclear ribonucleoprotein A1 (Fragment) OS=Homo sapiens GN=HNRNPA1 PE=1 SV=1
P14866	3.63692	3.18035	3.42447	3.46667	3.42232	3.60959	3.18511	3.17433	2.32193	3.04493	2.93989	3.62395	3.57737	3.49109	3.52069	2.78019	2.32193	2.32193	2.32193	2.47964	2.32193	2.32193	2.32193	2.85299	2.32193	2.81746	3.42447	2.991	2.78019	3.22493	-0.856729	-0.858427	-1.10254	-1.14474	-0.942678	-1.28766	-0.863177	-0.852407	0.902998	-0.191938	-0.617964	-0.199479	-0.759905	-0.500091	-0.740503	0.0195324	0.102866	0.687563	P14866|Heterogeneous nuclear ribonucleoprotein L OS=Homo sapiens GN=HNRNPL PE=1 SV=2
O43295	2.32193	2.32193	2.32193	2.32193	2.32193	2.32193	2.32193	2.32193	2.32193	2.32193	2.32193	2.32193	2.32193	2.32193	2.32193	3.63692	2.32193	3.17433	3.04493	2.32193	2.48566	3.00928	2.32193	3.57737	3.29882	3.45611	2.87117	4.21608	3.51343	3.39102	1.31499	0	0.852407	0.723001	0	0.163736	0.687352	0	1.06909	1.25544	0.976888	0.549243	1.13418	1.89415	1.1915	0.0112378	0.0736149	0.685242	O43295|SLIT-ROBO Rho GTPase-activating protein 3 OS=Homo sapiens GN=SRGAP3 PE=1 SV=3
H0YDD4	2.32193	2.32193	2.32193	2.32193	3.74015	3.74349	3.32266	4.44602	2.32193	2.32193	3.97988	3.98569	4.24201	2.32193	3.97305	2.32193	2.32193	2.39778	2.32193	2.47964	2.32193	2.32193	2.32193	2.6393	3.45972	3.18511	3.42447	2.80229	3.63381	3.77073	0	0	0.0758479	0	-1.2605	-1.42156	-1.00073	-2.1241	1.4488	0.317375	-0.520159	-0.561218	-1.0569	0.480363	-0.339238	0.142017	0.331818	0.683384	H0YDD4|Acetyltransferase component of pyruvate dehydrogenase complex (Fragment) OS=Homo sapiens GN=DLAT PE=1 SV=1
A2A3N8	2.32193	4.36621	2.32193	4.54105	2.32193	4.47575	4.61796	4.94822	4.61468	2.32193	2.32193	2.32193	5.12951	2.32193	5.00873	4.22579	4.33735	4.8553	4.27932	3.62686	3.97988	3.98208	3.98569	3.96151	4.65924	4.77063	4.65262	4.38322	4.73011	4.60425	1.90386	-0.0288643	2.53337	-0.261724	1.30493	-0.495875	-0.635879	-0.96253	-0.0104376	1.63959	2.33731	2.33069	-0.358883	2.06129	-0.278618	0.322302	0.539483	0.68333	A2A3N8|Adducin 1 (Alpha) OS=Homo sapiens GN=ADD1 PE=1 SV=1
Q8WXG6-3	2.32193	2.32193	2.32193	2.32193	2.32193	2.32193	2.32193	2.53719	2.32193	2.32193	2.32193	2.32193	3.29521	2.32193	2.32193	2.32193	3.99477	2.32193	3.28919	3.62686	4.38322	4.08318	4.17245	4.43289	4.08609	4.44602	3.8777	4.50039	4.51059	4.38322	0	1.67284	0	0.967259	1.30493	2.06129	1.76125	1.63525	2.06129	2.11096	1.76416	1.55578	1.15082	2.17846	2.18866	0.0554481	0.191412	0.683236	Q8WXG6-3|Isoform 3 of MAP kinase-activating death domain protein OS=Homo sapiens GN=MADD
O14617-2	3.18511	2.32193	3.16566	2.32193	2.32193	2.32193	2.32193	3.17433	2.32193	3.04493	2.32193	2.32193	2.32193	3.00326	3.00326	4.15076	3.39102	3.47984	3.46667	3.10662	3.2561	3.44074	3.71741	4.14442	4.08609	4.26628	3.63692	4.38322	4.60513	4.01235	0.965658	1.06909	0.31418	1.14474	0.784693	0.934169	1.11881	0.543076	1.69042	1.09949	1.76416	1.31499	1.94435	1.37996	1.60187	0.000629126	0.0171917	0.682875	O14617-2|Isoform 2 of AP-3 complex subunit delta-1 OS=Homo sapiens GN=AP3D1
Q8IXJ6	4.1295	6.71305	4.08318	6.68003	6.92578	6.06902	6.69981	5.1797	3.85259	4.23773	5.19881	3.81917	3.7464	3.67621	3.36428	2.78019	3.5899	2.32193	4.04818	5.15785	3.84812	3.44074	2.81746	2.32193	2.32193	2.32193	2.36744	2.32193	2.32193	2.53117	-1.34931	-3.12315	-1.76125	-2.63185	-1.76793	-2.22091	-3.25907	-2.36224	-1.32142	-1.9158	-2.87688	-1.45174	-1.42447	-1.35429	-1.04235	0.0602514	0.199323	0.682758	Q8IXJ6|NAD-dependent protein deacetylase sirtuin-2 OS=Homo sapiens GN=SIRT2 PE=1 SV=2
Q8IXJ6-2	4.1295	6.71305	4.08318	6.68003	6.92578	6.06902	6.69981	5.1797	3.85259	4.23773	5.19881	3.81917	3.7464	3.67621	3.36428	2.78019	3.5899	2.32193	4.04818	5.15785	3.84812	3.44074	2.81746	2.32193	2.32193	2.32193	2.36744	2.32193	2.32193	2.53117	-1.34931	-3.12315	-1.76125	-2.63185	-1.76793	-2.22091	-3.25907	-2.36224	-1.32142	-1.9158	-2.87688	-1.45174	-1.42447	-1.35429	-1.04235	0.0602514	0.199323	0.682758	Q8IXJ6-2|Isoform 2 of NAD-dependent protein deacetylase sirtuin-2 OS=Homo sapiens GN=SIRT2
Q8IXJ6-3	4.1295	6.71305	4.08318	6.68003	6.92578	6.06902	6.69981	5.1797	3.85259	4.23773	5.19881	3.81917	3.7464	3.67621	3.36428	2.78019	3.5899	2.32193	4.04818	5.15785	3.84812	3.44074	2.81746	2.32193	2.32193	2.32193	2.36744	2.32193	2.32193	2.53117	-1.34931	-3.12315	-1.76125	-2.63185	-1.76793	-2.22091	-3.25907	-2.36224	-1.32142	-1.9158	-2.87688	-1.45174	-1.42447	-1.35429	-1.04235	0.0602514	0.199323	0.682758	Q8IXJ6-3|Isoform 3 of NAD-dependent protein deacetylase sirtuin-2 OS=Homo sapiens GN=SIRT2
D6RJ96	3.18511	3.55005	3.66053	3.32266	3.57737	4.15534	3.43238	3.51343	3.42808	3.30704	3.19505	3.42808	3.16566	3.83443	3.36428	3.52069	4.68206	3.60959	4.04818	4.08086	4.29376	4.31513	2.32193	4.35471	4.3725	4.11069	4.46876	4.29376	4.66634	4.38322	0.335589	1.132	-0.0509391	0.725512	0.503497	0.138424	0.88275	-1.1915	0.955141	1.04767	1.17745	1.04068	0.945028	0.459329	1.30207	0.0344151	0.13973	0.680206	D6RJ96|Heat shock 70 kDa protein 4L (Fragment) OS=Homo sapiens GN=HSPA4L PE=1 SV=1
C9JB30	4.06627	3.55005	3.82836	3.90439	4.22235	3.45972	3.6713	3.90284	3.85259	4.06093	3.32266	3.42808	3.88317	3.83443	3.77725	4.05971	3.7464	3.47984	3.62395	3.31735	3.6175	3.44074	3.46667	4.06293	4.73812	3.88902	4.39509	4.21608	4.09113	3.89058	-0.00656396	0.196344	-0.348516	-0.280441	-0.904998	0.157777	-0.230563	-0.436165	0.0379854	0.00200407	1.41546	0.967012	0.00585223	0.381645	0.313884	0.0185945	0.0998505	0.677904	C9JB30|Microtubule-associated protein RP/EB family member 3 (Fragment) OS=Homo sapiens GN=MAPRE3 PE=1 SV=1
Q9UPY8	4.06627	3.55005	3.82836	3.90439	4.22235	3.45972	3.6713	3.90284	3.85259	4.06093	3.32266	3.42808	3.88317	3.83443	3.77725	4.05971	3.7464	3.47984	3.62395	3.31735	3.6175	3.44074	3.46667	4.06293	4.73812	3.88902	4.39509	4.21608	4.09113	3.89058	-0.00656396	0.196344	-0.348516	-0.280441	-0.904998	0.157777	-0.230563	-0.436165	0.0379854	0.00200407	1.41546	0.967012	0.00585223	0.381645	0.313884	0.0185945	0.0998505	0.677904	Q9UPY8|Microtubule-associated protein RP/EB family member 3 OS=Homo sapiens GN=MAPRE3 PE=1 SV=1
Q14344-2	2.82879	3.18035	2.6393	3.03734	3.21012	3.11668	3.18511	2.53719	2.32193	2.61209	2.32193	3.08149	2.80229	2.32193	3.00326	3.31735	3.39102	3.00326	3.46667	2.32193	3.2561	3.24257	3.12674	3.26322	3.10447	3.70758	4.07402	3.11668	3.51343	3.63692	0.488562	0.210666	0.363957	0.429326	-0.888187	0.139415	0.0574616	0.589549	1.31499	0.651129	0.782545	0.992522	0.90529	0.794753	0.510171	0.00457895	0.0470652	0.676356	Q14344-2|Isoform 2 of Guanine nucleotide-binding protein subunit alpha-13 OS=Homo sapiens GN=GNA13
O75334-3	2.32193	2.32193	2.32193	2.32193	2.32193	2.32193	2.32193	2.32193	2.32193	2.32193	2.32193	2.32193	2.32193	2.32193	2.32193	5.3308	2.32193	4.66792	2.32193	3.62686	3.43238	4.08318	5.32769	5.14947	4.54541	4.26628	4.54541	4.55057	4.51059	4.38322	3.00887	0	2.346	0	1.30493	1.11045	1.76125	3.00576	2.06129	2.82754	2.22348	2.22348	1.94435	2.22864	2.18866	0.159936	0.358435	0.675337	O75334-3|Isoform 3 of Liprin-alpha-2 OS=Homo sapiens GN=PPFIA2
O14976	2.32193	2.32193	2.32193	2.32193	2.32193	2.32193	2.32193	2.32193	2.32193	2.32193	2.32193	2.32193	2.80229	2.32193	2.32193	3.63692	2.32193	3.00326	2.32193	2.47964	2.32193	3.00928	3.60959	3.57737	3.62228	3.45611	3.63692	3.62395	3.51343	3.63692	1.31499	0	0.681331	0	0.157716	0	0.687352	1.28766	1.31499	1.25544	1.30035	1.31499	0.653821	1.30202	1.1915	0.0119662	0.0765322	0.674313	O14976|Cyclin-G-associated kinase OS=Homo sapiens GN=GAK PE=1 SV=2
E7ENY0	2.32193	4.36621	2.32193	4.54105	2.32193	4.47575	4.61796	4.94822	4.61468	5.07224	2.32193	2.32193	5.12951	2.32193	2.32193	4.22579	4.33735	4.8553	4.27932	3.62686	3.97988	3.98208	3.98569	3.96151	4.65924	4.77063	4.65262	4.38322	4.73011	4.60425	1.90386	-0.0288643	2.53337	-0.261724	1.30493	-0.495875	-0.635879	-0.96253	-0.0104376	-1.11072	2.33731	2.33069	-0.358883	2.06129	2.40818	0.379365	0.588231	0.674258	E7ENY0|Alpha-adducin OS=Homo sapiens GN=ADD1 PE=1 SV=1
E7EV99	2.32193	4.36621	2.32193	4.54105	2.32193	4.47575	4.61796	4.94822	4.61468	5.07224	2.32193	2.32193	5.12951	2.32193	2.32193	4.22579	4.33735	4.8553	4.27932	3.62686	3.97988	3.98208	3.98569	3.96151	4.65924	4.77063	4.65262	4.38322	4.73011	4.60425	1.90386	-0.0288643	2.53337	-0.261724	1.30493	-0.495875	-0.635879	-0.96253	-0.0104376	-1.11072	2.33731	2.33069	-0.358883	2.06129	2.40818	0.379365	0.588231	0.674258	E7EV99|Alpha-adducin OS=Homo sapiens GN=ADD1 PE=1 SV=1
E7EU96	3.63692	3.18035	3.32266	3.18903	3.42232	3.45972	3.00326	3.29882	3.33518	3.30704	3.05454	3.29882	3.29521	3.29882	3.18903	3.18511	2.32193	3.32266	2.32193	2.47964	3.43238	3.24257	3.30704	3.81917	3.45972	3.45611	3.63692	3.43238	3.51343	3.63692	-0.451814	-0.858427	0	-0.8671	-0.942678	-0.0273446	0.239307	0.00821983	0.30174	0.512136	0.405185	0.338104	0.160905	0.13356	0.324402	0.00475896	0.0478211	0.673341	E7EU96|Casein kinase II subunit alpha OS=Homo sapiens GN=CSNK2A1 PE=1 SV=1
P68400	3.63692	3.18035	3.32266	3.18903	3.42232	3.45972	3.00326	3.29882	3.33518	3.30704	3.05454	3.29882	3.29521	3.29882	3.18903	3.18511	2.32193	3.32266	2.32193	2.47964	3.43238	3.24257	3.30704	3.81917	3.45972	3.45611	3.63692	3.43238	3.51343	3.63692	-0.451814	-0.858427	0	-0.8671	-0.942678	-0.0273446	0.239307	0.00821983	0.30174	0.512136	0.405185	0.338104	0.160905	0.13356	0.324402	0.00475896	0.0478211	0.673341	P68400|Casein kinase II subunit alpha OS=Homo sapiens GN=CSNK2A1 PE=1 SV=1
O00429	4.25739	3.66053	4.41898	2.32193	2.32193	2.32193	4.05849	2.32193	4.24201	2.32193	4.09386	3.42808	2.32193	2.32193	4.05849	3.00326	2.32193	3.47984	2.32193	2.32193	3.43238	2.32193	3.30704	3.57737	2.32193	4.44602	2.32193	4.63766	5.09443	2.32193	-1.25413	-1.3386	-0.939143	0	0	1.11045	-1.73656	0.985108	-1.92008	1.25544	-1.77194	-1.10615	2.1241	2.31574	1.03593	0.415279	0.621683	0.672759	O00429|Dynamin-1-like protein OS=Homo sapiens GN=DNM1L PE=1 SV=2
E7ERY9	5.6349	4.23773	5.02411	4.54105	4.8577	4.93367	3.78641	5.01671	4.84035	5.07224	4.74899	4.60226	4.93173	5.57911	5.06508	3.52069	3.12674	3.85123	3.28919	3.47142	2.32193	3.24257	3.60959	3.81917	3.98569	3.97305	4.74899	3.73442	4.92548	4.21015	-2.11421	-1.11099	-1.17288	-1.25186	-1.38628	-2.61174	-0.543841	-1.40712	-0.630204	-1.25306	-0.763303	0.146729	-0.95868	-1.84469	-0.139601	0.0694366	0.219481	0.672319	E7ERY9|Calcium-transporting ATPase OS=Homo sapiens GN=ATP2B1 PE=1 SV=2
Q8WXG6	2.32193	2.32193	2.32193	2.32193	2.32193	2.32193	2.32193	2.53719	2.32193	2.32193	2.32193	2.32193	3.29521	2.32193	2.32193	2.32193	3.99477	2.32193	3.28919	3.62686	4.38322	4.08318	4.27796	4.43289	4.08609	4.44602	3.8777	4.50039	4.51059	4.38322	0	1.67284	0	0.967259	1.30493	2.06129	1.76125	1.74076	2.06129	2.11096	1.76416	1.55578	1.15082	2.17846	2.18866	0.0617443	0.202242	0.670047	Q8WXG6|MAP kinase-activating death domain protein OS=Homo sapiens GN=MADD PE=1 SV=2
Q8WXG6-7	2.32193	2.32193	2.32193	2.32193	2.32193	2.32193	2.32193	2.53719	2.32193	2.32193	2.32193	2.32193	3.29521	2.32193	2.32193	2.32193	3.99477	2.32193	3.28919	3.62686	4.38322	4.08318	4.27796	4.43289	4.08609	4.44602	3.8777	4.50039	4.51059	4.38322	0	1.67284	0	0.967259	1.30493	2.06129	1.76125	1.74076	2.06129	2.11096	1.76416	1.55578	1.15082	2.17846	2.18866	0.0617443	0.202242	0.670047	Q8WXG6-7|Isoform 7 of MAP kinase-activating death domain protein OS=Homo sapiens GN=MADD
P36507	2.32193	2.32193	3.16566	3.03734	2.32193	2.32193	3.18511	3.00326	2.32193	2.61209	2.32193	2.32193	2.32193	2.32193	2.32193	4.15076	3.8777	4.29376	4.27932	3.31735	4.46702	4.66984	3.46667	4.43289	4.29376	4.26628	4.70883	4.34465	4.38158	4.29376	1.82883	1.55578	1.1281	1.24198	0.995425	2.14509	1.48474	0.463411	1.97183	1.82079	1.97183	2.3869	1.94435	2.02272	2.05965	0.00784611	0.0629415	0.670022	P36507|Dual specificity mitogen-activated protein kinase kinase 2 OS=Homo sapiens GN=MAP2K2 PE=1 SV=1
A5YM72-3	2.32193	4.23773	2.32193	4.29376	3.57737	3.60959	4.44023	2.32193	2.32193	2.32193	2.78019	2.32193	2.32193	2.32193	2.32193	2.32193	3.39102	2.32193	3.04493	3.47142	2.78019	2.48566	2.32193	2.32193	3.10447	2.32193	2.32193	2.32193	2.32193	2.32193	0	-0.846708	0	-1.24883	-0.105945	-0.829402	-1.95456	0	0	0	0.324282	0	0	0	0	0.035261	0.141259	0.669507	A5YM72-3|Isoform 3 of Carnosine synthase 1 OS=Homo sapiens GN=CARNS1
A5YM72-4	2.32193	4.23773	2.32193	4.29376	3.57737	3.60959	4.44023	2.32193	2.32193	2.32193	2.78019	2.32193	2.32193	2.32193	2.32193	2.32193	3.39102	2.32193	3.04493	3.47142	2.78019	2.48566	2.32193	2.32193	3.10447	2.32193	2.32193	2.32193	2.32193	2.32193	0	-0.846708	0	-1.24883	-0.105945	-0.829402	-1.95456	0	0	0	0.324282	0	0	0	0	0.035261	0.141259	0.669507	A5YM72-4|Isoform 4 of Carnosine synthase 1 OS=Homo sapiens GN=CARNS1
A5YM72-5	2.32193	4.23773	2.32193	4.29376	3.57737	3.60959	4.44023	2.32193	2.32193	2.32193	2.78019	2.32193	2.32193	2.32193	2.32193	2.32193	3.39102	2.32193	3.04493	3.47142	2.78019	2.48566	2.32193	2.32193	3.10447	2.32193	2.32193	2.32193	2.32193	2.32193	0	-0.846708	0	-1.24883	-0.105945	-0.829402	-1.95456	0	0	0	0.324282	0	0	0	0	0.035261	0.141259	0.669507	A5YM72-5|Isoform 5 of Carnosine synthase 1 OS=Homo sapiens GN=CARNS1
E7ETM7	3.18511	2.32193	2.32193	2.81746	2.98303	2.32193	2.32193	3.29882	2.32193	2.81746	2.32193	2.32193	3.29521	3.00326	3.18903	3.52069	3.39102	3.00326	3.04493	3.47142	2.48566	3.24257	2.81746	3.57737	4.19128	3.97305	3.76782	3.89058	3.7482	3.77073	0.335589	1.06909	0.681331	0.227468	0.488389	0.163736	0.920639	-0.481355	1.4488	0.759905	1.86935	1.44589	0.67784	0.887319	0.559175	0.021391	0.107994	0.667	E7ETM7|Heterogeneous nuclear ribonucleoprotein R OS=Homo sapiens GN=HNRNPR PE=1 SV=1
Q15149-3	6.94665	7.19595	7.17374	7.55253	7.33924	7.28172	7.5909	7.18102	6.95713	7.24867	7.23226	8.35039	7.84893	6.98935	7.19595	6.83778	7.12246	7.29797	6.40115	6.91328	6.19686	6.42775	6.15823	6.62103	7.58451	7.73979	7.91842	7.28172	7.58451	7.43635	-0.108871	-0.0734961	0.124225	-1.15137	-0.425956	-1.08486	-1.16316	-1.02279	0.479219	-0.62764	0.352255	-0.43197	-0.109144	0.292369	0.388558	0.0224849	0.110207	0.662377	Q15149-3|Isoform 3 of Plectin OS=Homo sapiens GN=PLEC
J3KTF8	3.43238	4.00296	3.66053	3.90439	3.57737	3.29882	4.22469	3.42017	3.57737	3.41195	3.87186	3.42808	3.81917	3.75168	2.32193	2.32193	2.79152	2.32193	2.32193	2.32193	2.32193	2.32193	2.32193	2.32193	3.10447	2.81746	3.09155	2.991	3.00326	2.32193	-1.11045	-1.21144	-1.3386	-1.58246	-1.25544	-0.976888	-1.90276	-1.09825	-1.25544	-1.09003	-0.767388	-0.336525	-1.00171	-0.76068	0.681331	0.0389869	0.15138	0.66233	J3KTF8|Rho GDP-dissociation inhibitor 1 (Fragment) OS=Homo sapiens GN=ARHGDIA PE=1 SV=2
E9PFP8	2.32193	2.32193	2.32193	3.60567	2.32193	2.32193	2.32193	3.42017	3.22493	2.32193	2.32193	2.32193	2.32193	2.32193	3.36428	4.05971	3.99477	3.73262	2.32193	2.32193	2.32193	3.98208	4.36539	2.32193	4.29376	4.18605	4.07402	4.21608	4.38158	4.72148	1.73778	1.67284	1.41069	-1.28374	0	0	1.66015	0.94522	1.49655	0	1.97183	1.75209	1.86412	1.89415	1.01731	0.186094	0.386685	0.660139	E9PFP8|Poly(rC)-binding protein 3 OS=Homo sapiens GN=PCBP3 PE=4 SV=1
J3QT27	2.32193	2.32193	2.32193	3.60567	2.32193	2.32193	2.32193	3.42017	3.22493	2.32193	2.32193	2.32193	2.32193	2.32193	3.36428	4.05971	3.99477	3.73262	2.32193	2.32193	2.32193	3.98208	4.36539	2.32193	4.29376	4.18605	4.07402	4.21608	4.38158	4.72148	1.73778	1.67284	1.41069	-1.28374	0	0	1.66015	0.94522	1.49655	0	1.97183	1.75209	1.86412	1.89415	1.01731	0.186094	0.386685	0.660139	J3QT27|Poly(rC)-binding protein 3 (Fragment) OS=Homo sapiens GN=PCBP3 PE=4 SV=1
P57721	2.32193	2.32193	2.32193	3.60567	2.32193	2.32193	2.32193	3.42017	3.22493	2.32193	2.32193	2.32193	2.32193	2.32193	3.36428	4.05971	3.99477	3.73262	2.32193	2.32193	2.32193	3.98208	4.36539	2.32193	4.29376	4.18605	4.07402	4.21608	4.38158	4.72148	1.73778	1.67284	1.41069	-1.28374	0	0	1.66015	0.94522	1.49655	0	1.97183	1.75209	1.86412	1.89415	1.01731	0.186094	0.386685	0.660139	P57721|Poly(rC)-binding protein 3 OS=Homo sapiens GN=PCBP3 PE=2 SV=2
P57721-3	2.32193	2.32193	2.32193	3.60567	2.32193	2.32193	2.32193	3.42017	3.22493	2.32193	2.32193	2.32193	2.32193	2.32193	3.36428	4.05971	3.99477	3.73262	2.32193	2.32193	2.32193	3.98208	4.36539	2.32193	4.29376	4.18605	4.07402	4.21608	4.38158	4.72148	1.73778	1.67284	1.41069	-1.28374	0	0	1.66015	0.94522	1.49655	0	1.97183	1.75209	1.86412	1.89415	1.01731	0.186094	0.386685	0.660139	P57721-3|Isoform 3 of Poly(rC)-binding protein 3 OS=Homo sapiens GN=PCBP3
P57721-4	2.32193	2.32193	2.32193	3.60567	2.32193	2.32193	2.32193	3.42017	3.22493	2.32193	2.32193	2.32193	2.32193	2.32193	3.36428	4.05971	3.99477	3.73262	2.32193	2.32193	2.32193	3.98208	4.36539	2.32193	4.29376	4.18605	4.07402	4.21608	4.38158	4.72148	1.73778	1.67284	1.41069	-1.28374	0	0	1.66015	0.94522	1.49655	0	1.97183	1.75209	1.86412	1.89415	1.01731	0.186094	0.386685	0.660139	P57721-4|Isoform 4 of Poly(rC)-binding protein 3 OS=Homo sapiens GN=PCBP3
P57721-5	2.32193	2.32193	2.32193	3.60567	2.32193	2.32193	2.32193	3.42017	3.22493	2.32193	2.32193	2.32193	2.32193	2.32193	3.36428	4.05971	3.99477	3.73262	2.32193	2.32193	2.32193	3.98208	4.36539	2.32193	4.29376	4.18605	4.07402	4.21608	4.38158	4.72148	1.73778	1.67284	1.41069	-1.28374	0	0	1.66015	0.94522	1.49655	0	1.97183	1.75209	1.86412	1.89415	1.01731	0.186094	0.386685	0.660139	P57721-5|Isoform 5 of Poly(rC)-binding protein 3 OS=Homo sapiens GN=PCBP3
Q15149-4	6.90668	7.17374	7.24867	7.55253	7.29797	7.2036	7.62004	7.18102	6.95713	7.22515	7.23226	8.29647	7.98194	6.95713	7.14349	6.83778	7.09972	7.29797	6.36292	6.80685	6.1625	6.35267	6.15823	6.62103	7.56318	7.67698	7.86496	7.23226	7.58451	7.4038	-0.0688962	-0.0740188	0.0492991	-1.18961	-0.49112	-1.0411	-1.26738	-1.02279	0.446667	-0.604124	0.330922	-0.431514	-0.304963	0.275126	0.441025	0.0245809	0.114886	0.660079	Q15149-4|Isoform 4 of Plectin OS=Homo sapiens GN=PLEC
H0YCR7	2.69083	3.76782	2.82348	3.80464	3.21012	3.29882	3.91031	2.32193	3.10662	3.04493	2.93989	2.32193	3.01459	2.7855	2.32193	2.50083	3.12674	2.5425	2.32193	2.47964	2.48566	2.48566	3.12674	2.32193	2.60607	3.32266	2.36744	2.80229	3.33518	3.22493	-0.189998	-0.641077	-0.280978	-1.48272	-0.730471	-0.813152	-1.42464	0.804814	0.118304	-0.723001	-0.333819	0.0455088	0.308073	0.0167904	1.01325	0.0678609	0.215957	0.658365	H0YCR7|Ribonuclease inhibitor (Fragment) OS=Homo sapiens GN=RNH1 PE=1 SV=1
M0R2I7	2.32193	2.32193	2.32193	2.32193	3.42232	3.11668	3.00326	2.53719	2.32193	2.32193	2.32193	2.32193	2.32193	2.32193	2.32193	3.7464	3.8777	3.73262	4.27932	3.62686	4.29376	3.86335	3.30704	4.43289	4.60513	3.97305	4.26159	3.89058	3.7482	4.13949	1.42447	1.55578	1.41069	1.95739	0.204537	1.17708	0.860089	0.769843	1.81756	2.11096	2.2832	1.93967	1.65112	1.56865	1.42627	0.0134127	0.0814944	0.65822	M0R2I7|Heterogeneous nuclear ribonucleoprotein M (Fragment) OS=Homo sapiens GN=HNRNPM PE=1 SV=1
F8W878	2.32193	2.32193	2.32193	2.32193	2.32193	2.32193	2.32193	2.32193	2.32193	2.32193	2.32193	2.32193	2.32193	2.32193	2.32193	4.3725	2.79152	4.13433	4.15754	4.18093	2.32193	3.74015	2.32193	4.67056	2.32193	4.66792	4.26159	4.29376	4.09113	4.78433	2.05057	0.469593	1.81241	1.83561	1.859	0	1.41822	0	2.4624	2.34863	0	1.93967	2.346	1.97183	1.7692	0.167299	0.363756	0.653286	F8W878|Brain-specific angiogenesis inhibitor 1-associated protein 2 OS=Homo sapiens GN=BAIAP2 PE=1 SV=1
B4DKF8	2.32193	2.32193	2.32193	2.32193	2.98303	2.32193	2.32193	3.42017	2.97772	3.04493	3.32266	2.32193	2.80229	2.7855	2.32193	5.19881	2.32193	5.31591	4.37006	4.18093	4.21407	4.08318	4.66207	5.07224	5.14947	5.49772	5.06508	5.46642	5.00388	5.1518	2.87688	0	2.99398	2.04813	1.1979	1.89214	1.76125	1.2419	2.17408	2.02731	1.82681	2.74315	2.69543	2.68092	2.68195	0.111403	0.285335	0.652714	B4DKF8|PH and SEC7 domain-containing protein 3 OS=Homo sapiens GN=PSD3 PE=1 SV=1
Q8NEV1	3.63692	3.18035	3.24257	3.18903	3.42232	3.45972	3.00326	3.29882	3.33518	3.30704	3.05454	3.29882	3.29521	3.29882	3.18903	3.18511	2.32193	3.32266	2.32193	2.47964	3.2561	3.24257	3.30704	3.81917	3.45972	3.32266	3.5243	3.43238	3.51343	3.63692	-0.451814	-0.858427	0.0800964	-0.8671	-0.942678	-0.203624	0.239307	0.00821983	0.30174	0.512136	0.405185	0.225487	0.0274558	0.13356	0.324402	0.00548163	0.0501086	0.650212	Q8NEV1|Casein kinase II subunit alpha 3 OS=Homo sapiens GN=CSNK2A3 PE=1 SV=2
Q92614-5	2.32193	2.32193	2.82348	2.81746	2.32193	2.32193	2.32193	2.32193	2.32193	2.32193	2.93989	2.32193	2.32193	2.32193	2.32193	3.18511	4.11533	4.43831	3.62395	2.32193	2.32193	2.32193	2.32193	3.05985	4.19128	3.70758	3.76782	3.11668	3.8777	4.13949	0.863177	1.7934	1.61483	0.806489	0	0	0	0	1.81756	0.737918	1.25139	1.44589	1.38565	0.794753	1.55578	0.0577184	0.195634	0.649397	Q92614-5|Isoform 5 of Unconventional myosin-XVIIIa OS=Homo sapiens GN=MYO18A
Q15149-2	6.94665	7.19595	7.24867	7.58451	7.33924	7.28172	7.6401	7.2036	6.95713	7.24867	7.26497	8.41195	7.98194	6.98935	7.19595	6.83778	7.14349	7.33039	6.40115	6.91328	6.19686	6.42775	6.18607	6.62103	7.5973	7.73979	7.95362	7.28172	7.58451	7.43635	-0.108871	-0.0524676	0.0817207	-1.18336	-0.425956	-1.08486	-1.21235	-1.01753	0.479219	-0.62764	0.332331	-0.458331	-0.242156	0.292369	0.388558	0.0271307	0.120617	0.648937	Q15149-2|Isoform 2 of Plectin OS=Homo sapiens GN=PLEC
K7EP07	3.55005	3.42808	2.6393	3.90439	4.30141	2.32193	4.22469	3.00326	3.33518	3.30704	3.5243	3.29882	3.16566	3.29882	3.52069	3.63692	4.11533	3.60959	3.28919	2.32193	4.21407	3.86335	2.81746	4.14442	4.54541	3.97305	3.97988	3.89058	3.7482	4.13949	0.0868653	0.687248	0.97029	-0.615203	-1.97948	1.89214	-0.361339	-0.185799	0.804308	0.837385	1.0211	0.681064	0.807386	0.591762	0.227509	0.16366	0.361037	0.648233	K7EP07|Tubulin-folding cofactor B (Fragment) OS=Homo sapiens GN=TBCB PE=1 SV=2
P02649	3.43238	3.42808	3.66053	3.46667	4.00418	4.07877	3.18511	3.82191	3.91031	3.62686	3.5243	4.3725	3.57737	3.67621	4.64878	3.00326	2.32193	2.32193	2.32193	2.32193	2.32193	2.32193	2.32193	3.26322	3.10447	2.32193	4.26159	2.32193	5.67893	2.32193	-0.429117	-1.10615	-1.3386	-1.14474	-1.68225	-1.75684	-0.863177	-1.49998	-1.58838	-0.363637	-0.41983	-0.110901	-1.25544	-1.35429	1.03015	0.122747	0.305797	0.647276	P02649|Apolipoprotein E OS=Homo sapiens GN=APOE PE=1 SV=1
Q5T6W2	3.43238	3.66053	3.66053	3.80464	3.21012	3.60959	4.14059	3.51343	3.33518	3.62686	3.7143	3.29882	3.57737	3.58835	3.52069	3.42017	3.12674	3.32266	3.28919	2.32193	3.2561	3.44074	2.81746	3.26322	4.08609	3.88902	3.63692	3.79523	3.7482	3.22493	-0.0122026	-0.53379	-0.337868	-0.515457	-0.888187	-0.353496	-0.699853	-0.695969	-0.110254	-0.363637	0.371784	0.338104	0.311657	0.20689	0.227509	0.000561365	0.0165931	0.644896	Q5T6W2|Heterogeneous nuclear ribonucleoprotein K (Fragment) OS=Homo sapiens GN=HNRNPK PE=1 SV=1
C9JIS1	3.90439	4.00296	4.35961	3.9907	4.00418	4.15534	4.22469	4.15076	4.14169	4.29376	3.97988	3.89999	4.09113	3.97697	3.66268	4.50392	4.61139	4.49376	4.78433	4.50576	4.60975	4.7587	3.89058	5.07224	5.18489	5.16175	4.9432	5.04885	5.14557	4.94671	0.599533	0.608429	0.134154	0.793625	0.501586	0.454412	0.534014	-0.260185	0.805024	0.778476	1.20501	1.04321	1.07062	1.07188	1.48289	0.000850584	0.0207716	0.644605	C9JIS1|Guanine nucleotide-binding protein G(I)/G(S)/G(T) subunit beta-2 (Fragment) OS=Homo sapiens GN=GNB2 PE=1 SV=1
P63104	5.77283	5.84217	5.94003	6.09993	5.57911	5.45772	6.08264	5.83501	5.92882	5.51318	5.94431	5.36342	5.95752	5.66242	5.84217	5.88061	5.80206	6.00581	5.45861	5.41468	5.81384	5.8036	5.62357	5.80514	6.35772	6.51945	6.2732	6.42033	6.23413	6.40815	0.107774	-0.0401159	0.0657794	-0.641323	-0.164434	0.356127	-0.279037	-0.21144	0.479333	0.291964	0.413409	0.909782	0.561924	0.757904	0.391955	0.000369216	0.0148652	0.644587	P63104|14-3-3 protein zeta/delta OS=Homo sapiens GN=YWHAZ PE=1 SV=1
O94811	5.56521	5.71545	5.24195	6.21251	5.64195	5.22271	6.11596	5.4179	5.52915	5.37401	5.27052	4.91288	5.39139	4.92087	5.36019	5.36019	5.52115	5.40968	5.70992	5.4883	5.3308	5.45772	4.66207	5.23646	6.06194	5.77495	5.64195	5.56351	5.40243	5.65431	-0.205019	-0.194301	0.167723	-0.502588	-0.153653	0.108081	-0.658238	-0.755823	0.125161	-0.137553	0.791425	0.729076	0.383564	0.642641	0.0422428	0.00410372	0.0451822	0.642307	O94811|Tubulin polymerization-promoting protein OS=Homo sapiens GN=TPPP PE=1 SV=1
P40939	4.32471	5.01074	4.35961	4.59758	4.30141	4.23773	4.94119	4.51677	4.44602	4.35471	4.58529	4.51677	4.43045	4.29376	3.8777	2.32193	3.12674	2.39778	2.32193	3.10662	2.32193	2.74696	2.32193	2.32193	2.82348	3.18511	4.1782	2.991	3.00326	2.78019	-2.00278	-1.884	-1.96183	-2.27565	-1.19478	-1.9158	-2.19423	-2.19484	-1.66583	-2.03278	-1.76181	-0.338569	-1.24534	-1.30276	-0.874445	0.0297003	0.126471	0.635626	P40939|Trifunctional enzyme subunit alpha, mitochondrial OS=Homo sapiens GN=HADHA PE=1 SV=2
P33176	2.32193	3.55005	3.24257	4.20814	2.98303	3.11668	4.05849	3.00326	2.97772	3.04493	3.05454	3.08149	3.01459	2.7855	2.32193	2.50083	3.8777	3.17433	3.04493	3.10662	2.48566	2.32193	3.12674	2.85299	3.62228	2.81746	3.09155	2.991	3.33518	3.52069	0.178906	0.32765	-0.0682319	-1.16321	0.123589	-0.631017	-1.73656	0.123482	0.542972	-0.191938	0.567743	0.0100603	-0.197129	0.205496	1.01325	0.0676535	0.215716	0.634311	P33176|Kinesin-1 heavy chain OS=Homo sapiens GN=KIF5B PE=1 SV=1
Q9Y4J8-10	2.32193	2.32193	2.32193	2.32193	2.32193	2.32193	2.32193	2.32193	2.32193	2.32193	2.32193	2.32193	2.32193	2.32193	2.32193	3.7464	2.32193	3.00326	3.28919	2.32193	3.04493	3.24257	3.46667	3.42808	3.98569	3.79814	3.8777	3.73442	3.98208	3.01459	1.42447	0	0.681331	0.967259	0	0.723001	0.920639	1.14474	0.692662	1.10615	1.66376	1.55578	1.47622	1.41249	1.66015	0.0147248	0.0853765	0.634064	Q9Y4J8-10|Isoform 10 of Dystrobrevin alpha OS=Homo sapiens GN=DTNA
P48735	4.68014	4.36621	4.89708	4.41625	4.61966	4.55314	4.72932	4.94822	4.50914	4.81382	4.28548	4.44773	4.49376	4.55142	4.59524	5.77707	5.55187	5.65431	4.84923	4.37974	5.37401	5.2273	4.97433	5.27052	5.78756	5.99186	5.3726	6.38791	5.55187	5.76883	1.09693	1.18566	0.75723	0.432987	-0.239919	0.820872	0.497979	0.0261122	1.25969	0.456693	1.50207	0.924873	1.4981	1.83649	0.956633	0.0239975	0.113391	0.632705	P48735|Isocitrate dehydrogenase [NADP], mitochondrial OS=Homo sapiens GN=IDH2 PE=1 SV=2
Q15811-6	2.32193	2.32193	2.32193	2.32193	2.32193	2.32193	2.32193	2.53719	2.32193	2.32193	2.32193	2.32193	2.32193	2.32193	2.32193	3.52069	2.79152	2.32193	2.32193	2.32193	2.32193	2.32193	2.32193	2.32193	4.08609	3.97305	3.27913	2.32193	2.32193	3.63692	1.19877	0.469593	0	0	0	0	0	-0.215265	1.31499	0	1.76416	0.957199	1.65112	0	0	0.0983321	0.272259	0.630858	Q15811-6|Isoform 6 of Intersectin-1 OS=Homo sapiens GN=ITSN1
J3KRE2	3.43238	3.86335	3.42447	3.32266	3.57737	3.45972	3.6713	3.42017	3.50476	3.30704	3.7143	3.42808	3.66053	3.49109	3.18903	2.32193	3.12674	2.32193	2.32193	2.47964	2.32193	2.32193	2.32193	2.32193	3.45972	2.69083	3.27913	2.991	3.18273	3.22493	-1.11045	-0.736607	-1.10254	-1.00073	-1.09772	-1.13779	-1.34937	-1.09825	-0.279831	-0.985108	-0.25458	-0.148953	-0.9697	-0.500091	-0.00629789	0.00423537	0.0458622	0.62996	J3KRE2|Rho GDP-dissociation inhibitor 1 OS=Homo sapiens GN=ARHGDIA PE=1 SV=1
I3L0K7	3.04493	2.32193	2.82348	2.32193	2.98303	3.11668	2.32193	2.53719	3.10662	2.81746	2.32193	2.32193	2.80229	2.7855	2.32193	2.78019	3.39102	3.17433	2.32193	2.32193	2.78019	3.00928	2.32193	2.32193	3.10447	3.18511	3.63692	3.79523	3.7482	3.63692	-0.264738	1.06909	0.350854	0	-0.661104	-0.336491	0.687352	-0.215265	0.530298	-0.495533	0.782545	1.31499	0.382814	1.00973	1.42627	0.0737074	0.227288	0.628591	I3L0K7|Heat shock protein 75 kDa, mitochondrial OS=Homo sapiens GN=TRAP1 PE=1 SV=1
O00429-5	4.19624	3.66053	4.41898	2.32193	2.32193	2.32193	2.32193	2.32193	2.32193	2.32193	2.32193	3.42808	2.32193	2.32193	2.32193	2.32193	2.32193	3.47984	2.32193	2.32193	3.43238	2.32193	2.32193	2.32193	2.32193	2.32193	5.14947	2.32193	2.32193	2.32193	-1.87432	-1.3386	-0.939143	0	0	1.11045	0	0	0	0	0	1.72139	0	0	0	0.156552	0.354483	0.626115	O00429-5|Isoform 5 of Dynamin-1-like protein OS=Homo sapiens GN=DNM1L
F5H282	2.32193	3.66053	3.32266	3.32266	4.30141	3.60959	2.32193	2.32193	3.22493	2.32193	3.7143	2.32193	2.32193	3.4072	3.00326	2.32193	2.32193	2.32193	2.32193	2.32193	2.32193	2.32193	2.81746	2.85299	2.32193	2.32193	3.09155	3.43238	3.00326	2.32193	0	-1.3386	-1.00073	-1.00073	-1.97948	-1.28766	0	0.495533	-0.902998	0.531063	-1.39237	0.769626	0	0.0251726	0	0.155003	0.352924	0.625459	F5H282|T-complex protein 1 subunit alpha OS=Homo sapiens GN=TCP1 PE=1 SV=1
P78356-2	2.69083	3.30704	2.82348	3.03734	3.57737	3.29882	3.57446	3.42017	2.80229	3.30704	2.93989	3.08149	2.80229	3.00326	3.00326	4.15076	3.99477	4.06093	4.72443	3.76319	3.97988	4.20814	3.71741	4.75207	4.65924	4.26628	4.35198	4.55057	4.19624	4.54972	1.45993	0.687733	1.23745	1.68708	0.185823	0.681064	0.633681	0.297237	1.74743	1.44504	1.71935	1.27048	1.46399	1.54731	1.19299	0.0143386	0.0843101	0.625047	P78356-2|Isoform 2 of Phosphatidylinositol 5-phosphate 4-kinase type-2 beta OS=Homo sapiens GN=PIP4K2B
K7EK42	3.43238	3.30704	2.32193	3.71741	4.22235	3.60959	4.05849	3.00326	3.22493	3.18511	3.43238	3.29882	3.01459	3.17433	3.36428	3.52069	3.99477	3.47984	3.04493	3.31735	4.11533	3.74015	2.81746	4.06293	4.3725	3.79814	3.76782	3.73442	3.63381	4.01235	0.0883177	0.687733	1.15791	-0.672482	-0.904998	0.505735	-0.318345	-0.185799	0.78742	0.877829	0.940119	0.469003	0.783555	0.560086	0.269534	0.0433943	0.162902	0.62489	K7EK42|Tubulin-folding cofactor B OS=Homo sapiens GN=TBCB PE=1 SV=1
O14976-2	2.32193	2.32193	2.32193	2.32193	2.32193	2.32193	2.32193	2.32193	2.32193	2.32193	2.32193	2.32193	2.80229	2.32193	2.32193	3.63692	2.32193	3.00326	2.32193	2.32193	2.32193	3.00928	3.60959	3.57737	3.62228	3.18511	3.5243	3.52069	3.51343	3.63692	1.31499	0	0.681331	0	0	0	0.687352	1.28766	1.31499	1.25544	1.30035	1.20237	0.382814	1.19877	1.1915	0.0240076	0.113391	0.624474	O14976-2|Isoform 2 of Cyclin-G-associated kinase OS=Homo sapiens GN=GAK
B8ZZ38	2.32193	2.32193	2.82348	2.32193	2.32193	2.32193	2.32193	3.00326	2.32193	2.32193	2.32193	2.32193	2.32193	2.32193	2.32193	4.3725	4.21608	4.13433	3.46667	3.47142	4.38322	4.53115	4.27796	4.75207	4.19128	4.60744	4.65262	4.77063	4.38158	4.72148	2.05057	1.89415	1.31085	1.14474	1.14949	2.06129	2.20922	1.2747	2.39955	2.43015	1.86935	2.33069	2.28551	2.4487	2.05965	0.00607216	0.054138	0.623638	B8ZZ38|Leucine-rich PPR motif-containing protein, mitochondrial OS=Homo sapiens GN=LRPPRC PE=1 SV=1
B4DGU4	3.18511	3.66053	3.66053	3.9907	3.8777	3.74349	4.14059	4.22689	3.42808	3.51343	3.32266	4.29952	3.16566	3.67621	3.52069	5.57808	5.19881	5.45772	5.03712	4.33289	5.42692	5.2273	5.32769	5.52115	5.72599	5.69472	5.78529	5.62086	5.14557	5.50613	2.39298	1.53828	1.79719	1.04642	0.455184	1.68343	1.08671	1.1008	2.07805	2.00772	2.40332	1.48577	2.52906	1.94464	1.62488	0.0300067	0.126708	0.622869	B4DGU4|Catenin beta-1 OS=Homo sapiens GN=CTNNB1 PE=1 SV=1
P35222	3.18511	3.66053	3.66053	3.9907	3.8777	3.74349	4.14059	4.22689	3.42808	3.51343	3.32266	4.29952	3.16566	3.67621	3.52069	5.57808	5.19881	5.45772	5.03712	4.33289	5.42692	5.2273	5.32769	5.52115	5.72599	5.69472	5.78529	5.62086	5.14557	5.50613	2.39298	1.53828	1.79719	1.04642	0.455184	1.68343	1.08671	1.1008	2.07805	2.00772	2.40332	1.48577	2.52906	1.94464	1.62488	0.0300067	0.126708	0.622869	P35222|Catenin beta-1 OS=Homo sapiens GN=CTNNB1 PE=1 SV=1
J3QQP6	2.32193	3.18035	2.32193	2.81746	3.42232	2.32193	3.32266	3.17433	2.32193	3.18511	2.78019	2.32193	2.80229	2.7855	2.32193	3.7464	3.8777	3.85123	4.58665	3.47142	3.84812	3.98208	3.46667	4.54972	4.46146	4.04933	4.26159	4.14059	3.98208	4.38322	1.42447	0.697349	1.5293	1.76919	0.0490986	1.52619	0.659417	0.292336	2.06129	1.36462	1.68126	1.93967	1.24704	1.35509	1.66015	0.0355368	0.14219	0.62217	J3QQP6|Phosphatidylinositol 5-phosphate 4-kinase type-2 beta (Fragment) OS=Homo sapiens GN=PIP4K2B PE=1 SV=1
Q9NYI0-2	2.32193	2.32193	2.32193	2.32193	2.98303	2.32193	2.32193	3.42017	2.97772	3.04493	3.32266	2.32193	2.80229	2.7855	2.32193	5.10749	2.32193	5.13864	4.27932	3.98698	4.11533	3.98208	4.49649	4.98801	5.01413	5.28078	4.9432	5.25281	4.86183	5.043	2.78556	0	2.81672	1.95739	1.00394	1.7934	1.66015	1.07631	2.06528	1.94309	1.69147	2.62127	2.47848	2.46731	2.5399	0.117522	0.295697	0.621429	Q9NYI0-2|Isoform 2 of PH and SEC7 domain-containing protein 3 OS=Homo sapiens GN=PSD3
Q9H115-2	4.39413	4.36621	4.8685	4.29376	4.74383	3.88317	4.05849	4.51677	4.72443	4.29376	4.14442	4.3725	4.72066	4.65062	4.21407	4.22579	3.8777	3.85123	3.28919	3.88532	3.74349	3.24257	4.07402	4.14442	4.46146	4.54833	4.80194	4.55057	4.09113	4.54972	-0.168345	-0.488509	-1.01728	-1.00457	-0.858508	-0.139682	-0.815926	-0.442751	-0.174706	-0.14934	0.317035	0.429445	-0.172327	-0.100046	-0.122941	0.00187801	0.0296325	0.620821	Q9H115-2|Isoform 2 of Beta-soluble NSF attachment protein OS=Homo sapiens GN=NAPB
O75146	2.32193	3.42808	2.6393	3.18903	3.42232	3.29882	3.32266	3.00326	2.32193	2.81746	2.32193	3.29882	2.80229	2.7855	2.32193	3.52069	4.21608	3.47984	3.62395	3.62686	3.43238	3.74015	3.12674	4.35471	3.62228	4.04933	3.5243	2.991	4.19624	3.89058	1.19877	0.787997	0.840539	0.434922	0.204537	0.13356	0.417485	0.123482	1.56865	1.53725	1.30035	0.225487	1.24704	0.205496	1.87432	0.0567842	0.193467	0.61928	O75146|Huntingtin-interacting protein 1-related protein OS=Homo sapiens GN=HIP1R PE=1 SV=2
F5H6Y1	3.30704	3.00326	3.16566	3.03734	3.42232	3.29882	2.80229	3.51343	3.64167	3.41195	3.5243	3.29882	3.01459	3.29882	3.36428	3.63692	2.32193	3.97988	3.04493	2.80229	3.04493	3.24257	3.12674	3.57737	4.08609	4.04933	3.76782	4.07182	3.8777	4.13949	0.329884	-0.681331	0.814218	0.00758479	-0.620031	-0.253887	0.440275	-0.386688	0.497818	0.165412	0.561782	0.469003	1.03474	0.773	0.513429	0.0158699	0.0903977	0.617345	F5H6Y1|Phenylalanine--tRNA ligase beta subunit OS=Homo sapiens GN=FARSB PE=1 SV=1
Q5T7C6	3.63692	4.15974	3.32266	4.63024	4.22235	4.6837	4.9171	3.6175	3.64167	2.81746	4.04138	4.06293	3.7464	3.67621	3.52069	2.32193	2.32193	2.5425	2.32193	2.47964	2.32193	2.32193	2.32193	3.42808	2.32193	2.32193	2.32193	2.32193	2.32193	2.32193	-1.31499	-1.83781	-0.78016	-2.30832	-1.74271	-2.36177	-2.59517	-1.29557	-1.31974	0.610618	-1.71945	-1.74101	-1.42447	-1.35429	-1.19877	0.130135	0.315341	0.61569	Q5T7C6|High mobility group protein B1 (Fragment) OS=Homo sapiens GN=HMGB1 PE=1 SV=1
O75334-5	2.32193	2.32193	2.32193	2.32193	2.32193	2.32193	2.32193	2.32193	2.32193	2.32193	2.32193	2.32193	2.32193	2.32193	2.32193	5.27322	2.32193	4.66792	2.32193	3.62686	3.43238	3.98208	5.16685	5.14947	4.3725	4.18605	4.39509	4.34465	4.51059	4.29376	2.95129	0	2.346	0	1.30493	1.11045	1.66015	2.84492	1.97183	2.82754	2.05057	2.07316	1.86412	2.02272	2.18866	0.185397	0.386685	0.615441	O75334-5|Isoform 5 of Liprin-alpha-2 OS=Homo sapiens GN=PPFIA2
Q16658	4.62528	5.01074	4.60975	5.52915	5.24585	5.22271	5.24195	4.89959	5.01344	4.77244	5.27052	4.60226	4.49376	5.14783	4.4356	3.42017	3.7464	3.60959	4.15754	4.60975	3.84812	3.98208	3.12674	3.70758	4.3725	3.79814	4.54541	4.44602	4.51059	4.01235	-1.20511	-1.26434	-1.00016	-1.37161	-0.636105	-1.3746	-1.25987	-1.77285	-1.00109	-1.06485	-0.898021	-0.0568569	-0.695618	-0.701811	0.0749935	0.0128165	0.0802497	0.615114	Q16658|Fascin OS=Homo sapiens GN=FSCN1 PE=1 SV=3
O60282-2	2.82879	3.55005	3.32266	3.9907	3.42232	2.32193	3.78641	3.17433	3.10662	3.04493	2.93989	3.29882	3.01459	3.00326	2.32193	3.42017	3.99477	3.60959	3.46667	2.80229	3.6175	3.60567	3.12674	2.6393	4.08609	4.04933	3.27913	3.73442	4.19624	4.13949	0.591382	0.444715	0.286929	-0.524032	-0.620031	1.29557	-0.180738	-0.047593	1.03287	-0.405626	1.14619	-0.0196891	1.03474	0.731161	1.87432	0.119022	0.298169	0.614791	O60282-2|Isoform 2 of Kinesin heavy chain isoform 5C OS=Homo sapiens GN=KIF5C
H3BRU6	2.32193	3.42808	2.32193	3.80464	2.32193	2.32193	2.32193	2.32193	3.22493	2.32193	2.32193	2.32193	2.32193	2.32193	3.36428	4.15076	3.99477	3.97988	4.15754	3.62686	4.46702	4.20814	2.32193	4.80329	4.3725	4.44602	3.97988	4.50039	4.19624	4.72148	1.82883	0.566689	1.65795	0.352892	1.30493	2.14509	1.88621	0	1.49655	2.48136	2.05057	1.65795	2.1241	2.17846	0.83197	0.10651	0.280066	0.61374	H3BRU6|Poly(rC)-binding protein 2 (Fragment) OS=Homo sapiens GN=PCBP2 PE=1 SV=1
P30085-2	2.32193	3.42808	3.16566	3.32266	3.57737	3.45972	3.6713	3.00326	2.32193	2.81746	2.78019	2.32193	3.01459	2.32193	2.32193	3.92386	4.54972	3.73262	4.04818	3.98698	4.46702	4.31513	3.30704	4.35471	4.29376	3.32266	3.76782	3.73442	4.09113	4.21015	1.60194	1.12164	0.566954	0.725512	0.409611	1.0073	0.643828	0.303776	1.88822	1.53725	1.51357	1.44589	0.308073	1.41249	1.7692	0.0290626	0.125301	0.613101	P30085-2|Isoform 2 of UMP-CMP kinase OS=Homo sapiens GN=CMPK1
Q9UQB8	2.32193	2.32193	2.32193	2.32193	2.32193	2.32193	2.32193	2.32193	2.32193	2.32193	2.32193	2.32193	2.80229	2.32193	2.32193	4.44687	2.79152	4.20814	4.15754	4.18093	3.84812	3.86335	3.98569	4.75207	4.84127	4.77063	4.35198	4.50039	4.19624	4.86771	2.12495	0.469593	1.88621	1.83561	1.859	1.52619	1.54142	1.66376	2.54578	2.43015	2.51934	2.03005	1.96833	2.17846	1.87432	0.0131672	0.0805997	0.607577	Q9UQB8|Brain-specific angiogenesis inhibitor 1-associated protein 2 OS=Homo sapiens GN=BAIAP2 PE=1 SV=1
Q9UQB8-2	2.32193	2.32193	2.32193	2.32193	2.32193	2.32193	2.32193	2.32193	2.32193	2.32193	2.32193	2.32193	2.80229	2.32193	2.32193	4.44687	2.79152	4.20814	4.15754	4.18093	3.84812	3.86335	3.98569	4.75207	4.84127	4.77063	4.35198	4.50039	4.19624	4.86771	2.12495	0.469593	1.88621	1.83561	1.859	1.52619	1.54142	1.66376	2.54578	2.43015	2.51934	2.03005	1.96833	2.17846	1.87432	0.0131672	0.0805997	0.607577	Q9UQB8-2|Isoform 2 of Brain-specific angiogenesis inhibitor 1-associated protein 2 OS=Homo sapiens GN=BAIAP2
Q9UQB8-3	2.32193	2.32193	2.32193	2.32193	2.32193	2.32193	2.32193	2.32193	2.32193	2.32193	2.32193	2.32193	2.80229	2.32193	2.32193	4.44687	2.79152	4.20814	4.15754	4.18093	3.84812	3.86335	3.98569	4.75207	4.84127	4.77063	4.35198	4.50039	4.19624	4.86771	2.12495	0.469593	1.88621	1.83561	1.859	1.52619	1.54142	1.66376	2.54578	2.43015	2.51934	2.03005	1.96833	2.17846	1.87432	0.0131672	0.0805997	0.607577	Q9UQB8-3|Isoform 3 of Brain-specific angiogenesis inhibitor 1-associated protein 2 OS=Homo sapiens GN=BAIAP2
Q9UQB8-4	2.32193	2.32193	2.32193	2.32193	2.32193	2.32193	2.32193	2.32193	2.32193	2.32193	2.32193	2.32193	2.80229	2.32193	2.32193	4.44687	2.79152	4.20814	4.15754	4.18093	3.84812	3.86335	3.98569	4.75207	4.84127	4.77063	4.35198	4.50039	4.19624	4.86771	2.12495	0.469593	1.88621	1.83561	1.859	1.52619	1.54142	1.66376	2.54578	2.43015	2.51934	2.03005	1.96833	2.17846	1.87432	0.0131672	0.0805997	0.607577	Q9UQB8-4|Isoform 4 of Brain-specific angiogenesis inhibitor 1-associated protein 2 OS=Homo sapiens GN=BAIAP2
Q9UQB8-5	2.32193	2.32193	2.32193	2.32193	2.32193	2.32193	2.32193	2.32193	2.32193	2.32193	2.32193	2.32193	2.80229	2.32193	2.32193	4.44687	2.79152	4.20814	4.15754	4.18093	3.84812	3.86335	3.98569	4.75207	4.84127	4.77063	4.35198	4.50039	4.19624	4.86771	2.12495	0.469593	1.88621	1.83561	1.859	1.52619	1.54142	1.66376	2.54578	2.43015	2.51934	2.03005	1.96833	2.17846	1.87432	0.0131672	0.0805997	0.607577	Q9UQB8-5|Isoform 5 of Brain-specific angiogenesis inhibitor 1-associated protein 2 OS=Homo sapiens GN=BAIAP2
B4DJ81	2.32193	2.32193	2.32193	3.71741	3.74015	4.23773	3.91031	5.01671	2.32193	2.32193	2.32193	2.32193	2.32193	2.32193	2.32193	2.32193	4.41536	2.32193	2.32193	2.32193	2.32193	4.39509	2.32193	2.32193	2.32193	2.32193	2.32193	2.32193	2.32193	2.32193	0	2.09344	0	-1.39548	-1.41822	-1.9158	0.484783	-2.69478	0	0	0	0	0	0	0	0.302257	0.521374	0.605758	B4DJ81|NADH-ubiquinone oxidoreductase 75 kDa subunit, mitochondrial OS=Homo sapiens GN=NDUFS1 PE=1 SV=1
G5EA52	4.88657	5.083	5.02411	5.04615	4.67565	5.06092	5.10749	5.07771	5.01344	4.72853	4.70476	5.01344	4.8754	4.92087	5.14557	2.50083	3.12674	2.32193	2.32193	2.32193	2.32193	2.32193	2.32193	2.32193	3.45972	2.69083	3.5243	2.48566	2.78019	3.52069	-2.38573	-1.95626	-2.70218	-2.72422	-2.35372	-2.73899	-2.78556	-2.75578	-1.49275	-2.4066	-1.24504	-1.48914	-2.18457	-2.4352	-2.36538	0.0221971	0.109682	0.604779	G5EA52|Protein disulfide-isomerase OS=Homo sapiens GN=PDIA3 PE=1 SV=1
J3KNT0	4.58665	4.92548	4.50768	5.3876	5.24585	5.11565	5.17065	4.84189	4.88261	4.72853	5.15111	4.51677	4.36457	4.9432	4.4356	3.42017	3.5899	3.47984	4.15754	4.50576	3.84812	3.98208	3.12674	3.57737	4.29376	3.79814	4.46876	4.38322	4.38158	3.89058	-1.16648	-1.33557	-1.02784	-1.23006	-0.740089	-1.26753	-1.18857	-1.71514	-0.992031	-1.15116	-0.857348	-0.0480085	-0.566429	-0.559977	-0.0540174	0.0100601	0.0702282	0.604774	J3KNT0|Fascin OS=Homo sapiens GN=FSCN1 PE=1 SV=1
P57721-2	3.90439	3.30704	3.42447	3.60567	3.57737	3.60959	3.43238	3.42017	3.22493	3.18511	3.32266	3.52069	3.49109	3.49109	3.36428	4.05971	3.99477	3.73262	4.04818	3.47142	3.84812	3.98208	4.36539	4.75207	4.29376	4.18605	4.07402	4.21608	4.38158	4.72148	0.15532	0.687733	0.308145	0.442506	-0.105945	0.238523	0.549703	0.94522	1.49655	1.56697	0.971098	0.553321	0.694957	0.724988	1.01731	0.00815934	0.0643834	0.600948	P57721-2|Isoform 2 of Poly(rC)-binding protein 3 OS=Homo sapiens GN=PCBP3
Q9NRX4	2.32193	2.32193	2.82348	2.81746	2.32193	2.32193	2.80229	2.32193	2.32193	2.32193	2.32193	2.32193	2.32193	2.32193	2.32193	3.18511	3.8777	2.80229	3.28919	2.32193	2.48566	3.24257	2.32193	2.85299	3.29882	3.79814	3.5243	3.43238	3.18273	3.39102	0.863177	1.55578	-0.0211897	0.471726	0	0.163736	0.440275	0	1.06909	0.531063	0.976888	1.20237	1.47622	1.11045	0.860802	0.0214583	0.107994	0.598224	Q9NRX4|14 kDa phosphohistidine phosphatase OS=Homo sapiens GN=PHPT1 PE=1 SV=1
B4DTG2	4.06627	3.55005	3.75168	4.07633	4.30141	4.15534	3.6713	4.29376	3.97988	4.19128	3.7143	4.22689	3.66053	4.01235	4.13949	2.78019	3.12674	2.39778	2.32193	2.32193	2.32193	2.74696	2.32193	3.05985	3.10447	2.81746	3.5243	2.991	3.7482	2.78019	-1.28608	-0.423312	-1.3539	-1.7544	-1.97948	-1.83341	-0.924338	-1.97183	-1.19969	-1.13143	-0.609828	-0.702585	-0.843071	-1.02135	-0.391285	0.0227176	0.1105	0.598096	B4DTG2|Elongation factor 1-gamma OS=Homo sapiens GN=EEF1G PE=1 SV=1
F5H284	3.55005	3.42808	3.04493	3.46667	3.57737	3.45972	3.32266	3.17433	2.97772	3.41195	3.5243	3.52069	3.29521	3.00326	3.52069	2.32193	2.32193	2.32193	2.32193	3.10662	2.78019	2.74696	2.81746	2.85299	3.62228	2.32193	2.87117	3.11668	3.63381	3.52069	-1.22813	-1.10615	-0.723001	-1.14474	-0.470745	-0.67953	-0.575702	-0.356874	0.542972	-0.558963	0.0979764	-0.649523	-0.973279	0.113422	0.113115	0.0304841	0.127948	0.597855	F5H284|Peptidyl-prolyl cis-trans isomerase A-like 4D OS=Homo sapiens GN=PPIAL4D PE=3 SV=1
Q8NF91	2.32193	2.32193	2.32193	2.32193	2.32193	2.32193	2.32193	2.32193	2.97772	2.32193	2.32193	2.32193	2.32193	2.32193	2.32193	3.31735	2.32193	3.85123	2.32193	2.32193	2.32193	3.00928	2.32193	3.57737	2.82348	3.70758	2.65447	4.34465	3.7482	3.01459	0.995425	0	1.5293	0	0	0	0.687352	0	0.0368679	1.25544	0.501553	0.332544	1.38565	2.02272	1.42627	0.110073	0.283033	0.592927	Q8NF91|Nesprin-1 OS=Homo sapiens GN=SYNE1 PE=1 SV=4
Q5JUT3	2.69083	3.18035	2.6393	3.60567	3.74015	3.60959	4.05849	3.17433	2.97772	2.81746	2.93989	3.42808	2.32193	2.7855	3.00326	3.31735	3.39102	2.80229	3.62395	3.10662	2.48566	2.48566	2.32193	3.26322	3.29882	3.00928	2.87117	2.80229	3.18273	3.22493	0.626521	0.210666	0.162989	0.0182801	-0.633526	-1.12393	-1.57283	-0.852407	0.247204	0.445761	0.358924	-0.556909	0.687352	0.0167904	0.17947	0.0814613	0.241005	0.592471	Q5JUT3|Phosphatidylinositol 5-phosphate 4-kinase type-2 alpha (Fragment) OS=Homo sapiens GN=PIP4K2A PE=1 SV=1
J3KN47	3.75168	5.77495	4.89708	5.2273	5.02548	4.97557	6.24604	4.58424	4.14169	3.51343	4.80459	4.14305	5.21125	3.29882	4.71338	2.32193	2.32193	2.32193	2.32193	3.98698	2.32193	2.32193	2.32193	2.32193	2.32193	2.32193	2.32193	2.32193	2.32193	2.32193	-1.42975	-3.45302	-2.57515	-2.90537	-1.03851	-2.65364	-3.92411	-2.26231	-1.81976	-1.1915	-2.48267	-1.82113	-2.88932	-0.976888	-2.39145	0.192904	0.396068	0.591274	J3KN47|Serotransferrin OS=Homo sapiens GN=TF PE=1 SV=1
P30101	4.88657	5.083	5.02411	5.04615	4.67565	5.06092	5.10749	5.07771	5.01344	4.72853	4.70476	5.01344	4.8754	4.92087	5.14557	2.50083	3.12674	2.32193	2.32193	2.80229	2.32193	2.32193	2.32193	2.6393	3.45972	2.69083	3.5243	2.48566	2.78019	3.52069	-2.38573	-1.95626	-2.70218	-2.72422	-1.87336	-2.73899	-2.78556	-2.75578	-1.49275	-2.08923	-1.24504	-1.48914	-2.18457	-2.4352	-2.36538	0.023241	0.111482	0.590073	P30101|Protein disulfide-isomerase A3 OS=Homo sapiens GN=PDIA3 PE=1 SV=4
O14578-4	2.32193	2.32193	2.32193	2.32193	2.32193	2.32193	2.32193	2.32193	2.32193	2.32193	2.32193	2.32193	2.32193	2.32193	2.32193	4.93441	3.5899	4.89371	2.32193	3.47142	3.6175	3.60567	5.42949	5.40157	3.98569	4.54833	4.46876	4.84987	4.27324	4.48321	2.61248	1.26797	2.57178	0	1.14949	1.29557	1.28374	3.10756	2.16129	3.07964	1.66376	2.14683	2.22641	2.52794	1.95131	0.170066	0.364938	0.589951	O14578-4|Isoform 4 of Citron Rho-interacting kinase OS=Homo sapiens GN=CIT
Q14344	2.82879	3.30704	2.6393	3.03734	3.57737	3.29882	3.43238	2.53719	2.32193	2.61209	2.78019	3.42808	2.80229	2.32193	3.00326	3.42017	3.8777	3.32266	3.62395	2.80229	3.6175	3.74015	3.12674	3.42808	3.29882	3.88902	4.54541	3.22493	3.51343	4.01235	0.591382	0.570669	0.68336	0.586605	-0.775075	0.318682	0.307771	0.589549	1.69042	0.815987	0.518625	1.11733	1.08673	0.902998	0.510171	0.0228447	0.110551	0.589776	Q14344|Guanine nucleotide-binding protein subunit alpha-13 OS=Homo sapiens GN=GNA13 PE=1 SV=2
P26641	4.06627	3.55005	3.75168	4.07633	4.30141	4.15534	3.6713	4.29376	3.97988	4.19128	3.77725	4.22689	3.66053	4.01235	4.13949	2.78019	3.12674	2.39778	2.32193	2.32193	2.32193	2.74696	2.32193	3.05985	3.10447	2.81746	3.5243	2.991	3.7482	2.78019	-1.28608	-0.423312	-1.3539	-1.7544	-1.97948	-1.83341	-0.924338	-1.97183	-1.19969	-1.13143	-0.672774	-0.702585	-0.843071	-1.02135	-0.391285	0.0239496	0.113391	0.589104	P26641|Elongation factor 1-gamma OS=Homo sapiens GN=EEF1G PE=1 SV=3
Q9UQB8-6	2.32193	2.32193	2.32193	2.32193	2.32193	2.32193	2.32193	2.32193	2.32193	2.32193	2.32193	2.32193	2.80229	2.32193	2.32193	4.3725	2.79152	4.06093	4.04818	4.18093	3.84812	3.74015	3.98569	4.67056	4.65924	4.77063	4.35198	4.38322	4.19624	4.72148	2.05057	0.469593	1.739	1.72625	1.859	1.52619	1.41822	1.66376	2.39955	2.34863	2.33731	2.03005	1.96833	2.06129	1.87432	0.0106155	0.07233	0.589068	Q9UQB8-6|Isoform 6 of Brain-specific angiogenesis inhibitor 1-associated protein 2 OS=Homo sapiens GN=BAIAP2
O94826	3.90439	3.76782	4.18093	3.18903	2.32193	3.60959	3.18511	3.29882	3.73622	3.30704	3.7143	3.08149	4.09113	3.90439	3.00326	2.32193	2.32193	2.39778	2.32193	2.32193	2.32193	2.32193	2.32193	2.32193	2.60607	2.48566	4.80194	2.991	3.51343	2.53117	-1.58246	-1.44589	-1.78315	-0.8671	0	-1.28766	-0.863177	-0.976888	-1.20505	-0.985108	-1.10823	1.72045	-1.60547	-0.913393	0.510171	0.263059	0.47887	0.588416	O94826|Mitochondrial import receptor subunit TOM70 OS=Homo sapiens GN=TOMM70A PE=1 SV=1
D6RBM0	2.69083	2.32193	2.82348	3.03734	2.32193	3.11668	3.00326	2.53719	2.80229	2.81746	2.32193	2.32193	2.80229	2.32193	2.32193	3.92386	3.8777	3.73262	3.77434	2.32193	3.84812	4.08318	3.60959	4.43289	3.62228	3.97305	4.35198	3.89058	3.7482	4.21015	1.23303	1.55578	0.909135	0.736993	0	0.731434	1.07992	1.0724	1.40785	1.61543	1.30035	2.03005	1.17076	1.56865	1.42627	0.0103564	0.0713851	0.58793	D6RBM0|Heterogeneous nuclear ribonucleoprotein H (Fragment) OS=Homo sapiens GN=HNRNPH1 PE=1 SV=1
H0YGL6	3.30704	3.76782	3.32266	3.32266	3.57737	3.45972	3.78641	3.29882	2.32193	3.18511	3.19505	2.32193	3.29521	3.49109	3.18903	2.78019	2.32193	2.32193	2.32193	2.32193	2.48566	2.48566	2.81746	2.32193	2.32193	2.48566	2.65447	2.991	2.32193	3.01459	-0.526845	-1.44589	-1.00073	-1.00073	-1.25544	-0.974057	-1.30074	-0.481355	0.692662	-0.863177	-0.87312	0.332544	-0.809543	-0.500091	-0.8671	0.0632581	0.204886	0.585678	H0YGL6|Ras-related protein Rab-6A (Fragment) OS=Homo sapiens GN=RAB6A PE=1 SV=1
P20340-4	3.30704	3.76782	3.32266	3.32266	3.57737	3.45972	3.78641	3.29882	2.32193	3.18511	3.19505	2.32193	3.29521	3.49109	3.18903	2.78019	2.32193	2.32193	2.32193	2.32193	2.48566	2.48566	2.81746	2.32193	2.32193	2.48566	2.65447	2.991	2.32193	3.01459	-0.526845	-1.44589	-1.00073	-1.00073	-1.25544	-0.974057	-1.30074	-0.481355	0.692662	-0.863177	-0.87312	0.332544	-0.809543	-0.500091	-0.8671	0.0632581	0.204886	0.585678	P20340-4|Isoform 4 of Ras-related protein Rab-6A OS=Homo sapiens GN=RAB6A
G3V555	2.82879	2.32193	2.32193	2.32193	3.21012	3.11668	2.32193	2.32193	2.32193	2.32193	2.32193	3.29882	2.32193	3.17433	3.00326	3.42017	2.32193	2.32193	2.32193	3.47142	3.2561	3.74015	2.32193	4.35471	4.19128	3.45611	3.42447	3.43238	2.32193	3.77073	0.591382	0	0	0	0.261306	0.139415	1.41822	0	1.4488	2.03278	1.86935	0.125655	1.13418	0.258042	-0.681331	0.199952	0.399813	0.582635	G3V555|Heterogeneous nuclear ribonucleoproteins C1/C2 (Fragment) OS=Homo sapiens GN=HNRNPC PE=1 SV=1
C9JDS9	5.85638	6.02725	5.36019	6.64327	6.41424	5.97802	6.9631	6.67314	5.76883	6.71305	6.69981	5.64195	5.70992	6.18247	5.994	8.67856	8.15097	8.67856	8.27935	8.03998	8.24076	8.15097	8.61221	8.72265	8.78183	8.78183	8.78183	8.9395	8.78183	8.78183	2.82218	2.12372	3.31837	1.63608	1.62574	2.26275	1.18786	1.93906	3.013	2.0096	2.08202	3.13988	3.07191	2.75703	2.78783	0.0771031	0.233803	0.580001	C9JDS9|Tubulin alpha-4A chain (Fragment) OS=Homo sapiens GN=TUBA4A PE=4 SV=1
Q8N6T3	2.69083	2.32193	2.32193	2.32193	2.32193	2.32193	2.32193	3.00326	2.32193	2.32193	2.32193	2.32193	2.32193	2.32193	2.32193	4.55779	3.12674	4.49376	3.62395	3.76319	3.43238	3.98208	3.89058	4.75207	4.08609	4.44602	4.54541	4.21608	4.09113	4.01235	1.86695	0.804814	2.17183	1.30202	1.44126	1.11045	1.66015	0.887319	1.69042	2.43015	1.76416	2.22348	2.1241	1.89415	1.7692	0.013507	0.081614	0.579491	Q8N6T3|ADP-ribosylation factor GTPase-activating protein 1 OS=Homo sapiens GN=ARFGAP1 PE=1 SV=2
P21266	2.32193	3.18035	3.04493	2.32193	2.98303	2.32193	2.80229	2.79627	3.10662	2.81746	3.19505	3.29882	3.01459	3.29882	2.32193	2.78019	2.32193	2.80229	2.32193	3.31735	3.43238	3.00928	2.81746	3.26322	3.98569	3.88902	3.42447	4.44602	3.98208	3.01459	0.458263	-0.858427	-0.242638	0	0.334321	1.11045	0.206988	0.0211897	-0.0920314	0.445761	0.79064	0.125655	0.874433	1.14721	1.66015	0.0801704	0.238909	0.578634	P21266|Glutathione S-transferase Mu 3 OS=Homo sapiens GN=GSTM3 PE=1 SV=3
Q8N6T3-2	2.69083	2.32193	2.32193	2.32193	2.32193	2.32193	2.32193	3.00326	2.32193	2.32193	2.32193	2.32193	2.32193	2.32193	2.32193	4.61468	3.12674	4.60744	3.62395	3.76319	3.43238	3.98208	3.89058	4.75207	4.08609	4.44602	4.54541	4.21608	4.09113	4.13949	1.92385	0.804814	2.28551	1.30202	1.44126	1.11045	1.66015	0.887319	1.81756	2.43015	1.76416	2.22348	2.1241	1.89415	1.7692	0.0177466	0.0975317	0.576333	Q8N6T3-2|Isoform 2 of ADP-ribosylation factor GTPase-activating protein 1 OS=Homo sapiens GN=ARFGAP1
Q00610	6.97516	6.34013	7.50653	5.94217	6.48469	6.83778	6.26858	6.97516	6.87238	6.63224	6.648	6.7436	6.91953	7.39139	6.82622	7.15861	6.34761	6.9631	6.98124	7.29797	6.97516	6.93098	7.55253	8.19303	7.30445	8.16444	7.63007	7.76541	7.76541	7.73979	0.183454	0.00748395	-0.543422	1.03907	0.813277	0.137378	0.662394	0.57737	0.867402	1.56079	0.656445	0.886471	1.24491	0.37402	0.939186	0.0283092	0.12335	0.573121	Q00610|Clathrin heavy chain 1 OS=Homo sapiens GN=CLTC PE=1 SV=5
Q00610-2	6.97516	6.34013	7.50653	5.94217	6.48469	6.83778	6.26858	6.97516	6.87238	6.63224	6.648	6.7436	6.91953	7.39139	6.82622	7.15861	6.34761	6.9631	6.98124	7.29797	6.97516	6.93098	7.55253	8.19303	7.30445	8.16444	7.63007	7.76541	7.76541	7.73979	0.183454	0.00748395	-0.543422	1.03907	0.813277	0.137378	0.662394	0.57737	0.867402	1.56079	0.656445	0.886471	1.24491	0.37402	0.939186	0.0283092	0.12335	0.573121	Q00610-2|Isoform 2 of Clathrin heavy chain 1 OS=Homo sapiens GN=CLTC
P23246	3.63692	3.30704	3.24257	3.71741	4.12679	3.88317	3.43238	3.42017	3.33518	3.51343	3.5243	3.52069	3.41588	3.17433	3.52069	2.32193	2.79152	2.5425	2.32193	2.32193	2.48566	2.32193	2.81746	2.6393	3.10447	3.00928	3.63692	2.32193	2.78019	2.78019	-1.31499	-0.515515	-0.700063	-1.39548	-1.80486	-1.39751	-1.11045	-0.602713	-0.554989	-0.874127	-0.41983	0.116226	-0.406597	-0.852407	-0.740503	0.0166749	0.0928867	0.572023	P23246|Splicing factor, proline- and glutamine-rich OS=Homo sapiens GN=SFPQ PE=1 SV=2
Q15366-2	3.99477	3.42808	3.50951	3.80464	2.32193	2.32193	3.6713	3.29882	3.22493	3.30704	3.43238	2.32193	2.32193	3.58835	3.36428	4.29864	4.11533	4.13433	4.15754	3.62686	4.53844	4.31513	4.58891	4.89572	4.54541	4.54833	4.1782	4.63766	4.38158	4.86771	0.303867	0.687248	0.624827	0.352892	1.30493	2.21651	0.643828	1.29009	1.64279	1.58869	1.11303	1.85627	2.22641	1.04932	1.01731	0.0678403	0.215957	0.571091	Q15366-2|Isoform 2 of Poly(rC)-binding protein 2 OS=Homo sapiens GN=PCBP2
E9PCY7	2.69083	2.32193	2.82348	3.03734	2.32193	3.11668	3.18511	2.53719	2.80229	2.81746	2.32193	2.32193	2.80229	2.32193	2.32193	4.29864	3.8777	4.06093	3.77434	2.32193	4.21407	4.39509	3.78898	4.54972	3.76782	4.04933	4.39509	4.29376	3.8777	4.38322	1.6078	1.55578	1.23745	0.736993	0	1.09739	1.20999	1.25179	1.58093	1.73226	1.44589	2.07316	1.24704	1.97183	1.55578	0.0208809	0.10688	0.570979	E9PCY7|Heterogeneous nuclear ribonucleoprotein H OS=Homo sapiens GN=HNRNPH1 PE=1 SV=1
Q8N568-3	2.32193	2.32193	2.32193	2.32193	2.32193	2.32193	2.32193	3.00326	2.32193	2.61209	2.32193	2.32193	2.32193	2.32193	2.32193	4.50392	3.5899	4.54972	4.15754	3.47142	3.97988	3.98208	4.80329	4.24421	4.46146	4.54833	4.74899	4.9452	4.92548	4.72148	2.182	1.26797	2.22779	1.83561	1.14949	1.65795	1.66015	1.80003	2.39955	1.63211	2.13953	2.42706	2.22641	2.62328	2.60355	0.0093372	0.0685355	0.570446	Q8N568-3|Isoform 3 of Serine/threonine-protein kinase DCLK2 OS=Homo sapiens GN=DCLK2
C9J069	2.32193	2.32193	2.32193	2.32193	2.98303	2.32193	2.32193	2.32193	2.32193	2.32193	2.32193	2.32193	2.32193	2.32193	2.32193	3.84234	2.32193	4.13433	3.28919	2.80229	2.78019	3.00928	4.17245	4.43289	3.62228	3.32266	3.42447	3.89058	3.63381	4.13949	1.52041	0	1.81241	0.967259	-0.180741	0.458263	0.687352	1.85052	1.81756	2.11096	1.30035	1.10254	1.00073	1.56865	1.31188	0.100361	0.274297	0.569521	C9J069|Uncharacterized protein C9orf172 OS=Homo sapiens GN=C9orf172 PE=3 SV=1
D6RIU0	2.69083	2.32193	2.82348	3.03734	2.32193	3.11668	2.32193	2.53719	2.80229	2.81746	2.32193	2.32193	2.80229	2.32193	2.32193	3.52069	3.39102	3.47984	2.32193	2.32193	3.74349	3.86335	2.32193	3.57737	3.45972	3.45611	3.63692	3.73442	3.51343	3.63692	0.829862	1.06909	0.65636	-0.715416	0	0.626807	1.54142	-0.215265	0.834628	0.759905	1.13779	1.31499	0.653821	1.41249	1.1915	0.0735331	0.227177	0.569483	D6RIU0|Heterogeneous nuclear ribonucleoprotein H (Fragment) OS=Homo sapiens GN=HNRNPH1 PE=1 SV=1
Q5VTE0	4.58665	5.01074	4.08318	6.13248	6.66869	5.82054	6.35267	6.0761	4.66207	5.96316	5.65689	4.8469	4.65262	5.2562	5.00873	6.53439	6.81292	6.62103	6.91328	6.26396	6.91328	6.73368	6.80685	6.78141	6.76724	6.89142	6.81292	6.80077	6.91328	6.81957	1.94774	1.80219	2.53785	0.780808	-0.404725	1.09275	0.381012	0.730744	2.1575	0.818245	1.11035	1.96603	2.2388	1.54457	1.90456	0.174835	0.372006	0.568602	Q5VTE0|Putative elongation factor 1-alpha-like 3 OS=Homo sapiens GN=EEF1A1P5 PE=5 SV=1
B4DRK2	3.18511	3.00326	3.16566	2.81746	3.74015	3.45972	3.6713	3.42017	2.97772	2.81746	3.05454	3.29882	3.01459	3.00326	3.36428	5.3031	3.99477	5.01275	4.84923	4.60975	4.84127	4.53115	5.11989	5.27052	5.51057	4.92548	5.45772	4.9452	5.00388	4.72148	2.118	0.991509	1.84708	2.03177	0.8696	1.38155	0.859851	1.69972	1.74376	2.45306	2.45603	2.1589	1.91089	1.94195	1.63961	0.0247703	0.115295	0.56857	B4DRK2|Uncharacterized protein OS=Homo sapiens GN=CTNND2 PE=2 SV=1
P49802	2.32193	2.32193	2.82348	2.32193	2.98303	2.32193	2.32193	2.32193	2.32193	2.81746	2.32193	3.08149	2.80229	2.32193	2.32193	3.7464	2.79152	3.32266	2.32193	2.80229	3.74349	3.44074	2.81746	3.96151	3.29882	3.45611	3.8777	3.98388	4.09113	3.89058	1.42447	0.469593	0.499182	0	-0.180741	1.42156	1.11881	0.495533	1.56865	1.14405	0.976888	0.79621	0.653821	1.66196	1.7692	0.0585577	0.19645	0.568347	P49802|Regulator of G-protein signaling 7 OS=Homo sapiens GN=RGS7 PE=1 SV=3
P49802-2	2.32193	2.32193	2.82348	2.32193	2.98303	2.32193	2.32193	2.32193	2.32193	2.81746	2.32193	3.08149	2.80229	2.32193	2.32193	3.7464	2.79152	3.32266	2.32193	2.80229	3.74349	3.44074	2.81746	3.96151	3.29882	3.45611	3.8777	3.98388	4.09113	3.89058	1.42447	0.469593	0.499182	0	-0.180741	1.42156	1.11881	0.495533	1.56865	1.14405	0.976888	0.79621	0.653821	1.66196	1.7692	0.0585577	0.19645	0.568347	P49802-2|Isoform 2 of Regulator of G-protein signaling 7 OS=Homo sapiens GN=RGS7
P49802-3	2.32193	2.32193	2.82348	2.32193	2.98303	2.32193	2.32193	2.32193	2.32193	2.81746	2.32193	3.08149	2.80229	2.32193	2.32193	3.7464	2.79152	3.32266	2.32193	2.80229	3.74349	3.44074	2.81746	3.96151	3.29882	3.45611	3.8777	3.98388	4.09113	3.89058	1.42447	0.469593	0.499182	0	-0.180741	1.42156	1.11881	0.495533	1.56865	1.14405	0.976888	0.79621	0.653821	1.66196	1.7692	0.0585577	0.19645	0.568347	P49802-3|Isoform 3 of Regulator of G-protein signaling 7 OS=Homo sapiens GN=RGS7
P49802-4	2.32193	2.32193	2.82348	2.32193	2.98303	2.32193	2.32193	2.32193	2.32193	2.81746	2.32193	3.08149	2.80229	2.32193	2.32193	3.7464	2.79152	3.32266	2.32193	2.80229	3.74349	3.44074	2.81746	3.96151	3.29882	3.45611	3.8777	3.98388	4.09113	3.89058	1.42447	0.469593	0.499182	0	-0.180741	1.42156	1.11881	0.495533	1.56865	1.14405	0.976888	0.79621	0.653821	1.66196	1.7692	0.0585577	0.19645	0.568347	P49802-4|Isoform 4 of Regulator of G-protein signaling 7 OS=Homo sapiens GN=RGS7
P49802-5	2.32193	2.32193	2.82348	2.32193	2.98303	2.32193	2.32193	2.32193	2.32193	2.81746	2.32193	3.08149	2.80229	2.32193	2.32193	3.7464	2.79152	3.32266	2.32193	2.80229	3.74349	3.44074	2.81746	3.96151	3.29882	3.45611	3.8777	3.98388	4.09113	3.89058	1.42447	0.469593	0.499182	0	-0.180741	1.42156	1.11881	0.495533	1.56865	1.14405	0.976888	0.79621	0.653821	1.66196	1.7692	0.0585577	0.19645	0.568347	P49802-5|Isoform 5 of Regulator of G-protein signaling 7 OS=Homo sapiens GN=RGS7
F5H365	2.32193	2.32193	2.32193	2.32193	2.32193	2.32193	2.32193	2.79627	2.32193	2.32193	2.32193	2.32193	2.32193	2.32193	2.32193	3.7464	2.32193	3.85123	3.28919	2.32193	4.11533	3.86335	3.46667	3.96151	3.76782	3.70758	3.8777	4.07182	3.63381	4.13949	1.42447	0	1.5293	0.967259	0	1.7934	1.54142	0.6704	1.81756	1.63959	1.44589	1.55578	1.38565	1.74989	1.31188	0.059946	0.199323	0.567253	F5H365|Protein transport protein Sec23A OS=Homo sapiens GN=SEC23A PE=1 SV=1
Q15436	2.32193	2.32193	2.32193	2.32193	2.32193	2.32193	2.32193	2.79627	2.32193	2.32193	2.32193	2.32193	2.32193	2.32193	2.32193	3.7464	2.32193	3.85123	3.28919	2.32193	4.11533	3.86335	3.46667	3.96151	3.76782	3.70758	3.8777	4.07182	3.63381	4.13949	1.42447	0	1.5293	0.967259	0	1.7934	1.54142	0.6704	1.81756	1.63959	1.44589	1.55578	1.38565	1.74989	1.31188	0.059946	0.199323	0.567253	Q15436|Protein transport protein Sec23A OS=Homo sapiens GN=SEC23A PE=1 SV=2
B4DFL2	4.68014	4.36621	4.82307	4.41625	4.61966	4.55314	4.72932	4.94822	4.50914	4.81382	4.28548	4.44773	4.49376	4.55142	4.59524	5.71974	5.55187	5.58014	4.84923	4.37974	5.3308	5.1797	4.86692	5.19352	5.64766	5.94003	5.21125	6.27866	5.46163	5.71545	1.0396	1.18566	0.757071	0.432987	-0.239919	0.777655	0.45038	-0.0812976	1.20632	0.379694	1.36217	0.76352	1.44627	1.72724	0.866392	0.0407992	0.155112	0.567104	B4DFL2|Isocitrate dehydrogenase [NADP] OS=Homo sapiens GN=IDH2 PE=1 SV=1
Q9BXF6	2.32193	2.32193	2.32193	2.32193	2.32193	2.32193	2.32193	2.79627	2.32193	2.61209	2.32193	2.32193	2.32193	2.32193	2.32193	3.63692	3.5899	3.32266	3.04493	3.10662	3.97988	3.60567	3.30704	4.14442	4.19128	3.88902	3.97988	4.14059	3.7482	3.89058	1.31499	1.26797	1.00073	0.723001	0.784693	1.65795	1.28374	0.510765	1.56865	1.53233	1.86935	1.65795	1.56709	1.81866	1.42627	0.00344526	0.0407702	0.566348	Q9BXF6|Rab11 family-interacting protein 5 OS=Homo sapiens GN=RAB11FIP5 PE=1 SV=1
O94973	5.02548	4.55988	4.82307	4.79105	4.80394	4.47575	4.29376	5.21735	4.93441	4.77244	4.80459	4.29952	4.65262	5.14783	4.51164	5.10749	4.21608	4.66792	4.66634	4.54972	4.29376	4.08318	4.71892	5.14947	4.92548	5.05975	5.14947	5.35571	5.09443	4.86771	0.0820071	-0.343808	-0.155145	-0.124709	-0.254219	-0.181994	-0.210585	-0.498429	-0.0666942	0.377036	0.120882	0.849952	0.407124	0.207874	0.582786	0.0017623	0.029391	0.564997	O94973|AP-2 complex subunit alpha-2 OS=Homo sapiens GN=AP2A2 PE=1 SV=2
Q8N6T3-5	2.69083	2.32193	2.32193	2.32193	2.32193	2.32193	2.32193	3.00326	2.32193	2.32193	2.32193	2.32193	2.32193	2.32193	2.32193	4.61468	3.12674	4.60744	3.62395	3.76319	3.43238	3.98208	3.89058	4.75207	4.08609	4.36457	4.54541	4.21608	4.09113	4.13949	1.92385	0.804814	2.28551	1.30202	1.44126	1.11045	1.66015	0.887319	1.81756	2.43015	1.76416	2.22348	2.04265	1.89415	1.7692	0.0193918	0.102455	0.564697	Q8N6T3-5|Isoform 5 of ADP-ribosylation factor GTPase-activating protein 1 OS=Homo sapiens GN=ARFGAP1
O14979-3	2.32193	2.32193	3.04493	3.32266	2.32193	3.11668	3.00326	2.79627	2.32193	2.32193	2.32193	2.32193	2.80229	2.32193	2.32193	3.31735	3.5899	3.32266	2.32193	3.62686	3.04493	3.24257	2.32193	3.42808	3.62228	3.45611	3.63692	3.22493	3.00326	2.53117	0.995425	1.26797	0.277734	-1.00073	1.30493	-0.0717525	0.239307	-0.474343	0.209245	1.10615	1.30035	1.31499	0.653821	0.902998	0.681331	0.118377	0.297394	0.563952	O14979-3|Isoform 3 of Heterogeneous nuclear ribonucleoprotein D-like OS=Homo sapiens GN=HNRNPDL
E5RHT6	2.69083	2.32193	2.32193	2.32193	2.32193	2.32193	2.32193	2.32193	2.32193	2.32193	2.32193	2.32193	2.32193	2.32193	2.32193	4.22579	2.32193	4.13433	2.32193	2.32193	2.32193	2.32193	2.32193	4.50576	2.32193	4.11069	2.32193	3.79523	3.7482	2.32193	1.53496	0	1.81241	0	0	0	0	0	0	2.18384	0	0	1.78876	1.47331	1.42627	0.237798	0.44737	0.56332	E5RHT6|ADP-ribosylation factor GTPase-activating protein 1 (Fragment) OS=Homo sapiens GN=ARFGAP1 PE=1 SV=2
G8JLB6	2.69083	2.32193	2.82348	3.03734	2.32193	3.11668	3.18511	2.53719	2.80229	2.81746	2.32193	2.32193	2.80229	2.32193	2.32193	4.29864	3.8777	4.06093	3.77434	2.32193	4.29376	4.39509	3.78898	4.54972	3.76782	4.04933	4.39509	4.29376	3.8777	4.38322	1.6078	1.55578	1.23745	0.736993	0	1.17708	1.20999	1.25179	1.58093	1.73226	1.44589	2.07316	1.24704	1.97183	1.55578	0.0228905	0.110609	0.561018	G8JLB6|Heterogeneous nuclear ribonucleoprotein H OS=Homo sapiens GN=HNRNPH1 PE=1 SV=1
A6PVN5	2.32193	2.32193	3.16566	2.32193	3.21012	2.32193	3.00326	2.32193	2.32193	3.30704	2.32193	2.32193	2.32193	3.00326	2.32193	2.50083	2.32193	2.39778	2.32193	2.32193	2.32193	2.32193	2.32193	2.6393	3.45972	3.45611	2.32193	3.43238	2.32193	2.32193	0.178906	0	-0.767886	0	-0.888187	0	-0.681331	0	0	-0.667733	1.13779	0	1.13418	0.429117	0	0.0840632	0.245384	0.560292	A6PVN5|Serine/threonine-protein phosphatase 2A activator OS=Homo sapiens GN=PPP2R4 PE=1 SV=1
Q8WZA2-4	2.32193	2.32193	2.32193	2.32193	2.32193	2.32193	2.32193	2.32193	2.32193	2.32193	2.32193	2.32193	2.32193	2.32193	2.32193	2.32193	2.79152	3.32266	2.32193	2.32193	2.78019	2.74696	2.32193	3.70758	2.82348	3.79814	2.65447	4.14059	2.32193	2.78019	0	0.469593	1.00073	0	0	0.458263	0.425033	0	0.458263	1.38565	0.501553	0.332544	1.47622	1.81866	0	0.0882849	0.254313	0.559067	Q8WZA2-4|Isoform 4 of Rap guanine nucleotide exchange factor 4 OS=Homo sapiens GN=RAPGEF4
Q8WZA2-5	2.32193	2.32193	2.32193	2.32193	2.32193	2.32193	2.32193	2.32193	2.32193	2.32193	2.32193	2.32193	2.32193	2.32193	2.32193	2.32193	2.79152	3.32266	2.32193	2.32193	2.78019	2.74696	2.32193	3.70758	2.82348	3.79814	2.65447	4.14059	2.32193	2.78019	0	0.469593	1.00073	0	0	0.458263	0.425033	0	0.458263	1.38565	0.501553	0.332544	1.47622	1.81866	0	0.0882849	0.254313	0.559067	Q8WZA2-5|Isoform 5 of Rap guanine nucleotide exchange factor 4 OS=Homo sapiens GN=RAPGEF4
Q8N6T3-3	2.69083	2.32193	2.32193	2.32193	2.32193	2.32193	2.32193	2.79627	2.32193	2.32193	2.32193	2.32193	2.32193	2.32193	2.32193	4.29864	2.79152	4.29376	3.28919	3.62686	3.2561	3.86335	3.71741	4.54972	3.88532	4.26628	4.46876	3.98388	3.8777	3.63692	1.6078	0.469593	1.97183	0.967259	1.30493	0.934169	1.54142	0.92114	1.31499	2.22779	1.56339	2.14683	1.94435	1.66196	1.55578	0.0216659	0.108265	0.558816	Q8N6T3-3|Isoform 3 of ADP-ribosylation factor GTPase-activating protein 1 OS=Homo sapiens GN=ARFGAP1
Q9UQB3	3.43238	3.00326	3.16566	3.03734	4.12679	3.45972	3.6713	3.51343	3.10662	3.04493	3.05454	3.42808	3.01459	3.00326	3.52069	5.62086	4.41536	5.36236	5.37401	4.84923	5.02548	4.81235	5.32769	5.52115	5.82998	5.16175	5.68803	5.25281	5.28932	5.043	2.18848	1.4121	2.1967	2.33667	0.722443	1.56576	1.14105	1.81426	1.93638	2.47622	2.77544	2.25995	2.14716	2.24955	1.76863	0.037388	0.146735	0.558292	Q9UQB3|Catenin delta-2 OS=Homo sapiens GN=CTNND2 PE=1 SV=3
Q9UQB3-2	3.43238	3.00326	3.16566	3.03734	4.12679	3.45972	3.6713	3.51343	3.10662	3.04493	3.05454	3.42808	3.01459	3.00326	3.52069	5.62086	4.41536	5.36236	5.37401	4.84923	5.02548	4.81235	5.32769	5.52115	5.82998	5.16175	5.68803	5.25281	5.28932	5.043	2.18848	1.4121	2.1967	2.33667	0.722443	1.56576	1.14105	1.81426	1.93638	2.47622	2.77544	2.25995	2.14716	2.24955	1.76863	0.037388	0.146735	0.558292	Q9UQB3-2|Isoform 2 of Catenin delta-2 OS=Homo sapiens GN=CTNND2
Q15700-5	2.82879	2.32193	3.16566	3.03734	2.98303	3.29882	3.00326	3.00326	3.22493	2.61209	2.78019	2.32193	3.16566	3.29882	2.32193	3.63692	2.32193	3.17433	3.28919	3.10662	2.48566	2.74696	4.07402	3.81917	3.62228	3.57737	3.27913	3.62395	3.51343	3.22493	0.808128	0	0.00867294	0.251843	0.123589	-0.813152	-0.256299	1.07076	0	1.20708	0.842088	0.957199	0.411704	0.325134	1.1915	0.0624441	0.203455	0.555766	Q15700-5|Isoform 5 of Disks large homolog 2 OS=Homo sapiens GN=DLG2
J3KQV8	2.32193	3.76782	4.21608	2.32193	3.74015	3.45972	3.6713	4.15076	2.32193	4.13691	3.77725	3.89999	2.32193	2.32193	3.77725	2.32193	3.12674	2.39778	2.32193	2.32193	2.32193	2.32193	2.32193	2.32193	2.32193	2.81746	3.8777	2.61209	3.00326	2.32193	0	-0.641077	-1.8183	0	-1.41822	-1.13779	-1.34937	-1.82883	0	-1.81498	-1.45532	-0.0222874	0.495533	0.290165	-0.773987	0.218133	0.421493	0.555502	J3KQV8|Synaptojanin-1 OS=Homo sapiens GN=SYNJ1 PE=1 SV=1
P68104	4.58665	5.01074	4.08318	6.14227	6.66869	5.82054	6.37111	6.0761	4.66207	5.96316	5.65689	4.8469	4.65262	5.2562	5.00873	6.61322	6.88277	6.68003	6.94665	6.3053	6.93617	6.8427	6.84762	6.91328	6.80077	6.89142	6.862	6.82622	6.92578	6.84762	2.02656	1.87203	2.59685	0.804382	-0.36339	1.11564	0.47159	0.771513	2.18554	0.95012	1.14388	2.0151	2.2388	1.57002	1.91705	0.181357	0.381527	0.555318	P68104|Elongation factor 1-alpha 1 OS=Homo sapiens GN=EEF1A1 PE=1 SV=1
O14578-3	2.32193	2.32193	2.32193	2.32193	2.32193	2.32193	2.32193	2.32193	2.32193	2.32193	2.32193	2.32193	2.32193	2.32193	2.32193	4.8469	3.5899	4.81088	2.32193	3.47142	3.6175	3.60567	5.42949	5.35802	3.98569	4.44602	4.46876	4.77063	4.19624	4.38322	2.52497	1.26797	2.48896	0	1.14949	1.29557	1.28374	3.10756	2.06129	3.03609	1.66376	2.14683	2.1241	2.4487	1.87432	0.186945	0.387962	0.5538	O14578-3|Isoform 3 of Citron Rho-interacting kinase OS=Homo sapiens GN=CIT
Q13838-2	2.32193	2.32193	3.04493	2.32193	2.32193	2.32193	3.32266	2.53719	2.32193	2.81746	2.32193	2.32193	2.80229	2.7855	3.00326	2.50083	2.32193	2.80229	2.32193	2.32193	2.78019	2.74696	2.32193	2.85299	3.29882	3.32266	3.8777	3.22493	3.00326	2.32193	0.178906	0	-0.242638	0	0	0.458263	-0.575702	-0.215265	0	0.0355301	0.976888	1.55578	0.520372	0.439425	0	0.0522011	0.184163	0.553553	Q13838-2|Isoform 2 of Spliceosome RNA helicase DDX39B OS=Homo sapiens GN=DDX39B
Q8N568-2	2.32193	2.32193	2.32193	2.32193	2.32193	2.32193	2.32193	3.00326	2.32193	2.61209	2.32193	2.32193	2.32193	2.32193	2.32193	4.3725	3.39102	4.36621	3.90697	3.31735	3.84812	3.86335	4.71892	4.06293	4.08609	4.44602	4.65262	4.84987	4.73011	4.54972	2.05057	1.06909	2.04429	1.58504	0.995425	1.52619	1.54142	1.71566	2.22779	1.45084	1.76416	2.33069	2.1241	2.52794	2.40818	0.0161405	0.0906796	0.553141	Q8N568-2|Isoform 2 of Serine/threonine-protein kinase DCLK2 OS=Homo sapiens GN=DCLK2
E9PG15	3.84234	4.50392	4.04702	3.80464	4.30141	4.07877	4.44023	3.6175	4.10143	3.80207	4.14442	3.73262	3.97988	3.83443	3.97305	3.84234	4.21608	4.29376	4.15754	3.88532	4.21407	4.53115	3.46667	3.96151	4.92548	4.66792	4.60513	4.38322	4.38158	4.48321	0	-0.287847	0.246741	0.352892	-0.416087	0.135306	0.090921	-0.150827	0.381786	0.159447	0.781054	0.872515	0.688044	0.548789	0.408534	0.0011699	0.0252422	0.552208	E9PG15|14-3-3 protein theta (Fragment) OS=Homo sapiens GN=YWHAQ PE=1 SV=1
F5H604	3.84234	3.66053	3.16566	4.29376	3.8777	3.74349	4.29376	3.29882	3.57737	3.30704	3.19505	3.08149	3.16566	3.58835	3.18903	3.92386	2.32193	4.20814	4.47203	4.08086	3.97988	4.20814	3.71741	3.42808	4.46146	4.66792	3.97988	4.14059	4.60513	2.32193	0.0815268	-1.3386	1.04248	0.178266	0.203159	0.236391	-0.0856237	0.418595	-1.25544	0.121044	1.26641	0.898386	1.50226	0.552243	1.4161	0.2348	0.443494	0.550978	F5H604|CLIP-associating protein 2 OS=Homo sapiens GN=CLASP2 PE=1 SV=1
E7ENN3	2.32193	2.32193	2.32193	2.32193	2.32193	2.32193	2.32193	2.32193	2.97772	2.32193	2.32193	2.32193	2.32193	2.32193	2.32193	3.31735	2.32193	3.85123	2.32193	2.32193	2.32193	3.00928	2.32193	3.57737	2.82348	3.57737	2.65447	4.29376	3.63381	3.01459	0.995425	0	1.5293	0	0	0	0.687352	0	0.0368679	1.25544	0.501553	0.332544	1.25544	1.97183	1.31188	0.123991	0.306158	0.550713	E7ENN3|Nesprin-1 OS=Homo sapiens GN=SYNE1 PE=1 SV=1
Q8NF91-4	2.32193	2.32193	2.32193	2.32193	2.32193	2.32193	2.32193	2.32193	2.97772	2.32193	2.32193	2.32193	2.32193	2.32193	2.32193	3.31735	2.32193	3.73262	2.32193	2.32193	2.32193	3.00928	2.32193	3.57737	2.82348	3.57737	2.65447	4.29376	3.51343	3.01459	0.995425	0	1.41069	0	0	0	0.687352	0	0.0368679	1.25544	0.501553	0.332544	1.25544	1.97183	1.1915	0.116149	0.293593	0.548342	Q8NF91-4|Isoform 4 of Nesprin-1 OS=Homo sapiens GN=SYNE1
O94973-2	4.95395	4.50392	4.82307	4.73011	4.74383	4.37612	4.29376	5.21735	4.93441	4.72853	4.80459	4.22689	4.65262	5.1797	4.51164	4.97265	4.11533	4.60744	4.58665	4.50576	4.11533	3.98208	4.66207	5.07224	4.84127	5.02548	5.06508	5.25281	5.04615	4.72148	0.0187042	-0.388596	-0.21563	-0.143456	-0.238064	-0.260791	-0.311681	-0.555276	-0.212925	0.343709	0.0366755	0.838189	0.372861	0.0731077	0.534505	0.00506767	0.048617	0.54558	O94973-2|Isoform 2 of AP-2 complex subunit alpha-2 OS=Homo sapiens GN=AP2A2
E5RHN5	2.32193	2.32193	2.32193	2.32193	2.32193	2.32193	2.32193	2.32193	2.32193	2.32193	2.32193	2.32193	2.32193	2.32193	2.32193	3.52069	2.32193	4.06093	2.32193	2.47964	4.21407	4.39509	3.78898	3.96151	3.62228	4.26628	3.63692	4.77063	3.8777	3.39102	1.19877	0	1.739	0	0.157716	1.89214	2.07316	1.46706	1.06909	1.63959	1.30035	1.31499	1.94435	2.4487	1.55578	0.156184	0.354139	0.544426	E5RHN5|Phytanoyl-CoA hydroxylase-interacting protein (Fragment) OS=Homo sapiens GN=PHYHIP PE=4 SV=1
F8VYL3	2.32193	2.32193	2.32193	3.46667	3.57737	3.60959	2.32193	3.42017	2.32193	3.72616	2.32193	2.32193	3.29521	3.75168	2.32193	2.32193	3.39102	2.32193	2.32193	2.32193	2.32193	2.74696	2.32193	2.32193	3.88532	2.32193	4.1782	2.32193	2.32193	3.63692	0	1.06909	0	-1.14474	-1.25544	-1.28766	0.425033	-1.09825	1.31499	-1.40424	1.56339	1.85627	-0.973279	-1.42975	0	0.40951	0.616331	0.543979	F8VYL3|Dynamin-1-like protein OS=Homo sapiens GN=DNM1L PE=1 SV=1
Q15555	2.32193	3.18035	2.32193	3.32266	2.32193	2.32193	3.43238	3.90284	2.32193	2.32193	2.32193	2.32193	2.32193	2.32193	2.32193	5.57808	4.80329	5.40968	5.53721	4.9922	6.1257	5.56765	6.11231	5.60039	6.06194	5.6114	5.53773	5.35571	5.14557	5.11565	3.25616	1.62293	3.08775	2.21455	2.67027	3.80377	2.13528	2.20948	2.79372	3.27846	3.74001	3.2158	3.28947	3.03378	2.82365	0.0824436	0.242599	0.54282	Q15555|Microtubule-associated protein RP/EB family member 2 OS=Homo sapiens GN=MAPRE2 PE=1 SV=1
Q15555-3	2.32193	3.18035	2.32193	3.32266	2.32193	2.32193	3.43238	3.90284	2.32193	2.32193	2.32193	2.32193	2.32193	2.32193	2.32193	5.57808	4.80329	5.40968	5.53721	4.9922	6.1257	5.56765	6.11231	5.60039	6.06194	5.6114	5.53773	5.35571	5.14557	5.11565	3.25616	1.62293	3.08775	2.21455	2.67027	3.80377	2.13528	2.20948	2.79372	3.27846	3.74001	3.2158	3.28947	3.03378	2.82365	0.0824436	0.242599	0.54282	Q15555-3|Isoform 3 of Microtubule-associated protein RP/EB family member 2 OS=Homo sapiens GN=MAPRE2
Q15555-4	2.32193	3.18035	2.32193	3.32266	2.32193	2.32193	3.43238	3.90284	2.32193	2.32193	2.32193	2.32193	2.32193	2.32193	2.32193	5.57808	4.80329	5.40968	5.53721	4.9922	6.1257	5.56765	6.11231	5.60039	6.06194	5.6114	5.53773	5.35571	5.14557	5.11565	3.25616	1.62293	3.08775	2.21455	2.67027	3.80377	2.13528	2.20948	2.79372	3.27846	3.74001	3.2158	3.28947	3.03378	2.82365	0.0824436	0.242599	0.54282	Q15555-4|Isoform 4 of Microtubule-associated protein RP/EB family member 2 OS=Homo sapiens GN=MAPRE2
Q15555-5	2.32193	3.18035	2.32193	3.32266	2.32193	2.32193	3.43238	3.90284	2.32193	2.32193	2.32193	2.32193	2.32193	2.32193	2.32193	5.57808	4.80329	5.40968	5.53721	4.9922	6.1257	5.56765	6.11231	5.60039	6.06194	5.6114	5.53773	5.35571	5.14557	5.11565	3.25616	1.62293	3.08775	2.21455	2.67027	3.80377	2.13528	2.20948	2.79372	3.27846	3.74001	3.2158	3.28947	3.03378	2.82365	0.0824436	0.242599	0.54282	Q15555-5|Isoform 5 of Microtubule-associated protein RP/EB family member 2 OS=Homo sapiens GN=MAPRE2
P23677	2.32193	2.32193	2.32193	2.32193	2.32193	2.32193	2.32193	2.32193	2.32193	2.32193	2.32193	2.32193	2.32193	2.32193	2.32193	3.31735	2.32193	3.00326	3.28919	2.47964	3.2561	2.74696	3.30704	3.81917	3.62228	3.18511	3.09155	3.43238	3.51343	3.89058	0.995425	0	0.681331	0.967259	0.157716	0.934169	0.425033	0.985108	1.56865	1.49724	1.30035	0.769626	0.863177	1.11045	1.1915	0.01072	0.0725575	0.542602	P23677|Inositol-trisphosphate 3-kinase A OS=Homo sapiens GN=ITPKA PE=1 SV=1
Q9Y639-3	4.1295	3.76782	4.21608	3.90439	3.74015	4.55314	2.32193	2.32193	2.32193	2.32193	2.32193	2.32193	4.43045	2.32193	4.71338	2.32193	2.32193	2.32193	2.32193	3.10662	2.48566	2.32193	2.32193	2.32193	2.32193	2.32193	2.36744	2.32193	2.32193	2.32193	-1.80758	-1.44589	-1.89415	-1.58246	-0.633526	-2.06748	0	0	0	0	0	0.0455088	-2.10852	0	-2.39145	0.313255	0.530335	0.542533	Q9Y639-3|Isoform 3 of Neuroplastin OS=Homo sapiens GN=NPTN
Q16643-3	2.82879	3.00326	2.6393	2.32193	2.98303	3.11668	2.80229	3.74015	2.97772	3.04493	3.43238	2.32193	3.01459	3.83443	3.00326	2.78019	2.79152	3.32266	2.32193	2.32193	2.32193	2.32193	2.81746	2.32193	3.88532	3.57737	3.42447	3.73442	3.33518	3.01459	-0.0486005	-0.211738	0.68336	0	-0.661104	-0.794753	-0.480363	-0.922687	0.0368679	-0.723001	0.452943	1.10254	0.562776	-0.100011	0.33192	0.0814264	0.241005	0.542205	Q16643-3|Isoform 3 of Drebrin OS=Homo sapiens GN=DBN1
P02787	3.99477	6.00263	5.06508	5.49772	5.09969	4.97557	6.37111	4.6401	4.24201	3.51343	4.89306	4.14305	5.31411	3.4072	4.89959	2.32193	2.79152	2.32193	2.32193	4.08086	2.48566	2.48566	2.32193	2.32193	2.32193	2.32193	2.32193	2.32193	2.32193	2.32193	-1.67284	-3.21111	-2.74315	-3.1758	-1.01882	-2.4899	-3.88544	-2.31817	-1.92008	-1.1915	-2.57113	-1.82113	-2.99219	-1.08528	-2.57766	0.223399	0.426643	0.541695	P02787|Serotransferrin OS=Homo sapiens GN=TF PE=1 SV=3
B7Z223	2.32193	2.32193	2.82348	2.32193	2.98303	2.32193	2.32193	2.32193	2.32193	2.81746	2.32193	3.08149	2.80229	2.32193	2.32193	3.7464	2.79152	3.17433	2.32193	2.80229	3.6175	3.44074	2.81746	3.96151	3.29882	3.45611	3.63692	3.79523	4.09113	3.89058	1.42447	0.469593	0.350854	0	-0.180741	1.29557	1.11881	0.495533	1.56865	1.14405	0.976888	0.555426	0.653821	1.47331	1.7692	0.0702673	0.220619	0.541289	B7Z223|Regulator of G-protein-signaling 7 OS=Homo sapiens GN=RGS7 PE=2 SV=1
E7EPC8	3.43238	3.00326	3.16566	3.03734	4.12679	3.45972	3.6713	3.51343	3.10662	3.04493	3.05454	3.42808	3.01459	3.00326	3.52069	5.62086	4.41536	5.36236	5.32029	4.84923	5.02548	4.81235	5.32769	5.52115	5.82998	5.10749	5.65947	5.25281	5.24791	4.99607	2.18848	1.4121	2.1967	2.28294	0.722443	1.56576	1.14105	1.81426	1.88944	2.47622	2.77544	2.23139	2.0929	2.24955	1.72722	0.0429138	0.161468	0.540556	E7EPC8|Catenin delta-2 OS=Homo sapiens GN=CTNND2 PE=4 SV=1
E3W994	3.84234	3.66053	3.16566	4.29376	3.8777	3.74349	4.29376	3.29882	3.57737	3.30704	3.19505	3.08149	3.16566	3.58835	3.18903	3.92386	4.33735	4.20814	4.47203	4.08086	3.97988	4.20814	3.71741	3.42808	4.46146	4.66792	3.97988	4.14059	4.60513	4.01235	0.0815268	0.676817	1.04248	0.178266	0.203159	0.236391	-0.0856237	0.418595	0.43498	0.121044	1.26641	0.898386	1.50226	0.552243	1.4161	0.0461178	0.169177	0.540538	E3W994|CLIP-associating protein 2 OS=Homo sapiens GN=CLASP2 PE=1 SV=2
H0YB62	2.32193	3.00326	2.6393	2.81746	3.57737	3.45972	2.32193	3.17433	2.80229	2.32193	3.19505	3.62395	3.29521	2.32193	2.32193	3.63692	2.32193	2.32193	2.32193	2.32193	3.43238	3.60567	2.32193	2.32193	4.08609	3.18511	3.76782	3.43238	3.18273	2.78019	1.31499	-0.681331	-0.317375	-0.495533	-1.25544	-0.0273446	1.28374	-0.852407	-0.0221006	0	0.891037	0.143869	-0.110102	1.11045	0.860802	0.193949	0.396306	0.539402	H0YB62|UPF0317 protein C14orf159, mitochondrial (Fragment) OS=Homo sapiens GN=C14orf159 PE=1 SV=1
O00264-2	3.04493	3.30704	3.16566	3.03734	3.74015	3.29882	3.43238	3.00326	3.22493	3.30704	3.32266	3.42808	3.16566	3.17433	3.36428	2.32193	2.79152	2.32193	2.32193	2.47964	2.48566	2.32193	2.32193	2.32193	3.45972	2.69083	3.42447	2.80229	3.00326	3.22493	-0.723001	-0.515515	-0.843734	-0.715416	-1.2605	-0.813152	-1.11045	-0.681331	0	-0.985108	0.137058	-0.00360866	-0.47483	-0.372043	-0.361016	0.00949853	0.0689643	0.538666	O00264-2|Isoform 2 of Membrane-associated progesterone receptor component 1 OS=Homo sapiens GN=PGRMC1
H3BPK7	2.32193	3.00326	3.24257	3.32266	2.32193	3.11668	3.6713	3.17433	2.32193	3.04493	3.05454	3.08149	3.01459	2.32193	2.32193	4.50392	4.41536	4.29376	4.15754	4.08086	4.60975	4.31513	3.89058	4.75207	4.3725	4.44602	4.65262	4.29376	4.86183	4.38322	2.182	1.4121	1.05119	0.834873	1.75893	1.49307	0.643828	0.716243	2.06129	1.70714	1.31796	1.57113	1.43143	1.97183	2.5399	0.0510385	0.181231	0.538569	H3BPK7|Alanine--tRNA ligase, cytoplasmic (Fragment) OS=Homo sapiens GN=AARS PE=1 SV=3
B4DK71	2.32193	2.32193	2.32193	2.32193	2.98303	2.32193	2.80229	2.79627	2.32193	2.32193	2.32193	2.32193	2.32193	2.32193	2.32193	3.31735	3.5899	3.17433	2.32193	2.80229	3.43238	3.00928	3.30704	3.05985	3.62228	3.45611	3.27913	3.62395	3.7482	3.39102	0.995425	1.26797	0.852407	0	-0.180741	1.11045	0.206988	0.510765	1.06909	0.737918	1.30035	0.957199	1.13418	1.30202	1.42627	0.029758	0.126471	0.537026	B4DK71|Phosphatidylinositide phosphatase SAC1 OS=Homo sapiens GN=SACM1L PE=1 SV=1
E9PGZ4	2.32193	2.32193	2.32193	2.32193	2.98303	2.32193	2.80229	2.79627	2.32193	2.32193	2.32193	2.32193	2.32193	2.32193	2.32193	3.31735	3.5899	3.17433	2.32193	2.80229	3.43238	3.00928	3.30704	3.05985	3.62228	3.45611	3.27913	3.62395	3.7482	3.39102	0.995425	1.26797	0.852407	0	-0.180741	1.11045	0.206988	0.510765	1.06909	0.737918	1.30035	0.957199	1.13418	1.30202	1.42627	0.029758	0.126471	0.537026	E9PGZ4|Phosphatidylinositide phosphatase SAC1 OS=Homo sapiens GN=SACM1L PE=1 SV=1
Q9NTJ5	2.32193	2.32193	2.32193	2.32193	2.98303	2.32193	2.80229	2.79627	2.32193	2.32193	2.32193	2.32193	2.32193	2.32193	2.32193	3.31735	3.5899	3.17433	2.32193	2.80229	3.43238	3.00928	3.30704	3.05985	3.62228	3.45611	3.27913	3.62395	3.7482	3.39102	0.995425	1.26797	0.852407	0	-0.180741	1.11045	0.206988	0.510765	1.06909	0.737918	1.30035	0.957199	1.13418	1.30202	1.42627	0.029758	0.126471	0.537026	Q9NTJ5|Phosphatidylinositide phosphatase SAC1 OS=Homo sapiens GN=SACM1L PE=1 SV=2
Q92561	2.32193	2.32193	2.32193	2.32193	2.32193	2.32193	2.32193	2.32193	2.32193	2.32193	2.32193	2.32193	2.32193	2.32193	2.32193	3.7464	2.32193	4.29376	3.28919	2.80229	4.29376	4.60975	3.98569	4.14442	3.62228	4.77063	3.76782	5.08223	4.27324	3.77073	1.42447	0	1.97183	0.967259	0.480363	1.97183	2.28782	1.66376	1.4488	1.82249	1.30035	1.44589	2.4487	2.76031	1.95131	0.151568	0.348373	0.536633	Q92561|Phytanoyl-CoA hydroxylase-interacting protein OS=Homo sapiens GN=PHYHIP PE=1 SV=1
B4DWA1	2.32193	2.32193	2.32193	2.32193	2.32193	2.32193	2.32193	2.32193	2.32193	2.32193	2.32193	2.32193	2.32193	2.32193	2.32193	4.15076	2.79152	3.97988	4.04818	4.18093	3.74349	3.60567	3.78898	4.50576	4.73812	4.44602	4.07402	3.89058	3.8777	4.72148	1.82883	0.469593	1.65795	1.72625	1.859	1.42156	1.28374	1.46706	2.39955	2.18384	2.41619	1.75209	2.1241	1.56865	1.55578	0.0253964	0.11557	0.535779	B4DWA1|Brain-specific angiogenesis inhibitor 1-associated protein 2 OS=Homo sapiens GN=BAIAP2 PE=1 SV=1
E7EN40	2.69083	2.32193	2.6393	2.32193	2.32193	3.11668	2.80229	2.32193	2.32193	2.61209	2.32193	2.32193	2.32193	2.32193	2.32193	3.63692	3.7464	3.32266	3.62395	2.80229	3.6175	3.74015	3.30704	4.14442	3.45972	3.79814	4.07402	3.52069	3.63381	4.01235	0.946088	1.42447	0.68336	1.30202	0.480363	0.500817	0.937856	0.985108	1.69042	1.53233	1.13779	1.75209	1.47622	1.19877	1.31188	0.00385489	0.0428742	0.535274	E7EN40|Heterogeneous nuclear ribonucleoprotein H (Fragment) OS=Homo sapiens GN=HNRNPH1 PE=1 SV=1
D6RD66	2.32193	2.32193	2.32193	2.32193	2.32193	2.32193	3.00326	3.00326	2.32193	3.04493	2.78019	3.08149	2.32193	2.32193	2.32193	3.00326	3.39102	3.32266	3.28919	2.32193	3.43238	3.86335	3.30704	3.42808	3.45972	4.36457	3.76782	4.50039	3.7482	3.89058	0.681331	1.06909	1.00073	0.967259	0	1.11045	0.860089	0.303776	1.56865	0.38315	0.67953	0.686325	2.04265	2.17846	1.42627	0.112298	0.287177	0.531628	D6RD66|WD repeat-containing protein 1 (Fragment) OS=Homo sapiens GN=WDR1 PE=1 SV=1
B7Z385	3.04493	3.18035	2.6393	2.81746	3.57737	3.45972	3.43238	2.32193	3.33518	2.32193	3.19505	2.32193	3.29521	3.67621	3.18903	4.15076	2.32193	4.72443	2.32193	4.33289	4.29376	4.66984	4.36539	4.60975	4.84127	4.11069	3.97988	4.21608	4.51059	4.65262	1.10583	-0.858427	2.08512	-0.495533	0.755522	0.83404	1.23747	2.04347	1.31744	2.28782	1.64622	1.65795	0.815483	0.539863	1.32156	0.247083	0.458548	0.531041	B7Z385|Adenylyl cyclase-associated protein OS=Homo sapiens GN=CAP2 PE=1 SV=1
J3KQI5	2.32193	2.32193	2.32193	2.32193	2.32193	2.32193	2.32193	2.32193	2.32193	2.32193	2.32193	2.32193	2.32193	2.32193	2.32193	4.29864	2.32193	4.29376	2.32193	2.80229	3.43238	3.24257	4.17245	4.67056	3.98569	3.57737	3.97988	3.52069	3.98208	3.52069	1.97671	0	1.97183	0	0.480363	1.11045	0.920639	1.85052	1.19877	2.34863	1.66376	1.65795	1.25544	1.19877	1.66015	0.141933	0.331818	0.530253	J3KQI5|Liprin-alpha-4 OS=Homo sapiens GN=PPFIA4 PE=4 SV=1
P50213	4.32471	4.43831	4.25337	4.41625	3.8777	4.87744	4.22469	4.3725	4.55883	4.38617	4.19393	4.3725	4.14759	4.34021	4.05849	3.84234	4.61139	4.49376	3.77434	3.31735	4.21407	3.74015	3.30704	4.14442	4.29376	4.85655	4.46876	4.44602	4.19624	4.29376	-0.482371	0.173078	0.240388	-0.64191	-0.560351	-0.663365	-0.48454	-1.06546	-0.265074	-0.241748	0.0998283	0.0962628	0.708954	0.105817	0.137753	0.0192519	0.102044	0.527251	P50213|Isocitrate dehydrogenase [NAD] subunit alpha, mitochondrial OS=Homo sapiens GN=IDH3A PE=1 SV=1
P42356	2.32193	2.32193	2.32193	2.32193	2.98303	2.32193	2.32193	2.79627	2.32193	3.04493	2.32193	2.32193	2.32193	2.32193	2.32193	4.29864	2.32193	4.43831	3.28919	3.31735	3.6175	3.00928	3.89058	3.70758	3.29882	4.18605	3.97988	4.84987	4.27324	3.77073	1.97671	0	2.11638	0.967259	0.334321	1.29557	0.687352	1.09431	1.4488	0.662652	0.976888	1.65795	1.86412	2.52794	1.95131	0.159512	0.358402	0.525251	P42356|Phosphatidylinositol 4-kinase alpha OS=Homo sapiens GN=PI4KA PE=1 SV=3
F8VWH9	2.69083	2.32193	2.32193	2.32193	2.32193	2.32193	2.32193	3.00326	2.32193	2.32193	2.32193	2.32193	2.32193	2.32193	2.32193	4.55779	3.12674	4.49376	3.62395	3.76319	3.43238	3.98208	3.89058	4.67056	4.08609	4.26628	4.54541	4.07182	3.98208	4.13949	1.86695	0.804814	2.17183	1.30202	1.44126	1.11045	1.66015	0.887319	1.81756	2.34863	1.76416	2.22348	1.94435	1.74989	1.66015	0.0211467	0.107695	0.524145	F8VWH9|ADP-ribosylation factor GTPase-activating protein 1 OS=Homo sapiens GN=ARFGAP1 PE=1 SV=1
O76054-4	3.04493	3.00326	2.6393	3.03734	2.98303	3.29882	3.18511	3.00326	3.22493	3.18511	2.93989	3.29882	3.29521	3.29882	3.36428	2.32193	3.12674	2.32193	2.32193	2.32193	2.48566	2.48566	2.32193	2.6393	3.10447	3.18511	3.5243	2.991	3.51343	3.39102	-0.723001	0.123482	-0.317375	-0.715416	-0.661104	-0.813152	-0.699441	-0.681331	0.166095	-0.545802	0.164581	0.225487	-0.110102	-0.307819	0.149155	0.00542343	0.0500126	0.524002	O76054-4|Isoform 2 of SEC14-like protein 2 OS=Homo sapiens GN=SEC14L2
Q7Z406	3.18511	3.42808	3.50951	3.80464	2.98303	3.29882	4.48426	3.17433	3.33518	2.61209	2.32193	2.32193	2.32193	3.00326	2.32193	2.32193	5.083	3.00326	4.04818	3.47142	2.78019	2.48566	2.32193	2.32193	3.62228	3.32266	2.65447	2.61209	2.78019	2.53117	-0.863177	1.65492	-0.506248	0.243531	0.488389	-0.518625	-1.9986	-0.852407	-0.804007	-0.290165	1.30035	0.332544	1.00073	-0.391167	0.458263	0.298455	0.518386	0.523535	Q7Z406|Myosin-14 OS=Homo sapiens GN=MYH14 PE=1 SV=2
Q99733	3.55005	3.86335	3.42447	4.20814	3.8777	2.32193	4.14059	3.42017	3.42808	3.51343	3.43238	3.29882	3.57737	3.58835	3.52069	2.50083	2.32193	2.32193	2.32193	2.32193	2.48566	2.48566	2.32193	2.32193	2.82348	2.69083	3.5243	2.61209	3.00326	2.53117	-1.04922	-1.54142	-1.10254	-1.88621	-1.55578	0.163736	-1.65492	-1.09825	-0.896906	-1.1915	-0.608895	0.225487	-0.886535	-0.976253	-0.517434	0.0901642	0.258366	0.522427	Q99733|Nucleosome assembly protein 1-like 4 OS=Homo sapiens GN=NAP1L4 PE=1 SV=1
Q99733-2	3.55005	3.86335	3.42447	4.20814	3.8777	2.32193	4.14059	3.42017	3.42808	3.51343	3.43238	3.29882	3.57737	3.58835	3.52069	2.50083	2.32193	2.32193	2.32193	2.32193	2.48566	2.48566	2.32193	2.32193	2.82348	2.69083	3.5243	2.61209	3.00326	2.53117	-1.04922	-1.54142	-1.10254	-1.88621	-1.55578	0.163736	-1.65492	-1.09825	-0.896906	-1.1915	-0.608895	0.225487	-0.886535	-0.976253	-0.517434	0.0901642	0.258366	0.522427	Q99733-2|Isoform 2 of Nucleosome assembly protein 1-like 4 OS=Homo sapiens GN=NAP1L4
P53677	3.04493	2.32193	2.82348	2.32193	3.21012	3.29882	2.32193	3.00326	2.32193	3.04493	2.32193	3.08149	2.80229	2.7855	3.18903	3.52069	3.12674	2.5425	3.04493	2.32193	2.48566	2.48566	2.81746	3.26322	3.45972	3.32266	3.09155	3.62395	3.18273	3.22493	0.475765	0.804814	-0.280978	0.723001	-0.888187	-0.813152	0.163736	-0.185799	0.902998	0.218293	1.13779	0.0100603	0.520372	0.838449	-0.00629789	0.0972189	0.270703	0.517481	P53677|AP-3 complex subunit mu-2 OS=Homo sapiens GN=AP3M2 PE=1 SV=1
Q9Y4G8	2.32193	3.18035	2.32193	2.32193	2.32193	2.32193	2.32193	2.32193	2.32193	2.32193	2.32193	2.32193	2.32193	2.32193	2.32193	4.29864	2.79152	3.97988	4.72443	4.33289	3.84812	3.98208	4.17245	4.24421	4.65924	4.92548	3.5243	4.80459	4.60513	4.21015	1.97671	-0.388834	1.65795	2.4025	2.01096	1.52619	1.66015	1.85052	1.88822	1.92228	2.33731	1.20237	2.60355	2.48267	2.2832	0.166538	0.363547	0.515782	Q9Y4G8|Rap guanine nucleotide exchange factor 2 OS=Homo sapiens GN=RAPGEF2 PE=1 SV=1
B5MBY2	2.32193	2.32193	2.32193	2.32193	2.32193	2.32193	2.32193	2.32193	2.32193	2.32193	2.32193	2.32193	2.32193	2.32193	2.32193	4.3725	2.32193	3.85123	2.32193	2.47964	3.04493	3.00928	5.07771	3.81917	3.45972	3.70758	4.07402	4.21608	3.98208	3.52069	2.05057	0	1.5293	0	0.157716	0.723001	0.687352	2.75578	1.19877	1.49724	1.13779	1.75209	1.38565	1.89415	1.66015	0.208396	0.408695	0.515728	B5MBY2|Diacylglycerol kinase OS=Homo sapiens GN=DGKB PE=3 SV=1
Q9Y6T7	2.32193	2.32193	2.32193	2.32193	2.32193	2.32193	2.32193	2.32193	2.32193	2.32193	2.32193	2.32193	2.32193	2.32193	2.32193	4.3725	2.32193	3.85123	2.32193	2.47964	3.04493	3.00928	5.07771	3.81917	3.45972	3.70758	4.07402	4.21608	3.98208	3.52069	2.05057	0	1.5293	0	0.157716	0.723001	0.687352	2.75578	1.19877	1.49724	1.13779	1.75209	1.38565	1.89415	1.66015	0.208396	0.408695	0.515728	Q9Y6T7|Diacylglycerol kinase beta OS=Homo sapiens GN=DGKB PE=2 SV=2
G8JLD5	4.25739	3.66053	4.41898	2.32193	2.32193	4.07877	2.32193	2.32193	2.32193	2.32193	2.32193	3.42808	2.32193	2.32193	2.32193	2.32193	3.99477	3.47984	2.32193	2.32193	3.43238	3.60567	2.32193	2.32193	2.32193	2.32193	5.3726	2.32193	2.32193	2.32193	-1.93546	0.334237	-0.939143	0	0	-0.646389	1.28374	0	0	0	0	1.94452	0	0	0	0.25898	0.473937	0.515665	G8JLD5|Dynamin-1-like protein OS=Homo sapiens GN=DNM1L PE=1 SV=1
Q7Z3D6-3	3.90439	3.00326	2.6393	2.81746	3.57737	3.88317	2.32193	3.17433	2.80229	2.32193	3.19505	3.62395	3.29521	3.00326	2.32193	3.92386	4.48426	2.5425	2.32193	2.80229	3.43238	3.60567	2.32193	2.32193	4.46146	3.32266	4.54541	3.62395	3.18273	2.78019	0.0194732	1.481	-0.0967993	-0.495533	-0.775075	-0.450794	1.28374	-0.852407	-0.0221006	0	1.26641	0.921456	0.0274558	0.62069	0.860802	0.198015	0.39858	0.510757	Q7Z3D6-3|Isoform 3 of UPF0317 protein C14orf159, mitochondrial OS=Homo sapiens GN=C14orf159
B7Z257	2.32193	2.32193	2.82348	2.32193	2.98303	2.32193	2.32193	2.32193	2.32193	2.81746	2.32193	3.08149	2.80229	2.32193	2.32193	3.7464	2.79152	3.32266	2.32193	2.80229	2.32193	3.44074	2.81746	3.96151	3.29882	3.45611	2.32193	3.89058	4.09113	3.89058	1.42447	0.469593	0.499182	0	-0.180741	0	1.11881	0.495533	1.56865	1.14405	0.976888	-0.759566	0.653821	1.56865	1.7692	0.210695	0.411233	0.510459	B7Z257|Regulator of G-protein-signaling 7 OS=Homo sapiens GN=RGS7 PE=2 SV=1
P09493-3	4.48321	2.32193	4.50768	2.32193	2.32193	2.32193	2.32193	4.44602	2.32193	2.32193	2.32193	2.32193	4.43045	2.32193	2.32193	2.32193	2.32193	2.32193	2.32193	2.32193	2.32193	2.32193	2.32193	2.32193	2.32193	2.32193	2.32193	2.32193	2.32193	2.32193	-2.16129	0	-2.18575	0	0	0	0	-2.1241	0	0	0	0	-2.10852	0	0	0.325875	0.542738	0.507675	P09493-3|Isoform 3 of Tropomyosin alpha-1 chain OS=Homo sapiens GN=TPM1
F5H7M3	4.1295	4.00296	4.04702	3.46667	3.74015	3.74349	3.32266	4.44602	4.29376	3.97697	3.97988	3.98569	4.24201	4.38066	3.97305	2.32193	3.5899	2.39778	2.32193	2.47964	2.32193	2.32193	2.32193	2.6393	3.45972	3.18511	3.42447	2.80229	3.63381	3.77073	-1.80758	-0.413058	-1.64924	-1.14474	-1.2605	-1.42156	-1.00073	-2.1241	-0.523032	-1.33767	-0.520159	-0.561218	-1.0569	-1.57837	-0.339238	0.0727405	0.225825	0.507462	F5H7M3|Acetyltransferase component of pyruvate dehydrogenase complex OS=Homo sapiens GN=DLAT PE=1 SV=1
O14979-2	2.32193	2.32193	3.04493	3.32266	2.32193	3.11668	3.00326	2.79627	2.32193	2.32193	2.32193	2.32193	2.80229	2.32193	2.32193	3.31735	3.5899	3.32266	2.32193	3.62686	3.04493	3.24257	2.81746	3.42808	3.62228	3.45611	3.63692	3.22493	3.00326	2.53117	0.995425	1.26797	0.277734	-1.00073	1.30493	-0.0717525	0.239307	0.0211897	0.209245	1.10615	1.30035	1.31499	0.653821	0.902998	0.681331	0.140561	0.331152	0.502011	O14979-2|Isoform 2 of Heterogeneous nuclear ribonucleoprotein D-like OS=Homo sapiens GN=HNRNPDL
Q1KMD3	2.32193	2.32193	2.32193	2.32193	2.32193	2.32193	2.32193	2.32193	2.32193	2.32193	2.32193	2.32193	2.32193	2.32193	2.32193	3.84234	2.79152	3.73262	3.04493	2.32193	3.6175	4.08318	3.46667	3.96151	3.76782	3.70758	4.07402	3.89058	3.8777	3.77073	1.52041	0.469593	1.41069	0.723001	0	1.29557	1.76125	1.14474	1.4488	1.63959	1.44589	1.75209	1.38565	1.56865	1.55578	0.0494323	0.177061	0.501693	Q1KMD3|Heterogeneous nuclear ribonucleoprotein U-like protein 2 OS=Homo sapiens GN=HNRNPUL2 PE=1 SV=1
O00764	3.43238	3.55005	3.32266	3.46667	2.98303	3.45972	3.91031	3.74015	3.22493	3.51343	3.05454	3.62395	3.01459	3.29882	3.18903	5.3031	5.01344	5.07771	5.50216	3.62686	5.3308	5.10248	4.17245	5.02548	5.08017	5.24195	5.45772	5.14331	5.09443	5.24195	1.87072	1.46339	1.75504	2.03549	0.643827	1.87107	1.19217	0.432298	2.01703	1.51205	2.02563	1.83377	2.22736	1.8445	1.9054	0.0554696	0.191412	0.50139	O00764|Pyridoxal kinase OS=Homo sapiens GN=PDXK PE=1 SV=1
Q9H4G0	4.36621	3.18035	3.04493	3.32266	4.30141	3.88317	3.91031	4.07402	3.42808	4.13691	3.7143	3.52069	3.29521	3.58835	4.21407	5.88061	5.61489	6.03744	6.05578	5.24009	5.84933	5.8036	6.05578	6.04347	6.2583	6.34761	6.20922	6.36812	6.31622	6.24604	1.51439	2.43453	2.99251	2.73312	0.938686	1.96616	1.89329	1.98177	2.81796	1.90656	2.544	2.68853	3.05241	2.77977	2.10215	0.100905	0.274297	0.499103	Q9H4G0|Band 4.1-like protein 1 OS=Homo sapiens GN=EPB41L1 PE=1 SV=2
C9J6D1	3.43238	3.76782	3.32266	4.07633	3.8777	2.32193	4.05849	3.42017	3.42808	3.41195	3.32266	3.29882	3.49109	3.58835	3.52069	2.50083	2.32193	2.32193	2.32193	2.32193	2.48566	2.48566	2.32193	2.32193	2.82348	2.69083	3.5243	2.61209	3.00326	2.53117	-0.931542	-1.44589	-1.00073	-1.7544	-1.55578	0.163736	-1.57283	-1.09825	-0.896906	-1.09003	-0.499182	0.225487	-0.800257	-0.976253	-0.517434	0.0916358	0.259859	0.498807	C9J6D1|Nucleosome assembly protein 1-like 4 (Fragment) OS=Homo sapiens GN=NAP1L4 PE=1 SV=1
P02452	2.32193	2.32193	2.32193	2.32193	2.32193	2.32193	2.32193	2.32193	2.32193	3.04493	2.32193	2.32193	2.32193	2.32193	2.32193	5.64072	5.083	4.54972	3.77434	2.32193	3.74349	4.31513	6.38166	5.47425	4.73812	5.05975	4.74899	4.29376	5.74275	5.49059	3.3188	2.76107	2.22779	1.45241	0	1.42156	1.9932	4.05973	3.16866	2.42932	2.41619	2.42706	2.73782	1.97183	3.42082	0.327141	0.54402	0.498781	P02452|Collagen alpha-1(I) chain OS=Homo sapiens GN=COL1A1 PE=1 SV=5
P06396-2	5.77283	6.61322	4.99011	6.99747	6.92578	6.98935	6.72972	6.10759	5.60039	5.92683	5.88429	5.94003	5.74499	4.87815	5.98973	4.50392	6.01585	4.43831	5.94751	5.79342	4.89129	5.0063	4.07402	4.43289	5.75592	4.04933	5.74659	3.98388	5.09443	5.24195	-1.26891	-0.597367	-0.551796	-1.04996	-1.13236	-2.09806	-1.72342	-2.03358	-0.358435	-1.49395	-0.128368	-0.193441	-1.69565	-0.894269	-0.895301	0.139325	0.328933	0.498443	P06396-2|Isoform 2 of Gelsolin OS=Homo sapiens GN=GSN
O00764-2	3.18511	3.30704	3.16566	3.18903	2.98303	3.29882	3.6713	3.51343	3.10662	3.41195	2.78019	3.62395	2.32193	3.00326	3.00326	4.93441	4.8754	4.8553	5.43472	3.31735	4.9452	4.81235	3.98569	4.8469	4.73812	5.01542	4.99902	4.72648	4.86183	5.043	1.7493	1.56837	1.68964	2.24569	0.334321	1.64639	1.14105	0.472258	1.93638	1.43494	1.95793	1.37507	2.69349	1.72322	1.85857	0.10669	0.280066	0.498352	O00764-2|Isoform 2 of Pyridoxal kinase OS=Homo sapiens GN=PDXK
O95782	4.80194	4.61468	4.92317	4.54105	4.80394	4.37612	4.39665	4.94822	4.72443	4.67565	4.64537	4.51677	4.55142	4.76838	4.71338	5.3876	4.68206	4.89371	4.58665	4.80774	4.9452	4.94023	5.22271	5.32463	5.31591	5.53401	5.2562	5.52115	5.40243	5.52915	0.58566	0.0673744	-0.0294587	0.0456086	0.00379858	0.569087	0.543584	0.274497	0.804721	0.648982	0.670535	0.739436	0.982586	0.752777	0.689051	0.000876874	0.0207899	0.497922	O95782|AP-2 complex subunit alpha-1 OS=Homo sapiens GN=AP2A1 PE=1 SV=3
O95782-2	4.80194	4.61468	4.92317	4.54105	4.80394	4.37612	4.39665	4.94822	4.72443	4.67565	4.64537	4.51677	4.55142	4.76838	4.71338	5.3876	4.68206	4.89371	4.58665	4.80774	4.9452	4.94023	5.22271	5.32463	5.31591	5.53401	5.2562	5.52115	5.40243	5.52915	0.58566	0.0673744	-0.0294587	0.0456086	0.00379858	0.569087	0.543584	0.274497	0.804721	0.648982	0.670535	0.739436	0.982586	0.752777	0.689051	0.000876874	0.0207899	0.497922	O95782-2|Isoform B of AP-2 complex subunit alpha-1 OS=Homo sapiens GN=AP2A1
B7Z6G2	2.32193	2.32193	2.32193	2.32193	2.32193	2.32193	2.32193	2.32193	2.32193	2.32193	2.32193	2.32193	2.32193	2.32193	2.32193	2.32193	3.7464	2.32193	4.15754	2.32193	4.11533	4.31513	4.27796	4.14442	4.46146	4.26628	4.26159	4.14059	2.32193	4.01235	0	1.42447	0	1.83561	0	1.7934	1.9932	1.95603	1.69042	1.82249	2.13953	1.93967	1.94435	1.81866	0	0.272883	0.488984	0.496821	B7Z6G2|Rho guanine nucleotide exchange factor 7 OS=Homo sapiens GN=ARHGEF7 PE=1 SV=1
Q9UKU0	2.32193	2.32193	3.04493	2.32193	2.32193	2.32193	2.32193	2.32193	2.32193	2.32193	2.32193	2.32193	2.32193	2.32193	2.32193	2.50083	2.32193	2.5425	2.32193	2.32193	3.2561	3.24257	2.32193	2.32193	2.32193	3.70758	2.65447	3.32659	3.51343	3.22493	0.178906	0	-0.502426	0	0	0.934169	0.920639	0	0.902998	0	0	0.332544	1.38565	1.00466	1.1915	0.0990569	0.272427	0.496783	Q9UKU0|Long-chain-fatty-acid--CoA ligase 6 OS=Homo sapiens GN=ACSL6 PE=2 SV=4
Q9UKU0-1	2.32193	2.32193	3.04493	2.32193	2.32193	2.32193	2.32193	2.32193	2.32193	2.32193	2.32193	2.32193	2.32193	2.32193	2.32193	2.50083	2.32193	2.5425	2.32193	2.32193	3.2561	3.24257	2.32193	2.32193	2.32193	3.70758	2.65447	3.32659	3.51343	3.22493	0.178906	0	-0.502426	0	0	0.934169	0.920639	0	0.902998	0	0	0.332544	1.38565	1.00466	1.1915	0.0990569	0.272427	0.496783	Q9UKU0-1|Isoform 1 of Long-chain-fatty-acid--CoA ligase 6 OS=Homo sapiens GN=ACSL6
Q9UKU0-2	2.32193	2.32193	3.04493	2.32193	2.32193	2.32193	2.32193	2.32193	2.32193	2.32193	2.32193	2.32193	2.32193	2.32193	2.32193	2.50083	2.32193	2.5425	2.32193	2.32193	3.2561	3.24257	2.32193	2.32193	2.32193	3.70758	2.65447	3.32659	3.51343	3.22493	0.178906	0	-0.502426	0	0	0.934169	0.920639	0	0.902998	0	0	0.332544	1.38565	1.00466	1.1915	0.0990569	0.272427	0.496783	Q9UKU0-2|Isoform 2 of Long-chain-fatty-acid--CoA ligase 6 OS=Homo sapiens GN=ACSL6
Q9UKU0-3	2.32193	2.32193	3.04493	2.32193	2.32193	2.32193	2.32193	2.32193	2.32193	2.32193	2.32193	2.32193	2.32193	2.32193	2.32193	2.50083	2.32193	2.5425	2.32193	2.32193	3.2561	3.24257	2.32193	2.32193	2.32193	3.70758	2.65447	3.32659	3.51343	3.22493	0.178906	0	-0.502426	0	0	0.934169	0.920639	0	0.902998	0	0	0.332544	1.38565	1.00466	1.1915	0.0990569	0.272427	0.496783	Q9UKU0-3|Isoform 3 of Long-chain-fatty-acid--CoA ligase 6 OS=Homo sapiens GN=ACSL6
Q9UKU0-5	2.32193	2.32193	3.04493	2.32193	2.32193	2.32193	2.32193	2.32193	2.32193	2.32193	2.32193	2.32193	2.32193	2.32193	2.32193	2.50083	2.32193	2.5425	2.32193	2.32193	3.2561	3.24257	2.32193	2.32193	2.32193	3.70758	2.65447	3.32659	3.51343	3.22493	0.178906	0	-0.502426	0	0	0.934169	0.920639	0	0.902998	0	0	0.332544	1.38565	1.00466	1.1915	0.0990569	0.272427	0.496783	Q9UKU0-5|Isoform 5 of Long-chain-fatty-acid--CoA ligase 6 OS=Homo sapiens GN=ACSL6
Q9UKU0-8	2.32193	2.32193	3.04493	2.32193	2.32193	2.32193	2.32193	2.32193	2.32193	2.32193	2.32193	2.32193	2.32193	2.32193	2.32193	2.50083	2.32193	2.5425	2.32193	2.32193	3.2561	3.24257	2.32193	2.32193	2.32193	3.70758	2.65447	3.32659	3.51343	3.22493	0.178906	0	-0.502426	0	0	0.934169	0.920639	0	0.902998	0	0	0.332544	1.38565	1.00466	1.1915	0.0990569	0.272427	0.496783	Q9UKU0-8|Isoform 8 of Long-chain-fatty-acid--CoA ligase 6 OS=Homo sapiens GN=ACSL6
Q9UKU0-9	2.32193	2.32193	3.04493	2.32193	2.32193	2.32193	2.32193	2.32193	2.32193	2.32193	2.32193	2.32193	2.32193	2.32193	2.32193	2.50083	2.32193	2.5425	2.32193	2.32193	3.2561	3.24257	2.32193	2.32193	2.32193	3.70758	2.65447	3.32659	3.51343	3.22493	0.178906	0	-0.502426	0	0	0.934169	0.920639	0	0.902998	0	0	0.332544	1.38565	1.00466	1.1915	0.0990569	0.272427	0.496783	Q9UKU0-9|Isoform 9 of Long-chain-fatty-acid--CoA ligase 6 OS=Homo sapiens GN=ACSL6
A6NHU9	2.32193	2.32193	2.32193	2.32193	2.32193	2.32193	2.32193	2.32193	2.32193	2.32193	2.32193	2.32193	2.32193	2.32193	2.32193	2.32193	2.32193	3.47984	2.32193	2.80229	2.78019	2.48566	2.32193	3.96151	2.32193	2.69083	3.09155	3.62395	3.00326	3.01459	0	0	1.15791	0	0.480363	0.458263	0.163736	0	0.692662	1.63959	0	0.769626	0.368904	1.30202	0.681331	0.0751683	0.230924	0.496627	A6NHU9|SH3 and multiple ankyrin repeat domains protein 2 OS=Homo sapiens GN=SHANK2 PE=1 SV=3
O14787	2.32193	2.32193	2.32193	2.32193	2.32193	2.32193	3.00326	2.32193	2.32193	2.32193	2.32193	2.32193	2.32193	2.32193	2.32193	3.31735	2.32193	3.60959	2.32193	2.32193	3.2561	3.24257	3.12674	3.05985	3.10447	3.45611	3.09155	3.89058	3.33518	3.52069	0.995425	0	1.28766	0	0	0.934169	0.239307	0.804814	1.19877	0.737918	0.782545	0.769626	1.13418	1.56865	1.01325	0.0437087	0.163708	0.496605	O14787|Transportin-2 OS=Homo sapiens GN=TNPO2 PE=1 SV=3
E9PEJ4	4.19624	4.07981	4.04702	3.60567	3.74015	3.74349	3.32266	4.44602	4.38322	4.06093	3.97988	3.98569	4.19624	4.44773	3.97305	2.32193	3.7464	2.39778	2.32193	2.47964	2.32193	2.32193	2.32193	2.6393	3.45972	3.18511	3.42447	2.80229	3.63381	3.77073	-1.87432	-0.333416	-1.64924	-1.28374	-1.2605	-1.42156	-1.00073	-2.1241	-0.612492	-1.42163	-0.520159	-0.561218	-1.01114	-1.64543	-0.339238	0.0909432	0.258573	0.495407	E9PEJ4|Acetyltransferase component of pyruvate dehydrogenase complex OS=Homo sapiens GN=DLAT PE=1 SV=1
P11182	2.32193	2.32193	2.32193	2.32193	2.32193	2.32193	2.32193	2.79627	2.32193	2.32193	2.32193	2.32193	2.32193	2.32193	2.32193	4.3725	3.7464	4.20814	3.46667	3.31735	3.43238	3.60567	3.46667	4.24421	4.19128	4.04933	3.8777	4.07182	3.98208	4.54972	2.05057	1.42447	1.88621	1.14474	0.995425	1.11045	1.28374	0.6704	2.22779	1.92228	1.86935	1.55578	1.7274	1.74989	1.66015	0.020879	0.10688	0.495341	P11182|Lipoamide acyltransferase component of branched-chain alpha-keto acid dehydrogenase complex, mitochondrial OS=Homo sapiens GN=DBT PE=1 SV=3
B5MCD5	2.32193	2.32193	2.32193	2.32193	2.32193	2.32193	2.32193	2.32193	2.32193	2.32193	2.32193	2.32193	2.32193	2.32193	2.32193	4.3725	2.32193	3.85123	2.32193	2.47964	3.04493	3.00928	5.07771	3.81917	3.45972	3.70758	4.07402	4.07182	3.98208	3.52069	2.05057	0	1.5293	0	0.157716	0.723001	0.687352	2.75578	1.19877	1.49724	1.13779	1.75209	1.38565	1.74989	1.66015	0.223062	0.426247	0.495119	B5MCD5|Diacylglycerol kinase OS=Homo sapiens GN=DGKB PE=3 SV=1
P10515	4.19624	4.07981	4.08318	3.60567	3.74015	3.74349	3.32266	4.44602	4.38322	4.06093	3.97988	3.98569	4.24201	4.44773	3.97305	2.32193	3.7464	2.39778	2.32193	2.47964	2.32193	2.32193	2.32193	2.6393	3.45972	3.18511	3.42447	2.80229	3.63381	3.77073	-1.87432	-0.333416	-1.6854	-1.28374	-1.2605	-1.42156	-1.00073	-2.1241	-0.612492	-1.42163	-0.520159	-0.561218	-1.0569	-1.64543	-0.339238	0.0935645	0.264187	0.493389	P10515|Dihydrolipoyllysine-residue acetyltransferase component of pyruvate dehydrogenase complex, mitochondrial OS=Homo sapiens GN=DLAT PE=1 SV=3
P40939-2	3.99477	4.00296	3.75168	3.9907	4.22235	4.15534	4.29376	3.99593	3.91031	3.89058	4.14442	4.22689	3.81917	3.90439	3.77725	2.32193	3.12674	2.32193	2.32193	2.80229	2.32193	2.48566	2.32193	2.32193	2.60607	3.00928	3.76782	2.80229	3.00326	2.78019	-1.67284	-0.876217	-1.42975	-1.66877	-1.42006	-1.83341	-1.8081	-1.674	-1.13012	-1.56865	-1.53835	-0.459069	-0.809893	-1.1021	-0.773987	0.0242405	0.114108	0.493298	P40939-2|Isoform 2 of Trifunctional enzyme subunit alpha, mitochondrial OS=Homo sapiens GN=HADHA
Q9Y6T7-2	2.32193	2.32193	2.32193	2.32193	2.32193	2.32193	2.32193	2.32193	2.32193	2.32193	2.32193	2.32193	2.32193	2.32193	2.32193	4.29864	2.32193	3.73262	2.32193	2.47964	3.04493	3.00928	4.92548	3.81917	3.45972	3.57737	3.97988	4.07182	3.8777	3.52069	1.97671	0	1.41069	0	0.157716	0.723001	0.687352	2.60355	1.19877	1.49724	1.13779	1.65795	1.25544	1.74989	1.55578	0.202633	0.401958	0.491246	Q9Y6T7-2|Isoform 2 of Diacylglycerol kinase beta OS=Homo sapiens GN=DGKB
P09622-3	4.73812	4.66792	4.89708	4.4705	4.55779	4.75207	3.91031	4.6401	4.66207	4.81382	4.44773	4.3725	4.6811	4.55142	4.51164	4.05971	4.80329	4.29376	4.04818	3.47142	3.84812	3.74015	2.81746	4.35471	3.98569	4.18605	4.26159	4.72648	4.38158	4.72148	-0.678412	0.135363	-0.603318	-0.422322	-1.08637	-0.903958	-0.170161	-1.82264	0.0594067	-0.459114	-0.462037	-0.110901	-0.495054	0.175055	-0.13006	0.0637797	0.206099	0.490733	P09622-3|Isoform 3 of Dihydrolipoyl dehydrogenase, mitochondrial OS=Homo sapiens GN=DLD
F8W791	5.88245	2.32193	2.32193	5.74051	5.71974	2.32193	2.32193	5.56002	2.32193	2.32193	2.32193	2.32193	2.32193	2.32193	2.32193	2.50083	5.01344	2.32193	5.57173	5.36783	2.32193	2.32193	3.46667	2.85299	2.32193	2.32193	2.32193	2.32193	2.32193	2.32193	-3.38161	2.69151	0	-0.168784	-0.351912	0	0	-2.09335	0	0.531063	0	0	0	0	0	0.461918	0.667644	0.488885	F8W791|Neurofascin OS=Homo sapiens GN=NFASC PE=1 SV=1
H0YL72	4.25739	4.23773	4.13949	4.20814	3.8777	4.87744	4.14059	4.22689	4.48426	4.29376	4.19393	4.3725	4.02528	4.23943	4.05849	3.84234	4.61139	4.36621	3.77434	3.31735	4.11533	3.74015	2.32193	4.14442	4.08609	4.66792	4.35198	4.14059	4.09113	4.21015	-0.415054	0.373659	0.226725	-0.4338	-0.560351	-0.76211	-0.40044	-1.90496	-0.274118	-0.14934	-0.107847	-0.02052	0.642647	-0.0988426	0.0326385	0.100991	0.274297	0.488058	H0YL72|Isocitrate dehydrogenase [NAD] subunit alpha, mitochondrial OS=Homo sapiens GN=IDH3A PE=1 SV=1
Q9BR76	3.18511	3.18035	2.6393	3.18903	3.74015	3.45972	3.18511	3.17433	3.10662	3.41195	3.05454	3.29882	3.01459	3.29882	3.36428	2.32193	3.12674	2.32193	2.32193	3.10662	2.32193	2.48566	2.32193	2.6393	3.45972	2.69083	3.27913	2.61209	3.51343	3.01459	-0.863177	-0.0536132	-0.317375	-0.8671	-0.633526	-1.13779	-0.699441	-0.852407	-0.0920314	-0.772651	0.405185	-0.0196891	-0.323758	-0.686723	0.149155	0.0347866	0.14056	0.486552	Q9BR76|Coronin-1B OS=Homo sapiens GN=CORO1B PE=1 SV=1
P15924	2.32193	2.32193	2.32193	2.32193	2.32193	2.32193	2.32193	2.32193	2.32193	2.32193	2.32193	2.32193	2.32193	2.32193	2.32193	5.47127	2.32193	2.39778	2.32193	2.32193	2.32193	2.32193	5.26963	4.24421	2.32193	4.92548	2.32193	3.73442	4.73011	2.78019	3.14934	0	0.0758479	0	0	0	0	2.9477	0.458263	1.92228	0	0	2.60355	1.41249	2.40818	0.468436	0.6738	0.486212	P15924|Desmoplakin OS=Homo sapiens GN=DSP PE=1 SV=3
Q7Z3D6-4	3.90439	3.00326	2.6393	2.81746	3.57737	3.88317	2.32193	3.17433	2.80229	2.32193	3.19505	3.62395	3.29521	2.7855	2.32193	4.05971	4.48426	2.5425	2.32193	2.80229	3.6175	3.74015	2.32193	2.32193	4.46146	3.32266	4.54541	3.62395	3.18273	2.78019	0.15532	1.481	-0.0967993	-0.495533	-0.775075	-0.265673	1.41822	-0.852407	-0.0221006	0	1.26641	0.921456	0.0274558	0.838449	0.860802	0.228792	0.434859	0.484935	Q7Z3D6-4|Isoform 4 of UPF0317 protein C14orf159, mitochondrial OS=Homo sapiens GN=C14orf159
F2Z2Y4	3.43238	3.55005	3.32266	3.46667	2.98303	3.45972	3.91031	3.74015	3.22493	3.51343	3.05454	3.62395	3.01459	3.29882	3.18903	5.3031	5.01344	5.07771	5.50216	3.62686	5.28368	5.10248	4.17245	5.02548	5.01413	5.24195	5.45772	5.08223	5.09443	5.20968	1.87072	1.46339	1.75504	2.03549	0.643827	1.82396	1.19217	0.432298	1.98475	1.51205	1.9596	1.83377	2.22736	1.78342	1.9054	0.0606953	0.200142	0.48451	F2Z2Y4|Pyridoxal kinase OS=Homo sapiens GN=PDXK PE=1 SV=1
B8ZZP4	2.82879	3.55005	3.42447	3.46667	3.74015	3.29882	3.57446	3.17433	3.22493	3.04493	3.32266	2.32193	3.01459	3.4072	3.18903	2.32193	2.32193	2.32193	2.32193	2.80229	2.32193	2.32193	2.32193	2.32193	2.82348	2.69083	2.65447	2.32193	2.32193	2.78019	-0.506863	-1.22813	-1.10254	-1.14474	-0.937856	-0.976888	-1.25253	-0.852407	-0.444735	-0.723001	-0.499182	0.332544	-0.323758	-1.08528	-0.8671	0.03362	0.137369	0.484457	B8ZZP4|Secernin-1 OS=Homo sapiens GN=SCRN1 PE=1 SV=1
Q15555-2	2.32193	3.18035	2.32193	3.32266	2.32193	2.32193	3.43238	3.90284	2.32193	2.32193	2.32193	2.32193	2.32193	2.32193	2.32193	5.27322	4.61139	4.92087	5.37401	4.77063	6.00581	5.3726	5.94751	5.40157	5.8036	5.35007	5.21125	4.89708	4.86183	4.86771	2.95129	1.43103	2.59894	2.05135	2.4487	3.68388	1.94022	2.04468	2.54578	3.07964	3.48167	2.88932	3.02814	2.57515	2.5399	0.112989	0.288721	0.483325	Q15555-2|Isoform 2 of Microtubule-associated protein RP/EB family member 2 OS=Homo sapiens GN=MAPRE2
G3V1S9	2.32193	2.32193	3.04493	2.32193	2.32193	2.32193	2.32193	2.32193	2.32193	2.32193	2.32193	2.32193	2.32193	2.32193	2.32193	2.50083	2.32193	2.5425	2.32193	2.32193	3.2561	3.24257	2.32193	2.32193	2.32193	3.70758	2.65447	3.22493	3.51343	3.22493	0.178906	0	-0.502426	0	0	0.934169	0.920639	0	0.902998	0	0	0.332544	1.38565	0.902998	1.1915	0.105326	0.279482	0.48226	G3V1S9|Acyl-CoA synthetase long-chain family member 6, isoform CRA_c OS=Homo sapiens GN=ACSL6 PE=4 SV=1
P09622	4.88657	4.92548	5.14098	4.54105	4.74383	4.81235	4.22469	4.76192	4.84035	5.07224	4.64537	4.44773	4.8754	4.72066	4.77879	4.22579	4.8754	4.43831	4.04818	3.47142	4.11533	3.86335	2.81746	4.35471	4.08609	4.44602	4.39509	4.89708	4.38158	4.78433	-0.660779	-0.0500708	-0.702669	-0.492871	-1.27241	-0.697026	-0.361339	-1.94446	-0.0560205	-0.717529	-0.559285	-0.0526334	-0.429381	0.176418	-0.397207	0.0700532	0.220619	0.481897	P09622|Dihydrolipoyl dehydrogenase, mitochondrial OS=Homo sapiens GN=DLD PE=1 SV=2
O14775	2.82879	2.32193	3.24257	2.32193	2.32193	3.29882	2.32193	2.79627	2.32193	2.61209	2.78019	2.32193	2.32193	2.32193	2.32193	3.18511	2.32193	3.32266	2.32193	2.32193	2.78019	3.24257	2.32193	3.42808	2.82348	3.18511	3.09155	3.52069	2.32193	2.32193	0.356314	0	0.0800964	0	0	-0.518625	0.920639	-0.474343	0	0.815987	0.0432903	0.769626	0.863177	1.19877	0	0.0755904	0.231787	0.481754	O14775|Guanine nucleotide-binding protein subunit beta-5 OS=Homo sapiens GN=GNB5 PE=1 SV=2
O14775-2	2.82879	2.32193	3.24257	2.32193	2.32193	3.29882	2.32193	2.79627	2.32193	2.61209	2.78019	2.32193	2.32193	2.32193	2.32193	3.18511	2.32193	3.32266	2.32193	2.32193	2.78019	3.24257	2.32193	3.42808	2.82348	3.18511	3.09155	3.52069	2.32193	2.32193	0.356314	0	0.0800964	0	0	-0.518625	0.920639	-0.474343	0	0.815987	0.0432903	0.769626	0.863177	1.19877	0	0.0755904	0.231787	0.481754	O14775-2|Isoform 2 of Guanine nucleotide-binding protein subunit beta-5 OS=Homo sapiens GN=GNB5
G3V394	3.75168	2.32193	3.04493	2.81746	3.42232	3.45972	3.18511	2.32193	3.57737	2.32193	3.19505	3.08149	3.41588	3.75168	3.52069	2.32193	2.32193	6.3053	2.32193	2.32193	2.32193	5.85803	2.32193	5.93542	2.32193	6.1257	2.32193	6.42033	2.32193	2.32193	-1.42975	0	3.26037	-0.495533	-1.10039	-1.13779	2.67293	0	-1.25544	3.61349	-0.87312	-0.759566	2.70982	2.66865	-1.19877	0.65198	0.805789	0.479496	G3V394|Unconventional myosin-Va OS=Homo sapiens GN=MYO5A PE=1 SV=1
B7Z686	3.75168	3.30704	4.21608	3.18903	2.32193	3.29882	2.80229	3.74015	3.97988	2.32193	3.77725	3.73262	2.32193	2.32193	3.36428	3.18511	2.32193	3.00326	2.32193	2.47964	2.78019	2.32193	3.12674	3.05985	2.60607	3.32266	3.09155	3.32659	2.78019	2.53117	-0.566573	-0.985108	-1.21282	-0.8671	0.157716	-0.518625	-0.480363	-0.613406	-1.44871	0.737918	-1.17117	-0.641062	1.00073	1.00466	-0.584084	0.29176	0.509996	0.478396	B7Z686|Neuronal-specific septin-3 OS=Homo sapiens GN=SEPT3 PE=2 SV=1
Q9UI15	4.1295	4.36621	4.25337	4.36253	4.00418	3.11668	4.29376	4.58424	4.10143	3.89058	3.77725	3.62395	3.97988	3.4072	3.66268	2.32193	2.32193	2.32193	2.32193	2.47964	2.32193	2.32193	2.32193	2.32193	2.32193	2.32193	3.27913	2.32193	2.32193	2.32193	-1.80758	-2.04429	-1.93145	-2.04061	-1.52453	-0.794753	-1.97183	-2.26231	-1.7795	-1.56865	-1.45532	-0.344823	-1.65795	-1.08528	-1.34075	0.0731725	0.226918	0.478272	Q9UI15|Transgelin-3 OS=Homo sapiens GN=TAGLN3 PE=1 SV=2
F8VQ10	2.32193	2.32193	3.04493	2.32193	2.32193	2.32193	3.32266	2.53719	2.32193	2.81746	2.32193	2.32193	2.80229	2.7855	3.00326	2.50083	2.32193	2.80229	2.32193	2.32193	2.78019	2.74696	2.32193	2.32193	3.29882	3.32266	3.8777	3.22493	3.00326	2.32193	0.178906	0	-0.242638	0	0	0.458263	-0.575702	-0.215265	0	-0.495533	0.976888	1.55578	0.520372	0.439425	0	0.126109	0.308276	0.477687	F8VQ10|Spliceosome RNA helicase DDX39B OS=Homo sapiens GN=DDX39B PE=1 SV=1
Q13838	2.32193	2.32193	3.04493	2.32193	2.32193	2.32193	3.32266	2.53719	2.32193	2.81746	2.32193	2.32193	2.80229	2.7855	3.00326	2.50083	2.32193	2.80229	2.32193	2.32193	2.78019	2.74696	2.32193	2.32193	3.29882	3.32266	3.8777	3.22493	3.00326	2.32193	0.178906	0	-0.242638	0	0	0.458263	-0.575702	-0.215265	0	-0.495533	0.976888	1.55578	0.520372	0.439425	0	0.126109	0.308276	0.477687	Q13838|Spliceosome RNA helicase DDX39B OS=Homo sapiens GN=DDX39B PE=1 SV=1
E9PDG8	4.48321	3.93396	4.82307	4.07633	3.8777	3.74349	3.78641	4.44602	4.29376	4.50484	2.32193	2.32193	4.49376	4.38066	4.4356	2.32193	2.32193	2.32193	2.32193	3.31735	2.32193	2.32193	3.12674	3.05985	2.60607	2.81746	2.32193	2.991	2.32193	2.78019	-2.16129	-1.61203	-2.50114	-1.7544	-0.560351	-1.42156	-1.46448	-1.31928	-1.51357	-1.445	0.284145	0	-1.6763	-1.38966	-2.11367	0.25711	0.4718	0.477308	E9PDG8|Clathrin coat assembly protein AP180 OS=Homo sapiens GN=SNAP91 PE=4 SV=1
P55809	4.36621	4.07981	4.94671	4.15076	4.49376	4.75207	4.14059	4.84189	4.7646	4.38617	4.80459	4.66634	4.82238	4.97495	4.21407	4.3725	4.54972	4.60744	4.27932	3.98698	4.38322	4.46328	4.17245	4.67056	4.73812	5.10749	5.41468	5.0063	4.86183	5.3308	0.00628208	0.469907	-0.339272	0.128559	-0.506786	-0.368853	0.32269	-0.669441	0.566197	0.284389	-0.0664707	0.748336	0.285115	0.0313572	0.647758	0.0244479	0.114594	0.476283	P55809|Succinyl-CoA:3-ketoacid coenzyme A transferase 1, mitochondrial OS=Homo sapiens GN=OXCT1 PE=1 SV=1
Q9NR46-2	3.90439	3.18035	3.8918	3.60567	4.22235	2.32193	3.43238	3.82191	3.85259	3.62686	3.7143	3.62395	3.88317	3.75168	3.52069	2.78019	3.7464	4.13433	3.46667	2.80229	3.6175	2.74696	3.12674	3.57737	4.08609	3.97305	4.1782	3.89058	3.98208	3.89058	-1.1242	0.566043	0.242537	-0.138999	-1.42006	1.29557	-0.685416	-0.695164	0.0379854	-0.0494931	0.371784	0.554248	0.0898769	0.138901	0.461386	0.19376	0.396306	0.474202	Q9NR46-2|Isoform 2 of Endophilin-B2 OS=Homo sapiens GN=SH3GLB2
F5H7W5	4.1295	2.32193	2.32193	2.32193	2.32193	2.32193	2.32193	2.32193	2.32193	2.32193	2.32193	2.32193	2.32193	2.32193	2.32193	5.96607	6.08264	5.94751	6.34013	2.32193	5.96316	5.94431	5.86772	5.60039	5.89269	5.81114	5.45772	6.18607	5.85473	5.80206	1.83657	3.76071	3.62559	4.0182	0	3.64124	3.62239	3.54579	3.48013	3.27846	3.57076	3.13579	3.48922	3.86414	3.5328	0.372442	0.581342	0.472447	F5H7W5|Band 4.1-like protein 3 OS=Homo sapiens GN=EPB41L3 PE=1 SV=1
Q9H1Z4	2.32193	2.32193	2.32193	2.32193	2.32193	2.32193	2.32193	2.32193	2.32193	2.32193	2.32193	2.32193	2.32193	2.32193	2.32193	3.92386	2.32193	3.97988	3.62395	2.47964	3.43238	3.60567	3.60959	3.96151	3.98569	3.97305	3.76782	3.22493	3.98208	4.01235	1.60194	0	1.65795	1.30202	0.157716	1.11045	1.28374	1.28766	1.69042	1.63959	1.66376	1.44589	1.65112	0.902998	1.66015	0.0844361	0.246253	0.471804	Q9H1Z4|WD repeat-containing protein 13 OS=Homo sapiens GN=WDR13 PE=1 SV=2
O43765	3.04493	3.42808	2.6393	3.03734	3.8777	3.88317	3.43238	3.00326	2.97772	3.04493	2.93989	3.29882	2.32193	2.32193	3.66268	2.32193	2.79152	3.17433	3.04493	2.47964	2.48566	2.48566	2.32193	3.05985	2.82348	2.48566	2.87117	2.32193	2.32193	3.39102	-0.723001	-0.636558	0.535032	0.00758479	-1.39806	-1.39751	-0.946712	-0.681331	0.413299	0.0149173	-0.116411	-0.427645	0.163736	0	-1.34075	0.162592	0.360699	0.470375	O43765|Small glutamine-rich tetratricopeptide repeat-containing protein alpha OS=Homo sapiens GN=SGTA PE=1 SV=1
Q7Z3D6-2	3.90439	3.00326	2.6393	2.81746	3.57737	3.88317	2.32193	3.17433	2.80229	2.32193	3.19505	3.62395	3.29521	3.00326	2.32193	4.15076	4.48426	2.5425	2.32193	2.80229	3.6175	3.74015	2.32193	2.32193	4.54541	3.32266	4.54541	3.73442	3.18273	2.78019	0.246372	1.481	-0.0967993	-0.495533	-0.775075	-0.265673	1.41822	-0.852407	-0.0221006	0	1.35036	0.921456	0.0274558	0.731161	0.860802	0.245497	0.457137	0.47022	Q7Z3D6-2|Isoform 2 of UPF0317 protein C14orf159, mitochondrial OS=Homo sapiens GN=C14orf159
Q04917	5.06931	4.76838	5.24195	4.89708	5.06931	4.75207	5.06931	5.28368	4.93441	5.24379	4.92317	5.13022	5.12951	5.10749	5.20968	5.71974	5.36448	6.00581	5.45861	5.27593	5.68016	5.76483	5.16685	5.7176	6.3053	6.40815	6.15144	6.25264	5.96607	5.91721	0.650433	0.596104	0.763858	0.561531	0.206616	0.928087	0.695519	-0.116832	0.982805	0.473807	1.38213	1.02122	1.27864	1.14515	0.756393	0.0145873	0.0851832	0.470069	Q04917|14-3-3 protein eta OS=Homo sapiens GN=YWHAH PE=1 SV=4
P10636-6	6.51945	5.43738	5.10749	6.2732	6.22791	3.88317	5.86419	5.57911	5.88061	6.25264	5.71545	5.90618	5.89269	5.46455	6.23413	3.00326	3.7464	3.60959	2.32193	4.50576	3.74349	3.24257	2.32193	3.05985	3.62228	2.69083	6.17745	2.80229	5.46163	4.72148	-3.51619	-1.69098	-1.4979	-3.95127	-1.72214	-0.139682	-2.62162	-3.25718	-1.15913	-3.19279	-2.09318	0.271271	-3.20186	-2.66226	-0.772497	0.496868	0.693216	0.469559	P10636-6|Isoform Tau-D of Microtubule-associated protein tau OS=Homo sapiens GN=MAPT
O00764-3	3.43238	3.55005	3.32266	3.46667	2.98303	3.45972	3.91031	3.74015	3.22493	3.51343	3.05454	3.62395	3.01459	3.29882	3.18903	5.24195	5.01344	4.95937	5.50216	3.62686	5.23469	5.04615	4.07402	5.02548	4.97557	5.19352	5.3181	4.9452	5.04615	5.1778	1.80958	1.46339	1.63671	2.03549	0.643827	1.77497	1.13584	0.333868	1.95288	1.51205	1.92103	1.69415	2.17893	1.64639	1.85712	0.0702671	0.220619	0.469013	O00764-3|Isoform 3 of Pyridoxal kinase OS=Homo sapiens GN=PDXK
B4DSZ6	4.62528	4.36621	4.60975	4.41625	4.61966	4.55314	4.66792	4.89959	4.44602	4.67565	4.23515	4.44773	4.43045	4.44773	4.59524	5.3876	5.26417	5.2273	4.72443	4.26159	5.07655	5.0063	4.76115	4.8469	5.46012	5.46455	4.99902	5.88692	5.04615	5.43738	0.762316	0.897959	0.61755	0.308179	-0.358066	0.523405	0.338381	-0.138436	0.991354	0.171251	1.22497	0.55129	1.0341	1.4392	0.450907	0.0638709	0.206099	0.46867	B4DSZ6|Isocitrate dehydrogenase [NADP], mitochondrial OS=Homo sapiens GN=IDH2 PE=1 SV=1
J3QSU6	2.32193	4.87337	2.32193	4.36253	3.42232	2.32193	4.9171	2.32193	2.32193	2.32193	3.87186	4.06293	2.32193	2.32193	3.00326	2.32193	2.32193	2.32193	2.32193	2.32193	2.32193	2.32193	2.32193	2.32193	2.32193	2.32193	2.32193	2.32193	2.32193	2.32193	0	-2.55144	0	-2.04061	-1.10039	0	-2.59517	0	0	0	-1.54993	-1.74101	0	0	-0.681331	0.381357	0.590482	0.468484	J3QSU6|Tenascin OS=Homo sapiens GN=TNC PE=1 SV=1
P16615-3	2.32193	2.32193	2.32193	2.32193	3.42232	2.32193	3.18511	2.32193	2.32193	2.32193	2.32193	2.32193	2.32193	2.32193	4.05849	2.50083	2.32193	2.39778	2.32193	2.32193	2.32193	2.32193	2.32193	2.32193	2.60607	2.32193	3.09155	2.32193	4.09113	3.01459	0.178906	0	0.0758479	0	-1.10039	0	-0.863177	0	0.692662	0	0.284145	0.769626	0	0	0.0326385	0.0484643	0.174738	0.467755	P16615-3|Isoform 3 of Sarcoplasmic/endoplasmic reticulum calcium ATPase 2 OS=Homo sapiens GN=ATP2A2
P16615-5	2.32193	2.32193	2.32193	2.32193	3.42232	2.32193	3.18511	2.32193	2.32193	2.32193	2.32193	2.32193	2.32193	2.32193	4.05849	2.50083	2.32193	2.39778	2.32193	2.32193	2.32193	2.32193	2.32193	2.32193	2.60607	2.32193	3.09155	2.32193	4.09113	3.01459	0.178906	0	0.0758479	0	-1.10039	0	-0.863177	0	0.692662	0	0.284145	0.769626	0	0	0.0326385	0.0484643	0.174738	0.467755	P16615-5|Isoform 5 of Sarcoplasmic/endoplasmic reticulum calcium ATPase 2 OS=Homo sapiens GN=ATP2A2
Q5T0H9	5.33827	6.15484	4.41898	6.38166	6.48469	6.5634	6.22434	5.5251	5.11565	5.41468	5.3031	5.54092	5.08751	4.50392	5.55187	3.84234	5.65098	4.06093	5.66242	5.31232	4.38322	4.66984	3.71741	4.24421	5.14947	3.57737	5.21125	3.52069	4.73011	4.78433	-1.49594	-0.503853	-0.358055	-0.719238	-1.17236	-2.18018	-1.5545	-1.80769	-0.33132	-1.17047	-0.153629	-0.329673	-1.51015	-0.983229	-0.821761	0.142264	0.331818	0.466801	Q5T0H9|Gelsolin OS=Homo sapiens GN=GSN PE=1 SV=1
E7EPD0	2.82879	2.32193	2.32193	3.46667	2.32193	2.32193	2.32193	2.53719	2.80229	2.81746	2.32193	2.32193	2.80229	2.32193	2.32193	3.18511	3.39102	3.17433	2.32193	2.80229	2.48566	2.74696	2.81746	3.26322	3.29882	3.45611	3.27913	2.991	3.63381	3.22493	0.356314	1.06909	0.852407	-1.14474	0.480363	0.163736	0.425033	0.280268	0.422634	0.445761	0.976888	0.957199	0.653821	0.669069	1.31188	0.105626	0.279482	0.466442	E7EPD0|Target of Myb protein 1 OS=Homo sapiens GN=TOM1 PE=1 SV=1
O60784	2.82879	2.32193	2.32193	3.46667	2.32193	2.32193	2.32193	2.53719	2.80229	2.81746	2.32193	2.32193	2.80229	2.32193	2.32193	3.18511	3.39102	3.17433	2.32193	2.80229	2.48566	2.74696	2.81746	3.26322	3.29882	3.45611	3.27913	2.991	3.63381	3.22493	0.356314	1.06909	0.852407	-1.14474	0.480363	0.163736	0.425033	0.280268	0.422634	0.445761	0.976888	0.957199	0.653821	0.669069	1.31188	0.105626	0.279482	0.466442	O60784|Target of Myb protein 1 OS=Homo sapiens GN=TOM1 PE=1 SV=2
O60784-2	2.82879	2.32193	2.32193	3.46667	2.32193	2.32193	2.32193	2.53719	2.80229	2.81746	2.32193	2.32193	2.80229	2.32193	2.32193	3.18511	3.39102	3.17433	2.32193	2.80229	2.48566	2.74696	2.81746	3.26322	3.29882	3.45611	3.27913	2.991	3.63381	3.22493	0.356314	1.06909	0.852407	-1.14474	0.480363	0.163736	0.425033	0.280268	0.422634	0.445761	0.976888	0.957199	0.653821	0.669069	1.31188	0.105626	0.279482	0.466442	O60784-2|Isoform 2 of Target of Myb protein 1 OS=Homo sapiens GN=TOM1
O60784-4	2.82879	2.32193	2.32193	3.46667	2.32193	2.32193	2.32193	2.53719	2.80229	2.81746	2.32193	2.32193	2.80229	2.32193	2.32193	3.18511	3.39102	3.17433	2.32193	2.80229	2.48566	2.74696	2.81746	3.26322	3.29882	3.45611	3.27913	2.991	3.63381	3.22493	0.356314	1.06909	0.852407	-1.14474	0.480363	0.163736	0.425033	0.280268	0.422634	0.445761	0.976888	0.957199	0.653821	0.669069	1.31188	0.105626	0.279482	0.466442	O60784-4|Isoform 4 of Target of Myb protein 1 OS=Homo sapiens GN=TOM1
Q8N1G4	3.43238	3.18035	3.24257	3.32266	3.8777	3.60959	3.91031	3.90284	2.97772	3.04493	3.05454	3.29882	3.01459	3.29882	3.00326	4.15076	3.8777	4.06093	4.78433	3.62686	4.29376	4.20814	3.71741	3.70758	4.08609	4.11069	4.1782	3.89058	4.09113	4.60425	0.718386	0.697349	0.818363	1.46167	-0.250845	0.684168	0.297828	-0.185424	1.62652	0.662652	1.03155	0.879382	1.0961	0.591762	1.08787	0.0735271	0.227177	0.466362	Q8N1G4|Leucine-rich repeat-containing protein 47 OS=Homo sapiens GN=LRRC47 PE=1 SV=1
Q99962	4.95395	4.82684	4.76536	4.66984	4.61966	4.47575	4.14059	4.76192	4.88261	4.81382	4.92317	4.87744	4.93173	4.82992	4.64878	3.52069	3.5899	3.85123	3.46667	3.47142	3.2561	3.24257	3.12674	3.81917	4.54541	3.97305	4.74899	4.07182	3.51343	4.01235	-1.43326	-1.23694	-0.914137	-1.20317	-1.14824	-1.21966	-0.898021	-1.63517	-0.870263	-0.994651	-0.377765	-0.128445	-0.95868	-0.758108	-1.13535	0.0163237	0.0915521	0.464895	Q99962|Endophilin-A1 OS=Homo sapiens GN=SH3GL2 PE=1 SV=1
Q08211	2.69083	3.00326	2.32193	2.32193	2.98303	3.11668	2.80229	3.00326	2.32193	2.61209	2.32193	3.08149	3.01459	3.17433	3.00326	4.05971	3.12674	3.60959	3.28919	2.80229	3.84812	3.74015	3.46667	4.35471	3.62228	3.88902	4.1782	4.07182	3.51343	4.13949	1.36888	0.123482	1.28766	0.967259	-0.180741	0.731434	0.937856	0.463411	1.81756	1.74262	1.30035	1.0967	0.874433	0.897481	0.510171	0.102032	0.27621	0.464639	Q08211|ATP-dependent RNA helicase A OS=Homo sapiens GN=DHX9 PE=1 SV=4
O14576-5	2.32193	3.55005	3.66053	3.32266	3.8777	2.32193	2.32193	2.32193	2.32193	2.32193	3.5243	3.42808	2.32193	2.32193	2.32193	2.32193	2.32193	2.80229	2.32193	3.10662	2.48566	2.32193	2.32193	2.32193	3.29882	3.18511	2.32193	2.80229	2.32193	2.32193	0	-1.22813	-0.85824	-1.00073	-0.771083	0.163736	0	0	0	0	-0.225487	-1.10615	0.863177	0.480363	0	0.152157	0.34911	0.463506	O14576-5|Isoform 5 of Cytoplasmic dynein 1 intermediate chain 1 OS=Homo sapiens GN=DYNC1I1
O14979	2.32193	2.32193	3.04493	3.32266	2.32193	3.11668	3.00326	2.79627	2.32193	2.32193	2.32193	2.32193	2.80229	2.32193	2.32193	3.31735	3.5899	3.32266	2.32193	3.62686	3.04493	3.24257	3.12674	3.42808	3.62228	3.45611	3.63692	3.22493	3.00326	2.53117	0.995425	1.26797	0.277734	-1.00073	1.30493	-0.0717525	0.239307	0.330471	0.209245	1.10615	1.30035	1.31499	0.653821	0.902998	0.681331	0.165482	0.361722	0.463351	O14979|Heterogeneous nuclear ribonucleoprotein D-like OS=Homo sapiens GN=HNRNPDL PE=1 SV=3
P31943	2.69083	2.32193	2.82348	3.03734	2.32193	3.11668	3.18511	2.53719	2.80229	2.81746	2.32193	2.32193	2.80229	2.32193	2.32193	4.29864	3.8777	4.06093	3.77434	3.10662	4.29376	4.39509	3.78898	4.54972	3.76782	4.04933	4.39509	4.29376	3.8777	4.38322	1.6078	1.55578	1.23745	0.736993	0.784693	1.17708	1.20999	1.25179	1.58093	1.73226	1.44589	2.07316	1.24704	1.97183	1.55578	0.0108801	0.072696	0.462931	P31943|Heterogeneous nuclear ribonucleoprotein H OS=Homo sapiens GN=HNRNPH1 PE=1 SV=4
Q99961-3	4.06627	3.86335	3.8918	3.71741	3.74015	3.88317	3.57446	4.07402	4.14169	3.72616	3.7143	3.89999	4.02528	3.97697	4.05849	2.32193	2.32193	3.17433	2.32193	3.10662	2.78019	2.32193	2.32193	3.26322	3.76782	2.81746	3.5243	2.991	2.32193	3.22493	-1.74435	-1.54142	-0.717462	-1.39548	-0.633526	-1.10298	-1.25253	-1.75209	-0.916762	-0.462943	0.0535181	-0.375689	-1.20782	-0.985973	-1.73656	0.115826	0.293462	0.462875	Q99961-3|Isoform 3 of Endophilin-A2 OS=Homo sapiens GN=SH3GL1
F8W646	2.32193	2.32193	2.82348	2.32193	2.32193	2.32193	3.00326	2.32193	2.32193	2.32193	2.32193	2.32193	2.80229	2.32193	2.32193	3.92386	3.99477	4.29376	3.90697	2.32193	4.11533	4.46328	2.32193	4.14442	3.98569	4.36457	4.07402	4.14059	3.63381	4.01235	1.60194	1.67284	1.47028	1.58504	0	1.7934	1.46002	0	1.69042	1.82249	1.66376	1.75209	1.56228	1.81866	1.31188	0.128818	0.313144	0.462287	F8W646|Heterogeneous nuclear ribonucleoprotein A1 (Fragment) OS=Homo sapiens GN=HNRNPA1 PE=1 SV=1
G8JLP2	3.55005	2.32193	2.6393	2.32193	3.57737	3.29882	2.32193	2.32193	2.80229	2.32193	2.32193	2.32193	2.32193	3.00326	2.32193	3.63692	3.8777	2.32193	2.32193	2.32193	2.32193	2.32193	2.32193	2.32193	3.76782	2.81746	3.5243	2.32193	2.32193	2.78019	0.0868653	1.55578	-0.317375	0	-1.25544	-0.976888	0	0	-0.0221006	0	1.44589	1.20237	0.495533	-0.681331	0	0.281912	0.50049	0.462006	G8JLP2|UPF0317 protein C14orf159, mitochondrial OS=Homo sapiens GN=C14orf159 PE=1 SV=1
P45974	2.82879	2.32193	2.6393	3.32266	3.8777	2.32193	4.05849	3.51343	2.97772	2.81746	3.05454	2.32193	2.32193	3.17433	2.32193	5.94751	5.74275	6.07937	5.88692	5.65947	5.82212	5.8036	6.11231	6.04347	5.68409	5.74275	6.01242	6.30168	5.98973	5.84217	3.11872	3.42082	3.44007	2.56426	1.78177	3.50019	1.74511	2.59888	2.86445	3.22601	2.62956	3.69049	3.42082	3.12734	3.6678	0.146425	0.340242	0.461126	P45974|Ubiquitin carboxyl-terminal hydrolase 5 OS=Homo sapiens GN=USP5 PE=1 SV=2
P45974-2	2.82879	2.32193	2.6393	3.32266	3.8777	2.32193	4.05849	3.51343	2.97772	2.81746	3.05454	2.32193	2.32193	3.17433	2.32193	5.94751	5.74275	6.07937	5.88692	5.65947	5.82212	5.8036	6.11231	6.04347	5.68409	5.74275	6.01242	6.30168	5.98973	5.84217	3.11872	3.42082	3.44007	2.56426	1.78177	3.50019	1.74511	2.59888	2.86445	3.22601	2.62956	3.69049	3.42082	3.12734	3.6678	0.146425	0.340242	0.461126	P45974-2|Isoform Short of Ubiquitin carboxyl-terminal hydrolase 5 OS=Homo sapiens GN=USP5
G3V4C1	2.82879	2.32193	2.32193	2.32193	3.21012	3.11668	2.32193	2.32193	2.32193	2.32193	2.32193	3.29882	2.32193	3.17433	3.00326	2.32193	2.32193	2.32193	2.32193	3.76319	3.2561	2.32193	3.30704	4.60975	4.46146	2.32193	2.32193	3.79523	3.18273	2.32193	-0.506863	0	0	0	0.553074	0.139415	0	0.985108	0	2.28782	2.13953	-0.976888	0	0.6209	0.17947	0.366192	0.576247	0.46092	G3V4C1|Heterogeneous nuclear ribonucleoproteins C1/C2 OS=Homo sapiens GN=HNRNPC PE=1 SV=1
F5GWN7	4.48321	3.93396	2.32193	4.07633	3.8777	3.74349	3.6713	4.44602	4.29376	4.50484	2.32193	2.32193	2.32193	4.38066	4.4356	2.32193	2.32193	2.32193	2.32193	3.31735	2.32193	2.32193	3.12674	3.05985	2.60607	2.81746	2.32193	2.991	2.32193	2.78019	-2.16129	-1.61203	0	-1.7544	-0.560351	-1.42156	-1.34937	-1.31928	-1.51357	-1.445	0.284145	0	0.495533	-1.38966	-2.11367	0.341897	0.5565	0.460539	F5GWN7|Clathrin coat assembly protein AP180 OS=Homo sapiens GN=SNAP91 PE=4 SV=1
Q15811-4	2.32193	2.32193	2.32193	2.32193	2.32193	2.32193	2.32193	2.53719	2.32193	2.32193	2.32193	2.32193	2.32193	2.32193	2.32193	3.84234	2.79152	3.32266	2.32193	2.32193	3.04493	2.32193	2.32193	2.32193	2.32193	4.26628	3.5243	3.89058	2.32193	3.89058	1.52041	0.469593	1.00073	0	0	0.723001	0	-0.215265	1.56865	0	0	1.20237	1.94435	1.56865	0	0.265327	0.480694	0.460409	Q15811-4|Isoform 4 of Intersectin-1 OS=Homo sapiens GN=ITSN1
O14490-7	2.32193	2.32193	2.32193	2.32193	2.32193	2.32193	2.32193	2.32193	2.32193	2.32193	2.32193	2.32193	2.32193	2.32193	2.32193	4.50392	2.79152	4.13433	3.77434	3.47142	4.11533	3.98208	5.02039	4.94119	4.3725	4.26628	4.80194	4.38322	3.8777	4.38322	2.182	0.469593	1.81241	1.45241	1.14949	1.7934	1.66015	2.69847	2.06129	2.61926	2.05057	2.48001	1.94435	2.06129	1.55578	0.118783	0.297957	0.458126	O14490-7|Isoform 7 of Disks large-associated protein 1 OS=Homo sapiens GN=DLGAP1
Q9Y4W6	3.55005	3.55005	3.82836	3.18903	3.57737	3.60959	2.32193	3.82191	3.57737	3.51343	3.43238	3.73262	3.66053	3.75168	3.77725	3.00326	2.79152	2.5425	2.32193	2.32193	2.78019	2.48566	2.32193	2.6393	3.45972	3.45611	3.63692	3.43238	2.78019	3.22493	-0.546795	-0.758533	-1.28585	-0.8671	-1.25544	-0.829402	0.163736	-1.49998	-0.352441	-0.874127	0.0273446	-0.0956966	-0.204419	-0.319301	-0.997056	0.0745741	0.229356	0.457678	Q9Y4W6|AFG3-like protein 2 OS=Homo sapiens GN=AFG3L2 PE=1 SV=2
P50213-2	4.06627	4.15974	3.96151	4.15076	3.21012	4.6837	3.91031	3.99593	4.19624	4.13691	3.87186	4.14305	3.88317	3.90439	3.8777	3.42017	4.33735	3.97988	3.28919	2.80229	3.74349	3.24257	3.30704	3.81917	3.98569	4.18605	3.97988	4.07182	3.8777	3.77073	-0.646101	0.177613	0.0183654	-0.861576	-0.407824	-0.94021	-0.667742	-0.688889	-0.425517	-0.317739	0.113828	-0.163174	0.302875	0.167425	0	0.022746	0.1105	0.456002	P50213-2|Isoform 2 of Isocitrate dehydrogenase [NAD] subunit alpha, mitochondrial OS=Homo sapiens GN=IDH3A
P36776	2.32193	2.32193	2.32193	2.32193	2.32193	2.32193	2.32193	2.32193	2.32193	2.32193	2.32193	2.32193	2.32193	2.32193	2.32193	5.47127	4.8754	5.60254	4.15754	3.88532	5.53933	5.41273	4.86692	5.23646	5.22271	5.6114	5.10749	5.85638	5.55187	5.43738	3.14934	2.55348	3.28062	1.83561	1.56339	3.2174	3.0908	2.54499	3.11545	2.91453	2.90079	2.78556	3.28947	3.53445	3.22994	0.103575	0.278925	0.455576	P36776|Lon protease homolog, mitochondrial OS=Homo sapiens GN=LONP1 PE=1 SV=2
H7C2G3	3.75168	3.18035	3.50951	3.18903	3.42232	3.60959	3.57446	3.99593	3.85259	3.80207	3.19505	3.81917	2.32193	2.7855	3.77725	4.22579	4.94822	4.13433	3.62395	3.47142	4.53844	4.39509	3.89058	4.14442	4.92548	4.44602	3.42447	4.63766	4.66634	4.86771	0.47411	1.76786	0.624827	0.434922	0.0490986	0.928843	0.820635	-0.105347	1.01512	0.342354	1.73043	-0.394702	2.1241	1.85216	0.889095	0.278643	0.496593	0.455424	H7C2G3|ES1 protein homolog, mitochondrial (Fragment) OS=Homo sapiens GN=C21orf33 PE=1 SV=1
F8VXH9	3.90439	3.42808	3.42447	3.80464	2.32193	2.32193	3.57446	3.17433	2.32193	3.18511	3.32266	2.32193	3.41588	3.49109	3.36428	4.05971	3.8777	3.60959	4.15754	3.62686	4.21407	3.98208	4.36539	4.75207	4.19128	4.18605	3.63692	4.34465	4.09113	4.60425	0.15532	0.449625	0.185122	0.352892	1.30493	1.89214	0.407623	1.19106	2.28232	1.56697	0.868614	1.31499	0.770169	0.85356	0.726856	0.168373	0.364938	0.4553	F8VXH9|Poly(rC)-binding protein 2 (Fragment) OS=Homo sapiens GN=PCBP2 PE=1 SV=1
Q9NQC3-6	2.32193	4.07981	2.32193	4.15076	2.32193	3.11668	2.32193	2.32193	2.32193	2.32193	3.43238	2.32193	2.32193	2.32193	2.32193	3.31735	2.32193	2.32193	2.32193	3.31735	2.32193	2.48566	2.32193	2.32193	3.10447	2.32193	2.32193	2.32193	3.8777	2.32193	0.995425	-1.75789	0	-1.82883	0.995425	-0.794753	0.163736	0	0	0	-0.327904	0	0	0	1.55578	0.338424	0.55347	0.453771	Q9NQC3-6|Isoform 6 of Reticulon-4 OS=Homo sapiens GN=RTN4
Q9C040	3.55005	3.76782	3.32266	4.20814	3.74015	3.45972	4.05849	3.42017	3.50476	3.62686	3.32266	3.42808	3.29521	3.49109	3.36428	2.50083	3.5899	2.39778	2.32193	3.31735	2.78019	2.74696	2.32193	2.32193	3.45972	2.81746	3.09155	2.61209	3.51343	2.78019	-1.04922	-0.177918	-0.924887	-1.88621	-0.422795	-0.67953	-1.31153	-1.09825	-0.724566	-1.30493	0.137058	-0.336525	-0.477746	-0.878995	0.149155	0.124547	0.306158	0.452856	Q9C040|Tripartite motif-containing protein 2 OS=Homo sapiens GN=TRIM2 PE=1 SV=1
Q9C040-2	3.55005	3.76782	3.32266	4.20814	3.74015	3.45972	4.05849	3.42017	3.50476	3.62686	3.32266	3.42808	3.29521	3.49109	3.36428	2.50083	3.5899	2.39778	2.32193	3.31735	2.78019	2.74696	2.32193	2.32193	3.45972	2.81746	3.09155	2.61209	3.51343	2.78019	-1.04922	-0.177918	-0.924887	-1.88621	-0.422795	-0.67953	-1.31153	-1.09825	-0.724566	-1.30493	0.137058	-0.336525	-0.477746	-0.878995	0.149155	0.124547	0.306158	0.452856	Q9C040-2|Isoform 2 of Tripartite motif-containing protein 2 OS=Homo sapiens GN=TRIM2
P50502	3.99477	4.15974	3.58835	4.07633	4.43289	4.23773	4.29376	3.99593	3.33518	3.30704	4.14442	3.73262	3.7464	3.58835	3.52069	2.32193	2.32193	2.32193	2.32193	2.47964	2.32193	2.32193	2.32193	2.32193	2.32193	2.32193	2.32193	2.32193	2.32193	2.32193	-1.67284	-1.83781	-1.26642	-1.7544	-1.95324	-1.9158	-1.97183	-1.674	-1.01325	-0.985108	-1.82249	-1.41069	-1.42447	-1.26642	-1.19877	0.00619635	0.0547984	0.452765	P50502|Hsc70-interacting protein OS=Homo sapiens GN=ST13 PE=1 SV=2
P36776-2	2.32193	2.32193	2.32193	2.32193	2.32193	2.32193	2.32193	2.32193	2.32193	2.32193	2.32193	2.32193	2.32193	2.32193	2.32193	5.47127	4.8754	5.60254	4.15754	3.88532	5.5152	5.41273	4.86692	5.23646	5.22271	5.6114	5.10749	5.85638	5.55187	5.39465	3.14934	2.55348	3.28062	1.83561	1.56339	3.19327	3.0908	2.54499	3.07272	2.91453	2.90079	2.78556	3.28947	3.53445	3.22994	0.10447	0.279265	0.452488	P36776-2|Isoform 2 of Lon protease homolog, mitochondrial OS=Homo sapiens GN=LONP1
B7ZCA0	2.32193	2.32193	2.32193	2.32193	2.32193	2.32193	2.32193	2.32193	2.32193	2.32193	2.32193	2.32193	2.32193	2.32193	2.32193	5.99186	3.39102	5.80206	4.27932	5.24009	5.23469	5.1797	6.66423	6.08264	5.59665	5.64766	5.3726	6.0761	5.5043	5.43738	3.66993	1.06909	3.48013	1.95739	2.91816	2.91276	2.85777	4.34231	3.11545	3.76071	3.27472	3.05067	3.32573	3.75417	3.18237	0.263937	0.47964	0.45103	B7ZCA0|Ras/Rap GTPase-activating protein SynGAP (Fragment) OS=Homo sapiens GN=SYNGAP1 PE=4 SV=2
P61981	5.3726	5.49287	5.4883	5.42297	5.41078	4.97557	5.36342	5.64318	5.33964	5.54435	5.23264	5.16994	5.23646	5.46455	5.06508	6.45968	6.15484	6.57357	5.99186	5.73802	6.08264	6.38166	5.64195	6.1696	6.56725	6.5847	6.40815	6.5634	6.5799	6.45537	1.08708	0.661965	1.08527	0.56889	0.327247	1.10707	1.01824	-0.00123022	1.11573	0.625248	1.33461	1.23821	1.34824	1.09885	1.51482	0.0286848	0.124656	0.450428	P61981|14-3-3 protein gamma OS=Homo sapiens GN=YWHAG PE=1 SV=2
Q01082-2	7.96876	7.84893	8.89937	8.07315	7.67698	7.62004	7.86496	7.88099	8.20814	7.84893	7.67698	7.93602	8.78183	8.24076	7.51419	5.75206	6.21664	6.72411	5.70992	5.59464	5.47856	5.6777	4.97433	4.89572	6.22434	6.84762	7.14349	6.27866	5.71269	6.76167	-2.21671	-1.63229	-2.17525	-2.36323	-2.08234	-2.14148	-2.18725	-2.90666	-1.44647	-2.95321	-1.45263	-0.792536	-1.93422	-1.9621	-1.8015	0.14206	0.331818	0.449913	Q01082-2|Isoform Short of Spectrin beta chain, non-erythrocytic 1 OS=Homo sapiens GN=SPTBN1
B4DXP9	3.30704	3.76782	3.82836	3.32266	3.57737	3.29882	4.14059	3.00326	3.22493	3.18511	3.19505	3.29882	3.66053	3.4072	3.18903	2.32193	2.32193	2.39778	2.32193	2.32193	2.32193	2.32193	2.32193	2.32193	2.60607	3.00928	2.32193	2.80229	2.32193	2.53117	-0.985108	-1.44589	-1.43058	-1.00073	-1.25544	-0.976888	-1.81866	-0.681331	-0.693753	-0.863177	-0.588975	-0.976888	-0.651252	-0.604912	-0.8671	0.0094487	0.0689643	0.449892	B4DXP9|Alpha-centractin OS=Homo sapiens GN=ACTR1A PE=1 SV=1
Q99250	2.32193	2.32193	2.32193	2.32193	2.32193	2.32193	2.32193	4.29376	2.32193	2.32193	2.32193	2.32193	3.16566	2.32193	2.32193	4.73494	4.54972	5.2273	5.42112	4.92979	4.46702	5.14331	3.60959	5.19352	4.92548	5.21939	5.10749	5.0063	4.92548	5.20968	2.41301	2.22779	2.90537	3.09919	2.60786	2.14509	2.82139	-0.684168	2.88775	2.87159	2.60355	2.78556	2.05373	2.68438	2.60355	0.337954	0.55347	0.449502	Q99250|Sodium channel protein type 2 subunit alpha OS=Homo sapiens GN=SCN2A PE=1 SV=3
Q99250-2	2.32193	2.32193	2.32193	2.32193	2.32193	2.32193	2.32193	4.29376	2.32193	2.32193	2.32193	2.32193	3.16566	2.32193	2.32193	4.73494	4.54972	5.2273	5.42112	4.92979	4.46702	5.14331	3.60959	5.19352	4.92548	5.21939	5.10749	5.0063	4.92548	5.20968	2.41301	2.22779	2.90537	3.09919	2.60786	2.14509	2.82139	-0.684168	2.88775	2.87159	2.60355	2.78556	2.05373	2.68438	2.60355	0.337954	0.55347	0.449502	Q99250-2|Isoform 2 of Sodium channel protein type 2 subunit alpha OS=Homo sapiens GN=SCN2A
Q9Y4J8-13	2.32193	2.32193	2.32193	2.32193	2.32193	2.32193	2.32193	2.32193	2.32193	2.32193	2.32193	2.32193	2.32193	2.32193	2.32193	3.84234	3.39102	3.00326	3.28919	2.32193	3.04493	3.24257	3.46667	3.42808	3.88532	3.79814	3.8777	3.79523	3.7482	3.01459	1.52041	1.06909	0.681331	0.967259	0	0.723001	0.920639	1.14474	0.692662	1.10615	1.56339	1.55578	1.47622	1.47331	1.42627	0.0409031	0.155328	0.449373	Q9Y4J8-13|Isoform 13 of Dystrobrevin alpha OS=Homo sapiens GN=DTNA
M0R0I3	3.90439	3.76782	3.75168	3.60567	2.32193	3.88317	3.57446	3.90284	3.77725	3.51343	3.5243	2.32193	3.81917	3.90439	3.97305	2.32193	2.32193	3.00326	2.32193	2.32193	3.04493	2.32193	2.32193	3.05985	3.29882	3.00928	3.5243	2.80229	2.32193	2.32193	-1.58246	-1.44589	-0.748418	-1.28374	0	-0.838242	-1.25253	-1.58091	-1.45532	-0.453584	-0.225487	1.20237	-0.809893	-1.1021	-1.65112	0.301055	0.521245	0.449363	M0R0I3|Endophilin-A2 (Fragment) OS=Homo sapiens GN=SH3GL1 PE=1 SV=1
Q96PV0-2	2.32193	2.32193	2.32193	2.32193	2.32193	2.32193	2.32193	2.32193	2.32193	2.32193	2.32193	2.32193	2.32193	2.32193	2.32193	5.94751	3.39102	5.78118	4.15754	5.24009	5.23469	5.1797	6.68003	6.04347	5.56521	5.64766	5.3726	6.08972	5.5043	5.3308	3.62559	1.06909	3.45925	1.83561	2.91816	2.91276	2.85777	4.3581	3.00887	3.72154	3.24328	3.05067	3.32573	3.7678	3.18237	0.272638	0.488882	0.449066	Q96PV0-2|Isoform 2 of Ras/Rap GTPase-activating protein SynGAP OS=Homo sapiens GN=SYNGAP1
Q96PV0	2.32193	2.32193	2.32193	2.32193	2.32193	2.32193	2.32193	2.32193	2.32193	2.32193	2.32193	2.32193	2.32193	2.32193	2.32193	6.07937	3.39102	5.83501	4.27932	5.27593	5.28368	5.2273	6.80685	6.13248	5.62357	5.74275	5.41468	6.14685	5.55187	5.43738	3.75744	1.06909	3.51309	1.95739	2.954	2.96175	2.90537	4.48492	3.11545	3.81055	3.30165	3.09275	3.42082	3.82493	3.22994	0.283782	0.501668	0.449059	Q96PV0|Ras/Rap GTPase-activating protein SynGAP OS=Homo sapiens GN=SYNGAP1 PE=1 SV=4
B4DXP5	3.99477	3.42808	3.50951	3.80464	2.32193	2.32193	3.6713	2.32193	3.22493	3.30704	3.43238	2.32193	2.32193	3.58835	3.36428	4.29864	4.11533	4.13433	4.15754	3.62686	4.53844	4.31513	4.58891	4.89572	4.54541	4.54833	4.1782	4.63766	4.38158	4.86771	0.303867	0.687248	0.624827	0.352892	1.30493	2.21651	0.643828	2.26698	1.64279	1.58869	1.11303	1.85627	2.22641	1.04932	1.01731	0.200577	0.399813	0.44898	B4DXP5|Poly(rC)-binding protein 2 OS=Homo sapiens GN=PCBP2 PE=1 SV=1
F8VZX2	3.99477	3.42808	3.50951	3.80464	2.32193	2.32193	3.6713	2.32193	3.22493	3.30704	3.43238	2.32193	2.32193	3.58835	3.36428	4.29864	4.11533	4.13433	4.15754	3.62686	4.53844	4.31513	4.58891	4.89572	4.54541	4.54833	4.1782	4.63766	4.38158	4.86771	0.303867	0.687248	0.624827	0.352892	1.30493	2.21651	0.643828	2.26698	1.64279	1.58869	1.11303	1.85627	2.22641	1.04932	1.01731	0.200577	0.399813	0.44898	F8VZX2|Poly(rC)-binding protein 2 OS=Homo sapiens GN=PCBP2 PE=1 SV=1
Q15366	3.99477	3.42808	3.50951	3.80464	2.32193	2.32193	3.6713	2.32193	3.22493	3.30704	3.43238	2.32193	2.32193	3.58835	3.36428	4.29864	4.11533	4.13433	4.15754	3.62686	4.53844	4.31513	4.58891	4.89572	4.54541	4.54833	4.1782	4.63766	4.38158	4.86771	0.303867	0.687248	0.624827	0.352892	1.30493	2.21651	0.643828	2.26698	1.64279	1.58869	1.11303	1.85627	2.22641	1.04932	1.01731	0.200577	0.399813	0.44898	Q15366|Poly(rC)-binding protein 2 OS=Homo sapiens GN=PCBP2 PE=1 SV=1
Q15366-3	3.99477	3.42808	3.50951	3.80464	2.32193	2.32193	3.6713	2.32193	3.22493	3.30704	3.43238	2.32193	2.32193	3.58835	3.36428	4.29864	4.11533	4.13433	4.15754	3.62686	4.53844	4.31513	4.58891	4.89572	4.54541	4.54833	4.1782	4.63766	4.38158	4.86771	0.303867	0.687248	0.624827	0.352892	1.30493	2.21651	0.643828	2.26698	1.64279	1.58869	1.11303	1.85627	2.22641	1.04932	1.01731	0.200577	0.399813	0.44898	Q15366-3|Isoform 3 of Poly(rC)-binding protein 2 OS=Homo sapiens GN=PCBP2
Q15366-4	3.99477	3.42808	3.50951	3.80464	2.32193	2.32193	3.6713	2.32193	3.22493	3.30704	3.43238	2.32193	2.32193	3.58835	3.36428	4.29864	4.11533	4.13433	4.15754	3.62686	4.53844	4.31513	4.58891	4.89572	4.54541	4.54833	4.1782	4.63766	4.38158	4.86771	0.303867	0.687248	0.624827	0.352892	1.30493	2.21651	0.643828	2.26698	1.64279	1.58869	1.11303	1.85627	2.22641	1.04932	1.01731	0.200577	0.399813	0.44898	Q15366-4|Isoform 4 of Poly(rC)-binding protein 2 OS=Homo sapiens GN=PCBP2
Q15366-5	3.99477	3.42808	3.50951	3.80464	2.32193	2.32193	3.6713	2.32193	3.22493	3.30704	3.43238	2.32193	2.32193	3.58835	3.36428	4.29864	4.11533	4.13433	4.15754	3.62686	4.53844	4.31513	4.58891	4.89572	4.54541	4.54833	4.1782	4.63766	4.38158	4.86771	0.303867	0.687248	0.624827	0.352892	1.30493	2.21651	0.643828	2.26698	1.64279	1.58869	1.11303	1.85627	2.22641	1.04932	1.01731	0.200577	0.399813	0.44898	Q15366-5|Isoform 5 of Poly(rC)-binding protein 2 OS=Homo sapiens GN=PCBP2
Q15366-6	3.99477	3.42808	3.50951	3.80464	2.32193	2.32193	3.6713	2.32193	3.22493	3.30704	3.43238	2.32193	2.32193	3.58835	3.36428	4.29864	4.11533	4.13433	4.15754	3.62686	4.53844	4.31513	4.58891	4.89572	4.54541	4.54833	4.1782	4.63766	4.38158	4.86771	0.303867	0.687248	0.624827	0.352892	1.30493	2.21651	0.643828	2.26698	1.64279	1.58869	1.11303	1.85627	2.22641	1.04932	1.01731	0.200577	0.399813	0.44898	Q15366-6|Isoform 6 of Poly(rC)-binding protein 2 OS=Homo sapiens GN=PCBP2
Q15366-7	3.99477	3.42808	3.50951	3.80464	2.32193	2.32193	3.6713	2.32193	3.22493	3.30704	3.43238	2.32193	2.32193	3.58835	3.36428	4.29864	4.11533	4.13433	4.15754	3.62686	4.53844	4.31513	4.58891	4.89572	4.54541	4.54833	4.1782	4.63766	4.38158	4.86771	0.303867	0.687248	0.624827	0.352892	1.30493	2.21651	0.643828	2.26698	1.64279	1.58869	1.11303	1.85627	2.22641	1.04932	1.01731	0.200577	0.399813	0.44898	Q15366-7|Isoform 7 of Poly(rC)-binding protein 2 OS=Homo sapiens GN=PCBP2
E9PBA6	3.43238	3.18035	2.6393	3.80464	2.98303	2.32193	3.91031	3.00326	2.32193	2.81746	2.32193	2.32193	2.32193	3.29882	3.00326	3.7464	3.99477	4.13433	4.15754	3.88532	3.97988	4.08318	3.60959	3.26322	4.19128	4.36457	3.63692	3.89058	4.09113	3.63692	0.314022	0.814414	1.49503	0.352892	0.902287	1.65795	0.172867	0.606333	1.31499	0.445761	1.86935	1.31499	2.04265	0.591762	1.08787	0.155592	0.353262	0.448721	E9PBA6|CLIP-associating protein 2 OS=Homo sapiens GN=CLASP2 PE=1 SV=2
Q96PV0-4	2.32193	2.32193	2.32193	2.32193	2.32193	2.32193	2.32193	2.32193	2.32193	2.32193	2.32193	2.32193	2.32193	2.32193	2.32193	6.01947	3.39102	5.83501	4.27932	5.27593	5.28368	5.2273	6.76167	6.10287	5.62357	5.69472	5.41468	6.1257	5.55187	5.43738	3.69754	1.06909	3.51309	1.95739	2.954	2.96175	2.90537	4.43974	3.11545	3.78095	3.30165	3.09275	3.37279	3.80377	3.22994	0.277386	0.495429	0.44808	Q96PV0-4|Isoform 4 of Ras/Rap GTPase-activating protein SynGAP OS=Homo sapiens GN=SYNGAP1
P09622-2	4.88657	4.92548	5.06508	4.54105	4.74383	4.81235	4.14059	4.72295	4.84035	5.07224	4.64537	4.44773	4.82238	4.67565	4.77879	4.05971	4.75481	4.36621	3.90697	3.31735	3.97988	3.74015	2.81746	4.24421	3.98569	4.26628	4.26159	4.77063	4.19624	4.65262	-0.826855	-0.170669	-0.698863	-0.634079	-1.42647	-0.832473	-0.40044	-1.90549	-0.187726	-0.82803	-0.659682	-0.186131	-0.556096	0.0949788	-0.582543	0.0800689	0.238824	0.446886	P09622-2|Isoform 2 of Dihydrolipoyl dehydrogenase, mitochondrial OS=Homo sapiens GN=DLD
O75122	3.84234	3.66053	3.16566	4.29376	3.8777	3.74349	4.29376	3.29882	3.57737	3.30704	3.19505	3.08149	3.16566	3.58835	3.18903	3.92386	4.41536	4.13433	4.47203	4.08086	3.97988	4.20814	3.60959	3.26322	4.3725	4.60744	3.8777	4.14059	4.51059	3.77073	0.0815268	0.754832	0.968672	0.178266	0.203159	0.236391	-0.0856237	0.310776	0.193362	-0.0438139	1.17745	0.79621	1.44178	0.552243	1.32156	0.105154	0.279482	0.44597	O75122|CLIP-associating protein 2 OS=Homo sapiens GN=CLASP2 PE=1 SV=2
B7Z233	3.55005	3.86335	3.58835	3.9907	3.74015	3.45972	4.05849	3.74015	3.64167	3.41195	3.62395	3.73262	3.16566	3.29882	3.36428	2.32193	2.32193	2.32193	2.32193	2.32193	2.32193	2.32193	2.32193	2.32193	2.32193	2.69083	2.32193	2.61209	2.78019	2.32193	-1.22813	-1.54142	-1.26642	-1.66877	-1.41822	-1.13779	-1.73656	-1.41822	-1.31974	-1.09003	-1.30202	-1.41069	-0.47483	-0.686723	-0.584084	0.0247337	0.115295	0.445783	B7Z233|Acetyl-CoA acetyltransferase, cytosolic OS=Homo sapiens GN=ACAT2 PE=1 SV=1
K7EPH2	2.32193	2.32193	2.6393	2.32193	2.32193	2.32193	2.32193	2.79627	2.32193	2.61209	2.32193	2.32193	2.32193	2.32193	2.32193	3.63692	2.32193	3.32266	2.32193	2.32193	2.48566	2.32193	2.32193	2.6393	2.32193	3.45611	3.09155	3.62395	2.78019	3.22493	1.31499	0	0.68336	0	0	0.163736	0	-0.474343	0.902998	0.0272099	0	0.769626	1.13418	1.30202	0.458263	0.128249	0.312155	0.445361	K7EPH2|Phenylalanine--tRNA ligase alpha subunit (Fragment) OS=Homo sapiens GN=FARSA PE=1 SV=2
Q9H6U6	2.32193	2.32193	2.32193	2.32193	2.32193	2.32193	2.32193	2.32193	2.32193	2.32193	2.32193	2.32193	2.32193	2.32193	2.32193	3.52069	2.32193	3.32266	2.32193	2.80229	3.2561	3.00928	3.78898	3.70758	3.45972	3.70758	3.27913	3.52069	3.51343	3.22493	1.19877	0	1.00073	0	0.480363	0.934169	0.687352	1.46706	0.902998	1.38565	1.13779	0.957199	1.38565	1.19877	1.1915	0.0557726	0.191412	0.444597	Q9H6U6|Breast carcinoma-amplified sequence 3 OS=Homo sapiens GN=BCAS3 PE=1 SV=3
Q9H6U6-2	2.32193	2.32193	2.32193	2.32193	2.32193	2.32193	2.32193	2.32193	2.32193	2.32193	2.32193	2.32193	2.32193	2.32193	2.32193	3.52069	2.32193	3.32266	2.32193	2.80229	3.2561	3.00928	3.78898	3.70758	3.45972	3.70758	3.27913	3.52069	3.51343	3.22493	1.19877	0	1.00073	0	0.480363	0.934169	0.687352	1.46706	0.902998	1.38565	1.13779	0.957199	1.38565	1.19877	1.1915	0.0557726	0.191412	0.444597	Q9H6U6-2|Isoform 1 of Breast carcinoma-amplified sequence 3 OS=Homo sapiens GN=BCAS3
Q9H6U6-3	2.32193	2.32193	2.32193	2.32193	2.32193	2.32193	2.32193	2.32193	2.32193	2.32193	2.32193	2.32193	2.32193	2.32193	2.32193	3.52069	2.32193	3.32266	2.32193	2.80229	3.2561	3.00928	3.78898	3.70758	3.45972	3.70758	3.27913	3.52069	3.51343	3.22493	1.19877	0	1.00073	0	0.480363	0.934169	0.687352	1.46706	0.902998	1.38565	1.13779	0.957199	1.38565	1.19877	1.1915	0.0557726	0.191412	0.444597	Q9H6U6-3|Isoform 3 of Breast carcinoma-amplified sequence 3 OS=Homo sapiens GN=BCAS3
Q9H6U6-7	2.32193	2.32193	2.32193	2.32193	2.32193	2.32193	2.32193	2.32193	2.32193	2.32193	2.32193	2.32193	2.32193	2.32193	2.32193	3.52069	2.32193	3.32266	2.32193	2.80229	3.2561	3.00928	3.78898	3.70758	3.45972	3.70758	3.27913	3.52069	3.51343	3.22493	1.19877	0	1.00073	0	0.480363	0.934169	0.687352	1.46706	0.902998	1.38565	1.13779	0.957199	1.38565	1.19877	1.1915	0.0557726	0.191412	0.444597	Q9H6U6-7|Isoform 5 of Breast carcinoma-amplified sequence 3 OS=Homo sapiens GN=BCAS3
Q9H6U6-8	2.32193	2.32193	2.32193	2.32193	2.32193	2.32193	2.32193	2.32193	2.32193	2.32193	2.32193	2.32193	2.32193	2.32193	2.32193	3.52069	2.32193	3.32266	2.32193	2.80229	3.2561	3.00928	3.78898	3.70758	3.45972	3.70758	3.27913	3.52069	3.51343	3.22493	1.19877	0	1.00073	0	0.480363	0.934169	0.687352	1.46706	0.902998	1.38565	1.13779	0.957199	1.38565	1.19877	1.1915	0.0557726	0.191412	0.444597	Q9H6U6-8|Isoform 4 of Breast carcinoma-amplified sequence 3 OS=Homo sapiens GN=BCAS3
Q01082	8.35039	7.88099	9.14028	8.26223	7.91842	7.75502	7.91842	8.07315	8.41195	8.17792	7.88099	8.15097	8.87766	8.61221	7.65854	5.8381	6.34761	6.79001	5.80814	5.73802	5.53933	5.76483	5.07771	5.02548	6.33264	7.03848	7.23936	6.42033	5.88245	6.84762	-2.51229	-1.53337	-2.35026	-2.45409	-2.1804	-2.2157	-2.15359	-2.99544	-1.56434	-3.15244	-1.54834	-0.911608	-1.83917	-2.19188	-1.77609	0.169767	0.364938	0.444555	Q01082|Spectrin beta chain, non-erythrocytic 1 OS=Homo sapiens GN=SPTBN1 PE=1 SV=2
P30042	3.84234	3.18035	3.75168	3.18903	3.42232	3.74349	3.6713	4.15076	3.85259	3.97697	3.19505	3.89999	2.32193	3.00326	3.8777	4.73494	5.14557	4.60744	3.77434	3.98698	4.84127	4.81235	4.17245	4.50576	5.22271	4.92548	3.5243	5.25281	4.92548	5.11565	0.892599	1.96522	0.855762	0.585309	0.564655	1.09778	1.14105	0.0216826	1.26306	0.528793	2.02767	-0.375689	2.60355	2.24955	1.04777	0.342417	0.556724	0.444448	P30042|ES1 protein homolog, mitochondrial OS=Homo sapiens GN=C21orf33 PE=1 SV=3
Q9NR46	3.84234	3.18035	3.8918	3.60567	4.00418	2.32193	3.43238	3.74015	3.77725	3.51343	3.62395	3.62395	3.81917	3.75168	3.52069	2.78019	3.5899	4.13433	3.46667	2.80229	3.6175	2.74696	3.12674	3.57737	3.98569	3.88902	4.07402	3.79523	3.98208	3.89058	-1.06215	0.409546	0.242537	-0.138999	-1.20189	1.29557	-0.685416	-0.613406	0.113331	0.0639361	0.361739	0.450066	0.0698507	0.0435573	0.461386	0.187174	0.38819	0.442684	Q9NR46|Endophilin-B2 OS=Homo sapiens GN=SH3GLB2 PE=1 SV=1
H0Y7L5	3.43238	3.42808	3.58835	3.46667	4.00418	4.07877	3.18511	3.82191	3.85259	3.62686	3.43238	4.29952	3.49109	3.58835	4.59524	3.00326	2.32193	2.32193	2.32193	2.32193	2.32193	2.32193	2.32193	3.05985	2.32193	2.32193	3.8777	2.32193	5.22271	2.32193	-0.429117	-1.10615	-1.26642	-1.14474	-1.68225	-1.75684	-0.863177	-1.49998	-1.53066	-0.567013	-1.11045	-0.421816	-1.16916	-1.26642	0.627477	0.195492	0.396999	0.44172	H0Y7L5|Apolipoprotein E (Fragment) OS=Homo sapiens GN=APOE PE=1 SV=2
H0YNC7	4.48321	2.32193	4.50768	4.4705	2.32193	2.32193	2.32193	4.48321	2.32193	4.38617	2.32193	2.32193	4.55142	2.32193	2.32193	2.32193	2.32193	2.5425	2.32193	2.32193	2.32193	2.32193	2.32193	2.32193	2.32193	2.32193	2.32193	2.32193	2.32193	2.32193	-2.16129	0	-1.96518	-2.14857	0	0	0	-2.16129	0	-2.06424	0	0	-2.22949	0	0	0.447042	0.651308	0.441149	H0YNC7|Tropomyosin alpha-1 chain (Fragment) OS=Homo sapiens GN=TPM1 PE=1 SV=1
A8MVW0	2.32193	2.32193	2.32193	2.32193	2.32193	2.32193	2.32193	2.32193	2.32193	2.32193	2.32193	2.32193	2.32193	2.32193	2.32193	2.50083	2.32193	3.17433	2.32193	2.80229	2.32193	2.32193	3.60959	4.06293	3.10447	3.00928	2.36744	3.22493	3.00326	3.01459	0.178906	0	0.852407	0	0.480363	0	0	1.28766	0.692662	1.74101	0.782545	0.0455088	0.687352	0.902998	0.681331	0.109725	0.282581	0.440568	A8MVW0|Protein FAM171A2 OS=Homo sapiens GN=FAM171A2 PE=1 SV=1
H0Y3A3	2.32193	2.32193	2.32193	2.32193	2.32193	2.32193	2.32193	2.32193	2.32193	2.32193	2.32193	2.32193	2.32193	2.32193	2.32193	2.32193	2.32193	3.00326	2.32193	2.80229	2.32193	2.48566	4.17245	3.26322	3.10447	3.18511	2.87117	3.11668	3.33518	3.22493	0	0	0.681331	0	0.480363	0	0.163736	1.85052	0.902998	0.941294	0.782545	0.549243	0.863177	0.794753	1.01325	0.0984976	0.272427	0.438329	H0Y3A3|Disabled homolog 2-interacting protein (Fragment) OS=Homo sapiens GN=DAB2IP PE=1 SV=1
O00154	4.1295	3.86335	3.99593	4.29376	3.74015	3.74349	3.91031	3.90284	4.19624	3.97697	3.97988	3.81917	3.7464	4.65062	3.66268	2.32193	2.32193	2.32193	2.32193	2.32193	2.32193	2.32193	2.32193	2.32193	2.32193	3.79814	2.65447	3.11668	3.18273	2.32193	-1.80758	-1.54142	-1.674	-1.97183	-1.41822	-1.42156	-1.58838	-1.58091	-1.87432	-1.65504	-1.65795	-1.1647	0.0517462	-1.53394	-0.47995	0.161592	0.35969	0.437751	O00154|Cytosolic acyl coenzyme A thioester hydrolase OS=Homo sapiens GN=ACOT7 PE=1 SV=3
O00154-4	4.1295	3.86335	3.99593	4.29376	3.74015	3.74349	3.91031	3.90284	4.19624	3.97697	3.97988	3.81917	3.7464	4.65062	3.66268	2.32193	2.32193	2.32193	2.32193	2.32193	2.32193	2.32193	2.32193	2.32193	2.32193	3.79814	2.65447	3.11668	3.18273	2.32193	-1.80758	-1.54142	-1.674	-1.97183	-1.41822	-1.42156	-1.58838	-1.58091	-1.87432	-1.65504	-1.65795	-1.1647	0.0517462	-1.53394	-0.47995	0.161592	0.35969	0.437751	O00154-4|Isoform 4 of Cytosolic acyl coenzyme A thioester hydrolase OS=Homo sapiens GN=ACOT7
O00154-6	4.1295	3.86335	3.99593	4.29376	3.74015	3.74349	3.91031	3.90284	4.19624	3.97697	3.97988	3.81917	3.7464	4.65062	3.66268	2.32193	2.32193	2.32193	2.32193	2.32193	2.32193	2.32193	2.32193	2.32193	2.32193	3.79814	2.65447	3.11668	3.18273	2.32193	-1.80758	-1.54142	-1.674	-1.97183	-1.41822	-1.42156	-1.58838	-1.58091	-1.87432	-1.65504	-1.65795	-1.1647	0.0517462	-1.53394	-0.47995	0.161592	0.35969	0.437751	O00154-6|Isoform 6 of Cytosolic acyl coenzyme A thioester hydrolase OS=Homo sapiens GN=ACOT7
O00154-7	4.1295	3.86335	3.99593	4.29376	3.74015	3.74349	3.91031	3.90284	4.19624	3.97697	3.97988	3.81917	3.7464	4.65062	3.66268	2.32193	2.32193	2.32193	2.32193	2.32193	2.32193	2.32193	2.32193	2.32193	2.32193	3.79814	2.65447	3.11668	3.18273	2.32193	-1.80758	-1.54142	-1.674	-1.97183	-1.41822	-1.42156	-1.58838	-1.58091	-1.87432	-1.65504	-1.65795	-1.1647	0.0517462	-1.53394	-0.47995	0.161592	0.35969	0.437751	O00154-7|Isoform 7 of Cytosolic acyl coenzyme A thioester hydrolase OS=Homo sapiens GN=ACOT7
Q6IBS0	2.32193	2.32193	3.04493	2.32193	2.32193	2.32193	2.32193	3.29882	2.32193	2.32193	2.32193	2.32193	2.32193	2.32193	2.32193	3.00326	2.32193	3.17433	2.32193	2.32193	3.43238	3.44074	2.32193	2.32193	2.32193	3.57737	2.32193	3.62395	3.18273	3.77073	0.681331	0	0.129406	0	0	1.11045	1.11881	-0.976888	1.4488	0	0	0	1.25544	1.30202	0.860802	0.238953	0.44903	0.437406	Q6IBS0|Twinfilin-2 OS=Homo sapiens GN=TWF2 PE=1 SV=2
Q9H1Z4-2	2.32193	2.32193	2.32193	2.32193	2.32193	2.32193	2.32193	2.32193	2.32193	2.32193	2.32193	2.32193	2.32193	2.32193	2.32193	3.92386	2.32193	3.97988	3.62395	2.47964	3.43238	3.60567	3.60959	3.81917	3.88532	3.97305	3.76782	3.22493	3.98208	4.01235	1.60194	0	1.65795	1.30202	0.157716	1.11045	1.28374	1.28766	1.69042	1.49724	1.56339	1.44589	1.65112	0.902998	1.66015	0.104607	0.279265	0.437131	Q9H1Z4-2|Isoform 2 of WD repeat-containing protein 13 OS=Homo sapiens GN=WDR13
O76054	3.04493	3.00326	2.6393	2.32193	2.98303	3.29882	3.18511	3.00326	3.22493	3.18511	2.93989	3.29882	3.29521	3.29882	3.36428	2.32193	3.12674	2.32193	2.32193	2.32193	2.48566	2.48566	2.32193	2.6393	3.10447	3.18511	3.5243	2.991	3.51343	3.39102	-0.723001	0.123482	-0.317375	0	-0.661104	-0.813152	-0.699441	-0.681331	0.166095	-0.545802	0.164581	0.225487	-0.110102	-0.307819	0.149155	0.0236293	0.112196	0.434575	O76054|SEC14-like protein 2 OS=Homo sapiens GN=SEC14L2 PE=1 SV=1
Q16849	2.32193	2.32193	2.32193	2.32193	2.32193	2.32193	2.32193	2.32193	2.32193	2.32193	2.32193	2.32193	2.32193	2.32193	2.32193	3.42017	2.32193	3.17433	3.28919	2.47964	2.78019	2.48566	3.12674	3.42808	3.10447	3.45611	3.42447	3.79523	3.00326	3.01459	1.09825	0	0.852407	0.967259	0.157716	0.458263	0.163736	0.804814	0.692662	1.10615	0.782545	1.10254	1.13418	1.47331	0.681331	0.0367363	0.145012	0.433298	Q16849|Receptor-type tyrosine-protein phosphatase-like N OS=Homo sapiens GN=PTPRN PE=1 SV=1
Q16849-2	2.32193	2.32193	2.32193	2.32193	2.32193	2.32193	2.32193	2.32193	2.32193	2.32193	2.32193	2.32193	2.32193	2.32193	2.32193	3.42017	2.32193	3.17433	3.28919	2.47964	2.78019	2.48566	3.12674	3.42808	3.10447	3.45611	3.42447	3.79523	3.00326	3.01459	1.09825	0	0.852407	0.967259	0.157716	0.458263	0.163736	0.804814	0.692662	1.10615	0.782545	1.10254	1.13418	1.47331	0.681331	0.0367363	0.145012	0.433298	Q16849-2|Isoform 2 of Receptor-type tyrosine-protein phosphatase-like N OS=Homo sapiens GN=PTPRN
Q16849-3	2.32193	2.32193	2.32193	2.32193	2.32193	2.32193	2.32193	2.32193	2.32193	2.32193	2.32193	2.32193	2.32193	2.32193	2.32193	3.42017	2.32193	3.17433	3.28919	2.47964	2.78019	2.48566	3.12674	3.42808	3.10447	3.45611	3.42447	3.79523	3.00326	3.01459	1.09825	0	0.852407	0.967259	0.157716	0.458263	0.163736	0.804814	0.692662	1.10615	0.782545	1.10254	1.13418	1.47331	0.681331	0.0367363	0.145012	0.433298	Q16849-3|Isoform 3 of Receptor-type tyrosine-protein phosphatase-like N OS=Homo sapiens GN=PTPRN
B4DY08	2.82879	2.32193	2.6393	3.32266	3.21012	3.11668	3.18511	2.32193	2.32193	2.32193	2.32193	3.29882	2.32193	3.17433	3.00326	4.29864	4.33735	3.60959	3.62395	3.76319	3.2561	4.20814	3.30704	4.60975	4.54541	3.97305	4.07402	3.79523	3.18273	4.13949	1.46984	2.01542	0.97029	0.301287	0.553074	0.139415	1.02303	0.985108	1.81756	2.28782	2.22348	0.7752	1.65112	0.6209	0.17947	0.282741	0.500634	0.432894	B4DY08|Heterogeneous nuclear ribonucleoproteins C1/C2 OS=Homo sapiens GN=HNRNPC PE=1 SV=1
G3V4W0	2.82879	2.32193	2.6393	3.32266	3.21012	3.11668	3.18511	2.32193	2.32193	2.32193	2.32193	3.29882	2.32193	3.17433	3.00326	4.29864	4.33735	3.60959	3.62395	3.76319	3.2561	4.20814	3.30704	4.60975	4.54541	3.97305	4.07402	3.79523	3.18273	4.13949	1.46984	2.01542	0.97029	0.301287	0.553074	0.139415	1.02303	0.985108	1.81756	2.28782	2.22348	0.7752	1.65112	0.6209	0.17947	0.282741	0.500634	0.432894	G3V4W0|Heterogeneous nuclear ribonucleoproteins C1/C2 (Fragment) OS=Homo sapiens GN=HNRNPC PE=1 SV=1
P07910-2	2.82879	2.32193	2.6393	3.32266	3.21012	3.11668	3.18511	2.32193	2.32193	2.32193	2.32193	3.29882	2.32193	3.17433	3.00326	4.29864	4.33735	3.60959	3.62395	3.76319	3.2561	4.20814	3.30704	4.60975	4.54541	3.97305	4.07402	3.79523	3.18273	4.13949	1.46984	2.01542	0.97029	0.301287	0.553074	0.139415	1.02303	0.985108	1.81756	2.28782	2.22348	0.7752	1.65112	0.6209	0.17947	0.282741	0.500634	0.432894	P07910-2|Isoform C1 of Heterogeneous nuclear ribonucleoproteins C1/C2 OS=Homo sapiens GN=HNRNPC
B7Z2T4	3.04493	2.32193	3.16566	3.03734	3.42232	3.29882	3.00326	3.17433	3.22493	2.81746	2.93989	2.32193	3.29521	3.67621	3.00326	4.55779	2.79152	4.36621	3.77434	3.88532	3.2561	3.74015	5.16685	4.80329	4.60513	4.36457	3.97988	4.63766	4.09113	4.01235	1.51286	0.469593	1.20055	0.736993	0.462997	-0.0427192	0.736888	1.99251	0.78742	1.98583	1.66524	1.65795	1.06937	0.961451	1.08787	0.155445	0.353197	0.432737	B7Z2T4|Disks large homolog 2 OS=Homo sapiens GN=DLG2 PE=2 SV=1
Q5STU3	2.32193	2.32193	3.04493	2.32193	2.32193	2.32193	3.18511	2.53719	2.32193	2.81746	2.32193	2.32193	2.80229	2.7855	3.00326	2.50083	2.32193	2.80229	2.32193	2.32193	2.78019	2.74696	2.32193	2.32193	3.10447	3.32266	3.8777	3.22493	3.00326	2.32193	0.178906	0	-0.242638	0	0	0.458263	-0.438144	-0.215265	0	-0.495533	0.782545	1.55578	0.520372	0.439425	0	0.146077	0.340154	0.432729	Q5STU3|Spliceosome RNA helicase DDX39B OS=Homo sapiens GN=DDX39B PE=1 SV=2
P50148	3.43238	4.07981	3.32266	3.9907	3.8777	3.88317	4.05849	3.42017	3.64167	3.41195	3.43238	3.52069	3.7464	3.49109	3.18903	3.63692	3.5899	3.73262	3.77434	3.62686	3.84812	3.86335	3.78898	3.81917	3.62228	4.04933	4.1782	4.21608	3.8777	3.52069	0.204543	-0.489914	0.409953	-0.216366	-0.250845	-0.035055	-0.195144	0.36881	-0.120976	0.407218	0.189903	0.657504	0.302933	0.724988	0.688676	0.0205126	0.106155	0.43268	P50148|Guanine nucleotide-binding protein G(q) subunit alpha OS=Homo sapiens GN=GNAQ PE=1 SV=4
E7ESK7	5.33827	5.55506	5.45449	5.66242	5.36019	5.13864	5.4883	5.44595	5.40071	5.18489	5.37707	5.09024	5.49059	5.39612	5.55187	5.53721	5.6777	5.70341	5.1088	5.27593	5.53933	5.6349	5.26963	5.40157	6.06194	6.18607	5.78529	5.76332	5.72823	5.85638	0.19894	0.122648	0.248914	-0.553624	-0.0842619	0.400681	0.146601	-0.176318	0.455669	0.216681	0.684869	0.695052	0.695485	0.367193	0.176356	0.00758097	0.0612639	0.432239	E7ESK7|14-3-3 protein zeta/delta (Fragment) OS=Homo sapiens GN=YWHAZ PE=1 SV=1
P27824-3	4.32471	4.36621	4.08318	4.36253	4.00418	4.30241	4.44023	3.90284	4.14169	4.13691	4.36457	4.3725	4.24201	4.29376	4.13949	2.32193	2.79152	3.47984	2.32193	2.47964	2.32193	2.48566	2.32193	2.32193	3.10447	3.18511	3.5243	2.80229	2.78019	3.39102	-2.00278	-1.57469	-0.603334	-2.04061	-1.52453	-1.98048	-1.95456	-1.58091	-0.750667	-1.81498	-1.2601	-0.848193	-1.0569	-1.49147	-1.3593	0.0717406	0.223534	0.431792	P27824-3|Isoform 3 of Calnexin OS=Homo sapiens GN=CANX
F8WCP6	2.32193	3.00326	2.32193	2.81746	3.21012	2.32193	2.32193	3.17433	2.32193	2.81746	2.32193	2.32193	2.32193	2.32193	2.32193	2.32193	5.88692	5.70341	5.66242	5.063	5.75886	5.6349	5.52115	5.40157	5.41273	5.44595	5.3181	4.9452	5.40243	5.39465	0	2.88366	3.38148	2.84496	1.85288	3.43694	3.31297	2.34682	3.07272	2.58411	3.0908	2.99617	3.12402	2.62328	3.0805	0.331809	0.546794	0.431336	F8WCP6|Kinesin-like protein KIF21A OS=Homo sapiens GN=KIF21A PE=1 SV=1
B4E022	5.73802	5.94431	5.52604	6.04845	6.2014	6.10759	6.00899	5.47425	5.64195	5.47856	5.69011	5.97484	5.57173	5.39612	5.81655	3.7464	4.75481	3.17433	4.27932	4.72648	3.97988	4.08318	3.12674	3.42808	4.29376	4.18605	4.54541	3.98388	4.73011	4.13949	-1.99162	-1.18951	-2.3517	-1.76913	-1.47492	-2.12771	-1.92582	-2.34751	-1.50247	-2.05048	-1.39635	-1.42943	-1.38568	-1.41224	-1.08644	0.0339912	0.138369	0.431085	B4E022|Transketolase OS=Homo sapiens GN=TKT PE=1 SV=1
Q96PV0-3	2.32193	2.32193	2.32193	2.32193	2.32193	2.32193	2.32193	2.32193	2.32193	2.32193	2.32193	2.32193	2.32193	2.32193	2.32193	5.97802	3.39102	5.80206	4.27932	5.20166	5.23469	5.1797	6.69981	6.08264	5.5367	5.69472	5.3726	6.1257	5.46163	5.28078	3.65609	1.06909	3.48013	1.95739	2.87973	2.91276	2.85777	4.37788	2.95885	3.76071	3.21477	3.05067	3.37279	3.80377	3.1397	0.292424	0.510613	0.429895	Q96PV0-3|Isoform 3 of Ras/Rap GTPase-activating protein SynGAP OS=Homo sapiens GN=SYNGAP1
Q7Z4S6	2.32193	3.00326	2.32193	2.81746	3.21012	2.32193	2.32193	3.17433	2.32193	2.81746	2.32193	2.32193	2.32193	2.32193	2.32193	2.32193	5.88692	5.70341	5.66242	5.063	5.75886	5.6349	5.53933	5.40157	5.41273	5.44595	5.3181	4.9452	5.40243	5.39465	0	2.88366	3.38148	2.84496	1.85288	3.43694	3.31297	2.36499	3.07272	2.58411	3.0908	2.99617	3.12402	2.62328	3.0805	0.334073	0.549286	0.429065	Q7Z4S6|Kinesin-like protein KIF21A OS=Homo sapiens GN=KIF21A PE=1 SV=2
P52306-3	3.30704	2.32193	3.16566	2.32193	3.74015	3.74349	3.91031	3.00326	2.80229	3.30704	2.78019	2.32193	2.32193	3.00326	3.18903	3.00326	2.32193	2.32193	2.32193	2.80229	2.32193	2.32193	2.32193	2.32193	2.32193	2.32193	2.32193	3.73442	2.32193	2.32193	-0.303776	0	-0.843734	0	-0.937856	-1.42156	-1.58838	-0.681331	-0.480363	-0.985108	-0.458263	0	0	0.731161	-0.8671	0.188397	0.389742	0.427841	P52306-3|Isoform 3 of Rap1 GTPase-GDP dissociation stimulator 1 OS=Homo sapiens GN=RAP1GDS1
H3BQZ7	2.32193	2.32193	2.32193	2.32193	2.32193	2.32193	2.32193	2.32193	2.32193	2.32193	2.32193	2.32193	2.32193	2.32193	2.32193	3.7464	2.79152	3.73262	3.04493	2.32193	3.6175	4.08318	3.30704	3.81917	3.62228	3.70758	3.97988	3.79523	3.7482	3.63692	1.42447	0.469593	1.41069	0.723001	0	1.29557	1.76125	0.985108	1.31499	1.49724	1.30035	1.65795	1.38565	1.47331	1.42627	0.078518	0.236563	0.427829	H3BQZ7|HCG2044799 OS=Homo sapiens GN=HNRNPUL2-BSCL2 PE=4 SV=1
Q9NY65-2	5.98202	6.28411	5.89943	6.80685	6.62103	5.86772	7.29148	6.78141	6.13248	6.80077	6.96908	5.85473	6.47667	6.72972	6.0761	8.9997	8.29647	8.78183	8.41195	8.26223	8.37108	8.41195	9.06569	8.9395	8.87766	9.14028	8.89937	9.12094	9.10161	8.87766	3.01768	2.01236	2.8824	1.60511	1.6412	2.50336	1.12047	2.28428	2.74518	2.13874	1.90858	3.04464	2.66361	2.39122	3.02551	0.161041	0.359684	0.426283	Q9NY65-2|Isoform 2 of Tubulin alpha-8 chain OS=Homo sapiens GN=TUBA8
Q7Z406-6	3.18511	3.42808	3.50951	3.80464	2.98303	3.29882	4.48426	3.17433	3.33518	2.61209	3.32266	2.32193	2.32193	3.00326	2.32193	2.32193	5.083	3.00326	4.04818	3.47142	2.78019	2.48566	2.32193	2.6393	3.62228	3.32266	2.65447	2.61209	2.78019	2.53117	-0.863177	1.65492	-0.506248	0.243531	0.488389	-0.518625	-1.9986	-0.852407	-0.804007	0.0272099	0.299616	0.332544	1.00073	-0.391167	0.458263	0.359736	0.569805	0.425912	Q7Z406-6|Isoform 6 of Myosin-14 OS=Homo sapiens GN=MYH14
Q16620	2.32193	2.32193	2.6393	2.32193	2.32193	3.29882	2.32193	2.53719	2.80229	2.32193	2.32193	3.08149	2.32193	2.32193	2.32193	3.52069	2.32193	3.85123	2.32193	2.32193	2.48566	3.44074	3.78898	3.70758	3.45972	3.32266	3.09155	3.32659	3.51343	3.52069	1.19877	0	1.21192	0	0	-0.813152	1.11881	1.25179	0.718403	1.38565	1.13779	0.0100603	1.00073	1.00466	1.1915	0.22134	0.425039	0.425241	Q16620|BDNF/NT-3 growth factors receptor OS=Homo sapiens GN=NTRK2 PE=1 SV=1
Q16620-4	2.32193	2.32193	2.6393	2.32193	2.32193	3.29882	2.32193	2.53719	2.80229	2.32193	2.32193	3.08149	2.32193	2.32193	2.32193	3.52069	2.32193	3.85123	2.32193	2.32193	2.48566	3.44074	3.78898	3.70758	3.45972	3.32266	3.09155	3.32659	3.51343	3.52069	1.19877	0	1.21192	0	0	-0.813152	1.11881	1.25179	0.718403	1.38565	1.13779	0.0100603	1.00073	1.00466	1.1915	0.22134	0.425039	0.425241	Q16620-4|Isoform 4 of BDNF/NT-3 growth factors receptor OS=Homo sapiens GN=NTRK2
Q9Y4F1	2.32193	2.32193	2.32193	2.32193	2.32193	2.32193	2.32193	2.32193	2.32193	2.61209	2.32193	2.32193	2.32193	2.32193	2.32193	3.52069	2.32193	3.00326	3.28919	3.31735	3.04493	3.00928	3.60959	3.57737	3.45972	3.79814	3.8777	3.62395	3.51343	3.39102	1.19877	0	0.681331	0.967259	0.995425	0.723001	0.687352	1.28766	1.06909	0.965273	1.13779	1.55578	1.47622	1.30202	1.1915	0.0250295	0.11557	0.424925	Q9Y4F1|FERM, RhoGEF and pleckstrin domain-containing protein 1 OS=Homo sapiens GN=FARP1 PE=1 SV=1
E5RGV0	2.69083	2.32193	2.32193	3.03734	2.32193	3.11668	2.32193	2.53719	2.80229	2.81746	2.32193	2.32193	2.80229	2.32193	2.32193	3.7464	3.7464	3.32266	3.77434	2.32193	3.74349	3.86335	3.46667	4.35471	3.45972	3.79814	4.1782	3.52069	3.63381	4.13949	1.05557	1.42447	1.00073	0.736993	0	0.626807	1.54142	0.929477	1.3372	1.53725	1.13779	1.85627	0.995853	1.19877	1.31188	0.0578157	0.195636	0.424853	E5RGV0|Heterogeneous nuclear ribonucleoprotein H (Fragment) OS=Homo sapiens GN=HNRNPH1 PE=1 SV=1
O75122-2	3.30704	3.42808	2.82348	3.71741	3.57737	3.60959	3.57446	2.53719	3.42808	3.04493	3.05454	3.08149	3.16566	3.00326	2.32193	2.78019	3.39102	2.32193	3.46667	3.31735	2.48566	2.74696	2.32193	2.32193	3.29882	3.18511	2.65447	2.80229	3.51343	3.01459	-0.526845	-0.0370583	-0.501553	-0.25074	-0.260013	-1.12393	-0.827496	-0.215265	-0.41349	-0.723001	0.24428	-0.427022	0.0194432	-0.200968	1.1915	0.150036	0.34618	0.423683	O75122-2|Isoform 2 of CLIP-associating protein 2 OS=Homo sapiens GN=CLASP2
P07910	2.82879	2.32193	2.6393	3.32266	3.21012	3.11668	3.18511	2.32193	2.32193	2.32193	2.32193	3.29882	2.32193	3.17433	3.00326	4.29864	4.33735	3.60959	3.62395	3.76319	3.2561	4.20814	3.30704	4.60975	4.46146	3.97305	4.07402	3.79523	3.18273	4.13949	1.46984	2.01542	0.97029	0.301287	0.553074	0.139415	1.02303	0.985108	1.81756	2.28782	2.13953	0.7752	1.65112	0.6209	0.17947	0.290156	0.509364	0.420901	P07910|Heterogeneous nuclear ribonucleoproteins C1/C2 OS=Homo sapiens GN=HNRNPC PE=1 SV=4
O14775-3	2.82879	2.32193	3.24257	2.32193	2.32193	3.29882	2.32193	2.79627	2.32193	2.61209	2.78019	2.32193	2.32193	2.32193	2.32193	3.18511	2.32193	3.32266	2.32193	2.32193	2.78019	3.24257	2.32193	3.26322	2.82348	3.00928	3.09155	3.43238	2.32193	2.32193	0.356314	0	0.0800964	0	0	-0.518625	0.920639	-0.474343	0	0.651129	0.0432903	0.769626	0.687352	1.11045	0	0.0958363	0.269211	0.420468	O14775-3|Isoform 3 of Guanine nucleotide-binding protein subunit beta-5 OS=Homo sapiens GN=GNB5
E7ESS2	2.32193	2.32193	2.32193	2.32193	2.98303	2.32193	2.80229	2.53719	2.32193	2.32193	2.32193	2.32193	2.32193	2.32193	2.32193	2.32193	2.32193	2.32193	3.90697	3.10662	2.32193	2.32193	3.12674	3.42808	3.29882	3.18511	2.32193	3.22493	3.00326	2.32193	0	0	0	1.58504	0.123589	0	-0.480363	0.589549	0	1.10615	0.976888	0	0.863177	0.902998	0.681331	0.157882	0.357003	0.419994	E7ESS2|Mitogen-activated protein kinase kinase kinase kinase 4 OS=Homo sapiens GN=MAP4K4 PE=1 SV=2
Q14155-5	2.32193	2.32193	2.32193	2.32193	2.32193	2.32193	2.32193	2.32193	2.32193	2.32193	2.32193	2.32193	2.32193	2.32193	2.32193	2.32193	2.32193	2.32193	2.32193	2.32193	4.11533	4.31513	4.27796	2.32193	4.46146	4.26628	2.32193	4.14059	4.38158	2.32193	0	0	0	0	0	1.7934	1.9932	1.95603	0	0	2.13953	0	1.94435	1.81866	2.05965	0.447533	0.651734	0.419628	Q14155-5|Isoform 5 of Rho guanine nucleotide exchange factor 7 OS=Homo sapiens GN=ARHGEF7
O14490	2.32193	2.32193	2.32193	2.32193	2.32193	2.32193	2.32193	2.32193	2.32193	2.32193	2.32193	2.32193	2.32193	2.32193	2.32193	4.55779	2.79152	4.13433	3.90697	3.76319	4.11533	3.98208	5.11989	4.98801	4.46146	4.26628	4.80194	4.38322	3.8777	4.48321	2.23586	0.469593	1.81241	1.58504	1.44126	1.7934	1.66015	2.79796	2.16129	2.66609	2.13953	2.48001	1.94435	2.06129	1.55578	0.151117	0.348076	0.419589	O14490|Disks large-associated protein 1 OS=Homo sapiens GN=DLGAP1 PE=1 SV=1
J3KNB0	2.32193	2.32193	2.32193	2.32193	2.32193	2.32193	2.32193	2.32193	2.32193	2.32193	2.32193	2.32193	2.32193	2.32193	2.32193	4.76268	2.32193	4.43831	3.04493	4.08086	3.6175	3.86335	5.94751	4.8469	4.29376	4.98407	3.8777	4.34465	4.27324	4.38322	2.44075	0	2.11638	0.723001	1.75893	1.29557	1.54142	3.62559	2.06129	2.52497	1.97183	1.55578	2.66214	2.02272	1.95131	0.337705	0.55347	0.419443	J3KNB0|F-box only protein 41 OS=Homo sapiens GN=FBXO41 PE=4 SV=1
Q8TF61	2.32193	2.32193	2.32193	2.32193	2.32193	2.32193	2.32193	2.32193	2.32193	2.32193	2.32193	2.32193	2.32193	2.32193	2.32193	4.76268	2.32193	4.43831	3.04493	4.08086	3.6175	3.86335	5.94751	4.8469	4.29376	4.98407	3.8777	4.34465	4.27324	4.38322	2.44075	0	2.11638	0.723001	1.75893	1.29557	1.54142	3.62559	2.06129	2.52497	1.97183	1.55578	2.66214	2.02272	1.95131	0.337705	0.55347	0.419443	Q8TF61|F-box only protein 41 OS=Homo sapiens GN=FBXO41 PE=2 SV=5
Q7L099-4	2.32193	2.32193	2.32193	3.46667	2.98303	2.32193	2.32193	2.79627	2.32193	2.61209	2.93989	2.32193	2.32193	2.32193	2.32193	4.8469	4.61139	2.32193	2.32193	4.18093	2.32193	4.53115	2.32193	4.24421	4.54541	4.44602	2.32193	2.32193	3.98208	4.01235	2.52497	2.28946	0	-1.14474	1.1979	0	2.20922	-0.474343	1.69042	1.63211	1.60551	0	2.1241	0	1.66015	0.497072	0.693216	0.419305	Q7L099-4|Isoform 4 of Protein RUFY3 OS=Homo sapiens GN=RUFY3
Q8N3E9	2.32193	2.32193	2.32193	2.32193	2.32193	2.32193	2.80229	2.32193	2.32193	2.32193	2.32193	2.32193	2.32193	2.32193	2.32193	3.31735	3.8777	2.80229	2.32193	2.32193	2.78019	3.24257	3.30704	2.85299	2.82348	3.32266	4.46876	2.991	3.63381	3.39102	0.995425	1.55578	0.480363	0	0	0.458263	0.440275	0.985108	1.06909	0.531063	0.501553	2.14683	1.00073	0.669069	1.31188	0.171088	0.366538	0.418488	Q8N3E9|1-phosphatidylinositol 4,5-bisphosphate phosphodiesterase delta-3 OS=Homo sapiens GN=PLCD3 PE=1 SV=3
P29401-2	5.73802	5.97032	5.52604	6.04845	6.2014	6.10759	6.00899	5.47425	5.64195	5.44959	5.71545	5.97484	5.57173	5.39612	5.81655	3.7464	4.75481	3.17433	4.27932	4.72648	3.97988	4.08318	3.12674	3.42808	4.29376	4.18605	4.46876	4.07182	4.73011	4.01235	-1.99162	-1.21551	-2.3517	-1.76913	-1.47492	-2.12771	-1.92582	-2.34751	-1.62961	-2.02151	-1.42169	-1.50608	-1.38568	-1.32431	-1.08644	0.0372725	0.146632	0.418302	P29401-2|Isoform 2 of Transketolase OS=Homo sapiens GN=TKT
Q9BWD1	3.55005	3.86335	3.58835	3.9907	3.74015	3.45972	4.05849	3.74015	3.73622	3.51343	3.62395	3.73262	3.16566	3.29882	3.36428	2.32193	2.32193	2.32193	2.32193	2.32193	2.32193	2.32193	2.32193	2.32193	2.32193	2.69083	2.32193	2.61209	2.78019	2.32193	-1.22813	-1.54142	-1.26642	-1.66877	-1.41822	-1.13779	-1.73656	-1.41822	-1.4143	-1.1915	-1.30202	-1.41069	-0.47483	-0.686723	-0.584084	0.0394288	0.152016	0.417778	Q9BWD1|Acetyl-CoA acetyltransferase, cytosolic OS=Homo sapiens GN=ACAT2 PE=1 SV=2
D6R938	2.32193	2.32193	2.32193	2.32193	2.32193	2.32193	2.32193	2.32193	3.85259	4.06093	2.32193	2.32193	3.41588	2.32193	2.32193	2.32193	2.32193	7.09972	2.32193	6.38791	2.32193	6.8427	2.32193	7.28172	2.32193	7.06952	6.98124	6.93617	2.32193	2.32193	0	0	4.77779	0	4.06598	0	4.52077	0	-1.53066	3.22079	0	4.65931	3.65364	4.61425	0	0.745814	0.870515	0.417621	D6R938|Calcium/calmodulin-dependent protein kinase (CaM kinase) II delta, isoform CRA_e OS=Homo sapiens GN=CAMK2D PE=1 SV=1
Q15811-2	2.32193	2.32193	2.82348	2.32193	2.32193	2.32193	2.32193	2.53719	2.32193	2.61209	2.32193	2.32193	2.32193	2.32193	2.32193	2.32193	2.79152	2.32193	3.77434	2.80229	2.32193	3.44074	2.32193	4.35471	4.29376	2.32193	2.32193	2.32193	3.98208	2.32193	0	0.469593	-0.501553	1.45241	0.480363	0	1.11881	-0.215265	0	1.74262	1.97183	0	0	0	1.66015	0.357578	0.567972	0.417256	Q15811-2|Isoform 2 of Intersectin-1 OS=Homo sapiens GN=ITSN1
Q15811-7	2.32193	2.32193	2.82348	2.32193	2.32193	2.32193	2.32193	2.53719	2.32193	2.61209	2.32193	2.32193	2.32193	2.32193	2.32193	2.32193	2.79152	2.32193	3.77434	2.80229	2.32193	3.44074	2.32193	4.35471	4.29376	2.32193	2.32193	2.32193	3.98208	2.32193	0	0.469593	-0.501553	1.45241	0.480363	0	1.11881	-0.215265	0	1.74262	1.97183	0	0	0	1.66015	0.357578	0.567972	0.417256	Q15811-7|Isoform 7 of Intersectin-1 OS=Homo sapiens GN=ITSN1
P35555	4.25739	2.32193	2.32193	2.32193	2.32193	2.32193	2.32193	2.53719	2.32193	4.06093	3.5243	3.29882	3.29521	2.32193	5.2562	5.90618	2.32193	4.54972	2.32193	2.32193	2.32193	2.32193	6.06194	5.97802	4.84127	4.54833	3.8777	2.61209	7.01031	4.60425	1.64879	0	2.22779	0	0	0	0	3.52475	2.28232	1.91709	1.31697	0.578888	1.25313	0.290165	1.75411	0.470343	0.675517	0.416642	P35555|Fibrillin-1 OS=Homo sapiens GN=FBN1 PE=1 SV=3
Q7Z406-5	2.82879	3.30704	3.24257	3.71741	2.98303	3.29882	4.36253	2.79627	2.32193	2.61209	3.19505	2.32193	2.32193	2.7855	2.32193	2.32193	4.54972	2.80229	3.77434	3.31735	2.78019	2.48566	2.32193	2.32193	3.45972	3.18511	2.65447	2.61209	2.32193	2.32193	-0.506863	1.24269	-0.440275	0.0569259	0.334321	-0.518625	-1.87687	-0.474343	0	-0.290165	0.264673	0.332544	0.863177	-0.173408	0	0.258997	0.473937	0.415283	Q7Z406-5|Isoform 5 of Myosin-14 OS=Homo sapiens GN=MYH14
Q01518	3.04493	4.15974	3.32266	3.9907	3.42232	3.29882	4.05849	3.29882	3.10662	3.18511	3.7143	3.08149	3.29521	2.7855	3.00326	4.15076	3.8777	3.73262	3.46667	3.10662	3.74349	3.44074	3.30704	3.42808	3.29882	3.70758	3.27913	4.29376	3.63381	3.63692	1.10583	-0.282032	0.409953	-0.524032	-0.315701	0.444673	-0.617757	0.00821983	0.530298	0.242974	-0.415485	0.197633	0.412374	1.50826	0.63055	0.192757	0.396016	0.415156	Q01518|Adenylyl cyclase-associated protein 1 OS=Homo sapiens GN=CAP1 PE=1 SV=5
F8W059	2.32193	2.32193	2.32193	2.32193	2.32193	2.32193	2.32193	2.32193	2.32193	2.32193	2.32193	2.32193	2.32193	2.32193	2.32193	3.52069	2.32193	3.17433	2.32193	2.32193	2.48566	2.48566	4.49649	3.26322	2.82348	3.32266	3.42447	3.89058	2.78019	3.63692	1.19877	0	0.852407	0	0	0.163736	0.163736	2.17456	1.31499	0.941294	0.501553	1.10254	1.00073	1.56865	0.458263	0.219174	0.422427	0.414854	F8W059|Protein unc-13 homolog A OS=Homo sapiens GN=UNC13A PE=4 SV=1
A8MXH2	3.55005	3.76782	3.42447	4.07633	3.74015	2.32193	4.05849	3.42017	3.42808	3.41195	3.19505	3.29882	3.57737	3.49109	3.36428	2.50083	2.32193	2.32193	2.32193	2.32193	2.48566	2.48566	2.32193	2.32193	2.60607	2.48566	3.42447	2.61209	2.78019	2.32193	-1.04922	-1.44589	-1.10254	-1.7544	-1.41822	0.163736	-1.57283	-1.09825	-1.10615	-1.09003	-0.588975	0.125655	-1.0917	-0.878995	-0.584084	0.146837	0.340957	0.414804	A8MXH2|Nucleosome assembly protein 1-like 4 (Fragment) OS=Homo sapiens GN=NAP1L4 PE=1 SV=2
A6NKH4	2.32193	2.32193	2.32193	2.32193	2.32193	2.32193	3.32266	2.32193	2.32193	2.32193	2.78019	2.32193	2.32193	2.32193	2.32193	3.00326	2.32193	2.80229	2.32193	2.32193	3.04493	3.00928	2.81746	3.05985	3.29882	3.00928	2.65447	2.991	3.18273	3.22493	0.681331	0	0.480363	0	0	0.723001	-0.313383	0.495533	0.902998	0.737918	0.518625	0.332544	0.687352	0.669069	0.860802	0.0217785	0.108265	0.414403	A6NKH4|Sorting nexin 1, isoform CRA_d OS=Homo sapiens GN=SNX1 PE=1 SV=2
H0YK42	2.32193	2.32193	2.32193	2.32193	2.32193	2.32193	3.32266	2.32193	2.32193	2.32193	2.78019	2.32193	2.32193	2.32193	2.32193	3.00326	2.32193	2.80229	2.32193	2.32193	3.04493	3.00928	2.81746	3.05985	3.29882	3.00928	2.65447	2.991	3.18273	3.22493	0.681331	0	0.480363	0	0	0.723001	-0.313383	0.495533	0.902998	0.737918	0.518625	0.332544	0.687352	0.669069	0.860802	0.0217785	0.108265	0.414403	H0YK42|Sorting nexin-1 OS=Homo sapiens GN=SNX1 PE=1 SV=1
Q13596	2.32193	2.32193	2.32193	2.32193	2.32193	2.32193	3.32266	2.32193	2.32193	2.32193	2.78019	2.32193	2.32193	2.32193	2.32193	3.00326	2.32193	2.80229	2.32193	2.32193	3.04493	3.00928	2.81746	3.05985	3.29882	3.00928	2.65447	2.991	3.18273	3.22493	0.681331	0	0.480363	0	0	0.723001	-0.313383	0.495533	0.902998	0.737918	0.518625	0.332544	0.687352	0.669069	0.860802	0.0217785	0.108265	0.414403	Q13596|Sorting nexin-1 OS=Homo sapiens GN=SNX1 PE=1 SV=3
Q13596-2	2.32193	2.32193	2.32193	2.32193	2.32193	2.32193	3.32266	2.32193	2.32193	2.32193	2.78019	2.32193	2.32193	2.32193	2.32193	3.00326	2.32193	2.80229	2.32193	2.32193	3.04493	3.00928	2.81746	3.05985	3.29882	3.00928	2.65447	2.991	3.18273	3.22493	0.681331	0	0.480363	0	0	0.723001	-0.313383	0.495533	0.902998	0.737918	0.518625	0.332544	0.687352	0.669069	0.860802	0.0217785	0.108265	0.414403	Q13596-2|Isoform 1A of Sorting nexin-1 OS=Homo sapiens GN=SNX1
Q13596-3	2.32193	2.32193	2.32193	2.32193	2.32193	2.32193	3.32266	2.32193	2.32193	2.32193	2.78019	2.32193	2.32193	2.32193	2.32193	3.00326	2.32193	2.80229	2.32193	2.32193	3.04493	3.00928	2.81746	3.05985	3.29882	3.00928	2.65447	2.991	3.18273	3.22493	0.681331	0	0.480363	0	0	0.723001	-0.313383	0.495533	0.902998	0.737918	0.518625	0.332544	0.687352	0.669069	0.860802	0.0217785	0.108265	0.414403	Q13596-3|Isoform 3 of Sorting nexin-1 OS=Homo sapiens GN=SNX1
F8W0P6	2.32193	2.32193	2.32193	2.32193	2.32193	2.32193	2.32193	2.32193	2.32193	2.32193	2.32193	2.32193	2.32193	2.32193	2.32193	3.42017	2.32193	3.17433	2.32193	2.32193	2.48566	2.48566	4.49649	3.26322	2.82348	3.32266	3.42447	3.79523	2.78019	3.63692	1.09825	0	0.852407	0	0	0.163736	0.163736	2.17456	1.31499	0.941294	0.501553	1.10254	1.00073	1.47331	0.458263	0.211023	0.411233	0.413798	F8W0P6|Protein unc-13 homolog A OS=Homo sapiens GN=UNC13A PE=4 SV=1
P34897	2.32193	2.32193	2.32193	2.32193	2.32193	2.32193	2.32193	2.32193	2.32193	2.32193	2.32193	2.32193	2.32193	2.32193	2.32193	3.84234	3.12674	3.60959	2.32193	2.32193	2.32193	2.48566	2.32193	3.26322	2.32193	3.18511	2.65447	3.62395	3.51343	3.89058	1.52041	0.804814	1.28766	0	0	0	0.163736	0	1.56865	0.941294	0	0.332544	0.863177	1.30202	1.1915	0.201795	0.400781	0.41352	P34897|Serine hydroxymethyltransferase, mitochondrial OS=Homo sapiens GN=SHMT2 PE=1 SV=3
P34897-3	2.32193	2.32193	2.32193	2.32193	2.32193	2.32193	2.32193	2.32193	2.32193	2.32193	2.32193	2.32193	2.32193	2.32193	2.32193	3.84234	3.12674	3.60959	2.32193	2.32193	2.32193	2.48566	2.32193	3.26322	2.32193	3.18511	2.65447	3.62395	3.51343	3.89058	1.52041	0.804814	1.28766	0	0	0	0.163736	0	1.56865	0.941294	0	0.332544	0.863177	1.30202	1.1915	0.201795	0.400781	0.41352	P34897-3|Isoform 3 of Serine hydroxymethyltransferase, mitochondrial OS=Homo sapiens GN=SHMT2
K7EKE6	2.32193	2.32193	2.32193	2.32193	2.32193	2.32193	2.32193	2.32193	2.32193	2.32193	2.32193	2.32193	2.32193	2.32193	2.32193	5.47127	4.8754	5.60254	4.15754	3.88532	2.32193	5.41273	4.86692	5.23646	5.22271	5.6114	5.10749	5.85638	5.55187	2.32193	3.14934	2.55348	3.28062	1.83561	1.56339	0	3.0908	2.54499	0	2.91453	2.90079	2.78556	3.28947	3.53445	3.22994	0.503294	0.698167	0.412686	K7EKE6|Lon protease homolog, mitochondrial OS=Homo sapiens GN=LONP1 PE=1 SV=1
B1AM49	2.82879	2.32193	2.32193	2.32193	2.32193	2.32193	2.32193	2.32193	2.32193	2.32193	2.32193	2.32193	2.32193	2.32193	2.32193	2.32193	2.79152	3.60959	2.32193	2.32193	2.32193	2.32193	2.32193	4.14442	2.32193	2.32193	3.27913	2.32193	2.32193	3.52069	-0.506863	0.469593	1.28766	0	0	0	0	0	1.19877	1.82249	0	0.957199	0	0	0	0.252577	0.465288	0.412052	B1AM49|ELAV-like protein 2 OS=Homo sapiens GN=ELAVL2 PE=1 SV=1
Q8IWQ3-6	2.32193	2.32193	2.32193	2.32193	2.32193	2.32193	2.32193	2.32193	2.32193	2.32193	2.32193	2.32193	2.32193	2.32193	2.32193	2.32193	3.39102	2.32193	4.37006	3.76319	2.32193	3.60567	2.32193	3.81917	4.19128	3.57737	2.87117	3.22493	3.33518	3.22493	0	1.06909	0	2.04813	1.44126	0	1.28374	0	0.902998	1.49724	1.86935	0.549243	1.25544	0.902998	1.01325	0.247093	0.458548	0.411225	Q8IWQ3-6|Isoform 6 of Serine/threonine-protein kinase BRSK2 OS=Homo sapiens GN=BRSK2
P36776-3	2.32193	2.32193	2.32193	2.32193	2.32193	2.32193	2.32193	2.32193	2.32193	2.32193	2.32193	2.32193	2.32193	2.32193	2.32193	5.41273	4.8754	5.4883	4.15754	3.88532	5.46163	5.30946	4.86692	5.19352	5.14947	5.56002	5.03159	5.76332	5.46163	5.24195	3.0908	2.55348	3.16637	1.83561	1.56339	3.1397	2.98753	2.54499	2.92002	2.87159	2.82754	2.70966	3.2381	3.44139	3.1397	0.117746	0.296035	0.41091	P36776-3|Isoform 3 of Lon protease homolog, mitochondrial OS=Homo sapiens GN=LONP1
Q12756-2	2.32193	2.32193	2.32193	2.81746	2.98303	2.32193	2.32193	2.32193	2.32193	2.61209	2.32193	2.32193	3.01459	2.32193	2.32193	3.84234	4.33735	3.85123	3.46667	2.32193	3.97988	3.98208	3.46667	3.70758	3.88532	4.54833	3.63692	4.21608	4.66634	3.77073	1.52041	2.01542	1.5293	0.64921	-0.661104	1.65795	1.66015	1.14474	1.4488	1.09549	1.56339	1.31499	1.53374	1.89415	2.34441	0.252649	0.465288	0.409772	Q12756-2|Isoform 2 of Kinesin-like protein KIF1A OS=Homo sapiens GN=KIF1A
Q12756-3	2.32193	2.32193	2.32193	2.81746	2.98303	2.32193	2.32193	2.32193	2.32193	2.61209	2.32193	2.32193	3.01459	2.32193	2.32193	3.84234	4.33735	3.85123	3.46667	2.32193	3.97988	3.98208	3.46667	3.70758	3.88532	4.54833	3.63692	4.21608	4.66634	3.77073	1.52041	2.01542	1.5293	0.64921	-0.661104	1.65795	1.66015	1.14474	1.4488	1.09549	1.56339	1.31499	1.53374	1.89415	2.34441	0.252649	0.465288	0.409772	Q12756-3|Isoform 3 of Kinesin-like protein KIF1A OS=Homo sapiens GN=KIF1A
Q15700-2	3.04493	2.32193	3.04493	3.03734	3.42232	3.29882	3.00326	3.17433	3.10662	2.81746	2.93989	2.32193	3.16566	3.67621	3.00326	4.50392	2.79152	4.29376	3.77434	3.88532	3.2561	3.74015	5.11989	4.75207	4.54541	4.26628	3.97988	4.50039	3.98208	4.01235	1.45899	0.469593	1.24883	0.736993	0.462997	-0.0427192	0.736888	1.94556	0.905724	1.93461	1.60551	1.65795	1.10062	0.824172	0.97882	0.167552	0.364064	0.409632	Q15700-2|Isoform 2 of Disks large homolog 2 OS=Homo sapiens GN=DLG2
K7EJE8	2.32193	2.32193	2.32193	2.32193	2.32193	2.32193	2.32193	2.32193	2.32193	2.32193	2.32193	2.32193	2.32193	2.32193	2.32193	5.47127	4.8754	5.60254	4.15754	3.88532	2.32193	5.41273	4.86692	5.23646	5.22271	5.6114	5.10749	5.83193	5.55187	2.32193	3.14934	2.55348	3.28062	1.83561	1.56339	0	3.0908	2.54499	0	2.91453	2.90079	2.78556	3.28947	3.51	3.22994	0.506251	0.698719	0.409193	K7EJE8|Lon protease homolog, mitochondrial OS=Homo sapiens GN=LONP1 PE=1 SV=1
P13639	4.58665	4.61468	4.41898	4.79105	5.09969	5.06092	4.85406	5.01671	4.35471	5.07224	4.58529	4.80072	4.49376	4.34021	5.1778	5.3876	4.80329	5.96316	4.37006	4.60975	5.49994	5.45772	5.50323	4.80329	5.51057	5.88245	5.4953	5.64766	5.55187	5.55506	0.800946	0.188602	1.54418	-0.420993	-0.489938	0.439024	0.603659	0.486517	1.20035	-0.268951	0.925277	0.694576	1.38869	1.30745	0.374069	0.227931	0.433783	0.409065	P13639|Elongation factor 2 OS=Homo sapiens GN=EEF2 PE=1 SV=4
P14923	2.32193	2.32193	2.32193	2.81746	2.32193	2.32193	2.32193	2.32193	2.32193	2.61209	2.32193	2.32193	2.32193	2.32193	2.32193	3.92386	2.79152	2.80229	3.62395	2.32193	2.32193	2.32193	4.17245	3.81917	3.10447	3.97305	2.48566	3.43238	3.7482	3.39102	1.60194	0.469593	0.480363	0.806489	0	0	0	1.85052	1.06909	1.20708	0.782545	0.163736	1.65112	1.11045	1.42627	0.219554	0.422497	0.407501	P14923|Junction plakoglobin OS=Homo sapiens GN=JUP PE=1 SV=3
B4DLC0	3.99477	3.42808	3.50951	3.80464	2.32193	2.32193	3.6713	2.32193	3.10662	3.30704	3.43238	2.32193	2.32193	3.58835	3.36428	4.22579	3.99477	3.85123	4.15754	3.62686	4.29376	4.08318	4.58891	4.8469	4.3725	4.26628	3.8777	4.44602	4.27324	4.72148	0.231019	0.566689	0.341719	0.352892	1.30493	1.97183	0.411877	2.26698	1.61486	1.53986	0.940119	1.55578	1.94435	0.857678	0.908966	0.242482	0.453648	0.406381	B4DLC0|Poly(rC)-binding protein 2 OS=Homo sapiens GN=PCBP2 PE=1 SV=1
B4DIV7	4.84775	5.14098	4.94671	5.04615	5.32968	5.11565	4.94119	2.32193	4.80194	4.9432	4.70476	5.3308	4.6811	4.72066	5.00873	2.50083	4.48426	3.32266	3.90697	4.08086	3.43238	3.60567	2.32193	3.96151	4.73812	4.11069	5.03159	3.79523	2.32193	4.29376	-2.34692	-0.656717	-1.62405	-1.13918	-1.24881	-1.68327	-1.33552	0	-0.50818	-0.981683	0.0333665	-0.299207	-0.570409	-0.925426	-2.6868	0.349412	0.56308	0.405974	B4DIV7|Secernin-1 OS=Homo sapiens GN=SCRN1 PE=1 SV=1
P47736-4	2.32193	2.32193	2.32193	2.32193	2.32193	2.32193	2.32193	2.32193	2.32193	2.32193	2.32193	2.32193	2.32193	2.32193	2.32193	4.05971	3.7464	4.13433	2.32193	3.10662	3.43238	3.74015	2.32193	3.81917	3.88532	4.36457	2.32193	4.34465	4.38158	3.22493	1.73778	1.42447	1.81241	0	0.784693	1.11045	1.41822	0	0.902998	1.49724	1.56339	0	2.04265	2.02272	2.05965	0.310507	0.526652	0.405233	P47736-4|Isoform 4 of Rap1 GTPase-activating protein 1 OS=Homo sapiens GN=RAP1GAP
F8WAT1	5.98202	5.69725	5.52604	5.52915	5.71974	5.67893	5.60254	5.76483	5.88061	5.6047	2.32193	5.73554	5.4179	5.92882	5.46163	2.50083	2.32193	2.32193	2.32193	2.32193	2.32193	2.32193	3.46667	2.85299	2.32193	2.32193	2.32193	2.32193	2.32193	2.32193	-3.48118	-3.37532	-3.20411	-3.20722	-3.39782	-3.357	-3.28062	-2.29816	-3.55868	-2.75171	0	-3.41361	-3.09597	-3.60689	-3.1397	0.442694	0.648598	0.404956	F8WAT1|Neurofascin OS=Homo sapiens GN=NFASC PE=1 SV=1
H7BY57	5.98202	5.69725	5.52604	5.52915	5.71974	5.67893	5.60254	5.76483	5.88061	5.6047	2.32193	5.73554	5.4179	5.92882	5.46163	2.50083	2.32193	2.32193	2.32193	2.32193	2.32193	2.32193	3.46667	2.85299	2.32193	2.32193	2.32193	2.32193	2.32193	2.32193	-3.48118	-3.37532	-3.20411	-3.20722	-3.39782	-3.357	-3.28062	-2.29816	-3.55868	-2.75171	0	-3.41361	-3.09597	-3.60689	-3.1397	0.442694	0.648598	0.404956	H7BY57|Neurofascin (Fragment) OS=Homo sapiens GN=NFASC PE=1 SV=1
Q99961	4.06627	3.86335	3.8918	3.80464	2.32193	3.88317	3.6713	4.15076	4.19624	3.72616	3.7143	2.32193	4.02528	4.07402	4.05849	2.32193	2.32193	3.17433	2.32193	3.10662	3.04493	2.32193	2.32193	3.26322	3.76782	3.00928	3.63692	2.991	2.32193	2.32193	-1.74435	-1.54142	-0.717462	-1.48272	0.784693	-0.838242	-1.34937	-1.82883	-1.87432	-0.462943	0.0535181	1.31499	-1.016	-1.08302	-1.73656	0.451233	0.655659	0.40338	Q99961|Endophilin-A2 OS=Homo sapiens GN=SH3GL1 PE=1 SV=1
P02689	2.32193	4.23773	2.32193	3.80464	3.42232	3.45972	3.91031	2.32193	2.32193	2.32193	2.78019	2.32193	2.32193	2.32193	2.32193	2.32193	3.8777	2.32193	2.32193	4.08086	2.48566	2.32193	2.32193	2.32193	2.32193	2.32193	2.32193	2.32193	2.32193	2.32193	0	-0.360025	0	-1.48272	0.658541	-0.974057	-1.58838	0	0	0	-0.458263	0	0	0	0	0.203811	0.403563	0.402864	P02689|Myelin P2 protein OS=Homo sapiens GN=PMP2 PE=1 SV=3
E9PRA0	2.32193	2.32193	2.6393	2.32193	4.22235	2.32193	2.32193	2.32193	2.32193	3.51343	2.32193	2.32193	2.32193	2.32193	2.32193	2.32193	2.32193	2.32193	2.32193	2.32193	2.32193	2.32193	2.32193	3.42808	2.32193	2.32193	3.27913	2.32193	2.32193	2.32193	0	0	-0.317375	0	-1.90042	0	0	0	0	-0.0853507	0	0.957199	0	0	0	0.169198	0.364938	0.401774	E9PRA0|Transmembrane protease serine 13 OS=Homo sapiens GN=TMPRSS13 PE=3 SV=1
J3KQC6	2.32193	2.32193	2.6393	2.32193	4.22235	2.32193	2.32193	2.32193	2.32193	3.51343	2.32193	2.32193	2.32193	2.32193	2.32193	2.32193	2.32193	2.32193	2.32193	2.32193	2.32193	2.32193	2.32193	3.42808	2.32193	2.32193	3.27913	2.32193	2.32193	2.32193	0	0	-0.317375	0	-1.90042	0	0	0	0	-0.0853507	0	0.957199	0	0	0	0.169198	0.364938	0.401774	J3KQC6|Transmembrane protease serine 13 OS=Homo sapiens GN=TMPRSS13 PE=3 SV=1
Q9BYE2	2.32193	2.32193	2.6393	2.32193	4.22235	2.32193	2.32193	2.32193	2.32193	3.51343	2.32193	2.32193	2.32193	2.32193	2.32193	2.32193	2.32193	2.32193	2.32193	2.32193	2.32193	2.32193	2.32193	3.42808	2.32193	2.32193	3.27913	2.32193	2.32193	2.32193	0	0	-0.317375	0	-1.90042	0	0	0	0	-0.0853507	0	0.957199	0	0	0	0.169198	0.364938	0.401774	Q9BYE2|Transmembrane protease serine 13 OS=Homo sapiens GN=TMPRSS13 PE=2 SV=4
Q9BYE2-3	2.32193	2.32193	2.6393	2.32193	4.22235	2.32193	2.32193	2.32193	2.32193	3.51343	2.32193	2.32193	2.32193	2.32193	2.32193	2.32193	2.32193	2.32193	2.32193	2.32193	2.32193	2.32193	2.32193	3.42808	2.32193	2.32193	3.27913	2.32193	2.32193	2.32193	0	0	-0.317375	0	-1.90042	0	0	0	0	-0.0853507	0	0.957199	0	0	0	0.169198	0.364938	0.401774	Q9BYE2-3|Isoform 3 of Transmembrane protease serine 13 OS=Homo sapiens GN=TMPRSS13
Q9BYE2-5	2.32193	2.32193	2.6393	2.32193	4.22235	2.32193	2.32193	2.32193	2.32193	3.51343	2.32193	2.32193	2.32193	2.32193	2.32193	2.32193	2.32193	2.32193	2.32193	2.32193	2.32193	2.32193	2.32193	3.42808	2.32193	2.32193	3.27913	2.32193	2.32193	2.32193	0	0	-0.317375	0	-1.90042	0	0	0	0	-0.0853507	0	0.957199	0	0	0	0.169198	0.364938	0.401774	Q9BYE2-5|Isoform 5 of Transmembrane protease serine 13 OS=Homo sapiens GN=TMPRSS13
Q8NFZ8	3.18511	4.36621	3.24257	4.82684	4.43289	3.74349	4.80394	3.17433	3.73622	3.30704	3.87186	3.62395	3.41588	3.29882	3.18903	2.32193	2.79152	2.32193	2.32193	2.47964	2.32193	2.32193	2.32193	2.32193	2.32193	2.32193	2.32193	2.32193	2.32193	2.32193	-0.863177	-1.57469	-0.920639	-2.50492	-1.95324	-1.42156	-2.48201	-0.852407	-1.4143	-0.985108	-1.54993	-1.30202	-1.09395	-0.976888	-0.8671	0.158592	0.357621	0.401681	Q8NFZ8|Cell adhesion molecule 4 OS=Homo sapiens GN=CADM4 PE=1 SV=1
P55795	2.32193	2.32193	2.6393	3.03734	2.32193	2.32193	2.80229	2.53719	2.80229	2.61209	2.32193	2.32193	2.80229	2.32193	2.32193	4.79105	3.8777	4.54972	3.90697	3.62686	4.11533	4.71984	4.36539	4.94119	4.08609	4.77063	4.80194	4.72648	4.27324	4.65262	2.46912	1.55578	1.91042	0.869623	1.30493	1.7934	1.91755	1.8282	1.85033	2.3291	1.76416	2.48001	1.96833	2.40455	1.95131	0.0690681	0.218527	0.4007	P55795|Heterogeneous nuclear ribonucleoprotein H2 OS=Homo sapiens GN=HNRNPH2 PE=1 SV=1
P49815	2.32193	2.32193	2.32193	2.32193	2.32193	2.32193	2.32193	2.32193	2.97772	2.32193	2.32193	2.32193	2.32193	2.32193	2.32193	3.92386	2.79152	3.00326	3.77434	2.80229	2.48566	2.48566	3.89058	3.96151	3.62228	3.57737	3.27913	3.62395	3.51343	3.89058	1.60194	0.469593	0.681331	1.45241	0.480363	0.163736	0.163736	1.56865	0.912856	1.63959	1.30035	0.957199	1.25544	1.30202	1.1915	0.12545	0.307166	0.399988	P49815|Tuberin OS=Homo sapiens GN=TSC2 PE=1 SV=2
P49815-2	2.32193	2.32193	2.32193	2.32193	2.32193	2.32193	2.32193	2.32193	2.97772	2.32193	2.32193	2.32193	2.32193	2.32193	2.32193	3.92386	2.79152	3.00326	3.77434	2.80229	2.48566	2.48566	3.89058	3.96151	3.62228	3.57737	3.27913	3.62395	3.51343	3.89058	1.60194	0.469593	0.681331	1.45241	0.480363	0.163736	0.163736	1.56865	0.912856	1.63959	1.30035	0.957199	1.25544	1.30202	1.1915	0.12545	0.307166	0.399988	P49815-2|Isoform 2 of Tuberin OS=Homo sapiens GN=TSC2
P49815-3	2.32193	2.32193	2.32193	2.32193	2.32193	2.32193	2.32193	2.32193	2.97772	2.32193	2.32193	2.32193	2.32193	2.32193	2.32193	3.92386	2.79152	3.00326	3.77434	2.80229	2.48566	2.48566	3.89058	3.96151	3.62228	3.57737	3.27913	3.62395	3.51343	3.89058	1.60194	0.469593	0.681331	1.45241	0.480363	0.163736	0.163736	1.56865	0.912856	1.63959	1.30035	0.957199	1.25544	1.30202	1.1915	0.12545	0.307166	0.399988	P49815-3|Isoform 3 of Tuberin OS=Homo sapiens GN=TSC2
P07910-4	2.82879	2.32193	2.6393	3.32266	3.21012	3.11668	3.18511	2.32193	2.32193	2.32193	2.32193	3.29882	2.32193	3.17433	3.00326	3.92386	4.21608	3.47984	3.28919	3.62686	3.2561	3.98208	3.12674	4.43289	4.3725	3.79814	3.5243	3.62395	3.00326	4.01235	1.09507	1.89415	0.840539	-0.0334759	0.416744	0.139415	0.796975	0.804814	1.69042	2.11096	2.05057	0.225487	1.47622	0.449615	0	0.340771	0.555424	0.399044	P07910-4|Isoform 4 of Heterogeneous nuclear ribonucleoproteins C1/C2 OS=Homo sapiens GN=HNRNPC
E9PHY5	3.90439	4.07981	3.04493	4.54105	4.67565	3.88317	4.66792	3.29882	2.97772	3.80207	3.5243	3.73262	3.29521	3.67621	3.77725	3.31735	4.8754	3.32266	4.78433	4.44773	4.60975	4.60975	2.32193	3.70758	3.88532	3.45611	4.07402	4.14059	4.27324	4.21015	-0.587038	0.79559	0.277734	0.243282	-0.227922	0.726577	-0.0581757	-0.976888	1.23242	-0.0944859	0.361016	0.341399	0.160905	0.464375	0.495995	0.160472	0.359222	0.398945	E9PHY5|Band 4.1-like protein 2 OS=Homo sapiens GN=EPB41L2 PE=1 SV=1
[truncated: 2,451 more rows]
[truncated: 9 more columns]
