# Supplementary material for: Diverse proteins aggregate in mild cognitive impairment and Alzheimer’s disease brain
Source: Alzheimers Res Ther. 2020 Jun 19;12:75. doi: 10.1186/s13195-020-00641-2 (PMC7305608; doi:10.1186/s13195-020-00641-2)
Supplement: Supplementary file 16 — Additional file 16: Table S5. Correlation Analysis between the disease-associated proteins and pelletome proteins enriched in MCI relative to control patients. [file 13195_2020_641_MOESM16_ESM.xlsx]

## Sheet: Sheet1
	Values are listed as fold change (MCI/control)
	A-beta	Tau	ApoE	HSP70	KU70	UCHL1	FASN	CAM2K	ADCY	GPI
Patient 1	2.08494	0.85627	1.00206	1.54676	2.23634	1.89624	1.89907	1.53005	1.49323	1.9944
Patient 2	2.16717	18.5631	0.867677	1.46527	1.62004	1.39448	2.94811	2.43062	1.77169	1.21851
Patient 3	2.54605	14.0452	0.613482	1.44977	1.94704	2.50408	2.12263	2.14683	1.58284	5.20911
Patient 4	1.95539	14.6526	0.730307	0.786656	1.33132	0.481903	1.42982	1.86331	0.924227	0.191271
Patient 5	0.897182	0.839057	0.689948	2.0256	1.2073	2.12863	1.98255	1.65764	2.34646	5.37455
Patient 6	0.639015	0.688505	1.51055	2.81526	2.02989	2.80907	2.20486	2.19166	2.86295	6.33622
Patient 7	1.49382	0.55924	0.471758	1.44453	2.05934	2.10352	2.79757	2.10943	1.99808	0
Patient 8	1.98131	0.57236	1.06924	2.02593	1.44532	2.16585	0.346867	1.79235	2.58903	4.68232
Patient 9	1.1706	0.605944	8.63666	1.27989	1.35022	1.58426	0.243819	1.46514	1.37291	2.54362
Patient 10	2.5894	0.60394	2.41193	1.23307	1.63857	1.59837	3.73922	2.3782	1.53193	1.43117
average	1.75249	5.19863	1.80036	1.60727	1.68654	1.86664	1.97145	1.95652	1.84733	2.89812
Protein: A-beta
Correlation coefficient	1	0.464239	-0.255974	-0.608131	0.147608	-0.326791	0.30488	0.355919	-0.539953	-0.393961
Protein: A-beta
CC p-value	0	0.0882456	0.237663	0.0310657	0.342026	0.178359	0.195843	0.156392	0.053579	0.129984
Protein: Tau
Correlation coefficient	0.464239	1	-0.293859	-0.432205	-0.110643	-0.445895	0.165017	0.420363	-0.447517	-0.23723
Protein: Tau
CC p-value	0.0882456	0	0.204938	0.106124	0.380455	0.0982478	0.324348	0.113221	0.097338	0.254646
Protein: ApoE
Correlation coefficient	-0.255974	-0.293859	1	-0.171461	-0.31608	-0.142051	-0.460118	-0.412049	-0.253466	-0.0404969
Protein: ApoE
CC p-value	0.237663	0.204938	0	0.317881	0.186805	0.347729	0.0904376	0.11836	0.239906	0.455779
