# Supplementary material for: Diverse proteins aggregate in mild cognitive impairment and Alzheimer’s disease brain
Source: Alzheimers Res Ther. 2020 Jun 19;12:75. doi: 10.1186/s13195-020-00641-2 (PMC7305608; doi:10.1186/s13195-020-00641-2)
Supplement: Supplementary file 17 — Additional file 17: Table S6. Correlation Analysis between the disease-associated proteins and pelletome proteins enriched in AD relative to control patients. [file 13195_2020_641_MOESM17_ESM.xlsx]

## Sheet: Sheet1
	Values are listed as fold change (AD/control)
	A-beta	Tau	ApoE	14-3-3	Coronin	HSP40	HSP70	HSP75	HSP90β	KU70	UCHL1	PGAM	FASN	ADCY	LRP	CKB	GPI
Patient 1	3.7809	3902.21	2.70282	5.30126	17.7737	1.56573	1.44294	4.63437	2.79983	7.2573	5.30162	2.75674	168.996	7.74486	1.32494	1.25076	20.9726
Patient 2	6.47362	16.2169	7.79061	2.01086	6.5895	2.40706	1.66722	3.07979	1.04738	6.94436	6.84173	1.13944	24.3246	4.24134	2.00542	1.10317	0
Patient 3	4.25132	106.995	13.451	6.3213	24.7436	2.00753	1.92921	5.67549	4.95569	8.37538	4.63124	2.39766	225.185	10.5198	1.52819	2.04704	35.3646
Patient 4	6.59883	12739.6	37.1733	4.67896	29.9194	2.41877	2.96056	6.9691	4.6503	10.7343	7.53284	2.65588	198.591	5.73355	1.94775	2.16018	56.8589
Patient 5	3.52128	0	0.779303	4.6787	11.3582	2.15795	0.956092	2.59889	1.83307	4.18351	3.95867	2.37469	112.141	2.64289	1.54027	1.87038	16.8879
Patient 6	1.27776	0	2.31928	1.15699	1.94582	1.42474	0.580134	0.780872	0.2113	0.318917	0.366533	1.17932	99.302	0	1.59291	1.75116	0
Patient 7	3.6762	0	3.61395	6.77604	22.0825	1.18489	1.33643	5.1222	3.61889	5.60143	4.06482	3.14845	210.177	15.0965	1.69349	2.5727	15.9872
Patient 8	14.588	5499.75	145.244	1.77133	32.5453	1.32401	2.48537	5.98033	2.62777	3.11034	4.93195	2.20429	134.606	19.2764	1.65543	1.7187	35.8154
average	5.52099	2783.1	26.6343	4.08693	18.3698	1.81133	1.66974	4.35513	2.71803	5.81569	4.70368	2.23206	146.665	8.15692	1.66105	1.80926	22.7358
Protein: A-beta
Correlation coefficient	1	0.439038	0.948149	-0.34364	0.641385	-0.0652183	0.703196	0.542556	0.157743	0.0333214	0.445715	0.0260659	-0.0814405	0.680018	0.285499	-0.128353	0.441716
Protein: A-beta
CC p-value	0	0.138235	0.000167551	0.202301	0.043256	0.439031	0.0258393	0.0823577	0.354551	0.468784	0.134186	0.475574	0.423986	0.0317538	0.246533	0.380984	0.136604
Protein: Tau
Correlation coefficient	0.439038	1	0.43828	-0.0036092	0.635369	0.260655	0.805577	0.663934	0.463186	0.51577	0.573753	0.316368	0.319132	0.138999	0.321349	0.118747	0.811445
Protein: Tau
CC p-value	0.138235	0	0.138698	0.496616	0.0452359	0.266478	0.00789914	0.0362897	0.123874	0.095375	0.0684955	0.222601	0.220507	0.371357	0.218833	0.389716	0.00723932
Protein: ApoE
Correlation coefficient	0.948149	0.43828	1	-0.393468	0.644521	-0.259387	0.612083	0.472995	0.126381	-0.157806	0.190776	0.0314133	0.0186207	0.679651	0.125094	-0.00758217	0.460463
Protein: ApoE
CC p-value	0.000167551	0.138698	0	0.167428	0.0422445	0.267512	0.0533851	0.118266	0.382774	0.354494	0.32544	0.470569	0.482547	0.0318534	0.383942	0.492892	0.125454
