# Supplementary material for: Diverse proteins aggregate in mild cognitive impairment and Alzheimer’s disease brain
Source: Alzheimers Res Ther. 2020 Jun 19;12:75. doi: 10.1186/s13195-020-00641-2 (PMC7305608; doi:10.1186/s13195-020-00641-2)
Supplement: Supplementary file 19 — Additional file 19: Table S8. Proteins in each fraction of cut gel ranked by spectral counts. Gel is shown in Figure S11. [file 13195_2020_641_MOESM19_ESM.xls]

## Sheet: 1
accession	MOL_WT-1	MOL_WT-2	spec count Average 1	spec count Average 2	description
Q15149	531796.0,	531796.0,	234	297	Plectin OS=Homo sapiens GN=PLEC PE=1 SV=3
Q14204	532412.0,	532412.0,	188	229	Cytoplasmic dynein 1 heavy chain 1 OS=Homo sapiens GN=DYNC1H1 PE=1 SV=5
Q01484	433719.0,	433719.0,	155	221	Ankyrin-2 OS=Homo sapiens GN=ANK2 PE=1 SV=4
Q9UPA5	416475.0,	416475.0,	297	183	Protein bassoon OS=Homo sapiens GN=BSN PE=1 SV=4
Q01082	274608.0,	274608.0,	91	176	Spectrin beta chain, non-erythrocytic 1 OS=Homo sapiens GN=SPTBN1 PE=1 SV=2
Q13813	284538.0,	284538.0,	79	144	Spectrin alpha chain, non-erythrocytic 1 OS=Homo sapiens GN=SPTAN1 PE=1 SV=3
P49327	273424.0,	273424.0,	54	128	Fatty acid synthase OS=Homo sapiens GN=FASN PE=1 SV=3
Q00610	191613.0,	191613.0,	111	126	Clathrin heavy chain 1 OS=Homo sapiens GN=CLTC PE=1 SV=5
Q8NF91	1011108.0,	1011108.0,	59	114	Nesprin-1 OS=Homo sapiens GN=SYNE1 PE=1 SV=4
Q12955	480416.0,	480416.0,	122	113	Ankyrin-3 OS=Homo sapiens GN=ANK3 PE=1 SV=3
Q9Y6V0	553285.0,	553285.0,	152	101	Protein piccolo OS=Homo sapiens GN=PCLO PE=1 SV=4
Q05193	97408.0,	97408.0,	43	100	Dynamin-1 OS=Homo sapiens GN=DNM1 PE=1 SV=2
P11137	199525.0,	199525.0,	102	99	Microtubule-associated protein 2 OS=Homo sapiens GN=MAP2 PE=1 SV=4
P68371	49831.0,	49831.0,	88	97	Tubulin beta-4B chain OS=Homo sapiens GN=TUBB4B PE=1 SV=1
Q9Y4G6	271611.0,	271611.0,	62	92	Talin-2 OS=Homo sapiens GN=TLN2 PE=1 SV=4
P68363	50152.0,	50152.0,	104	90	Tubulin alpha-1B chain OS=Homo sapiens GN=TUBA1B PE=1 SV=1
Q9BQE3	49895.0,	49895.0,	104	90	Tubulin alpha-1C chain OS=Homo sapiens GN=TUBA1C PE=1 SV=1
Q9BVA1	49953.0,	49953.0,	86	90	Tubulin beta-2B chain OS=Homo sapiens GN=TUBB2B PE=1 SV=1
Q13885	49907.0,	49907.0,	89	90	Tubulin beta-2A chain OS=Homo sapiens GN=TUBB2A PE=1 SV=1
Q71U36	50136.0,	50136.0,	103	89	Tubulin alpha-1A chain OS=Homo sapiens GN=TUBA1A PE=1 SV=1
P04350	49586.0,	49586.0,	69	87	Tubulin beta-4A chain OS=Homo sapiens GN=TUBB4A PE=1 SV=2
Q9Y4I1	215403.0,	215403.0,	96	87	Unconventional myosin-Va OS=Homo sapiens GN=MYO5A PE=1 SV=2
O15020	271323.0,	271323.0,	61	85	Spectrin beta chain, non-erythrocytic 2 OS=Homo sapiens GN=SPTBN2 PE=1 SV=3
P07437	49671.0,	49671.0,	80	79	Tubulin beta chain OS=Homo sapiens GN=TUBB PE=1 SV=2
Q9UPN3	838323.0,	838323.0,	17	79	Microtubule-actin cross-linking factor 1, isoforms 1/2/3/5 OS=Homo sapiens GN=MACF1 PE=1 SV=4
Q13748	49960.0,	49960.0,	81	77	Tubulin alpha-3C/D chain OS=Homo sapiens GN=TUBA3C PE=1 SV=3
P68366	49924.0,	49924.0,	79	75	Tubulin alpha-4A chain OS=Homo sapiens GN=TUBA4A PE=1 SV=1
Q8TDJ6	339642.0,	339642.0,	87	72	DmX-like protein 2 OS=Homo sapiens GN=DMXL2 PE=1 SV=2
P35580	228997.0,	228997.0,	43	70	Myosin-10 OS=Homo sapiens GN=MYH10 PE=1 SV=3
P61764	67569.0,	67569.0,	30	67	Syntaxin-binding protein 1 OS=Homo sapiens GN=STXBP1 PE=1 SV=1
O95248	208313.0,	208313.0,	70	67	Myotubularin-related protein 5 OS=Homo sapiens GN=SBF1 PE=1 SV=3
Q03001	860679.0,	860679.0,	6	66	Dystonin OS=Homo sapiens GN=DST PE=1 SV=4
Q6PEY2	49859.0,	49859.0,	69	64	Tubulin alpha-3E chain OS=Homo sapiens GN=TUBA3E PE=1 SV=2
P46459	82594.0,	82594.0,	55	62	Vesicle-fusing ATPase OS=Homo sapiens GN=NSF PE=1 SV=3
Q9UQ16	97746.0,	97746.0,	36	60	Dynamin-3 OS=Homo sapiens GN=DNM3 PE=1 SV=4
Q92614	233113.0,	233113.0,	37	60	Unconventional myosin-XVIIIa OS=Homo sapiens GN=MYO18A PE=1 SV=3
Q9NY65	50094.0,	50094.0,	69	59	Tubulin alpha-8 chain OS=Homo sapiens GN=TUBA8 PE=1 SV=1
Q9H254	288984.0,	288984.0,	69	59	Spectrin beta chain, non-erythrocytic 4 OS=Homo sapiens GN=SPTBN4 PE=1 SV=2
Q13509	50433.0,	50433.0,	68	58	Tubulin beta-3 chain OS=Homo sapiens GN=TUBB3 PE=1 SV=2
Q9Y2J2	120677.0,	120677.0,	46	58	Band 4.1-like protein 3 OS=Homo sapiens GN=EPB41L3 PE=1 SV=2
P42356	236828.0,	236828.0,	58	57	Phosphatidylinositol 4-kinase alpha OS=Homo sapiens GN=PI4KA PE=1 SV=4
Q5T4S7	573849.0,	573849.0,	49	56	E3 ubiquitin-protein ligase UBR4 OS=Homo sapiens GN=UBR4 PE=1 SV=1
P17600	74111.0,	74111.0,	33	55	Synapsin-1 OS=Homo sapiens GN=SYN1 PE=1 SV=3
P78559	305484.0,	305484.0,	38	53	Microtubule-associated protein 1A OS=Homo sapiens GN=MAP1A PE=1 SV=6
Q7Z4S6	187178.0,	187178.0,	49	52	Kinesin-like protein KIF21A OS=Homo sapiens GN=KIF21A PE=1 SV=2
P78527	469093.0,	469093.0,	9	52	DNA-dependent protein kinase catalytic subunit OS=Homo sapiens GN=PRKDC PE=1 SV=3
Q14203	141694.0,	141694.0,	13	51	Dynactin subunit 1 OS=Homo sapiens GN=DCTN1 PE=1 SV=3
P35579	226530.0,	226530.0,	62	51	Myosin-9 OS=Homo sapiens GN=MYH9 PE=1 SV=4
Q9Y490	269765.0,	269765.0,	30	50	Talin-1 OS=Homo sapiens GN=TLN1 PE=1 SV=3
P42858	347603.0,	347603.0,	47	49	Huntingtin OS=Homo sapiens GN=HTT PE=1 SV=2
O14578	231429.0,	231429.0,	64	49	Citron Rho-interacting kinase OS=Homo sapiens GN=CIT PE=1 SV=2
Q13085	265551.0,	265551.0,	44	49	Acetyl-CoA carboxylase 1 OS=Homo sapiens GN=ACACA PE=1 SV=2
Q02952	191480.0,	191480.0,	35	48	A-kinase anchor protein 12 OS=Homo sapiens GN=AKAP12 PE=1 SV=4
Q9ULU8	152786.0,	152786.0,	18	47	Calcium-dependent secretion activator 1 OS=Homo sapiens GN=CADPS PE=1 SV=3
P22314	117849.0,	117849.0,	7	46	Ubiquitin-like modifier-activating enzyme 1 OS=Homo sapiens GN=UBA1 PE=1 SV=3
Q93008	292278.0,	292278.0,	17	46	Probable ubiquitin carboxyl-terminal hydrolase FAF-X OS=Homo sapiens GN=USP9X PE=1 SV=3
contaminant_UBIQUITIN02	117790.0,	117790.0,	7	46	no description
Q92616	292756.0,	292756.0,	46	46	eIF-2-alpha kinase activator GCN1 OS=Homo sapiens GN=GCN1 PE=1 SV=6
O75962	346901.0,	346901.0,	66	45	Triple functional domain protein OS=Homo sapiens GN=TRIO PE=1 SV=2
Q9BUF5	49857.0,	49857.0,	35	43	Tubulin beta-6 chain OS=Homo sapiens GN=TUBB6 PE=1 SV=1
Q9C0H9	112453.0,	112453.0,	57	43	SRC kinase signaling inhibitor 1 OS=Homo sapiens GN=SRCIN1 PE=1 SV=3
Q7Z6Z7	481896.0,	481896.0,	28	42	E3 ubiquitin-protein ligase HUWE1 OS=Homo sapiens GN=HUWE1 PE=1 SV=3
O60282	109495.0,	109495.0,	17	41	Kinesin heavy chain isoform 5C OS=Homo sapiens GN=KIF5C PE=1 SV=1
Q99250	227973.0,	227973.0,	41	41	Sodium channel protein type 2 subunit alpha OS=Homo sapiens GN=SCN2A PE=1 SV=3
P11498	129634.0,	129634.0,	49	40	Pyruvate carboxylase, mitochondrial OS=Homo sapiens GN=PC PE=1 SV=2
P46821	270632.0,	270632.0,	35	40	Microtubule-associated protein 1B OS=Homo sapiens GN=MAP1B PE=1 SV=2
Q9NZJ4	521131.0,	521131.0,	40	39	Sacsin OS=Homo sapiens GN=SACS PE=1 SV=2
Q9Y4F5	171687.0,	171687.0,	52	39	Centrosomal protein of 170 kDa protein B OS=Homo sapiens GN=CEP170B PE=1 SV=4
Q14008	225493.0,	225493.0,	15	38	Cytoskeleton-associated protein 5 OS=Homo sapiens GN=CKAP5 PE=1 SV=3
Q14643	313928.0,	313928.0,	7	38	Inositol 1,4,5-trisphosphate receptor type 1 OS=Homo sapiens GN=ITPR1 PE=1 SV=3
Q8WXD9	149813.0,	149813.0,	57	37	Caskin-1 OS=Homo sapiens GN=CASKIN1 PE=1 SV=1
Q8IZQ1	395260.0,	395260.0,	33	36	WD repeat and FYVE domain-containing protein 3 OS=Homo sapiens GN=WDFY3 PE=1 SV=2
P42704	157904.0,	157904.0,	35	36	Leucine-rich PPR motif-containing protein, mitochondrial OS=Homo sapiens GN=LRPPRC PE=1 SV=3
Q9Y5S2	194314.0,	194314.0,	41	35	Serine/threonine-protein kinase MRCK beta OS=Homo sapiens GN=CDC42BPB PE=1 SV=2
P09543	47579.0,	47579.0,	21	35	2&#039;,3&#039;-cyclic-nucleotide 3&#039;-phosphodiesterase OS=Homo sapiens GN=CNP PE=1 SV=2
P12111	343668.0,	343668.0,	98	34	Collagen alpha-3(VI) chain OS=Homo sapiens GN=COL6A3 PE=1 SV=5
Q5TH69	240649.0,	240649.0,	30	34	Brefeldin A-inhibited guanine nucleotide-exchange protein 3 OS=Homo sapiens GN=ARFGEF3 PE=1 SV=3
P0CG47	25762.0,	25762.0,	36	34	Polyubiquitin-B OS=Homo sapiens GN=UBB PE=1 SV=1
P0CG48	77039.0,	77039.0,	38	34	Polyubiquitin-C OS=Homo sapiens GN=UBC PE=1 SV=3
P15924	331774.0,	331774.0,	132	34	Desmoplakin OS=Homo sapiens GN=DSP PE=1 SV=3
Q02218	115935.0,	115935.0,	5	33	2-oxoglutarate dehydrogenase, mitochondrial OS=Homo sapiens GN=OGDH PE=1 SV=3
O75335	134404.0,	134404.0,	35	33	Liprin-alpha-4 OS=Homo sapiens GN=PPFIA4 PE=2 SV=3
P08238	83264.0,	83264.0,	15	33	Heat shock protein HSP 90-beta OS=Homo sapiens GN=HSP90AB1 PE=1 SV=4
P02751	262622.0,	262622.0,	92	32	Fibronectin OS=Homo sapiens GN=FN1 PE=1 SV=4
Q2M2I8	103885.0,	103885.0,	10	32	AP2-associated protein kinase 1 OS=Homo sapiens GN=AAK1 PE=1 SV=3
Q12860	113320.0,	113320.0,	33	31	Contactin-1 OS=Homo sapiens GN=CNTN1 PE=1 SV=1
Q9H4G0	98503.0,	98503.0,	21	31	Band 4.1-like protein 1 OS=Homo sapiens GN=EPB41L1 PE=1 SV=2
O75592	510091.0,	510091.0,	29	31	E3 ubiquitin-protein ligase MYCBP2 OS=Homo sapiens GN=MYCBP2 PE=1 SV=3
contaminant_UBIQUITIN08	8565.0,	8565.0,	33	31	no description
Q4V328	95989.0,	95989.0,	48	31	GRIP1-associated protein 1 OS=Homo sapiens GN=GRIPAP1 PE=1 SV=1
P62979	17965.0,	17965.0,	33	31	Ubiquitin-40S ribosomal protein S27a OS=Homo sapiens GN=RPS27A PE=1 SV=2
P62987	14728.0,	14728.0,	33	31	Ubiquitin-60S ribosomal protein L40 OS=Homo sapiens GN=UBA52 PE=1 SV=2
P45974	95786.0,	95786.0,	24	31	Ubiquitin carboxyl-terminal hydrolase 5 OS=Homo sapiens GN=USP5 PE=1 SV=2
Q8NFP9	327821.0,	327821.0,	45	30	Neurobeachin OS=Homo sapiens GN=NBEA PE=1 SV=3
P50570	98064.0,	98064.0,	15	30	Dynamin-2 OS=Homo sapiens GN=DNM2 PE=1 SV=2
Q7Z406	227868.0,	227868.0,	13	30	Myosin-14 OS=Homo sapiens GN=MYH14 PE=1 SV=2
Q9UQM7	54088.0,	54088.0,	25	30	Calcium/calmodulin-dependent protein kinase type II subunit alpha OS=Homo sapiens GN=CAMK2A PE=1 SV=2
P07197	102472.0,	102472.0,	48	29	Neurofilament medium polypeptide OS=Homo sapiens GN=NEFM PE=1 SV=3
P98160	468835.0,	468835.0,	99	29	Basement membrane-specific heparan sulfate proteoglycan core protein OS=Homo sapiens GN=HSPG2 PE=1 SV=4
Q12756	191063.0,	191063.0,	21	29	Kinesin-like protein KIF1A OS=Homo sapiens GN=KIF1A PE=1 SV=2
Q5JU85	161735.0,	161735.0,	60	29	IQ motif and SEC7 domain-containing protein 2 OS=Homo sapiens GN=IQSEC2 PE=1 SV=1
P33176	109685.0,	109685.0,	10	29	Kinesin-1 heavy chain OS=Homo sapiens GN=KIF5B PE=1 SV=1
Q9NQC3	129931.0,	129931.0,	9	29	Reticulon-4 OS=Homo sapiens GN=RTN4 PE=1 SV=2
O94973	103960.0,	103960.0,	16	29	AP-2 complex subunit alpha-2 OS=Homo sapiens GN=AP2A2 PE=1 SV=2
Q6P2Q9	273599.0,	273599.0,	9	29	Pre-mRNA-processing-splicing factor 8 OS=Homo sapiens GN=PRPF8 PE=1 SV=2
Q8WXG6	183302.0,	183302.0,	29	28	MAP kinase-activating death domain protein OS=Homo sapiens GN=MADD PE=1 SV=2
O75145	133496.0,	133496.0,	39	28	Liprin-alpha-3 OS=Homo sapiens GN=PPFIA3 PE=1 SV=3
O75334	143290.0,	143290.0,	35	28	Liprin-alpha-2 OS=Homo sapiens GN=PPFIA2 PE=1 SV=2
P63010	104553.0,	104553.0,	17	28	AP-2 complex subunit beta OS=Homo sapiens GN=AP2B1 PE=1 SV=1
Q96PV0	148284.0,	148284.0,	53	28	Ras/Rap GTPase-activating protein SynGAP OS=Homo sapiens GN=SYNGAP1 PE=1 SV=4
Q15811	195420.0,	195420.0,	15	28	Intersectin-1 OS=Homo sapiens GN=ITSN1 PE=1 SV=3
Q9Y4E6	163809.0,	163809.0,	23	27	WD repeat-containing protein 7 OS=Homo sapiens GN=WDR7 PE=1 SV=2
P19367	102486.0,	102486.0,	27	27	Hexokinase-1 OS=Homo sapiens GN=HK1 PE=1 SV=3
O95782	107546.0,	107546.0,	13	27	AP-2 complex subunit alpha-1 OS=Homo sapiens GN=AP2A1 PE=1 SV=3
Q9NRY4	170513.0,	170513.0,	18	27	Rho GTPase-activating protein 35 OS=Homo sapiens GN=ARHGAP35 PE=1 SV=3
O75146	119388.0,	119388.0,	10	26	Huntingtin-interacting protein 1-related protein OS=Homo sapiens GN=HIP1R PE=1 SV=2
Q3ZCM7	49776.0,	49776.0,	24	26	Tubulin beta-8 chain OS=Homo sapiens GN=TUBB8 PE=1 SV=2
Q9Y4G8	167416.0,	167416.0,	19	26	Rap guanine nucleotide exchange factor 2 OS=Homo sapiens GN=RAPGEF2 PE=1 SV=1
Q3V6T2	216040.0,	216040.0,	20	26	Girdin OS=Homo sapiens GN=CCDC88A PE=1 SV=2
Q9UBC2	0.0,	94255.0,	0	26	Epidermal growth factor receptor substrate 15-like 1 OS=Homo sapiens GN=EPS15L1 PE=1 SV=1
P21359	319372.0,	319372.0,	40	26	Neurofibromin OS=Homo sapiens GN=NF1 PE=1 SV=2
P21333	280737.0,	280737.0,	110	26	Filamin-A OS=Homo sapiens GN=FLNA PE=1 SV=4
Q16352	55391.0,	55391.0,	31	25	Alpha-internexin OS=Homo sapiens GN=INA PE=1 SV=2
O43301	74978.0,	74978.0,	36	25	Heat shock 70 kDa protein 12A OS=Homo sapiens GN=HSPA12A PE=1 SV=2
P07900	84660.0,	84660.0,	7	25	Heat shock protein HSP 90-alpha OS=Homo sapiens GN=HSP90AA1 PE=1 SV=5
Q9UPW8	193013.0,	193013.0,	51	25	Protein unc-13 homolog A OS=Homo sapiens GN=UNC13A PE=2 SV=4
P12277	42644.0,	42644.0,	21	25	Creatine kinase B-type OS=Homo sapiens GN=CKB PE=1 SV=1
P49815	200607.0,	200607.0,	35	24	Tuberin OS=Homo sapiens GN=TSC2 PE=1 SV=2
P36776	106489.0,	106489.0,	18	24	Lon protease homolog, mitochondrial OS=Homo sapiens GN=LONP1 PE=1 SV=2
Q9ULD0	114481.0,	114481.0,	8	24	2-oxoglutarate dehydrogenase-like, mitochondrial OS=Homo sapiens GN=OGDHL PE=1 SV=3
P78357	156266.0,	156266.0,	33	24	Contactin-associated protein 1 OS=Homo sapiens GN=CNTNAP1 PE=1 SV=1
Q9Y4D8	439348.0,	439348.0,	18	24	Probable E3 ubiquitin-protein ligase HECTD4 OS=Homo sapiens GN=HECTD4 PE=1 SV=5
P53621	138345.0,	138345.0,	10	24	Coatomer subunit alpha OS=Homo sapiens GN=COPA PE=1 SV=2
Q00839	90585.0,	90585.0,	21	23	Heterogeneous nuclear ribonucleoprotein U OS=Homo sapiens GN=HNRNPU PE=1 SV=6
Q12840	117378.0,	117378.0,	22	23	Kinesin heavy chain isoform 5A OS=Homo sapiens GN=KIF5A PE=1 SV=2
P35498	228970.0,	228970.0,	29	23	Sodium channel protein type 1 subunit alpha OS=Homo sapiens GN=SCN1A PE=1 SV=2
P49411	49542.0,	49542.0,	18	23	Elongation factor Tu, mitochondrial OS=Homo sapiens GN=TUFM PE=1 SV=2
O00507	291075.0,	291075.0,	6	23	Probable ubiquitin carboxyl-terminal hydrolase FAF-Y OS=Homo sapiens GN=USP9Y PE=2 SV=2
A2RRP1	268569.0,	268569.0,	20	23	Neuroblastoma-amplified sequence OS=Homo sapiens GN=NBAS PE=1 SV=2
O60763	0.0,	107895.0,	0	23	General vesicular transport factor p115 OS=Homo sapiens GN=USO1 PE=1 SV=2
Q9H3S7	178972.0,	178972.0,	33	23	Tyrosine-protein phosphatase non-receptor type 23 OS=Homo sapiens GN=PTPN23 PE=1 SV=1
Q92974	111543.0,	111543.0,	29	22	Rho guanine nucleotide exchange factor 2 OS=Homo sapiens GN=ARHGEF2 PE=1 SV=4
A3KMH1	214823.0,	214823.0,	53	22	von Willebrand factor A domain-containing protein 8 OS=Homo sapiens GN=VWA8 PE=1 SV=2
Q9BYB0	184666.0,	184666.0,	81	22	SH3 and multiple ankyrin repeat domains protein 3 OS=Homo sapiens GN=SHANK3 PE=1 SV=3
O43491	0.0,	112588.0,	0	22	Band 4.1-like protein 2 OS=Homo sapiens GN=EPB41L2 PE=1 SV=1
Q13136	135778.0,	135778.0,	21	22	Liprin-alpha-1 OS=Homo sapiens GN=PPFIA1 PE=1 SV=1
Q9Y2J0	76872.0,	76872.0,	23	22	Rabphilin-3A OS=Homo sapiens GN=RPH3A PE=1 SV=1
Q9P2R3	0.0,	128399.0,	0	22	Rabankyrin-5 OS=Homo sapiens GN=ANKFY1 PE=1 SV=2
P12036	112479.0,	112479.0,	25	22	Neurofilament heavy polypeptide OS=Homo sapiens GN=NEFH PE=1 SV=4
O75643	244505.0,	244505.0,	5	22	U5 small nuclear ribonucleoprotein 200 kDa helicase OS=Homo sapiens GN=SNRNP200 PE=1 SV=2
A6NNZ2	49573.0,	49573.0,	21	21	Tubulin beta-8 chain-like protein LOC260334 OS=Homo sapiens PE=1 SV=1
O15085	167704.0,	167704.0,	17	21	Rho guanine nucleotide exchange factor 11 OS=Homo sapiens GN=ARHGEF11 PE=1 SV=1
Q9H2X9	126183.0,	126183.0,	29	21	Solute carrier family 12 member 5 OS=Homo sapiens GN=SLC12A5 PE=1 SV=3
Q9BSJ8	122856.0,	122856.0,	7	21	Extended synaptotagmin-1 OS=Homo sapiens GN=ESYT1 PE=1 SV=1
P78352	80495.0,	80495.0,	36	21	Disks large homolog 4 OS=Homo sapiens GN=DLG4 PE=1 SV=3
O15294	116924.0,	116924.0,	29	21	UDP-N-acetylglucosamine--peptide N-acetylglucosaminyltransferase 110 kDa subunit OS=Homo sapiens GN=OGT PE=1 SV=3
P42345	288890.0,	288890.0,	26	21	Serine/threonine-protein kinase mTOR OS=Homo sapiens GN=MTOR PE=1 SV=1
Q9Y6D5	202037.0,	202037.0,	32	21	Brefeldin A-inhibited guanine nucleotide-exchange protein 2 OS=Homo sapiens GN=ARFGEF2 PE=1 SV=3
P26640	0.0,	140476.0,	0	21	Valine--tRNA ligase OS=Homo sapiens GN=VARS PE=1 SV=4
Q86UW7	147734.0,	147734.0,	2	20	Calcium-dependent secretion activator 2 OS=Homo sapiens GN=CADPS2 PE=1 SV=2
Q13367	119059.0,	119059.0,	12	20	AP-3 complex subunit beta-2 OS=Homo sapiens GN=AP3B2 PE=1 SV=2
Q10567	104637.0,	104637.0,	2	20	AP-1 complex subunit beta-1 OS=Homo sapiens GN=AP1B1 PE=1 SV=2
P04264	66039.0,	66039.0,	19	20	Keratin, type II cytoskeletal 1 OS=Homo sapiens GN=KRT1 PE=1 SV=6
Q07157	195457.0,	195457.0,	21	20	Tight junction protein ZO-1 OS=Homo sapiens GN=TJP1 PE=1 SV=3
Q9UPU5	294364.0,	294364.0,	2	20	Ubiquitin carboxyl-terminal hydrolase 24 OS=Homo sapiens GN=USP24 PE=1 SV=3
Q01813	85596.0,	85596.0,	23	20	ATP-dependent 6-phosphofructokinase, platelet type OS=Homo sapiens GN=PFKP PE=1 SV=2
Q6GYQ0	229830.0,	229830.0,	8	19	Ral GTPase-activating protein subunit alpha-1 OS=Homo sapiens GN=RALGAPA1 PE=1 SV=1
Q9Y3S1	242673.0,	242673.0,	21	19	Serine/threonine-protein kinase WNK2 OS=Homo sapiens GN=WNK2 PE=1 SV=4
Q9BTW9	132600.0,	132600.0,	15	19	Tubulin-specific chaperone D OS=Homo sapiens GN=TBCD PE=1 SV=2
Q92900	124345.0,	124345.0,	16	19	Regulator of nonsense transcripts 1 OS=Homo sapiens GN=UPF1 PE=1 SV=2
Q8N4C8	149821.0,	149821.0,	25	19	Misshapen-like kinase 1 OS=Homo sapiens GN=MINK1 PE=1 SV=2
O15075	82224.0,	82224.0,	22	19	Serine/threonine-protein kinase DCLK1 OS=Homo sapiens GN=DCLK1 PE=1 SV=2
Q04917	28219.0,	28219.0,	4	19	14-3-3 protein eta OS=Homo sapiens GN=YWHAH PE=1 SV=4
Q8NDA8	181248.0,	181248.0,	25	19	Maestro heat-like repeat-containing protein family member 1 OS=Homo sapiens GN=MROH1 PE=2 SV=3
Q7RTP6	224293.0,	224293.0,	3	19	[F-actin]-monooxygenase MICAL3 OS=Homo sapiens GN=MICAL3 PE=1 SV=2
Q92777	62847.0,	62847.0,	9	18	Synapsin-2 OS=Homo sapiens GN=SYN2 PE=2 SV=3
Q96A65	110498.0,	110498.0,	7	18	Exocyst complex component 4 OS=Homo sapiens GN=EXOC4 PE=1 SV=1
Q8WUY3	340636.0,	340636.0,	16	18	Protein prune homolog 2 OS=Homo sapiens GN=PRUNE2 PE=1 SV=3
P07196	61517.0,	61517.0,	27	18	Neurofilament light polypeptide OS=Homo sapiens GN=NEFL PE=1 SV=3
O75122	141132.0,	141132.0,	26	18	CLIP-associating protein 2 OS=Homo sapiens GN=CLASP2 PE=1 SV=2
O60229	340173.0,	340173.0,	51	18	Kalirin OS=Homo sapiens GN=KALRN PE=1 SV=2
P63261	41793.0,	41793.0,	18	18	Actin, cytoplasmic 2 OS=Homo sapiens GN=ACTG1 PE=1 SV=1
O75165	254412.0,	254412.0,	11	18	DnaJ homolog subfamily C member 13 OS=Homo sapiens GN=DNAJC13 PE=1 SV=5
Q13017	172459.0,	172459.0,	3	18	Rho GTPase-activating protein 5 OS=Homo sapiens GN=ARHGAP5 PE=1 SV=2
P27708	242981.0,	242981.0,	30	18	CAD protein OS=Homo sapiens GN=CAD PE=1 SV=3
P60709	41737.0,	41737.0,	18	18	Actin, cytoplasmic 1 OS=Homo sapiens GN=ACTB PE=1 SV=1
Q6VY07	104898.0,	104898.0,	13	18	Phosphofurin acidic cluster sorting protein 1 OS=Homo sapiens GN=PACS1 PE=1 SV=2
Q14155	90012.0,	90012.0,	13	18	Rho guanine nucleotide exchange factor 7 OS=Homo sapiens GN=ARHGEF7 PE=1 SV=2
Q9H2M9	155984.0,	155984.0,	17	17	Rab3 GTPase-activating protein non-catalytic subunit OS=Homo sapiens GN=RAB3GAP2 PE=1 SV=1
P16157	206263.0,	206263.0,	19	17	Ankyrin-1 OS=Homo sapiens GN=ANK1 PE=1 SV=3
Q8N1I0	225204.0,	225204.0,	25	17	Dedicator of cytokinesis protein 4 OS=Homo sapiens GN=DOCK4 PE=1 SV=3
P35222	85497.0,	85497.0,	18	17	Catenin beta-1 OS=Homo sapiens GN=CTNNB1 PE=1 SV=1
Q9UIW2	211066.0,	211066.0,	2	17	Plexin-A1 OS=Homo sapiens GN=PLXNA1 PE=1 SV=3
Q9NZN5	173231.0,	173231.0,	22	17	Rho guanine nucleotide exchange factor 12 OS=Homo sapiens GN=ARHGEF12 PE=1 SV=1
O00291	0.0,	116221.0,	0	17	Huntingtin-interacting protein 1 OS=Homo sapiens GN=HIP1 PE=1 SV=5
Q5VT25	197306.0,	197306.0,	19	17	Serine/threonine-protein kinase MRCK alpha OS=Homo sapiens GN=CDC42BPA PE=1 SV=1
Q6PGP7	175485.0,	175485.0,	17	17	Tetratricopeptide repeat protein 37 OS=Homo sapiens GN=TTC37 PE=1 SV=1
Q9P2J5	134466.0,	134466.0,	8	17	Leucine--tRNA ligase, cytoplasmic OS=Homo sapiens GN=LARS PE=1 SV=2
Q96Q15	410501.0,	410501.0,	4	17	Serine/threonine-protein kinase SMG1 OS=Homo sapiens GN=SMG1 PE=1 SV=3
P49792	358201.0,	358201.0,	9	17	E3 SUMO-protein ligase RanBP2 OS=Homo sapiens GN=RANBP2 PE=1 SV=2
Q5T5U3	217329.0,	217329.0,	5	17	Rho GTPase-activating protein 21 OS=Homo sapiens GN=ARHGAP21 PE=1 SV=1
Q08211	140958.0,	140958.0,	12	17	ATP-dependent RNA helicase A OS=Homo sapiens GN=DHX9 PE=1 SV=4
P35527	62064.0,	62064.0,	11	17	Keratin, type I cytoskeletal 9 OS=Homo sapiens GN=KRT9 PE=1 SV=3
Q86UR5	189071.0,	189071.0,	55	17	Regulating synaptic membrane exocytosis protein 1 OS=Homo sapiens GN=RIMS1 PE=1 SV=1
Q8N163	0.0,	102902.0,	0	17	Cell cycle and apoptosis regulator protein 2 OS=Homo sapiens GN=CCAR2 PE=1 SV=2
P63104	27745.0,	27745.0,	4	16	14-3-3 protein zeta/delta OS=Homo sapiens GN=YWHAZ PE=1 SV=1
Q9H4B7	50327.0,	50327.0,	13	16	Tubulin beta-1 chain OS=Homo sapiens GN=TUBB1 PE=1 SV=1
P61981	28303.0,	28303.0,	7	16	14-3-3 protein gamma OS=Homo sapiens GN=YWHAG PE=1 SV=2
Q99798	85425.0,	85425.0,	8	16	Aconitate hydratase, mitochondrial OS=Homo sapiens GN=ACO2 PE=1 SV=2
Q9Y3P9	121737.0,	121737.0,	8	16	Rab GTPase-activating protein 1 OS=Homo sapiens GN=RABGAP1 PE=1 SV=3
Q6DN90	108314.0,	108314.0,	29	16	IQ motif and SEC7 domain-containing protein 1 OS=Homo sapiens GN=IQSEC1 PE=1 SV=1
P11216	96696.0,	96696.0,	12	16	Glycogen phosphorylase, brain form OS=Homo sapiens GN=PYGB PE=1 SV=5
Q15700	97552.0,	97552.0,	21	16	Disks large homolog 2 OS=Homo sapiens GN=DLG2 PE=1 SV=3
Q5THJ4	491920.0,	491920.0,	15	16	Vacuolar protein sorting-associated protein 13D OS=Homo sapiens GN=VPS13D PE=1 SV=2
Q9Y2X7	84341.0,	84341.0,	12	16	ARF GTPase-activating protein GIT1 OS=Homo sapiens GN=GIT1 PE=1 SV=2
P49588	106810.0,	106810.0,	6	16	Alanine--tRNA ligase, cytoplasmic OS=Homo sapiens GN=AARS PE=1 SV=2
Q8NB66	250909.0,	250909.0,	21	16	Protein unc-13 homolog C OS=Homo sapiens GN=UNC13C PE=2 SV=3
Q9ULT8	289383.0,	289383.0,	7	16	E3 ubiquitin-protein ligase HECTD1 OS=Homo sapiens GN=HECTD1 PE=1 SV=3
P05771	76869.0,	76869.0,	22	16	Protein kinase C beta type OS=Homo sapiens GN=PRKCB PE=1 SV=4
O00408	105717.0,	105717.0,	14	16	cGMP-dependent 3&#039;,5&#039;-cyclic phosphodiesterase OS=Homo sapiens GN=PDE2A PE=1 SV=1
Q9UPT6	147457.0,	147457.0,	10	16	C-Jun-amino-terminal kinase-interacting protein 3 OS=Homo sapiens GN=MAPK8IP3 PE=1 SV=3
Q9BZC7	269870.0,	269870.0,	18	16	ATP-binding cassette sub-family A member 2 OS=Homo sapiens GN=ABCA2 PE=1 SV=3
O00410	123630.0,	123630.0,	3	16	Importin-5 OS=Homo sapiens GN=IPO5 PE=1 SV=4
P35749	227337.0,	227337.0,	39	16	Myosin-11 OS=Homo sapiens GN=MYH11 PE=1 SV=3
P20020	138755.0,	138755.0,	14	16	Plasma membrane calcium-transporting ATPase 1 OS=Homo sapiens GN=ATP2B1 PE=1 SV=3
P06396	85697.0,	85697.0,	5	16	Gelsolin OS=Homo sapiens GN=GSN PE=1 SV=1
Q9Y485	337839.0,	337839.0,	31	15	DmX-like protein 1 OS=Homo sapiens GN=DMXL1 PE=1 SV=3
Q15276	99290.0,	99290.0,	4	15	Rab GTPase-binding effector protein 1 OS=Homo sapiens GN=RABEP1 PE=1 SV=2
P68104	50141.0,	50141.0,	14	15	Elongation factor 1-alpha 1 OS=Homo sapiens GN=EEF1A1 PE=1 SV=1
Q9Y2E4	170766.0,	170766.0,	6	15	Disco-interacting protein 2 homolog C OS=Homo sapiens GN=DIP2C PE=1 SV=2
Q9P1Y5	134750.0,	134750.0,	20	15	Calmodulin-regulated spectrin-associated protein 3 OS=Homo sapiens GN=CAMSAP3 PE=1 SV=2
P46939	394467.0,	394467.0,	3	15	Utrophin OS=Homo sapiens GN=UTRN PE=1 SV=2
Q13555	62609.0,	62609.0,	16	15	Calcium/calmodulin-dependent protein kinase type II subunit gamma OS=Homo sapiens GN=CAMK2G PE=1 SV=3
Q27J81	135624.0,	135624.0,	12	15	Inverted formin-2 OS=Homo sapiens GN=INF2 PE=1 SV=2
Q99490	124673.0,	124673.0,	31	15	Arf-GAP with GTPase, ANK repeat and PH domain-containing protein 2 OS=Homo sapiens GN=AGAP2 PE=1 SV=2
Q9HBL0	185700.0,	185700.0,	4	15	Tensin-1 OS=Homo sapiens GN=TNS1 PE=1 SV=2
O00429	81877.0,	81877.0,	3	15	Dynamin-1-like protein OS=Homo sapiens GN=DNM1L PE=1 SV=2
O14827	140764.0,	140764.0,	18	15	Ras-specific guanine nucleotide-releasing factor 2 OS=Homo sapiens GN=RASGRF2 PE=1 SV=2
contaminant_KERATIN02	61987.0,	61987.0,	9	15	no description
O94925	73461.0,	73461.0,	15	15	Glutaminase kidney isoform, mitochondrial OS=Homo sapiens GN=GLS PE=1 SV=1
Q5VTE0	50185.0,	50185.0,	14	15	Putative elongation factor 1-alpha-like 3 OS=Homo sapiens GN=EEF1A1P5 PE=5 SV=1
Q05639	50470.0,	50470.0,	13	15	Elongation factor 1-alpha 2 OS=Homo sapiens GN=EEF1A2 PE=1 SV=1
O14994	63303.0,	63303.0,	9	14	Synapsin-3 OS=Homo sapiens GN=SYN3 PE=1 SV=2
Q5TF21	103199.0,	103199.0,	7	14	Protein SOGA3 OS=Homo sapiens GN=SOGA3 PE=3 SV=1
Q9HCD6	219647.0,	219647.0,	31	14	Protein TANC2 OS=Homo sapiens GN=TANC2 PE=1 SV=3
P55268	195980.0,	195980.0,	35	14	Laminin subunit beta-2 OS=Homo sapiens GN=LAMB2 PE=1 SV=2
P13639	95338.0,	95338.0,	16	14	Elongation factor 2 OS=Homo sapiens GN=EEF2 PE=1 SV=4
Q9Y2H9	170676.0,	170676.0,	19	14	Microtubule-associated serine/threonine-protein kinase 1 OS=Homo sapiens GN=MAST1 PE=1 SV=2
Q8NCB2	54354.0,	54354.0,	16	14	CaM kinase-like vesicle-associated protein OS=Homo sapiens GN=CAMKV PE=2 SV=2
O75116	0.0,	160899.0,	0	14	Rho-associated protein kinase 2 OS=Homo sapiens GN=ROCK2 PE=1 SV=4
P55011	131447.0,	131447.0,	9	14	Solute carrier family 12 member 2 OS=Homo sapiens GN=SLC12A2 PE=1 SV=1
Q14289	115875.0,	115875.0,	15	14	Protein-tyrosine kinase 2-beta OS=Homo sapiens GN=PTK2B PE=1 SV=2
Q13554	72678.0,	72678.0,	22	14	Calcium/calmodulin-dependent protein kinase type II subunit beta OS=Homo sapiens GN=CAMK2B PE=1 SV=3
Q96F07	148398.0,	148398.0,	12	14	Cytoplasmic FMR1-interacting protein 2 OS=Homo sapiens GN=CYFIP2 PE=1 SV=2
O75970	221616.0,	221616.0,	27	14	Multiple PDZ domain protein OS=Homo sapiens GN=MPDZ PE=1 SV=2
Q9Y6D6	208766.0,	208766.0,	11	14	Brefeldin A-inhibited guanine nucleotide-exchange protein 1 OS=Homo sapiens GN=ARFGEF1 PE=1 SV=2
Q9NQ66	138567.0,	138567.0,	8	14	1-phosphatidylinositol 4,5-bisphosphate phosphodiesterase beta-1 OS=Homo sapiens GN=PLCB1 PE=1 SV=1
P53675	187029.0,	187029.0,	16	14	Clathrin heavy chain 2 OS=Homo sapiens GN=CLTCL1 PE=1 SV=2
Q12979	97598.0,	97598.0,	22	14	Active breakpoint cluster region-related protein OS=Homo sapiens GN=ABR PE=2 SV=2
Q9H853	27551.0,	27551.0,	15	14	Putative tubulin-like protein alpha-4B OS=Homo sapiens GN=TUBA4B PE=5 SV=2
contaminant_KERATIN13	65494.0,	65494.0,	15	14	no description
P25705	59751.0,	59751.0,	12	14	ATP synthase subunit alpha, mitochondrial OS=Homo sapiens GN=ATP5A1 PE=1 SV=1
Q16555	62294.0,	62294.0,	15	14	Dihydropyrimidinase-related protein 2 OS=Homo sapiens GN=DPYSL2 PE=1 SV=1
Q00341	141455.0,	141455.0,	11	14	Vigilin OS=Homo sapiens GN=HDLBP PE=1 SV=2
P11586	101559.0,	101559.0,	16	14	C-1-tetrahydrofolate synthase, cytoplasmic OS=Homo sapiens GN=MTHFD1 PE=1 SV=3
Q7Z3U7	190357.0,	190357.0,	2	14	Protein MON2 homolog OS=Homo sapiens GN=MON2 PE=1 SV=3
Q13200	100200.0,	100200.0,	2	14	26S proteasome non-ATPase regulatory subunit 2 OS=Homo sapiens GN=PSMD2 PE=1 SV=3
O95886	106040.0,	106040.0,	19	14	Disks large-associated protein 3 OS=Homo sapiens GN=DLGAP3 PE=1 SV=3
P31946	28082.0,	28082.0,	2	13	14-3-3 protein beta/alpha OS=Homo sapiens GN=YWHAB PE=1 SV=3
Q08378	167354.0,	167354.0,	7	13	Golgin subfamily A member 3 OS=Homo sapiens GN=GOLGA3 PE=1 SV=2
P17858	85018.0,	85018.0,	9	13	ATP-dependent 6-phosphofructokinase, liver type OS=Homo sapiens GN=PFKL PE=1 SV=6
Q709C8	422393.0,	422393.0,	8	13	Vacuolar protein sorting-associated protein 13C OS=Homo sapiens GN=VPS13C PE=1 SV=1
P43243	94623.0,	94623.0,	4	13	Matrin-3 OS=Homo sapiens GN=MATR3 PE=1 SV=2
Q9Y6K8	63333.0,	63333.0,	18	13	Adenylate kinase isoenzyme 5 OS=Homo sapiens GN=AK5 PE=1 SV=2
Q8IZD9	233101.0,	233101.0,	20	13	Dedicator of cytokinesis protein 3 OS=Homo sapiens GN=DOCK3 PE=1 SV=1
P48735	50909.0,	50909.0,	10	13	Isocitrate dehydrogenase [NADP], mitochondrial OS=Homo sapiens GN=IDH2 PE=1 SV=2
P41252	0.0,	144498.0,	0	13	Isoleucine--tRNA ligase, cytoplasmic OS=Homo sapiens GN=IARS PE=1 SV=2
Q9Y4D7	212005.0,	212005.0,	31	13	Plexin-D1 OS=Homo sapiens GN=PLXND1 PE=1 SV=3
Q9NZQ3	78960.0,	78960.0,	18	13	NCK-interacting protein with SH3 domain OS=Homo sapiens GN=NCKIPSD PE=1 SV=1
Q13557	56369.0,	56369.0,	11	13	Calcium/calmodulin-dependent protein kinase type II subunit delta OS=Homo sapiens GN=CAMK2D PE=1 SV=3
O60333	204475.0,	204475.0,	6	13	Kinesin-like protein KIF1B OS=Homo sapiens GN=KIF1B PE=1 SV=5
Q9UQB3	132656.0,	132656.0,	40	13	Catenin delta-2 OS=Homo sapiens GN=CTNND2 PE=1 SV=3
Q9P2P5	175768.0,	175768.0,	21	13	E3 ubiquitin-protein ligase HECW2 OS=Homo sapiens GN=HECW2 PE=1 SV=2
Q562E7	211695.0,	211695.0,	4	13	WD repeat-containing protein 81 OS=Homo sapiens GN=WDR81 PE=1 SV=2
O14617	130158.0,	130158.0,	3	13	AP-3 complex subunit delta-1 OS=Homo sapiens GN=AP3D1 PE=1 SV=1
P11142	70898.0,	70898.0,	14	13	Heat shock cognate 71 kDa protein OS=Homo sapiens GN=HSPA8 PE=1 SV=1
Q9UDT6	115837.0,	115837.0,	2	13	CAP-Gly domain-containing linker protein 2 OS=Homo sapiens GN=CLIP2 PE=1 SV=1
Q8TCU6	186202.0,	186202.0,	16	13	Phosphatidylinositol 3,4,5-trisphosphate-dependent Rac exchanger 1 protein OS=Homo sapiens GN=PREX1 PE=1 SV=3
O95819	142101.0,	142101.0,	19	13	Mitogen-activated protein kinase kinase kinase kinase 4 OS=Homo sapiens GN=MAP4K4 PE=1 SV=2
Q14980	238257.0,	238257.0,	17	13	Nuclear mitotic apparatus protein 1 OS=Homo sapiens GN=NUMA1 PE=1 SV=2
P21796	30773.0,	30773.0,	11	13	Voltage-dependent anion-selective channel protein 1 OS=Homo sapiens GN=VDAC1 PE=1 SV=2
Q92736	564576.0,	564576.0,	6	12	Ryanodine receptor 2 OS=Homo sapiens GN=RYR2 PE=1 SV=3
P14136	49880.0,	49880.0,	20	12	Glial fibrillary acidic protein OS=Homo sapiens GN=GFAP PE=1 SV=1
P16152	30375.0,	30375.0,	5	12	Carbonyl reductase [NADPH] 1 OS=Homo sapiens GN=CBR1 PE=1 SV=3
Q09019	70438.0,	70438.0,	5	12	Dystrophia myotonica WD repeat-containing protein OS=Homo sapiens GN=DMWD PE=1 SV=3
Q58FF7	68325.0,	68325.0,	5	12	Putative heat shock protein HSP 90-beta-3 OS=Homo sapiens GN=HSP90AB3P PE=5 SV=1
Q96BY7	232761.0,	232761.0,	37	12	Autophagy-related protein 2 homolog B OS=Homo sapiens GN=ATG2B PE=1 SV=5
P07814	170590.0,	170590.0,	5	12	Bifunctional glutamate/proline--tRNA ligase OS=Homo sapiens GN=EPRS PE=1 SV=5
Q5VYK3	0.0,	204289.0,	0	12	Proteasome-associated protein ECM29 homolog OS=Homo sapiens GN=ECM29 PE=1 SV=2
Q9NY46	226292.0,	226292.0,	10	12	Sodium channel protein type 3 subunit alpha OS=Homo sapiens GN=SCN3A PE=1 SV=2
P55060	110417.0,	110417.0,	10	12	Exportin-2 OS=Homo sapiens GN=CSE1L PE=1 SV=3
P13645	58827.0,	58827.0,	19	12	Keratin, type I cytoskeletal 10 OS=Homo sapiens GN=KRT10 PE=1 SV=6
Q9BX66	142513.0,	142513.0,	18	12	Sorbin and SH3 domain-containing protein 1 OS=Homo sapiens GN=SORBS1 PE=1 SV=3
A5YKK6	0.0,	266937.0,	0	12	CCR4-NOT transcription complex subunit 1 OS=Homo sapiens GN=CNOT1 PE=1 SV=2
Q99460	0.0,	105836.0,	0	12	26S proteasome non-ATPase regulatory subunit 1 OS=Homo sapiens GN=PSMD1 PE=1 SV=2
Q9Y2Q0	131369.0,	131369.0,	2	12	Phospholipid-transporting ATPase IA OS=Homo sapiens GN=ATP8A1 PE=1 SV=1
Q9ULJ8	123342.0,	123342.0,	14	12	Neurabin-1 OS=Homo sapiens GN=PPP1R9A PE=1 SV=2
contaminant_KERATIN03	59519.0,	59519.0,	19	12	no description
O43426	173102.0,	173102.0,	7	12	Synaptojanin-1 OS=Homo sapiens GN=SYNJ1 PE=1 SV=2
Q13045	144751.0,	144751.0,	9	12	Protein flightless-1 homolog OS=Homo sapiens GN=FLII PE=1 SV=2
Q9UQD0	225278.0,	225278.0,	11	12	Sodium channel protein type 8 subunit alpha OS=Homo sapiens GN=SCN8A PE=1 SV=1
Q16720	134197.0,	134197.0,	8	12	Plasma membrane calcium-transporting ATPase 3 OS=Homo sapiens GN=ATP2B3 PE=1 SV=3
Q14315	291020.0,	291020.0,	25	12	Filamin-C OS=Homo sapiens GN=FLNC PE=1 SV=3
Q9HCM2	212454.0,	212454.0,	5	11	Plexin-A4 OS=Homo sapiens GN=PLXNA4 PE=1 SV=4
Q13972	145233.0,	145233.0,	22	11	Ras-specific guanine nucleotide-releasing factor 1 OS=Homo sapiens GN=RASGRF1 PE=1 SV=2
Q96N67	242558.0,	242558.0,	16	11	Dedicator of cytokinesis protein 7 OS=Homo sapiens GN=DOCK7 PE=1 SV=4
O00139	79955.0,	79955.0,	8	11	Kinesin-like protein KIF2A OS=Homo sapiens GN=KIF2A PE=1 SV=3
O95140	86402.0,	86402.0,	5	11	Mitofusin-2 OS=Homo sapiens GN=MFN2 PE=1 SV=3
Q99570	153103.0,	153103.0,	9	11	Phosphoinositide 3-kinase regulatory subunit 4 OS=Homo sapiens GN=PIK3R4 PE=1 SV=3
P13010	0.0,	82705.0,	0	11	X-ray repair cross-complementing protein 5 OS=Homo sapiens GN=XRCC5 PE=1 SV=3
O15083	110557.0,	110557.0,	17	11	ERC protein 2 OS=Homo sapiens GN=ERC2 PE=1 SV=3
Q9UPP2	127621.0,	127621.0,	14	11	IQ motif and SEC7 domain-containing protein 3 OS=Homo sapiens GN=IQSEC3 PE=2 SV=3
Q15334	115418.0,	115418.0,	5	11	Lethal(2) giant larvae protein homolog 1 OS=Homo sapiens GN=LLGL1 PE=1 SV=3
Q8TDY2	183090.0,	183090.0,	18	11	RB1-inducible coiled-coil protein 1 OS=Homo sapiens GN=RB1CC1 PE=1 SV=3
Q9Y4F1	118633.0,	118633.0,	10	11	FERM, ARHGEF and pleckstrin domain-containing protein 1 OS=Homo sapiens GN=FARP1 PE=1 SV=1
O60486	175741.0,	175741.0,	4	11	Plexin-C1 OS=Homo sapiens GN=PLXNC1 PE=1 SV=1
Q15751	532234.0,	532234.0,	20	11	Probable E3 ubiquitin-protein ligase HERC1 OS=Homo sapiens GN=HERC1 PE=1 SV=2
P36915	68661.0,	68661.0,	12	11	Guanine nucleotide-binding protein-like 1 OS=Homo sapiens GN=GNL1 PE=1 SV=2
O15230	399740.0,	399740.0,	47	11	Laminin subunit alpha-5 OS=Homo sapiens GN=LAMA5 PE=1 SV=8
Q9UQB8	60868.0,	60868.0,	15	11	Brain-specific angiogenesis inhibitor 1-associated protein 2 OS=Homo sapiens GN=BAIAP2 PE=1 SV=1
Q99698	429141.0,	429141.0,	12	11	Lysosomal-trafficking regulator OS=Homo sapiens GN=LYST PE=1 SV=3
Q96CW1	49655.0,	49655.0,	10	11	AP-2 complex subunit mu OS=Homo sapiens GN=AP2M1 PE=1 SV=2
Q9UPR5	100368.0,	100368.0,	9	11	Sodium/calcium exchanger 2 OS=Homo sapiens GN=SLC8A2 PE=2 SV=2
P26232	105313.0,	105313.0,	17	11	Catenin alpha-2 OS=Homo sapiens GN=CTNNA2 PE=1 SV=5
Q96JH7	134320.0,	134320.0,	18	11	Deubiquitinating protein VCIP135 OS=Homo sapiens GN=VCPIP1 PE=1 SV=2
Q14571	0.0,	308062.0,	0	11	Inositol 1,4,5-trisphosphate receptor type 2 OS=Homo sapiens GN=ITPR2 PE=1 SV=2
Q9UKE5	154943.0,	154943.0,	13	11	TRAF2 and NCK-interacting protein kinase OS=Homo sapiens GN=TNIK PE=1 SV=1
Q2LD37	555490.0,	555490.0,	23	11	Uncharacterized protein KIAA1109 OS=Homo sapiens GN=KIAA1109 PE=1 SV=2
Q14974	97170.0,	97170.0,	3	11	Importin subunit beta-1 OS=Homo sapiens GN=KPNB1 PE=1 SV=2
P41594	132469.0,	132469.0,	23	11	Metabotropic glutamate receptor 5 OS=Homo sapiens GN=GRM5 PE=1 SV=2
Q86YS7	110447.0,	110447.0,	3	11	C2 domain-containing protein 5 OS=Homo sapiens GN=C2CD5 PE=1 SV=1
P08133	75873.0,	75873.0,	21	11	Annexin A6 OS=Homo sapiens GN=ANXA6 PE=1 SV=3
P62258	29174.0,	29174.0,	2	10	14-3-3 protein epsilon OS=Homo sapiens GN=YWHAE PE=1 SV=1
P11047	177602.0,	177602.0,	34	10	Laminin subunit gamma-1 OS=Homo sapiens GN=LAMC1 PE=1 SV=3
Q8IWB9	125303.0,	125303.0,	5	10	Testis-expressed protein 2 OS=Homo sapiens GN=TEX2 PE=1 SV=2
O75083	66194.0,	66194.0,	6	10	WD repeat-containing protein 1 OS=Homo sapiens GN=WDR1 PE=1 SV=4
O75061	99997.0,	99997.0,	13	10	Putative tyrosine-protein phosphatase auxilin OS=Homo sapiens GN=DNAJC6 PE=1 SV=3
Q86T65	123499.0,	123499.0,	5	10	Disheveled-associated activator of morphogenesis 2 OS=Homo sapiens GN=DAAM2 PE=1 SV=3
Q96RL7	360277.0,	360277.0,	2	10	Vacuolar protein sorting-associated protein 13A OS=Homo sapiens GN=VPS13A PE=1 SV=2
Q5TBA9	338875.0,	338875.0,	6	10	Protein furry homolog OS=Homo sapiens GN=FRY PE=1 SV=1
P68133	42051.0,	42051.0,	17	10	Actin, alpha skeletal muscle OS=Homo sapiens GN=ACTA1 PE=1 SV=1
O95757	94512.0,	94512.0,	5	10	Heat shock 70 kDa protein 4L OS=Homo sapiens GN=HSPA4L PE=1 SV=3
Q9P260	134630.0,	134630.0,	4	10	LisH domain and HEAT repeat-containing protein KIAA1468 OS=Homo sapiens GN=KIAA1468 PE=1 SV=2
Q9H9A6	0.0,	68250.0,	0	10	Leucine-rich repeat-containing protein 40 OS=Homo sapiens GN=LRRC40 PE=1 SV=1
P63267	41877.0,	41877.0,	15	10	Actin, gamma-enteric smooth muscle OS=Homo sapiens GN=ACTG2 PE=1 SV=1
Q8IWT3	281227.0,	281227.0,	17	10	Cullin-9 OS=Homo sapiens GN=CUL9 PE=1 SV=2
Q7L099	52965.0,	52965.0,	13	10	Protein RUFY3 OS=Homo sapiens GN=RUFY3 PE=1 SV=1
Q7KZF4	0.0,	101997.0,	0	10	Staphylococcal nuclease domain-containing protein 1 OS=Homo sapiens GN=SND1 PE=1 SV=1
Q9P2R7	50317.0,	50317.0,	5	10	Succinate--CoA ligase [ADP-forming] subunit beta, mitochondrial OS=Homo sapiens GN=SUCLA2 PE=1 SV=3
contaminant_KERATIN22	65865.0,	65865.0,	17	10	no description
P05129	78448.0,	78448.0,	14	10	Protein kinase C gamma type OS=Homo sapiens GN=PRKCG PE=1 SV=3
P55809	56158.0,	56158.0,	4	10	Succinyl-CoA:3-ketoacid coenzyme A transferase 1, mitochondrial OS=Homo sapiens GN=OXCT1 PE=1 SV=1
Q96Q05	128530.0,	128530.0,	4	10	Trafficking protein particle complex subunit 9 OS=Homo sapiens GN=TRAPPC9 PE=1 SV=2
P40939	0.0,	83000.0,	0	10	Trifunctional enzyme subunit alpha, mitochondrial OS=Homo sapiens GN=HADHA PE=1 SV=2
P68032	42019.0,	42019.0,	17	10	Actin, alpha cardiac muscle 1 OS=Homo sapiens GN=ACTC1 PE=1 SV=1
P62736	42009.0,	42009.0,	15	10	Actin, aortic smooth muscle OS=Homo sapiens GN=ACTA2 PE=1 SV=1
Q12931	0.0,	80110.0,	0	10	Heat shock protein 75 kDa, mitochondrial OS=Homo sapiens GN=TRAP1 PE=1 SV=3
Q8WUM4	0.0,	96023.0,	0	10	Programmed cell death 6-interacting protein OS=Homo sapiens GN=PDCD6IP PE=1 SV=1
Q8TF61	94496.0,	94496.0,	19	10	F-box only protein 41 OS=Homo sapiens GN=FBXO41 PE=2 SV=5
P09471	40051.0,	40051.0,	7	10	Guanine nucleotide-binding protein G(o) subunit alpha OS=Homo sapiens GN=GNAO1 PE=1 SV=4
O94967	101949.0,	101949.0,	11	10	WD repeat-containing protein 47 OS=Homo sapiens GN=WDR47 PE=1 SV=1
P19086	40924.0,	40924.0,	9	10	Guanine nucleotide-binding protein G(z) subunit alpha OS=Homo sapiens GN=GNAZ PE=1 SV=3
P12814	103058.0,	103058.0,	10	10	Alpha-actinin-1 OS=Homo sapiens GN=ACTN1 PE=1 SV=2
O75899	105821.0,	105821.0,	11	10	Gamma-aminobutyric acid type B receptor subunit 2 OS=Homo sapiens GN=GABBR2 PE=1 SV=1
Q7Z460	169450.0,	169450.0,	11	10	CLIP-associating protein 1 OS=Homo sapiens GN=CLASP1 PE=1 SV=1
P35908	65433.0,	65433.0,	17	10	Keratin, type II cytoskeletal 2 epidermal OS=Homo sapiens GN=KRT2 PE=1 SV=2
P53396	0.0,	120839.0,	0	10	ATP-citrate synthase OS=Homo sapiens GN=ACLY PE=1 SV=3
P42262	98821.0,	98821.0,	17	10	Glutamate receptor 2 OS=Homo sapiens GN=GRIA2 PE=1 SV=3
P21579	47573.0,	47573.0,	13	10	Synaptotagmin-1 OS=Homo sapiens GN=SYT1 PE=1 SV=1
Q15878	261729.0,	261729.0,	31	10	Voltage-dependent R-type calcium channel subunit alpha-1E OS=Homo sapiens GN=CACNA1E PE=1 SV=3
O43295	124504.0,	124504.0,	11	9	SLIT-ROBO Rho GTPase-activating protein 3 OS=Homo sapiens GN=SRGAP3 PE=1 SV=3
Q92752	149561.0,	149561.0,	15	9	Tenascin-R OS=Homo sapiens GN=TNR PE=1 SV=3
Q96T76	113289.0,	113289.0,	11	9	MMS19 nucleotide excision repair protein homolog OS=Homo sapiens GN=MMS19 PE=1 SV=2
Q8N1G4	63473.0,	63473.0,	4	9	Leucine-rich repeat-containing protein 47 OS=Homo sapiens GN=LRRC47 PE=1 SV=1
O00562	0.0,	134847.0,	0	9	Membrane-associated phosphatidylinositol transfer protein 1 OS=Homo sapiens GN=PITPNM1 PE=1 SV=4
O00571	73244.0,	73244.0,	11	9	ATP-dependent RNA helicase DDX3X OS=Homo sapiens GN=DDX3X PE=1 SV=3
Q58FF8	44349.0,	44349.0,	3	9	Putative heat shock protein HSP 90-beta 2 OS=Homo sapiens GN=HSP90AB2P PE=1 SV=2
Q99569	131868.0,	131868.0,	31	9	Plakophilin-4 OS=Homo sapiens GN=PKP4 PE=1 SV=2
O00764	0.0,	35102.0,	0	9	Pyridoxal kinase OS=Homo sapiens GN=PDXK PE=1 SV=1
O75369	278162.0,	278162.0,	32	9	Filamin-B OS=Homo sapiens GN=FLNB PE=1 SV=2
P02792	20020.0,	20020.0,	10	9	Ferritin light chain OS=Homo sapiens GN=FTL PE=1 SV=2
Q14C86	164979.0,	164979.0,	9	9	GTPase-activating protein and VPS9 domain-containing protein 1 OS=Homo sapiens GN=GAPVD1 PE=1 SV=2
O43707	104854.0,	104854.0,	7	9	Alpha-actinin-4 OS=Homo sapiens GN=ACTN4 PE=1 SV=2
Q9UBB6	78864.0,	78864.0,	9	9	Neurochondrin OS=Homo sapiens GN=NCDN PE=1 SV=1
Q7L576	145182.0,	145182.0,	10	9	Cytoplasmic FMR1-interacting protein 1 OS=Homo sapiens GN=CYFIP1 PE=1 SV=1
O60518	124713.0,	124713.0,	2	9	Ran-binding protein 6 OS=Homo sapiens GN=RANBP6 PE=1 SV=2
P16615	0.0,	114757.0,	0	9	Sarcoplasmic/endoplasmic reticulum calcium ATPase 2 OS=Homo sapiens GN=ATP2A2 PE=1 SV=1
P02686	33117.0,	33117.0,	12	9	Myelin basic protein OS=Homo sapiens GN=MBP PE=1 SV=3
O43390	70943.0,	70943.0,	4	9	Heterogeneous nuclear ribonucleoprotein R OS=Homo sapiens GN=HNRNPR PE=1 SV=1
C9J069	106650.0,	106650.0,	19	9	Uncharacterized protein C9orf172 OS=Homo sapiens GN=C9orf172 PE=3 SV=1
Q66K14	140525.0,	140525.0,	11	9	TBC1 domain family member 9B OS=Homo sapiens GN=TBC1D9B PE=1 SV=3
P38606	68304.0,	68304.0,	6	9	V-type proton ATPase catalytic subunit A OS=Homo sapiens GN=ATP6V1A PE=1 SV=2
Q02750	0.0,	43439.0,	0	9	Dual specificity mitogen-activated protein kinase kinase 1 OS=Homo sapiens GN=MAP2K1 PE=1 SV=2
P10636	0.0,	78928.0,	0	9	Microtubule-associated protein tau OS=Homo sapiens GN=MAPT PE=1 SV=5
Q6ZT12	212432.0,	212432.0,	15	9	E3 ubiquitin-protein ligase UBR3 OS=Homo sapiens GN=UBR3 PE=2 SV=2
P17252	76750.0,	76750.0,	9	9	Protein kinase C alpha type OS=Homo sapiens GN=PRKCA PE=1 SV=4
P09874	0.0,	113084.0,	0	9	Poly [ADP-ribose] polymerase 1 OS=Homo sapiens GN=PARP1 PE=1 SV=4
Q13423	0.0,	113895.0,	0	9	NAD(P) transhydrogenase, mitochondrial OS=Homo sapiens GN=NNT PE=1 SV=3
Q15858	226370.0,	226370.0,	11	9	Sodium channel protein type 9 subunit alpha OS=Homo sapiens GN=SCN9A PE=1 SV=3
Q92499	82432.0,	82432.0,	2	9	ATP-dependent RNA helicase DDX1 OS=Homo sapiens GN=DDX1 PE=1 SV=2
O14490	108873.0,	108873.0,	15	9	Disks large-associated protein 1 OS=Homo sapiens GN=DLGAP1 PE=1 SV=1
Q13224	166367.0,	166367.0,	23	9	Glutamate receptor ionotropic, NMDA 2B OS=Homo sapiens GN=GRIN2B PE=1 SV=3
O14787	101388.0,	101388.0,	7	8	Transportin-2 OS=Homo sapiens GN=TNPO2 PE=1 SV=3
P54886	87302.0,	87302.0,	4	8	Delta-1-pyrroline-5-carboxylate synthase OS=Homo sapiens GN=ALDH18A1 PE=1 SV=2
P31943	49229.0,	49229.0,	9	8	Heterogeneous nuclear ribonucleoprotein H OS=Homo sapiens GN=HNRNPH1 PE=1 SV=4
Q8WXF7	63544.0,	63544.0,	5	8	Atlastin-1 OS=Homo sapiens GN=ATL1 PE=1 SV=1
P09622	0.0,	54177.0,	0	8	Dihydrolipoyl dehydrogenase, mitochondrial OS=Homo sapiens GN=DLD PE=1 SV=2
Q96KP4	0.0,	52878.0,	0	8	Cytosolic non-specific dipeptidase OS=Homo sapiens GN=CNDP2 PE=1 SV=2
Q8N3V7	99463.0,	99463.0,	16	8	Synaptopodin OS=Homo sapiens GN=SYNPO PE=1 SV=2
Q14185	0.0,	215344.0,	0	8	Dedicator of cytokinesis protein 1 OS=Homo sapiens GN=DOCK1 PE=1 SV=2
P11274	142819.0,	142819.0,	16	8	Breakpoint cluster region protein OS=Homo sapiens GN=BCR PE=1 SV=2
O14980	123386.0,	123386.0,	16	8	Exportin-1 OS=Homo sapiens GN=XPO1 PE=1 SV=1
Q9H4A3	250791.0,	250791.0,	6	8	Serine/threonine-protein kinase WNK1 OS=Homo sapiens GN=WNK1 PE=1 SV=2
P58107	555629.0,	555629.0,	9	8	Epiplakin OS=Homo sapiens GN=EPPK1 PE=1 SV=2
Q16181	50680.0,	50680.0,	4	8	Septin-7 OS=Homo sapiens GN=SEPT7 PE=1 SV=2
Q14689	170368.0,	170368.0,	2	8	Disco-interacting protein 2 homolog A OS=Homo sapiens GN=DIP2A PE=1 SV=2
Q04637	175490.0,	175490.0,	3	8	Eukaryotic translation initiation factor 4 gamma 1 OS=Homo sapiens GN=EIF4G1 PE=1 SV=4
Q7L2E3	133938.0,	133938.0,	8	8	Putative ATP-dependent RNA helicase DHX30 OS=Homo sapiens GN=DHX30 PE=1 SV=1
P00568	0.0,	21635.0,	0	8	Adenylate kinase isoenzyme 1 OS=Homo sapiens GN=AK1 PE=1 SV=3
P61978	50976.0,	50976.0,	7	8	Heterogeneous nuclear ribonucleoprotein K OS=Homo sapiens GN=HNRNPK PE=1 SV=1
Q93050	0.0,	96413.0,	0	8	V-type proton ATPase 116 kDa subunit a isoform 1 OS=Homo sapiens GN=ATP6V0A1 PE=1 SV=3
O95714	0.0,	527234.0,	0	8	E3 ubiquitin-protein ligase HERC2 OS=Homo sapiens GN=HERC2 PE=1 SV=2
O15034	116026.0,	116026.0,	17	8	RIMS-binding protein 2 OS=Homo sapiens GN=RIMBP2 PE=1 SV=3
P35611	80955.0,	80955.0,	9	8	Alpha-adducin OS=Homo sapiens GN=ADD1 PE=1 SV=2
P30153	0.0,	65309.0,	0	8	Serine/threonine-protein phosphatase 2A 65 kDa regulatory subunit A alpha isoform OS=Homo sapiens GN=PPP2R1A PE=1 SV=4
Q6N022	307956.0,	307956.0,	31	8	Teneurin-4 OS=Homo sapiens GN=TENM4 PE=1 SV=2
P12956	0.0,	69843.0,	0	8	X-ray repair cross-complementing protein 6 OS=Homo sapiens GN=XRCC6 PE=1 SV=2
Q92599	55756.0,	55756.0,	3	8	Septin-8 OS=Homo sapiens GN=SEPT8 PE=1 SV=4
Q9BZ29	236444.0,	236444.0,	16	8	Dedicator of cytokinesis protein 9 OS=Homo sapiens GN=DOCK9 PE=1 SV=2
Q6WCQ1	116533.0,	116533.0,	17	8	Myosin phosphatase Rho-interacting protein OS=Homo sapiens GN=MPRIP PE=1 SV=3
Q8N568	83606.0,	83606.0,	17	8	Serine/threonine-protein kinase DCLK2 OS=Homo sapiens GN=DCLK2 PE=1 SV=4
Q9UJU6	0.0,	48207.0,	0	8	Drebrin-like protein OS=Homo sapiens GN=DBNL PE=1 SV=1
Q86WG5	208463.0,	208463.0,	4	8	Myotubularin-related protein 13 OS=Homo sapiens GN=SBF2 PE=1 SV=1
Q5SW79	175292.0,	175292.0,	15	8	Centrosomal protein of 170 kDa OS=Homo sapiens GN=CEP170 PE=1 SV=1
Q96Q04	153660.0,	153660.0,	27	8	Serine/threonine-protein kinase LMTK3 OS=Homo sapiens GN=LMTK3 PE=1 SV=2
Q99683	154536.0,	154536.0,	6	8	Mitogen-activated protein kinase kinase kinase 5 OS=Homo sapiens GN=MAP3K5 PE=1 SV=1
Q01814	136876.0,	136876.0,	8	8	Plasma membrane calcium-transporting ATPase 2 OS=Homo sapiens GN=ATP2B2 PE=1 SV=2
Q86X10	166798.0,	166798.0,	4	8	Ral GTPase-activating protein subunit beta OS=Homo sapiens GN=RALGAPB PE=1 SV=1
Q9NSD9	0.0,	66116.0,	0	8	Phenylalanine--tRNA ligase beta subunit OS=Homo sapiens GN=FARSB PE=1 SV=3
Q9NSE4	113791.0,	113791.0,	17	8	Isoleucine--tRNA ligase, mitochondrial OS=Homo sapiens GN=IARS2 PE=1 SV=2
Q9NZ56	180105.0,	180105.0,	7	8	Formin-2 OS=Homo sapiens GN=FMN2 PE=1 SV=4
Q96K76	0.0,	157311.0,	0	8	Ubiquitin carboxyl-terminal hydrolase 47 OS=Homo sapiens GN=USP47 PE=1 SV=3
P32418	108547.0,	108547.0,	3	8	Sodium/calcium exchanger 1 OS=Homo sapiens GN=SLC8A1 PE=1 SV=3
P31323	0.0,	46302.0,	0	8	cAMP-dependent protein kinase type II-beta regulatory subunit OS=Homo sapiens GN=PRKAR2B PE=1 SV=3
P54652	70021.0,	70021.0,	10	8	Heat shock-related 70 kDa protein 2 OS=Homo sapiens GN=HSPA2 PE=1 SV=1
P19022	99809.0,	99809.0,	8	8	Cadherin-2 OS=Homo sapiens GN=CDH2 PE=1 SV=4
Q92973	102355.0,	102355.0,	5	7	Transportin-1 OS=Homo sapiens GN=TNPO1 PE=1 SV=2
Q9Y277	30659.0,	30659.0,	6	7	Voltage-dependent anion-selective channel protein 3 OS=Homo sapiens GN=VDAC3 PE=1 SV=1
O00159	121682.0,	121682.0,	6	7	Unconventional myosin-Ic OS=Homo sapiens GN=MYO1C PE=1 SV=4
Q17R89	89247.0,	89247.0,	7	7	Rho GTPase-activating protein 44 OS=Homo sapiens GN=ARHGAP44 PE=1 SV=1
Q8N5V2	82496.0,	82496.0,	6	7	Ephexin-1 OS=Homo sapiens GN=NGEF PE=1 SV=2
Q9NZB2	121888.0,	121888.0,	2	7	Constitutive coactivator of PPAR-gamma-like protein 1 OS=Homo sapiens GN=FAM120A PE=1 SV=2
Q8IX01	120207.0,	120207.0,	6	7	SURP and G-patch domain-containing protein 2 OS=Homo sapiens GN=SUGP2 PE=1 SV=2
contaminant_INT-STD1	69271.0,	69271.0,	14	7	BSA
Q5M775	0.0,	118585.0,	0	7	Cytospin-B OS=Homo sapiens GN=SPECC1 PE=1 SV=1
Q6S8J3	121363.0,	121363.0,	9	7	POTE ankyrin domain family member E OS=Homo sapiens GN=POTEE PE=2 SV=3
P49418	76257.0,	76257.0,	2	7	Amphiphysin OS=Homo sapiens GN=AMPH PE=1 SV=1
Q14194	62184.0,	62184.0,	8	7	Dihydropyrimidinase-related protein 1 OS=Homo sapiens GN=CRMP1 PE=1 SV=1
Q15052	87499.0,	87499.0,	6	7	Rho guanine nucleotide exchange factor 6 OS=Homo sapiens GN=ARHGEF6 PE=1 SV=2
O14976	143190.0,	143190.0,	10	7	Cyclin-G-associated kinase OS=Homo sapiens GN=GAK PE=1 SV=2
Q8WZA2	115522.0,	115522.0,	17	7	Rap guanine nucleotide exchange factor 4 OS=Homo sapiens GN=RAPGEF4 PE=1 SV=1
P36507	44424.0,	44424.0,	2	7	Dual specificity mitogen-activated protein kinase kinase 2 OS=Homo sapiens GN=MAP2K2 PE=1 SV=1
Q9ULH1	125498.0,	125498.0,	3	7	Arf-GAP with SH3 domain, ANK repeat and PH domain-containing protein 1 OS=Homo sapiens GN=ASAP1 PE=1 SV=4
Q9P2D3	224300.0,	224300.0,	4	7	HEAT repeat-containing protein 5B OS=Homo sapiens GN=HEATR5B PE=1 SV=2
Q16658	0.0,	54530.0,	0	7	Fascin OS=Homo sapiens GN=FSCN1 PE=1 SV=3
P78344	102362.0,	102362.0,	2	7	Eukaryotic translation initiation factor 4 gamma 2 OS=Homo sapiens GN=EIF4G2 PE=1 SV=1
Q96RQ3	0.0,	80473.0,	0	7	Methylcrotonoyl-CoA carboxylase subunit alpha, mitochondrial OS=Homo sapiens GN=MCCC1 PE=1 SV=3
O94832	116202.0,	116202.0,	5	7	Unconventional myosin-Id OS=Homo sapiens GN=MYO1D PE=1 SV=2
Q9H7D0	0.0,	215307.0,	0	7	Dedicator of cytokinesis protein 5 OS=Homo sapiens GN=DOCK5 PE=1 SV=3
Q2TAZ0	212858.0,	212858.0,	12	7	Autophagy-related protein 2 homolog A OS=Homo sapiens GN=ATG2A PE=1 SV=3
O15079	53537.0,	53537.0,	9	7	Syntaphilin OS=Homo sapiens GN=SNPH PE=1 SV=2
O75534	88885.0,	88885.0,	4	7	Cold shock domain-containing protein E1 OS=Homo sapiens GN=CSDE1 PE=1 SV=2
Q5T5C0	0.0,	127572.0,	0	7	Syntaxin-binding protein 5 OS=Homo sapiens GN=STXBP5 PE=1 SV=1
P08670	53652.0,	53652.0,	63	7	Vimentin OS=Homo sapiens GN=VIM PE=1 SV=4
Q07954	504610.0,	504610.0,	11	7	Prolow-density lipoprotein receptor-related protein 1 OS=Homo sapiens GN=LRP1 PE=1 SV=2
Q6NV74	102157.0,	102157.0,	14	7	Uncharacterized protein KIAA1211-like OS=Homo sapiens GN=KIAA1211L PE=1 SV=3
Q76N89	179553.0,	179553.0,	22	7	E3 ubiquitin-protein ligase HECW1 OS=Homo sapiens GN=HECW1 PE=1 SV=3
Q13574	124128.0,	124128.0,	10	7	Diacylglycerol kinase zeta OS=Homo sapiens GN=DGKZ PE=1 SV=3
A5A3E0	121444.0,	121444.0,	9	7	POTE ankyrin domain family member F OS=Homo sapiens GN=POTEF PE=1 SV=2
P45880	31566.0,	31566.0,	7	7	Voltage-dependent anion-selective channel protein 2 OS=Homo sapiens GN=VDAC2 PE=1 SV=2
P61266	33245.0,	33245.0,	5	7	Syntaxin-1B OS=Homo sapiens GN=STX1B PE=1 SV=1
O60331	73260.0,	73260.0,	4	7	Phosphatidylinositol 4-phosphate 5-kinase type-1 gamma OS=Homo sapiens GN=PIP5K1C PE=1 SV=2
O60307	143137.0,	143137.0,	33	7	Microtubule-associated serine/threonine-protein kinase 3 OS=Homo sapiens GN=MAST3 PE=1 SV=2
Q2NKQ1	129718.0,	129718.0,	4	7	Small G protein signaling modulator 1 OS=Homo sapiens GN=SGSM1 PE=1 SV=2
P38646	73681.0,	73681.0,	9	7	Stress-70 protein, mitochondrial OS=Homo sapiens GN=HSPA9 PE=1 SV=2
Q9Y566	224956.0,	224956.0,	29	7	SH3 and multiple ankyrin repeat domains protein 1 OS=Homo sapiens GN=SHANK1 PE=1 SV=2
Q96CV9	65921.0,	65921.0,	12	7	Optineurin OS=Homo sapiens GN=OPTN PE=1 SV=2
P17987	60344.0,	60344.0,	3	7	T-complex protein 1 subunit alpha OS=Homo sapiens GN=TCP1 PE=1 SV=1
P55196	206803.0,	206803.0,	12	7	Afadin OS=Homo sapiens GN=AFDN PE=1 SV=3
Q9Y2L5	160996.0,	160996.0,	4	7	Trafficking protein particle complex subunit 8 OS=Homo sapiens GN=TRAPPC8 PE=1 SV=2
Q14568	39365.0,	39365.0,	2	7	Heat shock protein HSP 90-alpha A2 OS=Homo sapiens GN=HSP90AA2P PE=1 SV=2
Q96QK1	91707.0,	91707.0,	2	7	Vacuolar protein sorting-associated protein 35 OS=Homo sapiens GN=VPS35 PE=1 SV=2
P51805	0.0,	207702.0,	0	7	Plexin-A3 OS=Homo sapiens GN=PLXNA3 PE=1 SV=2
P47736	73361.0,	73361.0,	7	7	Rap1 GTPase-activating protein 1 OS=Homo sapiens GN=RAP1GAP PE=1 SV=2
P42224	87335.0,	87335.0,	5	7	Signal transducer and activator of transcription 1-alpha/beta OS=Homo sapiens GN=STAT1 PE=1 SV=2
P22626	37430.0,	37430.0,	7	7	Heterogeneous nuclear ribonucleoproteins A2/B1 OS=Homo sapiens GN=HNRNPA2B1 PE=1 SV=2
Q08AD1	168088.0,	168088.0,	9	7	Calmodulin-regulated spectrin-associated protein 2 OS=Homo sapiens GN=CAMSAP2 PE=1 SV=3
O60343	146563.0,	146563.0,	9	7	TBC1 domain family member 4 OS=Homo sapiens GN=TBC1D4 PE=1 SV=2
P30876	133896.0,	133896.0,	2	6	DNA-directed RNA polymerase II subunit RPB2 OS=Homo sapiens GN=POLR2B PE=1 SV=1
Q9P227	162191.0,	162191.0,	7	6	Rho GTPase-activating protein 23 OS=Homo sapiens GN=ARHGAP23 PE=1 SV=2
P29401	0.0,	67878.0,	0	6	Transketolase OS=Homo sapiens GN=TKT PE=1 SV=3
Q5TCZ1	125289.0,	125289.0,	10	6	SH3 and PX domain-containing protein 2A OS=Homo sapiens GN=SH3PXD2A PE=1 SV=1
Q9H6U6	0.0,	101237.0,	0	6	Breast carcinoma-amplified sequence 3 OS=Homo sapiens GN=BCAS3 PE=1 SV=3
P05023	112896.0,	112896.0,	9	6	Sodium/potassium-transporting ATPase subunit alpha-1 OS=Homo sapiens GN=ATP1A1 PE=1 SV=1
O14522	162133.0,	162133.0,	3	6	Receptor-type tyrosine-protein phosphatase T OS=Homo sapiens GN=PTPRT PE=1 SV=6
O14523	76181.0,	76181.0,	4	6	Phospholipid transfer protein C2CD2L OS=Homo sapiens GN=C2CD2L PE=1 SV=3
P53992	0.0,	118325.0,	0	6	Protein transport protein Sec24C OS=Homo sapiens GN=SEC24C PE=1 SV=3
O95163	150254.0,	150254.0,	3	6	Elongator complex protein 1 OS=Homo sapiens GN=ELP1 PE=1 SV=3
P46379	119409.0,	119409.0,	4	6	Large proline-rich protein BAG6 OS=Homo sapiens GN=BAG6 PE=1 SV=2
Q08379	113086.0,	113086.0,	8	6	Golgin subfamily A member 2 OS=Homo sapiens GN=GOLGA2 PE=1 SV=3
Q9UID3	86042.0,	86042.0,	6	6	Vacuolar protein sorting-associated protein 51 homolog OS=Homo sapiens GN=VPS51 PE=1 SV=2
O43237	0.0,	54099.0,	0	6	Cytoplasmic dynein 1 light intermediate chain 2 OS=Homo sapiens GN=DYNC1LI2 PE=1 SV=1
O95197	112611.0,	112611.0,	6	6	Reticulon-3 OS=Homo sapiens GN=RTN3 PE=1 SV=2
P31939	0.0,	64616.0,	0	6	Bifunctional purine biosynthesis protein PURH OS=Homo sapiens GN=ATIC PE=1 SV=3
Q8N3P4	161753.0,	161753.0,	17	6	Vacuolar protein sorting-associated protein 8 homolog OS=Homo sapiens GN=VPS8 PE=1 SV=3
O75037	182661.0,	182661.0,	5	6	Kinesin-like protein KIF21B OS=Homo sapiens GN=KIF21B PE=1 SV=2
Q9BYX7	42016.0,	42016.0,	6	6	Putative beta-actin-like protein 3 OS=Homo sapiens GN=POTEKP PE=5 SV=1
O75382	80830.0,	80830.0,	5	6	Tripartite motif-containing protein 3 OS=Homo sapiens GN=TRIM3 PE=1 SV=2
contaminant_UBIQUITIN09	0.0,	24824.0,	0	6	no description
Q15111	0.0,	122728.0,	0	6	Inactive phospholipase C-like protein 1 OS=Homo sapiens GN=PLCL1 PE=1 SV=3
Q15366	0.0,	38580.0,	0	6	Poly(rC)-binding protein 2 OS=Homo sapiens GN=PCBP2 PE=1 SV=1
Q15365	37498.0,	37498.0,	4	6	Poly(rC)-binding protein 1 OS=Homo sapiens GN=PCBP1 PE=1 SV=2
O94856	150026.0,	150026.0,	4	6	Neurofascin OS=Homo sapiens GN=NFASC PE=1 SV=4
O43747	0.0,	91351.0,	0	6	AP-1 complex subunit gamma-1 OS=Homo sapiens GN=AP1G1 PE=1 SV=5
Q9Y4J8	83901.0,	83901.0,	4	6	Dystrobrevin alpha OS=Homo sapiens GN=DTNA PE=1 SV=2
P10515	0.0,	68997.0,	0	6	Dihydrolipoyllysine-residue acetyltransferase component of pyruvate dehydrogenase complex, mitochondrial OS=Homo sapiens GN=DLAT PE=1 SV=3
Q92574	129766.0,	129766.0,	14	6	Hamartin OS=Homo sapiens GN=TSC1 PE=1 SV=2
O94875	124107.0,	124107.0,	15	6	Sorbin and SH3 domain-containing protein 2 OS=Homo sapiens GN=SORBS2 PE=1 SV=3
O60268	0.0,	46639.0,	0	6	Uncharacterized protein KIAA0513 OS=Homo sapiens GN=KIAA0513 PE=1 SV=1
P34932	94331.0,	94331.0,	2	6	Heat shock 70 kDa protein 4 OS=Homo sapiens GN=HSPA4 PE=1 SV=4
O15027	233515.0,	233515.0,	5	6	Protein transport protein Sec16A OS=Homo sapiens GN=SEC16A PE=1 SV=3
Q96PE3	0.0,	109956.0,	0	6	Type I inositol 3,4-bisphosphate 4-phosphatase OS=Homo sapiens GN=INPP4A PE=1 SV=1
Q8N8J0	29179.0,	29179.0,	14	6	Putative inactive phosphatidylinositol 4-kinase alpha-like protein P1 OS=Homo sapiens GN=PI4KAP1 PE=5 SV=1
P35609	103854.0,	103854.0,	3	6	Alpha-actinin-2 OS=Homo sapiens GN=ACTN2 PE=1 SV=1
Q8IWV7	0.0,	200209.0,	0	6	E3 ubiquitin-protein ligase UBR1 OS=Homo sapiens GN=UBR1 PE=1 SV=1
P23634	137920.0,	137920.0,	5	6	Plasma membrane calcium-transporting ATPase 4 OS=Homo sapiens GN=ATP2B4 PE=1 SV=2
O75955	0.0,	47355.0,	0	6	Flotillin-1 OS=Homo sapiens GN=FLOT1 PE=1 SV=3
P09936	0.0,	24824.0,	0	6	Ubiquitin carboxyl-terminal hydrolase isozyme L1 OS=Homo sapiens GN=UCHL1 PE=1 SV=2
A4QPH2	66944.0,	66944.0,	15	6	Putative phosphatidylinositol 4-kinase alpha-like protein P2 OS=Homo sapiens GN=PI4KAP2 PE=5 SV=3
P05141	32852.0,	32852.0,	2	6	ADP/ATP translocase 2 OS=Homo sapiens GN=SLC25A5 PE=1 SV=7
O43175	0.0,	56651.0,	0	6	D-3-phosphoglycerate dehydrogenase OS=Homo sapiens GN=PHGDH PE=1 SV=4
Q96NW7	172580.0,	172580.0,	17	6	Leucine-rich repeat-containing protein 7 OS=Homo sapiens GN=LRRC7 PE=1 SV=1
Q96JE9	86505.0,	86505.0,	9	6	Microtubule-associated protein 6 OS=Homo sapiens GN=MAP6 PE=1 SV=2
Q9UPX8	158821.0,	158821.0,	28	6	SH3 and multiple ankyrin repeat domains protein 2 OS=Homo sapiens GN=SHANK2 PE=1 SV=3
P12236	32866.0,	32866.0,	5	6	ADP/ATP translocase 3 OS=Homo sapiens GN=SLC25A6 PE=1 SV=4
P48426	46225.0,	46225.0,	4	6	Phosphatidylinositol 5-phosphate 4-kinase type-2 alpha OS=Homo sapiens GN=PIP4K2A PE=1 SV=2
P51659	79686.0,	79686.0,	2	6	Peroxisomal multifunctional enzyme type 2 OS=Homo sapiens GN=HSD17B4 PE=1 SV=3
O60716	108170.0,	108170.0,	29	6	Catenin delta-1 OS=Homo sapiens GN=CTNND1 PE=1 SV=1
P24043	343906.0,	343906.0,	37	6	Laminin subunit alpha-2 OS=Homo sapiens GN=LAMA2 PE=1 SV=4
Q9UPR0	125866.0,	125866.0,	2	6	Inactive phospholipase C-like protein 2 OS=Homo sapiens GN=PLCL2 PE=1 SV=2
P0DMV8	70052.0,	70052.0,	12	6	Heat shock 70 kDa protein 1A OS=Homo sapiens GN=HSPA1A PE=1 SV=1
P0DMV9	70052.0,	70052.0,	12	6	Heat shock 70 kDa protein 1B OS=Homo sapiens GN=HSPA1B PE=1 SV=1
Q9UJF2	128557.0,	128557.0,	14	6	Ras GTPase-activating protein nGAP OS=Homo sapiens GN=RASAL2 PE=1 SV=2
Q8IXI2	70784.0,	70784.0,	4	6	Mitochondrial Rho GTPase 1 OS=Homo sapiens GN=RHOT1 PE=1 SV=2
Q9Y6T7	90595.0,	90595.0,	6	6	Diacylglycerol kinase beta OS=Homo sapiens GN=DGKB PE=2 SV=2
Q99426	0.0,	27326.0,	0	6	Tubulin-folding cofactor B OS=Homo sapiens GN=TBCB PE=1 SV=2
Q9P1A6	117620.0,	117620.0,	15	6	Disks large-associated protein 2 OS=Homo sapiens GN=DLGAP2 PE=1 SV=4
P48643	0.0,	59671.0,	0	6	T-complex protein 1 subunit epsilon OS=Homo sapiens GN=CCT5 PE=1 SV=1
Q6U841	125946.0,	125946.0,	4	6	Sodium-driven chloride bicarbonate exchanger OS=Homo sapiens GN=SLC4A10 PE=2 SV=1
Q14139	0.0,	122560.0,	0	6	Ubiquitin conjugation factor E4 A OS=Homo sapiens GN=UBE4A PE=1 SV=2
Q15477	137755.0,	137755.0,	5	6	Helicase SKI2W OS=Homo sapiens GN=SKIV2L PE=1 SV=3
Q00577	34911.0,	34911.0,	5	6	Transcriptional activator protein Pur-alpha OS=Homo sapiens GN=PURA PE=1 SV=2
Q14152	0.0,	166569.0,	0	6	Eukaryotic translation initiation factor 3 subunit A OS=Homo sapiens GN=EIF3A PE=1 SV=1
Q8N3E9	89258.0,	89258.0,	7	6	1-phosphatidylinositol 4,5-bisphosphate phosphodiesterase delta-3 OS=Homo sapiens GN=PLCD3 PE=1 SV=3
O94979	133015.0,	133015.0,	8	6	Protein transport protein Sec31A OS=Homo sapiens GN=SEC31A PE=1 SV=3
Q92696	0.0,	65072.0,	0	6	Geranylgeranyl transferase type-2 subunit alpha OS=Homo sapiens GN=RABGGTA PE=1 SV=2
P57737	100605.0,	100605.0,	5	6	Coronin-7 OS=Homo sapiens GN=CORO7 PE=1 SV=2
O75891	0.0,	98829.0,	0	6	Cytosolic 10-formyltetrahydrofolate dehydrogenase OS=Homo sapiens GN=ALDH1L1 PE=1 SV=2
Q02156	83674.0,	83674.0,	11	6	Protein kinase C epsilon type OS=Homo sapiens GN=PRKCE PE=1 SV=1
Q13671	84099.0,	84099.0,	2	6	Ras and Rab interactor 1 OS=Homo sapiens GN=RIN1 PE=1 SV=4
Q9UJW0	0.0,	52337.0,	0	6	Dynactin subunit 4 OS=Homo sapiens GN=DCTN4 PE=1 SV=1
Q68CZ2	0.0,	155265.0,	0	6	Tensin-3 OS=Homo sapiens GN=TNS3 PE=1 SV=2
Q6ZMI0	0.0,	88314.0,	0	6	Protein phosphatase 1 regulatory subunit 21 OS=Homo sapiens GN=PPP1R21 PE=1 SV=1
P17066	71028.0,	71028.0,	4	6	Heat shock 70 kDa protein 6 OS=Homo sapiens GN=HSPA6 PE=1 SV=2
Q96KP1	104066.0,	104066.0,	2	5	Exocyst complex component 2 OS=Homo sapiens GN=EXOC2 PE=1 SV=1
P28331	79468.0,	79468.0,	10	5	NADH-ubiquinone oxidoreductase 75 kDa subunit, mitochondrial OS=Homo sapiens GN=NDUFS1 PE=1 SV=3
O14795	180678.0,	180678.0,	10	5	Protein unc-13 homolog B OS=Homo sapiens GN=UNC13B PE=1 SV=2
P10809	0.0,	61055.0,	0	5	60 kDa heat shock protein, mitochondrial OS=Homo sapiens GN=HSPD1 PE=1 SV=2
Q96P70	115963.0,	115963.0,	6	5	Importin-9 OS=Homo sapiens GN=IPO9 PE=1 SV=3
Q9NT68	307787.0,	307787.0,	19	5	Teneurin-2 OS=Homo sapiens GN=TENM2 PE=1 SV=3
Q14839	0.0,	218003.0,	0	5	Chromodomain-helicase-DNA-binding protein 4 OS=Homo sapiens GN=CHD4 PE=1 SV=2
O14531	61878.0,	61878.0,	6	5	Dihydropyrimidinase-related protein 4 OS=Homo sapiens GN=DPYSL4 PE=1 SV=2
P35499	208060.0,	208060.0,	6	5	Sodium channel protein type 4 subunit alpha OS=Homo sapiens GN=SCN4A PE=1 SV=4
Q9Y678	97718.0,	97718.0,	3	5	Coatomer subunit gamma-1 OS=Homo sapiens GN=COPG1 PE=1 SV=1
O60610	141347.0,	141347.0,	6	5	Protein diaphanous homolog 1 OS=Homo sapiens GN=DIAPH1 PE=1 SV=2
Q99996	453670.0,	453670.0,	10	5	A-kinase anchor protein 9 OS=Homo sapiens GN=AKAP9 PE=1 SV=3
Q01518	51902.0,	51902.0,	2	5	Adenylyl cyclase-associated protein 1 OS=Homo sapiens GN=CAP1 PE=1 SV=5
P48553	142189.0,	142189.0,	9	5	Trafficking protein particle complex subunit 10 OS=Homo sapiens GN=TRAPPC10 PE=1 SV=2
Q86UU1	151161.0,	151161.0,	9	5	Pleckstrin homology-like domain family B member 1 OS=Homo sapiens GN=PHLDB1 PE=1 SV=1
Q5VIR6	79653.0,	79653.0,	4	5	Vacuolar protein sorting-associated protein 53 homolog OS=Homo sapiens GN=VPS53 PE=1 SV=1
Q15042	110524.0,	110524.0,	4	5	Rab3 GTPase-activating protein catalytic subunit OS=Homo sapiens GN=RAB3GAP1 PE=1 SV=3
P40818	0.0,	127523.0,	0	5	Ubiquitin carboxyl-terminal hydrolase 8 OS=Homo sapiens GN=USP8 PE=1 SV=1
P11277	0.0,	246466.0,	0	5	Spectrin beta chain, erythrocytic OS=Homo sapiens GN=SPTB PE=1 SV=5
P06744	0.0,	63147.0,	0	5	Glucose-6-phosphate isomerase OS=Homo sapiens GN=GPI PE=1 SV=4
Q96BY6	249529.0,	249529.0,	4	5	Dedicator of cytokinesis protein 10 OS=Homo sapiens GN=DOCK10 PE=1 SV=3
O00763	276539.0,	276539.0,	7	5	Acetyl-CoA carboxylase 2 OS=Homo sapiens GN=ACACB PE=1 SV=3
P04792	22783.0,	22783.0,	4	5	Heat shock protein beta-1 OS=Homo sapiens GN=HSPB1 PE=1 SV=2
P55265	136066.0,	136066.0,	3	5	Double-stranded RNA-specific adenosine deaminase OS=Homo sapiens GN=ADAR PE=1 SV=4
Q9Y2G0	92487.0,	92487.0,	3	5	Protein EFR3 homolog B OS=Homo sapiens GN=EFR3B PE=1 SV=2
P43034	0.0,	46638.0,	0	5	Platelet-activating factor acetylhydrolase IB subunit alpha OS=Homo sapiens GN=PAFAH1B1 PE=1 SV=2
A0JNW5	164198.0,	164198.0,	4	5	UHRF1-binding protein 1-like OS=Homo sapiens GN=UHRF1BP1L PE=1 SV=2
P11217	97092.0,	97092.0,	3	5	Glycogen phosphorylase, muscle form OS=Homo sapiens GN=PYGM PE=1 SV=6
Q96CN4	91376.0,	91376.0,	4	5	EVI5-like protein OS=Homo sapiens GN=EVI5L PE=1 SV=1
O94811	23694.0,	23694.0,	7	5	Tubulin polymerization-promoting protein OS=Homo sapiens GN=TPPP PE=1 SV=1
Q9ULI1	197465.0,	197465.0,	12	5	NACHT and WD repeat domain-containing protein 2 OS=Homo sapiens GN=NWD2 PE=2 SV=3
contaminant_UBIQUITIN11	0.0,	127523.0,	0	5	no description
P23468	0.0,	214758.0,	0	5	Receptor-type tyrosine-protein phosphatase delta OS=Homo sapiens GN=PTPRD PE=1 SV=2
P02511	20159.0,	20159.0,	8	5	Alpha-crystallin B chain OS=Homo sapiens GN=CRYAB PE=1 SV=2
Q7KZ85	0.0,	199071.0,	0	5	Transcription elongation factor SPT6 OS=Homo sapiens GN=SUPT6H PE=1 SV=2
Q96L92	0.0,	61265.0,	0	5	Sorting nexin-27 OS=Homo sapiens GN=SNX27 PE=1 SV=2
Q92561	0.0,	37573.0,	0	5	Phytanoyl-CoA hydroxylase-interacting protein OS=Homo sapiens GN=PHYHIP PE=1 SV=1
Q8WXI2	117534.0,	117534.0,	24	5	Connector enhancer of kinase suppressor of ras 2 OS=Homo sapiens GN=CNKSR2 PE=1 SV=1
Q07960	50436.0,	50436.0,	5	5	Rho GTPase-activating protein 1 OS=Homo sapiens GN=ARHGAP1 PE=1 SV=1
Q9P253	110186.0,	110186.0,	6	5	Vacuolar protein sorting-associated protein 18 homolog OS=Homo sapiens GN=VPS18 PE=1 SV=2
O00186	0.0,	67764.0,	0	5	Syntaxin-binding protein 3 OS=Homo sapiens GN=STXBP3 PE=1 SV=2
Q02252	0.0,	57840.0,	0	5	Methylmalonate-semialdehyde dehydrogenase [acylating], mitochondrial OS=Homo sapiens GN=ALDH6A1 PE=1 SV=2
P09104	47269.0,	47269.0,	2	5	Gamma-enolase OS=Homo sapiens GN=ENO2 PE=1 SV=3
Q9NP81	0.0,	58283.0,	0	5	Serine--tRNA ligase, mitochondrial OS=Homo sapiens GN=SARS2 PE=1 SV=1
Q9NZM3	193460.0,	193460.0,	4	5	Intersectin-2 OS=Homo sapiens GN=ITSN2 PE=1 SV=3
O00264	0.0,	21671.0,	0	5	Membrane-associated progesterone receptor component 1 OS=Homo sapiens GN=PGRMC1 PE=1 SV=3
P21810	41654.0,	41654.0,	16	5	Biglycan OS=Homo sapiens GN=BGN PE=1 SV=2
P16435	0.0,	76690.0,	0	5	NADPH--cytochrome P450 reductase OS=Homo sapiens GN=POR PE=1 SV=2
Q7Z3J3	0.0,	197287.0,	0	5	RanBP2-like and GRIP domain-containing protein 4 OS=Homo sapiens GN=RGPD4 PE=2 SV=3
Q6UB35	105790.0,	105790.0,	3	5	Monofunctional C1-tetrahydrofolate synthase, mitochondrial OS=Homo sapiens GN=MTHFD1L PE=1 SV=1
A6NKT7	0.0,	197486.0,	0	5	RanBP2-like and GRIP domain-containing protein 3 OS=Homo sapiens GN=RGPD3 PE=3 SV=2
O00468	217231.0,	217231.0,	21	5	Agrin OS=Homo sapiens GN=AGRN PE=1 SV=5
P09972	0.0,	39456.0,	0	5	Fructose-bisphosphate aldolase C OS=Homo sapiens GN=ALDOC PE=1 SV=2
O95487	137417.0,	137417.0,	4	5	Protein transport protein Sec24B OS=Homo sapiens GN=SEC24B PE=1 SV=2
O60503	0.0,	150700.0,	0	5	Adenylate cyclase type 9 OS=Homo sapiens GN=ADCY9 PE=1 SV=4
Q8N122	149037.0,	149037.0,	4	5	Regulatory-associated protein of mTOR OS=Homo sapiens GN=RPTOR PE=1 SV=1
Q9P2Q2	115458.0,	115458.0,	13	5	FERM domain-containing protein 4A OS=Homo sapiens GN=FRMD4A PE=1 SV=3
P18669	0.0,	28804.0,	0	5	Phosphoglycerate mutase 1 OS=Homo sapiens GN=PGAM1 PE=1 SV=2
Q9BXF6	70415.0,	70415.0,	3	5	Rab11 family-interacting protein 5 OS=Homo sapiens GN=RAB11FIP5 PE=1 SV=1
P13591	94574.0,	94574.0,	3	5	Neural cell adhesion molecule 1 OS=Homo sapiens GN=NCAM1 PE=1 SV=3
Q15386	123923.0,	123923.0,	6	5	Ubiquitin-protein ligase E3C OS=Homo sapiens GN=UBE3C PE=1 SV=3
O43166	200028.0,	200028.0,	22	5	Signal-induced proliferation-associated 1-like protein 1 OS=Homo sapiens GN=SIPA1L1 PE=1 SV=4
P11182	0.0,	53487.0,	0	5	Lipoamide acyltransferase component of branched-chain alpha-keto acid dehydrogenase complex, mitochondrial OS=Homo sapiens GN=DBT PE=1 SV=3
Q7Z3D6	0.0,	66437.0,	0	5	D-glutamate cyclase, mitochondrial OS=Homo sapiens GN=DGLUCY PE=1 SV=2
P12235	33064.0,	33064.0,	2	5	ADP/ATP translocase 1 OS=Homo sapiens GN=SLC25A4 PE=1 SV=4
Q9Y570	0.0,	42315.0,	0	5	Protein phosphatase methylesterase 1 OS=Homo sapiens GN=PPME1 PE=1 SV=3
Q9C0H5	121286.0,	121286.0,	18	5	Rho GTPase-activating protein 39 OS=Homo sapiens GN=ARHGAP39 PE=1 SV=2
Q5VSL9	0.0,	95576.0,	0	5	Striatin-interacting protein 1 OS=Homo sapiens GN=STRIP1 PE=1 SV=1
Q12913	145941.0,	145941.0,	3	5	Receptor-type tyrosine-protein phosphatase eta OS=Homo sapiens GN=PTPRJ PE=1 SV=3
Q76NI1	191396.0,	191396.0,	16	5	Protein very KIND OS=Homo sapiens GN=KNDC1 PE=2 SV=2
P50991	57924.0,	57924.0,	2	5	T-complex protein 1 subunit delta OS=Homo sapiens GN=CCT4 PE=1 SV=4
Q5VZ66	0.0,	98529.0,	0	5	Janus kinase and microtubule-interacting protein 3 OS=Homo sapiens GN=JAKMIP3 PE=2 SV=2
Q5VWQ8	131625.0,	131625.0,	7	5	Disabled homolog 2-interacting protein OS=Homo sapiens GN=DAB2IP PE=1 SV=2
Q9UHD2	83642.0,	83642.0,	5	5	Serine/threonine-protein kinase TBK1 OS=Homo sapiens GN=TBK1 PE=1 SV=1
Q9UHD8	65402.0,	65402.0,	2	5	Septin-9 OS=Homo sapiens GN=SEPT9 PE=1 SV=2
P50993	112265.0,	112265.0,	5	5	Sodium/potassium-transporting ATPase subunit alpha-2 OS=Homo sapiens GN=ATP1A2 PE=1 SV=1
O43432	0.0,	176651.0,	0	5	Eukaryotic translation initiation factor 4 gamma 3 OS=Homo sapiens GN=EIF4G3 PE=1 SV=2
Reverse_sp|Q9NR09|BIRC6_HUMAN	0.0,	530260.0,	0	5	Baculoviral IAP repeat-containing protein 6 OS=Homo sapiens GN=BIRC6 PE=1 SV=2
Q9UBS5	108320.0,	108320.0,	7	5	Gamma-aminobutyric acid type B receptor subunit 1 OS=Homo sapiens GN=GABBR1 PE=1 SV=1
Q8WZ64	193451.0,	193451.0,	13	5	Arf-GAP with Rho-GAP domain, ANK repeat and PH domain-containing protein 2 OS=Homo sapiens GN=ARAP2 PE=1 SV=3
Q8TEV9	0.0,	105022.0,	0	5	Guanine nucleotide exchange protein SMCR8 OS=Homo sapiens GN=SMCR8 PE=1 SV=2
Q9UDY2	133958.0,	133958.0,	4	5	Tight junction protein ZO-2 OS=Homo sapiens GN=TJP2 PE=1 SV=2
P31146	0.0,	51026.0,	0	5	Coronin-1A OS=Homo sapiens GN=CORO1A PE=1 SV=4
Q14160	174884.0,	174884.0,	2	5	Protein scribble homolog OS=Homo sapiens GN=SCRIB PE=1 SV=4
O15357	0.0,	138599.0,	0	5	Phosphatidylinositol 3,4,5-trisphosphate 5-phosphatase 2 OS=Homo sapiens GN=INPPL1 PE=1 SV=2
Q14738	69992.0,	69992.0,	13	5	Serine/threonine-protein phosphatase 2A 56 kDa regulatory subunit delta isoform OS=Homo sapiens GN=PPP2R5D PE=1 SV=1
P42684	128343.0,	128343.0,	2	5	Abelson tyrosine-protein kinase 2 OS=Homo sapiens GN=ABL2 PE=1 SV=1
Q13424	53895.0,	53895.0,	2	5	Alpha-1-syntrophin OS=Homo sapiens GN=SNTA1 PE=1 SV=1
P30044	0.0,	22086.0,	0	5	Peroxiredoxin-5, mitochondrial OS=Homo sapiens GN=PRDX5 PE=1 SV=4
P08123	129314.0,	129314.0,	11	5	Collagen alpha-2(I) chain OS=Homo sapiens GN=COL1A2 PE=1 SV=7
P15259	0.0,	28766.0,	0	4	Phosphoglycerate mutase 2 OS=Homo sapiens GN=PGAM2 PE=1 SV=3
Q8TDC3	85087.0,	85087.0,	6	4	Serine/threonine-protein kinase BRSK1 OS=Homo sapiens GN=BRSK1 PE=1 SV=2
A6NHL2	49909.0,	49909.0,	6	4	Tubulin alpha chain-like 3 OS=Homo sapiens GN=TUBAL3 PE=1 SV=2
Q9H2G2	142695.0,	142695.0,	2	4	STE20-like serine/threonine-protein kinase OS=Homo sapiens GN=SLK PE=1 SV=1
A0AVT1	0.0,	117970.0,	0	4	Ubiquitin-like modifier-activating enzyme 6 OS=Homo sapiens GN=UBA6 PE=1 SV=1
Q8TDI0	0.0,	223047.0,	0	4	Chromodomain-helicase-DNA-binding protein 5 OS=Homo sapiens GN=CHD5 PE=1 SV=1
Q4G176	64130.0,	64130.0,	3	4	Acyl-CoA synthetase family member 3, mitochondrial OS=Homo sapiens GN=ACSF3 PE=1 SV=3
Q8IYQ7	83070.0,	83070.0,	9	4	Threonine synthase-like 1 OS=Homo sapiens GN=THNSL1 PE=1 SV=2
P40227	58024.0,	58024.0,	4	4	T-complex protein 1 subunit zeta OS=Homo sapiens GN=CCT6A PE=1 SV=3
Q9C040	0.0,	81530.0,	0	4	Tripartite motif-containing protein 2 OS=Homo sapiens GN=TRIM2 PE=1 SV=1
P62879	37331.0,	37331.0,	2	4	Guanine nucleotide-binding protein G(I)/G(S)/G(T) subunit beta-2 OS=Homo sapiens GN=GNB2 PE=1 SV=3
P62873	37377.0,	37377.0,	2	4	Guanine nucleotide-binding protein G(I)/G(S)/G(T) subunit beta-1 OS=Homo sapiens GN=GNB1 PE=1 SV=3
Q9NV70	101982.0,	101982.0,	2	4	Exocyst complex component 1 OS=Homo sapiens GN=EXOC1 PE=1 SV=4
Q15031	101976.0,	101976.0,	8	4	Probable leucine--tRNA ligase, mitochondrial OS=Homo sapiens GN=LARS2 PE=1 SV=2
P02794	21226.0,	21226.0,	14	4	Ferritin heavy chain OS=Homo sapiens GN=FTH1 PE=1 SV=2
P23246	0.0,	76150.0,	0	4	Splicing factor, proline- and glutamine-rich OS=Homo sapiens GN=SFPQ PE=1 SV=2
Q9HCE0	292479.0,	292479.0,	3	4	Ectopic P granules protein 5 homolog OS=Homo sapiens GN=EPG5 PE=1 SV=2
Q8N5S9	0.0,	55736.0,	0	4	Calcium/calmodulin-dependent protein kinase kinase 1 OS=Homo sapiens GN=CAMKK1 PE=1 SV=2
O75051	0.0,	211103.0,	0	4	Plexin-A2 OS=Homo sapiens GN=PLXNA2 PE=1 SV=4
P60201	30077.0,	30077.0,	4	4	Myelin proteolipid protein OS=Homo sapiens GN=PLP1 PE=1 SV=2
Q9C0C9	0.0,	141293.0,	0	4	(E3-independent) E2 ubiquitin-conjugating enzyme OS=Homo sapiens GN=UBE2O PE=1 SV=3
Q9UEY8	0.0,	79155.0,	0	4	Gamma-adducin OS=Homo sapiens GN=ADD3 PE=1 SV=1
P13637	111748.0,	111748.0,	8	4	Sodium/potassium-transporting ATPase subunit alpha-3 OS=Homo sapiens GN=ATP1A3 PE=1 SV=3
P00533	134277.0,	134277.0,	2	4	Epidermal growth factor receptor OS=Homo sapiens GN=EGFR PE=1 SV=2
Q15555	37031.0,	37031.0,	8	4	Microtubule-associated protein RP/EB family member 2 OS=Homo sapiens GN=MAPRE2 PE=1 SV=1
Q9Y2I1	166628.0,	166628.0,	2	4	Nischarin OS=Homo sapiens GN=NISCH PE=1 SV=3
Q9Y2I8	54665.0,	54665.0,	4	4	WD repeat-containing protein 37 OS=Homo sapiens GN=WDR37 PE=1 SV=2
Q93009	128302.0,	128302.0,	2	4	Ubiquitin carboxyl-terminal hydrolase 7 OS=Homo sapiens GN=USP7 PE=1 SV=2
P62826	0.0,	24423.0,	0	4	GTP-binding nuclear protein Ran OS=Homo sapiens GN=RAN PE=1 SV=3
Q9UQ26	160402.0,	160402.0,	10	4	Regulating synaptic membrane exocytosis protein 2 OS=Homo sapiens GN=RIMS2 PE=1 SV=2
P60880	23315.0,	23315.0,	2	4	Synaptosomal-associated protein 25 OS=Homo sapiens GN=SNAP25 PE=1 SV=1
Q9P2E3	220225.0,	220225.0,	2	4	NFX1-type zinc finger-containing protein 1 OS=Homo sapiens GN=ZNFX1 PE=2 SV=2
Q14240	0.0,	46402.0,	0	4	Eukaryotic initiation factor 4A-II OS=Homo sapiens GN=EIF4A2 PE=1 SV=2
P23471	0.0,	254585.0,	0	4	Receptor-type tyrosine-protein phosphatase zeta OS=Homo sapiens GN=PTPRZ1 PE=1 SV=4
P02768	69367.0,	69367.0,	5	4	Serum albumin OS=Homo sapiens GN=ALB PE=1 SV=2
Q14258	70974.0,	70974.0,	2	4	E3 ubiquitin/ISG15 ligase TRIM25 OS=Homo sapiens GN=TRIM25 PE=1 SV=2
O15056	0.0,	165537.0,	0	4	Synaptojanin-2 OS=Homo sapiens GN=SYNJ2 PE=1 SV=3
P21266	0.0,	26560.0,	0	4	Glutathione S-transferase Mu 3 OS=Homo sapiens GN=GSTM3 PE=1 SV=3
P48741	40244.0,	40244.0,	2	4	Putative heat shock 70 kDa protein 7 OS=Homo sapiens GN=HSPA7 PE=5 SV=2
P21281	0.0,	56501.0,	0	4	V-type proton ATPase subunit B, brain isoform OS=Homo sapiens GN=ATP6V1B2 PE=1 SV=3
P60842	0.0,	46154.0,	0	4	Eukaryotic initiation factor 4A-I OS=Homo sapiens GN=EIF4A1 PE=1 SV=1
O75781	42076.0,	42076.0,	4	4	Paralemmin-1 OS=Homo sapiens GN=PALM PE=1 SV=2
P07355	38604.0,	38604.0,	6	4	Annexin A2 OS=Homo sapiens GN=ANXA2 PE=1 SV=2
Q9Y4D1	0.0,	123473.0,	0	4	Disheveled-associated activator of morphogenesis 1 OS=Homo sapiens GN=DAAM1 PE=1 SV=2
Q8IWQ3	81633.0,	81633.0,	5	4	Serine/threonine-protein kinase BRSK2 OS=Homo sapiens GN=BRSK2 PE=1 SV=3
Q9Y2A7	128790.0,	128790.0,	2	4	Nck-associated protein 1 OS=Homo sapiens GN=NCKAP1 PE=1 SV=1
Q92796	90314.0,	90314.0,	7	4	Disks large homolog 3 OS=Homo sapiens GN=DLG3 PE=1 SV=2
O15031	0.0,	205126.0,	0	4	Plexin-B2 OS=Homo sapiens GN=PLXNB2 PE=1 SV=3
P34931	70375.0,	70375.0,	7	4	Heat shock 70 kDa protein 1-like OS=Homo sapiens GN=HSPA1L PE=1 SV=2
P52597	45672.0,	45672.0,	4	4	Heterogeneous nuclear ribonucleoprotein F OS=Homo sapiens GN=HNRNPF PE=1 SV=3
Q6P1N0	0.0,	104062.0,	0	4	Coiled-coil and C2 domain-containing protein 1A OS=Homo sapiens GN=CC2D1A PE=1 SV=1
Q9H115	33557.0,	33557.0,	4	4	Beta-soluble NSF attachment protein OS=Homo sapiens GN=NAPB PE=1 SV=2
Q13332	0.0,	217039.0,	0	4	Receptor-type tyrosine-protein phosphatase S OS=Homo sapiens GN=PTPRS PE=1 SV=3
Q92598	0.0,	96865.0,	0	4	Heat shock protein 105 kDa OS=Homo sapiens GN=HSPH1 PE=1 SV=1
Q8NEY1	202470.0,	202470.0,	9	4	Neuron navigator 1 OS=Homo sapiens GN=NAV1 PE=1 SV=2
Q12959	100455.0,	100455.0,	4	4	Disks large homolog 1 OS=Homo sapiens GN=DLG1 PE=1 SV=2
Q6P2E9	151661.0,	151661.0,	6	4	Enhancer of mRNA-decapping protein 4 OS=Homo sapiens GN=EDC4 PE=1 SV=1
Q684P5	0.0,	80056.0,	0	4	Rap1 GTPase-activating protein 2 OS=Homo sapiens GN=RAP1GAP2 PE=1 SV=2
Q92841	80273.0,	80273.0,	2	4	Probable ATP-dependent RNA helicase DDX17 OS=Homo sapiens GN=DDX17 PE=1 SV=2
O15523	73154.0,	73154.0,	6	4	ATP-dependent RNA helicase DDX3Y OS=Homo sapiens GN=DDX3Y PE=1 SV=2
Q8N573	97970.0,	97970.0,	2	4	Oxidation resistance protein 1 OS=Homo sapiens GN=OXR1 PE=1 SV=2
Q9UI12	55883.0,	55883.0,	3	4	V-type proton ATPase subunit H OS=Homo sapiens GN=ATP6V1H PE=1 SV=1
Q8IVF5	190102.0,	190102.0,	2	4	T-lymphoma invasion and metastasis-inducing protein 2 OS=Homo sapiens GN=TIAM2 PE=2 SV=4
P20936	0.0,	116403.0,	0	4	Ras GTPase-activating protein 1 OS=Homo sapiens GN=RASA1 PE=1 SV=1
Q5T5Y3	177971.0,	177971.0,	11	4	Calmodulin-regulated spectrin-associated protein 1 OS=Homo sapiens GN=CAMSAP1 PE=1 SV=2
Q96FC7	0.0,	42486.0,	0	4	Phytanoyl-CoA hydroxylase-interacting protein-like OS=Homo sapiens GN=PHYHIPL PE=1 SV=3
Q9BZF1	101196.0,	101196.0,	8	4	Oxysterol-binding protein-related protein 8 OS=Homo sapiens GN=OSBPL8 PE=1 SV=3
P40123	52824.0,	52824.0,	3	4	Adenylyl cyclase-associated protein 2 OS=Homo sapiens GN=CAP2 PE=1 SV=1
P18206	123799.0,	123799.0,	9	4	Vinculin OS=Homo sapiens GN=VCL PE=1 SV=4
P04259	60067.0,	60067.0,	5	4	Keratin, type II cytoskeletal 6B OS=Homo sapiens GN=KRT6B PE=1 SV=5
Q5T011	378030.0,	378030.0,	3	4	KICSTOR complex protein SZT2 OS=Homo sapiens GN=SZT2 PE=1 SV=3
Q9P0L2	89003.0,	89003.0,	5	4	Serine/threonine-protein kinase MARK1 OS=Homo sapiens GN=MARK1 PE=1 SV=2
Q562R1	42003.0,	42003.0,	5	4	Beta-actin-like protein 2 OS=Homo sapiens GN=ACTBL2 PE=1 SV=2
P0CG39	117390.0,	117390.0,	5	4	POTE ankyrin domain family member J OS=Homo sapiens GN=POTEJ PE=3 SV=1
P0CG38	121282.0,	121282.0,	6	4	POTE ankyrin domain family member I OS=Homo sapiens GN=POTEI PE=3 SV=1
Q9UPW5	0.0,	138448.0,	0	4	Cytosolic carboxypeptidase 1 OS=Homo sapiens GN=AGTPBP1 PE=1 SV=3
Reverse_sp|Q8WZ42|TITIN_HUMAN	3815965.0,	3815965.0,	2	4	Titin OS=Homo sapiens GN=TTN PE=1 SV=4
Q5T5P2	214114.0,	214114.0,	11	4	Sickle tail protein homolog OS=Homo sapiens GN=KIAA1217 PE=1 SV=2
Q00535	33304.0,	33304.0,	7	4	Cyclin-dependent-like kinase 5 OS=Homo sapiens GN=CDK5 PE=1 SV=3
P22033	0.0,	83135.0,	0	4	Methylmalonyl-CoA mutase, mitochondrial OS=Homo sapiens GN=MUT PE=1 SV=4
Q8NEN9	0.0,	128563.0,	0	4	PDZ domain-containing protein 8 OS=Homo sapiens GN=PDZD8 PE=1 SV=1
O43592	0.0,	109964.0,	0	4	Exportin-T OS=Homo sapiens GN=XPOT PE=1 SV=2
Q9Y2K9	0.0,	131887.0,	0	4	Syntaxin-binding protein 5-like OS=Homo sapiens GN=STXBP5L PE=1 SV=2
P04899	40451.0,	40451.0,	3	4	Guanine nucleotide-binding protein G(i) subunit alpha-2 OS=Homo sapiens GN=GNAI2 PE=1 SV=3
Q96JG6	111174.0,	111174.0,	3	4	Syndetin OS=Homo sapiens GN=VPS50 PE=1 SV=3
Q8NCM8	492627.0,	492627.0,	6	4	Cytoplasmic dynein 2 heavy chain 1 OS=Homo sapiens GN=DYNC2H1 PE=1 SV=4
P30085	22222.0,	22222.0,	3	4	UMP-CMP kinase OS=Homo sapiens GN=CMPK1 PE=1 SV=3
Q15436	0.0,	86161.0,	0	4	Protein transport protein Sec23A OS=Homo sapiens GN=SEC23A PE=1 SV=2
P62937	0.0,	18012.0,	0	4	Peptidyl-prolyl cis-trans isomerase A OS=Homo sapiens GN=PPIA PE=1 SV=2
Q9H269	94694.0,	94694.0,	3	4	Vacuolar protein sorting-associated protein 16 homolog OS=Homo sapiens GN=VPS16 PE=1 SV=2
Q9H267	0.0,	70585.0,	0	4	Vacuolar protein sorting-associated protein 33B OS=Homo sapiens GN=VPS33B PE=1 SV=2
Q14112	151254.0,	151254.0,	5	4	Nidogen-2 OS=Homo sapiens GN=NID2 PE=1 SV=3
Q1KMD3	0.0,	85105.0,	0	4	Heterogeneous nuclear ribonucleoprotein U-like protein 2 OS=Homo sapiens GN=HNRNPUL2 PE=1 SV=1
Q4KMP7	87199.0,	87199.0,	14	4	TBC1 domain family member 10B OS=Homo sapiens GN=TBC1D10B PE=1 SV=3
Q14126	122294.0,	122294.0,	12	4	Desmoglein-2 OS=Homo sapiens GN=DSG2 PE=1 SV=2
A0FGR8	0.0,	102357.0,	0	4	Extended synaptotagmin-2 OS=Homo sapiens GN=ESYT2 PE=1 SV=1
Q7Z6G8	138066.0,	138066.0,	12	4	Ankyrin repeat and sterile alpha motif domain-containing protein 1B OS=Homo sapiens GN=ANKS1B PE=1 SV=2
Q5SQI0	46810.0,	46810.0,	2	4	Alpha-tubulin N-acetyltransferase 1 OS=Homo sapiens GN=ATAT1 PE=1 SV=1
Q16799	83618.0,	83618.0,	3	4	Reticulon-1 OS=Homo sapiens GN=RTN1 PE=1 SV=1
Q8TB36	0.0,	41346.0,	0	4	Ganglioside-induced differentiation-associated protein 1 OS=Homo sapiens GN=GDAP1 PE=1 SV=3
Q9Y3F4	38438.0,	38438.0,	4	4	Serine-threonine kinase receptor-associated protein OS=Homo sapiens GN=STRAP PE=1 SV=1
Q8NDI1	0.0,	140017.0,	0	4	EH domain-binding protein 1 OS=Homo sapiens GN=EHBP1 PE=1 SV=3
Q99714	0.0,	26923.0,	0	4	3-hydroxyacyl-CoA dehydrogenase type-2 OS=Homo sapiens GN=HSD17B10 PE=1 SV=3
Q9NQC7	107316.0,	107316.0,	3	4	Ubiquitin carboxyl-terminal hydrolase CYLD OS=Homo sapiens GN=CYLD PE=1 SV=1
Q8N1B4	82221.0,	82221.0,	4	4	Vacuolar protein sorting-associated protein 52 homolog OS=Homo sapiens GN=VPS52 PE=1 SV=1
Q14168	64581.0,	64581.0,	5	4	MAGUK p55 subfamily member 2 OS=Homo sapiens GN=MPP2 PE=1 SV=3
P55795	49264.0,	49264.0,	3	4	Heterogeneous nuclear ribonucleoprotein H2 OS=Homo sapiens GN=HNRNPH2 PE=1 SV=1
O43602	40574.0,	40574.0,	4	4	Neuronal migration protein doublecortin OS=Homo sapiens GN=DCX PE=1 SV=4
Q13409	0.0,	71457.0,	0	4	Cytoplasmic dynein 1 intermediate chain 2 OS=Homo sapiens GN=DYNC1I2 PE=1 SV=3
Q8NFA0	0.0,	181655.0,	0	4	Ubiquitin carboxyl-terminal hydrolase 32 OS=Homo sapiens GN=USP32 PE=1 SV=1
P68871	15998.0,	15998.0,	7	4	Hemoglobin subunit beta OS=Homo sapiens GN=HBB PE=1 SV=2
Q14999	191159.0,	191159.0,	4	4	Cullin-7 OS=Homo sapiens GN=CUL7 PE=1 SV=2
Q96FJ2	0.0,	10350.0,	0	4	Dynein light chain 2, cytoplasmic OS=Homo sapiens GN=DYNLL2 PE=1 SV=1
Q14524	226938.0,	226938.0,	3	4	Sodium channel protein type 5 subunit alpha OS=Homo sapiens GN=SCN5A PE=1 SV=2
P42263	101157.0,	101157.0,	11	4	Glutamate receptor 3 OS=Homo sapiens GN=GRIA3 PE=1 SV=2
Q9NYI0	116033.0,	116033.0,	5	4	PH and SEC7 domain-containing protein 3 OS=Homo sapiens GN=PSD3 PE=1 SV=2
O60346	0.0,	184671.0,	0	4	PH domain leucine-rich repeat-containing protein phosphatase 1 OS=Homo sapiens GN=PHLPP1 PE=1 SV=3
Q70E73	135256.0,	135256.0,	11	4	Ras-associated and pleckstrin homology domains-containing protein 1 OS=Homo sapiens GN=RAPH1 PE=1 SV=3
P53597	0.0,	36250.0,	0	4	Succinate--CoA ligase [ADP/GDP-forming] subunit alpha, mitochondrial OS=Homo sapiens GN=SUCLG1 PE=1 SV=4
P25054	311646.0,	311646.0,	8	3	Adenomatous polyposis coli protein OS=Homo sapiens GN=APC PE=1 SV=2
O00148	0.0,	49130.0,	0	3	ATP-dependent RNA helicase DDX39A OS=Homo sapiens GN=DDX39A PE=1 SV=2
Q9UKU0	0.0,	77752.0,	0	3	Long-chain-fatty-acid--CoA ligase 6 OS=Homo sapiens GN=ACSL6 PE=2 SV=4
O00154	0.0,	41796.0,	0	3	Cytosolic acyl coenzyme A thioester hydrolase OS=Homo sapiens GN=ACOT7 PE=1 SV=3
Q8NE71	95926.0,	95926.0,	4	3	ATP-binding cassette sub-family F member 1 OS=Homo sapiens GN=ABCF1 PE=1 SV=2
P17677	24803.0,	24803.0,	2	3	Neuromodulin OS=Homo sapiens GN=GAP43 PE=1 SV=1
Q9H0C2	0.0,	35022.0,	0	3	ADP/ATP translocase 4 OS=Homo sapiens GN=SLC25A31 PE=2 SV=1
Q8IUD2	128086.0,	128086.0,	5	3	ELKS/Rab6-interacting/CAST family member 1 OS=Homo sapiens GN=ERC1 PE=1 SV=1
Q9H0B6	68935.0,	68935.0,	2	3	Kinesin light chain 2 OS=Homo sapiens GN=KLC2 PE=1 SV=1
Q9NVA2	0.0,	49398.0,	0	3	Septin-11 OS=Homo sapiens GN=SEPT11 PE=1 SV=3
Q9NQX4	202809.0,	202809.0,	10	3	Unconventional myosin-Vc OS=Homo sapiens GN=MYO5C PE=1 SV=2
P31947	0.0,	27774.0,	0	3	14-3-3 protein sigma OS=Homo sapiens GN=SFN PE=1 SV=1
P54646	62320.0,	62320.0,	2	3	5&#039;-AMP-activated protein kinase catalytic subunit alpha-2 OS=Homo sapiens GN=PRKAA2 PE=1 SV=2
P50213	0.0,	39592.0,	0	3	Isocitrate dehydrogenase [NAD] subunit alpha, mitochondrial OS=Homo sapiens GN=IDH3A PE=1 SV=1
O14983	0.0,	110252.0,	0	3	Sarcoplasmic/endoplasmic reticulum calcium ATPase 1 OS=Homo sapiens GN=ATP2A1 PE=1 SV=1
A8MVW0	87435.0,	87435.0,	5	3	Protein FAM171A2 OS=Homo sapiens GN=FAM171A2 PE=1 SV=1
Q12873	0.0,	226590.0,	0	3	Chromodomain-helicase-DNA-binding protein 3 OS=Homo sapiens GN=CHD3 PE=1 SV=3
Q92529	64056.0,	64056.0,	6	3	SHC-transforming protein 3 OS=Homo sapiens GN=SHC3 PE=1 SV=1
Q9NR46	0.0,	43974.0,	0	3	Endophilin-B2 OS=Homo sapiens GN=SH3GLB2 PE=1 SV=1
Q92995	0.0,	97327.0,	0	3	Ubiquitin carboxyl-terminal hydrolase 13 OS=Homo sapiens GN=USP13 PE=1 SV=2
Q13501	0.0,	47687.0,	0	3	Sequestosome-1 OS=Homo sapiens GN=SQSTM1 PE=1 SV=1
Q9UL54	138251.0,	138251.0,	2	3	Serine/threonine-protein kinase TAO2 OS=Homo sapiens GN=TAOK2 PE=1 SV=2
Q9Y426	75533.0,	75533.0,	3	3	C2 domain-containing protein 2 OS=Homo sapiens GN=C2CD2 PE=1 SV=2
Q15029	0.0,	109436.0,	0	3	116 kDa U5 small nuclear ribonucleoprotein component OS=Homo sapiens GN=EFTUD2 PE=1 SV=1
O14715	0.0,	198991.0,	0	3	RANBP2-like and GRIP domain-containing protein 8 OS=Homo sapiens GN=RGPD8 PE=1 SV=2
Q14183	43959.0,	43959.0,	2	3	Double C2-like domain-containing protein alpha OS=Homo sapiens GN=DOC2A PE=1 SV=5
Q99758	0.0,	191361.0,	0	3	ATP-binding cassette sub-family A member 3 OS=Homo sapiens GN=ABCA3 PE=1 SV=2
Q58FG1	0.0,	47712.0,	0	3	Putative heat shock protein HSP 90-alpha A4 OS=Homo sapiens GN=HSP90AA4P PE=5 SV=1
Q58FG0	0.0,	38738.0,	0	3	Putative heat shock protein HSP 90-alpha A5 OS=Homo sapiens GN=HSP90AA5P PE=2 SV=1
P17812	66690.0,	66690.0,	3	3	CTP synthase 1 OS=Homo sapiens GN=CTPS1 PE=1 SV=2
P14550	0.0,	36573.0,	0	3	Alcohol dehydrogenase [NADP(+)] OS=Homo sapiens GN=AKR1A1 PE=1 SV=3
O14974	0.0,	115281.0,	0	3	Protein phosphatase 1 regulatory subunit 12A OS=Homo sapiens GN=PPP1R12A PE=1 SV=1
P06733	47169.0,	47169.0,	4	3	Alpha-enolase OS=Homo sapiens GN=ENO1 PE=1 SV=2
P06737	97149.0,	97149.0,	3	3	Glycogen phosphorylase, liver form OS=Homo sapiens GN=PYGL PE=1 SV=4
Q96P47	95044.0,	95044.0,	5	3	Arf-GAP with GTPase, ANK repeat and PH domain-containing protein 3 OS=Homo sapiens GN=AGAP3 PE=1 SV=2
Q01968	0.0,	104205.0,	0	3	Inositol polyphosphate 5-phosphatase OCRL-1 OS=Homo sapiens GN=OCRL PE=1 SV=3
A7KAX9	230527.0,	230527.0,	18	3	Rho GTPase-activating protein 32 OS=Homo sapiens GN=ARHGAP32 PE=1 SV=1
Q96MM6	75688.0,	75688.0,	6	3	Heat shock 70 kDa protein 12B OS=Homo sapiens GN=HSPA12B PE=1 SV=2
P52824	101155.0,	101155.0,	8	3	Diacylglycerol kinase theta OS=Homo sapiens GN=DGKQ PE=1 SV=2
Q09666	629114.0,	629114.0,	10	3	Neuroblast differentiation-associated protein AHNAK OS=Homo sapiens GN=AHNAK PE=1 SV=2
Q7Z6L1	0.0,	129696.0,	0	3	Tectonin beta-propeller repeat-containing protein 1 OS=Homo sapiens GN=TECPR1 PE=1 SV=1
P17612	0.0,	40590.0,	0	3	cAMP-dependent protein kinase catalytic subunit alpha OS=Homo sapiens GN=PRKACA PE=1 SV=2
P56192	101116.0,	101116.0,	4	3	Methionine--tRNA ligase, cytoplasmic OS=Homo sapiens GN=MARS PE=1 SV=2
Q16623	0.0,	33023.0,	0	3	Syntaxin-1A OS=Homo sapiens GN=STX1A PE=1 SV=1
P18085	0.0,	20511.0,	0	3	ADP-ribosylation factor 4 OS=Homo sapiens GN=ARF4 PE=1 SV=3
Q14699	63146.0,	63146.0,	2	3	Raftlin OS=Homo sapiens GN=RFTN1 PE=1 SV=4
P47870	0.0,	59151.0,	0	3	Gamma-aminobutyric acid receptor subunit beta-2 OS=Homo sapiens GN=GABRB2 PE=1 SV=2
Q9HAV0	0.0,	37567.0,	0	3	Guanine nucleotide-binding protein subunit beta-4 OS=Homo sapiens GN=GNB4 PE=1 SV=3
P23677	51009.0,	51009.0,	4	3	Inositol-trisphosphate 3-kinase A OS=Homo sapiens GN=ITPKA PE=1 SV=1
Q16643	0.0,	71429.0,	0	3	Drebrin OS=Homo sapiens GN=DBN1 PE=1 SV=4
Q9BZ72	148933.0,	148933.0,	5	3	Membrane-associated phosphatidylinositol transfer protein 2 OS=Homo sapiens GN=PITPNM2 PE=1 SV=1
Q00013	52297.0,	52297.0,	3	3	55 kDa erythrocyte membrane protein OS=Homo sapiens GN=MPP1 PE=1 SV=2
Q7Z2Z2	0.0,	125430.0,	0	3	Elongation factor-like GTPase 1 OS=Homo sapiens GN=EFL1 PE=1 SV=2
Q5VUB5	97854.0,	97854.0,	6	3	Protein FAM171A1 OS=Homo sapiens GN=FAM171A1 PE=1 SV=1
O94822	200550.0,	200550.0,	5	3	E3 ubiquitin-protein ligase listerin OS=Homo sapiens GN=LTN1 PE=1 SV=6
P63092	0.0,	45665.0,	0	3	Guanine nucleotide-binding protein G(s) subunit alpha isoforms short OS=Homo sapiens GN=GNAS PE=1 SV=1
Q9ULB1	161882.0,	161882.0,	7	3	Neurexin-1 OS=Homo sapiens GN=NRXN1 PE=2 SV=1
P35221	100071.0,	100071.0,	3	3	Catenin alpha-1 OS=Homo sapiens GN=CTNNA1 PE=1 SV=1
Q15349	0.0,	83239.0,	0	3	Ribosomal protein S6 kinase alpha-2 OS=Homo sapiens GN=RPS6KA2 PE=1 SV=2
Q2TB90	102545.0,	102545.0,	2	3	Putative hexokinase HKDC1 OS=Homo sapiens GN=HKDC1 PE=1 SV=3
Q9Y4H2	137334.0,	137334.0,	3	3	Insulin receptor substrate 2 OS=Homo sapiens GN=IRS2 PE=1 SV=2
Q8N2F6	37540.0,	37540.0,	2	3	Armadillo repeat-containing protein 10 OS=Homo sapiens GN=ARMC10 PE=1 SV=1
P63096	0.0,	40361.0,	0	3	Guanine nucleotide-binding protein G(i) subunit alpha-1 OS=Homo sapiens GN=GNAI1 PE=1 SV=2
Q04828	0.0,	36788.0,	0	3	Aldo-keto reductase family 1 member C1 OS=Homo sapiens GN=AKR1C1 PE=1 SV=1
Q6PKG0	123510.0,	123510.0,	17	3	La-related protein 1 OS=Homo sapiens GN=LARP1 PE=1 SV=2
P78356	47378.0,	47378.0,	5	3	Phosphatidylinositol 5-phosphate 4-kinase type-2 beta OS=Homo sapiens GN=PIP4K2B PE=1 SV=1
P02538	60045.0,	60045.0,	4	3	Keratin, type II cytoskeletal 6A OS=Homo sapiens GN=KRT6A PE=1 SV=3
P23458	0.0,	133277.0,	0	3	Tyrosine-protein kinase JAK1 OS=Homo sapiens GN=JAK1 PE=1 SV=2
P54578	0.0,	56069.0,	0	3	Ubiquitin carboxyl-terminal hydrolase 14 OS=Homo sapiens GN=USP14 PE=1 SV=3
Q70CQ4	146651.0,	146651.0,	4	3	Ubiquitin carboxyl-terminal hydrolase 31 OS=Homo sapiens GN=USP31 PE=2 SV=2
P12931	59835.0,	59835.0,	2	3	Proto-oncogene tyrosine-protein kinase Src OS=Homo sapiens GN=SRC PE=1 SV=3
Q05329	0.0,	65411.0,	0	3	Glutamate decarboxylase 2 OS=Homo sapiens GN=GAD2 PE=1 SV=1
Q96EK5	71814.0,	71814.0,	3	3	KIF1-binding protein OS=Homo sapiens GN=KIF1BP PE=1 SV=1
O94874	0.0,	89595.0,	0	3	E3 UFM1-protein ligase 1 OS=Homo sapiens GN=UFL1 PE=1 SV=2
P42330	0.0,	36853.0,	0	3	Aldo-keto reductase family 1 member C3 OS=Homo sapiens GN=AKR1C3 PE=1 SV=4
Q5XPI4	0.0,	148514.0,	0	3	E3 ubiquitin-protein ligase RNF123 OS=Homo sapiens GN=RNF123 PE=1 SV=1
Q9NVI7	0.0,	71369.0,	0	3	ATPase family AAA domain-containing protein 3A OS=Homo sapiens GN=ATAD3A PE=1 SV=2
Q9NVJ2	0.0,	21539.0,	0	3	ADP-ribosylation factor-like protein 8B OS=Homo sapiens GN=ARL8B PE=1 SV=1
P04075	39420.0,	39420.0,	2	3	Fructose-bisphosphate aldolase A OS=Homo sapiens GN=ALDOA PE=1 SV=2
Q86TI0	0.0,	133084.0,	0	3	TBC1 domain family member 1 OS=Homo sapiens GN=TBC1D1 PE=1 SV=2
Q63HR2	0.0,	152580.0,	0	3	Tensin-2 OS=Homo sapiens GN=TNS2 PE=1 SV=2
O60241	172655.0,	172655.0,	11	3	Adhesion G protein-coupled receptor B2 OS=Homo sapiens GN=ADGRB2 PE=1 SV=2
Q14894	0.0,	33776.0,	0	3	Ketimine reductase mu-crystallin OS=Homo sapiens GN=CRYM PE=1 SV=1
P35606	0.0,	102487.0,	0	3	Coatomer subunit beta&#039; OS=Homo sapiens GN=COPB2 PE=1 SV=2
Q9P265	171491.0,	171491.0,	2	3	Disco-interacting protein 2 homolog B OS=Homo sapiens GN=DIP2B PE=1 SV=3
Q9NP79	0.0,	33879.0,	0	3	Vacuolar protein sorting-associated protein VTA1 homolog OS=Homo sapiens GN=VTA1 PE=1 SV=1
Q14669	220432.0,	220432.0,	8	3	E3 ubiquitin-protein ligase TRIP12 OS=Homo sapiens GN=TRIP12 PE=1 SV=1
Q9NVE7	85991.0,	85991.0,	8	3	Pantothenate kinase 4 OS=Homo sapiens GN=PANK4 PE=1 SV=1
Q6PFW1	0.0,	159520.0,	0	3	Inositol hexakisphosphate and diphosphoinositol-pentakisphosphate kinase 1 OS=Homo sapiens GN=PPIP5K1 PE=1 SV=1
P60174	0.0,	30791.0,	0	3	Triosephosphate isomerase OS=Homo sapiens GN=TPI1 PE=1 SV=3
P27348	27764.0,	27764.0,	4	3	14-3-3 protein theta OS=Homo sapiens GN=YWHAQ PE=1 SV=1
O75828	0.0,	30850.0,	0	3	Carbonyl reductase [NADPH] 3 OS=Homo sapiens GN=CBR3 PE=1 SV=3
P50148	42142.0,	42142.0,	3	3	Guanine nucleotide-binding protein G(q) subunit alpha OS=Homo sapiens GN=GNAQ PE=1 SV=4
P49368	0.0,	60534.0,	0	3	T-complex protein 1 subunit gamma OS=Homo sapiens GN=CCT3 PE=1 SV=4
Q92845	91205.0,	91205.0,	3	3	Kinesin-associated protein 3 OS=Homo sapiens GN=KIFAP3 PE=1 SV=2
P29992	0.0,	42123.0,	0	3	Guanine nucleotide-binding protein subunit alpha-11 OS=Homo sapiens GN=GNA11 PE=1 SV=2
P25391	337084.0,	337084.0,	12	3	Laminin subunit alpha-1 OS=Homo sapiens GN=LAMA1 PE=1 SV=2
P54764	0.0,	109860.0,	0	3	Ephrin type-A receptor 4 OS=Homo sapiens GN=EPHA4 PE=1 SV=1
Q96JJ3	0.0,	82615.0,	0	3	Engulfment and cell motility protein 2 OS=Homo sapiens GN=ELMO2 PE=1 SV=2
Q13838	0.0,	48991.0,	0	3	Spliceosome RNA helicase DDX39B OS=Homo sapiens GN=DDX39B PE=1 SV=1
Q86WG3	0.0,	42121.0,	0	3	Caytaxin OS=Homo sapiens GN=ATCAY PE=1 SV=2
A6NMY6	38659.0,	38659.0,	4	3	Putative annexin A2-like protein OS=Homo sapiens GN=ANXA2P2 PE=5 SV=2
Q7KZI7	87911.0,	87911.0,	5	3	Serine/threonine-protein kinase MARK2 OS=Homo sapiens GN=MARK2 PE=1 SV=2
Q96SB3	89192.0,	89192.0,	8	3	Neurabin-2 OS=Homo sapiens GN=PPP1R9B PE=1 SV=2
Q5VST9	868496.0,	868496.0,	2	3	Obscurin OS=Homo sapiens GN=OBSCN PE=1 SV=3
Q9BZL4	0.0,	84881.0,	0	3	Protein phosphatase 1 regulatory subunit 12C OS=Homo sapiens GN=PPP1R12C PE=1 SV=1
Q7Z408	380040.0,	380040.0,	4	3	CUB and sushi domain-containing protein 2 OS=Homo sapiens GN=CSMD2 PE=1 SV=2
Q9NRU3	0.0,	104351.0,	0	3	Metal transporter CNNM1 OS=Homo sapiens GN=CNNM1 PE=1 SV=3
O60506	69603.0,	69603.0,	3	3	Heterogeneous nuclear ribonucleoprotein Q OS=Homo sapiens GN=SYNCRIP PE=1 SV=2
Q92878	0.0,	153892.0,	0	3	DNA repair protein RAD50 OS=Homo sapiens GN=RAD50 PE=1 SV=1
Q05586	105373.0,	105373.0,	9	3	Glutamate receptor ionotropic, NMDA 1 OS=Homo sapiens GN=GRIN1 PE=1 SV=1
Q9ULV0	213671.0,	213671.0,	5	3	Unconventional myosin-Vb OS=Homo sapiens GN=MYO5B PE=1 SV=3
Q8TBX8	47300.0,	47300.0,	2	3	Phosphatidylinositol 5-phosphate 4-kinase type-2 gamma OS=Homo sapiens GN=PIP4K2C PE=1 SV=3
Q9UPX0	0.0,	147088.0,	0	3	Protein turtle homolog B OS=Homo sapiens GN=IGSF9B PE=2 SV=2
O00203	0.0,	121320.0,	0	3	AP-3 complex subunit beta-1 OS=Homo sapiens GN=AP3B1 PE=1 SV=3
O60941	71356.0,	71356.0,	2	3	Dystrobrevin beta OS=Homo sapiens GN=DTNB PE=1 SV=1
Q7Z3C6	0.0,	94447.0,	0	3	Autophagy-related protein 9A OS=Homo sapiens GN=ATG9A PE=1 SV=3
P48668	60025.0,	60025.0,	4	3	Keratin, type II cytoskeletal 6C OS=Homo sapiens GN=KRT6C PE=1 SV=3
Q96RR4	64746.0,	64746.0,	9	3	Calcium/calmodulin-dependent protein kinase kinase 2 OS=Homo sapiens GN=CAMKK2 PE=1 SV=2
O76039	115538.0,	115538.0,	12	3	Cyclin-dependent kinase-like 5 OS=Homo sapiens GN=CDKL5 PE=1 SV=1
P20916	0.0,	69069.0,	0	3	Myelin-associated glycoprotein OS=Homo sapiens GN=MAG PE=1 SV=1
Q9Y2K2	139980.0,	139980.0,	4	3	Serine/threonine-protein kinase SIK3 OS=Homo sapiens GN=SIK3 PE=1 SV=3
Q12906	95339.0,	95339.0,	7	3	Interleukin enhancer-binding factor 3 OS=Homo sapiens GN=ILF3 PE=1 SV=3
contaminant_KERATIN18	59822.0,	59822.0,	4	3	no description
P40763	0.0,	88068.0,	0	3	Signal transducer and activator of transcription 3 OS=Homo sapiens GN=STAT3 PE=1 SV=2
Q9H1A4	216498.0,	216498.0,	4	3	Anaphase-promoting complex subunit 1 OS=Homo sapiens GN=ANAPC1 PE=1 SV=1
O75170	0.0,	104942.0,	0	3	Serine/threonine-protein phosphatase 6 regulatory subunit 2 OS=Homo sapiens GN=PPP6R2 PE=1 SV=2
Q99666	0.0,	198922.0,	0	3	RANBP2-like and GRIP domain-containing protein 5/6 OS=Homo sapiens GN=RGPD5 PE=1 SV=3
O75155	135256.0,	135256.0,	16	3	Cullin-associated NEDD8-dissociated protein 2 OS=Homo sapiens GN=CAND2 PE=1 SV=3
P17980	0.0,	49204.0,	0	3	26S proteasome regulatory subunit 6A OS=Homo sapiens GN=PSMC3 PE=1 SV=3
O75396	0.0,	24593.0,	0	3	Vesicle-trafficking protein SEC22b OS=Homo sapiens GN=SEC22B PE=1 SV=4
Q7L0J3	82695.0,	82695.0,	2	3	Synaptic vesicle glycoprotein 2A OS=Homo sapiens GN=SV2A PE=1 SV=1
Q9UIA9	0.0,	123907.0,	0	3	Exportin-7 OS=Homo sapiens GN=XPO7 PE=1 SV=3
Q14344	0.0,	44050.0,	0	3	Guanine nucleotide-binding protein subunit alpha-13 OS=Homo sapiens GN=GNA13 PE=1 SV=2
Q8N3C0	251458.0,	251458.0,	4	3	Activating signal cointegrator 1 complex subunit 3 OS=Homo sapiens GN=ASCC3 PE=1 SV=3
Q8TEU7	179422.0,	179422.0,	2	3	Rap guanine nucleotide exchange factor 6 OS=Homo sapiens GN=RAPGEF6 PE=1 SV=2
P23528	18502.0,	18502.0,	3	3	Cofilin-1 OS=Homo sapiens GN=CFL1 PE=1 SV=3
Q99719	42777.0,	42777.0,	2	3	Septin-5 OS=Homo sapiens GN=SEPT5 PE=1 SV=1
Q99715	333147.0,	333147.0,	20	3	Collagen alpha-1(XII) chain OS=Homo sapiens GN=COL12A1 PE=1 SV=2
Q66K74	0.0,	112211.0,	0	3	Microtubule-associated protein 1S OS=Homo sapiens GN=MAP1S PE=1 SV=2
Q13057	0.0,	62329.0,	0	3	Bifunctional coenzyme A synthase OS=Homo sapiens GN=COASY PE=1 SV=4
P02671	94973.0,	94973.0,	6	3	Fibrinogen alpha chain OS=Homo sapiens GN=FGA PE=1 SV=2
O43615	0.0,	51356.0,	0	3	Mitochondrial import inner membrane translocase subunit TIM44 OS=Homo sapiens GN=TIMM44 PE=1 SV=2
Q14156	0.0,	92924.0,	0	3	Protein EFR3 homolog A OS=Homo sapiens GN=EFR3A PE=1 SV=2
P14867	51802.0,	51802.0,	4	3	Gamma-aminobutyric acid receptor subunit alpha-1 OS=Homo sapiens GN=GABRA1 PE=1 SV=3
Q9Y5L0	0.0,	104203.0,	0	3	Transportin-3 OS=Homo sapiens GN=TNPO3 PE=1 SV=3
Q9NZ52	0.0,	78315.0,	0	3	ADP-ribosylation factor-binding protein GGA3 OS=Homo sapiens GN=GGA3 PE=1 SV=1
Q6R327	0.0,	192216.0,	0	3	Rapamycin-insensitive companion of mTOR OS=Homo sapiens GN=RICTOR PE=1 SV=1
P52272	77516.0,	77516.0,	2	3	Heterogeneous nuclear ribonucleoprotein M OS=Homo sapiens GN=HNRNPM PE=1 SV=3
Q9NNW7	56357.0,	56357.0,	2	3	Thioredoxin reductase 2, mitochondrial OS=Homo sapiens GN=TXNRD2 PE=1 SV=3
P0C0L5	192750.0,	192750.0,	4	3	Complement C4-B OS=Homo sapiens GN=C4B PE=1 SV=2
P63167	0.0,	10366.0,	0	3	Dynein light chain 1, cytoplasmic OS=Homo sapiens GN=DYNLL1 PE=1 SV=1
P0C0L4	192784.0,	192784.0,	4	3	Complement C4-A OS=Homo sapiens GN=C4A PE=1 SV=2
Q07866	65310.0,	65310.0,	3	3	Kinesin light chain 1 OS=Homo sapiens GN=KLC1 PE=1 SV=2
O95837	0.0,	41571.0,	0	3	Guanine nucleotide-binding protein subunit alpha-14 OS=Homo sapiens GN=GNA14 PE=1 SV=1
P09651	38747.0,	38747.0,	2	3	Heterogeneous nuclear ribonucleoprotein A1 OS=Homo sapiens GN=HNRNPA1 PE=1 SV=5
O75410	0.0,	87794.0,	0	3	Transforming acidic coiled-coil-containing protein 1 OS=Homo sapiens GN=TACC1 PE=1 SV=2
P84095	0.0,	21308.0,	0	3	Rho-related GTP-binding protein RhoG OS=Homo sapiens GN=RHOG PE=1 SV=1
Q9UHY1	0.0,	59845.0,	0	3	Nuclear receptor-binding protein OS=Homo sapiens GN=NRBP1 PE=1 SV=1
Q02153	70515.0,	70515.0,	5	3	Guanylate cyclase soluble subunit beta-1 OS=Homo sapiens GN=GUCY1B3 PE=1 SV=1
B2RTY4	292704.0,	292704.0,	11	3	Unconventional myosin-IXa OS=Homo sapiens GN=MYO9A PE=1 SV=2
Q92667	97342.0,	97342.0,	2	3	A-kinase anchor protein 1, mitochondrial OS=Homo sapiens GN=AKAP1 PE=1 SV=1
Q9BZV1	0.0,	49754.0,	0	3	UBX domain-containing protein 6 OS=Homo sapiens GN=UBXN6 PE=1 SV=1
P30042	28170.0,	28170.0,	4	3	ES1 protein homolog, mitochondrial OS=Homo sapiens GN=C21orf33 PE=1 SV=3
Q8IVT5	102160.0,	102160.0,	3	3	Kinase suppressor of Ras 1 OS=Homo sapiens GN=KSR1 PE=1 SV=3
P42261	101506.0,	101506.0,	8	3	Glutamate receptor 1 OS=Homo sapiens GN=GRIA1 PE=1 SV=2
Q9UQE7	0.0,	141541.0,	0	3	Structural maintenance of chromosomes protein 3 OS=Homo sapiens GN=SMC3 PE=1 SV=2
Q8TEQ6	0.0,	168589.0,	0	3	Gem-associated protein 5 OS=Homo sapiens GN=GEMIN5 PE=1 SV=3
Q8N0Y7	0.0,	28777.0,	0	3	Probable phosphoglycerate mutase 4 OS=Homo sapiens GN=PGAM4 PE=3 SV=1
P63151	0.0,	51692.0,	0	3	Serine/threonine-protein phosphatase 2A 55 kDa regulatory subunit B alpha isoform OS=Homo sapiens GN=PPP2R2A PE=1 SV=1
Q5JWF2	0.0,	111024.0,	0	3	Guanine nucleotide-binding protein G(s) subunit alpha isoforms XLas OS=Homo sapiens GN=GNAS PE=1 SV=2
P54619	0.0,	37579.0,	0	2	5&#039;-AMP-activated protein kinase subunit gamma-1 OS=Homo sapiens GN=PRKAG1 PE=1 SV=1
Q9H4L5	101224.0,	101224.0,	2	2	Oxysterol-binding protein-related protein 3 OS=Homo sapiens GN=OSBPL3 PE=1 SV=1
P62241	24205.0,	24205.0,	7	2	40S ribosomal protein S8 OS=Homo sapiens GN=RPS8 PE=1 SV=2
Q8NE62	0.0,	65359.0,	0	2	Choline dehydrogenase, mitochondrial OS=Homo sapiens GN=CHDH PE=1 SV=2
Reverse_sp|Q9UBC3|DNM3B_HUMAN	0.0,	95751.0,	0	2	DNA (cytosine-5)-methyltransferase 3B OS=Homo sapiens GN=DNMT3B PE=1 SV=1
P48147	0.0,	80700.0,	0	2	Prolyl endopeptidase OS=Homo sapiens GN=PREP PE=1 SV=2
P31942	36926.0,	36926.0,	5	2	Heterogeneous nuclear ribonucleoprotein H3 OS=Homo sapiens GN=HNRNPH3 PE=1 SV=2
Q86XA9	0.0,	222002.0,	0	2	HEAT repeat-containing protein 5A OS=Homo sapiens GN=HEATR5A PE=1 SV=2
P17661	53536.0,	53536.0,	18	2	Desmin OS=Homo sapiens GN=DES PE=1 SV=3
Q8NFX7	0.0,	23554.0,	0	2	Syntaxin-binding protein 6 OS=Homo sapiens GN=STXBP6 PE=1 SV=2
Q6ZVL6	198997.0,	198997.0,	7	2	UPF0606 protein KIAA1549L OS=Homo sapiens GN=KIAA1549L PE=2 SV=2
Q8NFW9	95706.0,	95706.0,	7	2	Rab effector MyRIP OS=Homo sapiens GN=MYRIP PE=1 SV=2
P18505	0.0,	54235.0,	0	2	Gamma-aminobutyric acid receptor subunit beta-1 OS=Homo sapiens GN=GABRB1 PE=1 SV=2
P18507	0.0,	54162.0,	0	2	Gamma-aminobutyric acid receptor subunit gamma-2 OS=Homo sapiens GN=GABRG2 PE=1 SV=2
Reverse_sp|Q8TF20|ZN721_HUMAN	0.0,	105084.0,	0	2	Zinc finger protein 721 OS=Homo sapiens GN=ZNF721 PE=1 SV=2
O14576	0.0,	72955.0,	0	2	Cytoplasmic dynein 1 intermediate chain 1 OS=Homo sapiens GN=DYNC1I1 PE=1 SV=2
P15056	84437.0,	84437.0,	8	2	Serine/threonine-protein kinase B-raf OS=Homo sapiens GN=BRAF PE=1 SV=4
O60641	92502.0,	92502.0,	7	2	Clathrin coat assembly protein AP180 OS=Homo sapiens GN=SNAP91 PE=1 SV=2
Q7Z794	61901.0,	61901.0,	2	2	Keratin, type II cytoskeletal 1b OS=Homo sapiens GN=KRT77 PE=1 SV=3
Q5VU43	0.0,	265077.0,	0	2	Myomegalin OS=Homo sapiens GN=PDE4DIP PE=1 SV=1
Q96TC7	0.0,	52118.0,	0	2	Regulator of microtubule dynamics protein 3 OS=Homo sapiens GN=RMDN3 PE=1 SV=2
Q14832	98879.0,	98879.0,	5	2	Metabotropic glutamate receptor 3 OS=Homo sapiens GN=GRM3 PE=1 SV=2
Q9Y496	80041.0,	80041.0,	6	2	Kinesin-like protein KIF3A OS=Homo sapiens GN=KIF3A PE=1 SV=4
Q9Y666	119106.0,	119106.0,	5	2	Solute carrier family 12 member 7 OS=Homo sapiens GN=SLC12A7 PE=1 SV=3
Q9BTV5	0.0,	55820.0,	0	2	Fibronectin type III and SPRY domain-containing protein 1 OS=Homo sapiens GN=FSD1 PE=1 SV=1
Q99767	82512.0,	82512.0,	3	2	Amyloid-beta A4 precursor protein-binding family A member 2 OS=Homo sapiens GN=APBA2 PE=1 SV=3
Q96KG9	0.0,	89631.0,	0	2	N-terminal kinase-like protein OS=Homo sapiens GN=SCYL1 PE=1 SV=1
Q15020	0.0,	109935.0,	0	2	Squamous cell carcinoma antigen recognized by T-cells 3 OS=Homo sapiens GN=SART3 PE=1 SV=1
P36578	47697.0,	47697.0,	3	2	60S ribosomal protein L4 OS=Homo sapiens GN=RPL4 PE=1 SV=5
O00555	282363.0,	282363.0,	13	2	Voltage-dependent P/Q-type calcium channel subunit alpha-1A OS=Homo sapiens GN=CACNA1A PE=1 SV=2
Q99755	0.0,	62633.0,	0	2	Phosphatidylinositol 4-phosphate 5-kinase type-1 alpha OS=Homo sapiens GN=PIP5K1A PE=1 SV=1
Q9NR09	0.0,	530260.0,	0	2	Baculoviral IAP repeat-containing protein 6 OS=Homo sapiens GN=BIRC6 PE=1 SV=2
Q15286	0.0,	23025.0,	0	2	Ras-related protein Rab-35 OS=Homo sapiens GN=RAB35 PE=1 SV=1
Q9Y450	0.0,	75473.0,	0	2	HBS1-like protein OS=Homo sapiens GN=HBS1L PE=1 SV=1
Q9Y217	0.0,	71968.0,	0	2	Myotubularin-related protein 6 OS=Homo sapiens GN=MTMR6 PE=1 SV=3
Q9Y697	0.0,	50196.0,	0	2	Cysteine desulfurase, mitochondrial OS=Homo sapiens GN=NFS1 PE=1 SV=3
Q9Y696	0.0,	28772.0,	0	2	Chloride intracellular channel protein 4 OS=Homo sapiens GN=CLIC4 PE=1 SV=4
Q9UP95	120650.0,	120650.0,	2	2	Solute carrier family 12 member 4 OS=Homo sapiens GN=SLC12A4 PE=1 SV=2
Q58FF6	58264.0,	58264.0,	3	2	Putative heat shock protein HSP 90-beta 4 OS=Homo sapiens GN=HSP90AB4P PE=5 SV=1
Q8N414	0.0,	58464.0,	0	2	PiggyBac transposable element-derived protein 5 OS=Homo sapiens GN=PGBD5 PE=1 SV=4
P06748	0.0,	32575.0,	0	2	Nucleophosmin OS=Homo sapiens GN=NPM1 PE=1 SV=2
Reverse_sp|Q5H9U9|DDX6L_HUMAN	0.0,	197672.0,	0	2	Probable ATP-dependent RNA helicase DDX60-like OS=Homo sapiens GN=DDX60L PE=2 SV=2
P16520	37221.0,	37221.0,	2	2	Guanine nucleotide-binding protein G(I)/G(S)/G(T) subunit beta-3 OS=Homo sapiens GN=GNB3 PE=1 SV=1
Q9UKK3	192593.0,	192593.0,	6	2	Poly [ADP-ribose] polymerase 4 OS=Homo sapiens GN=PARP4 PE=1 SV=3
Q9NX95	72388.0,	72388.0,	3	2	Syntabulin OS=Homo sapiens GN=SYBU PE=1 SV=2
Q5TCQ9	0.0,	165607.0,	0	2	Membrane-associated guanylate kinase, WW and PDZ domain-containing protein 3 OS=Homo sapiens GN=MAGI3 PE=1 SV=2
O14936	105123.0,	105123.0,	6	2	Peripheral plasma membrane protein CASK OS=Homo sapiens GN=CASK PE=1 SV=3
Reverse_sp|Q9UKX3|MYH13_HUMAN	0.0,	223603.0,	0	2	Myosin-13 OS=Homo sapiens GN=MYH13 PE=2 SV=2
P19174	0.0,	148532.0,	0	2	1-phosphatidylinositol 4,5-bisphosphate phosphodiesterase gamma-1 OS=Homo sapiens GN=PLCG1 PE=1 SV=1
Q9NZW5	61117.0,	61117.0,	2	2	MAGUK p55 subfamily member 6 OS=Homo sapiens GN=MPP6 PE=1 SV=2
Q9UQ03	0.0,	54953.0,	0	2	Coronin-2B OS=Homo sapiens GN=CORO2B PE=1 SV=4
Q9Y2H5	117128.0,	117128.0,	3	2	Pleckstrin homology domain-containing family A member 6 OS=Homo sapiens GN=PLEKHA6 PE=1 SV=4
Q6ZS81	0.0,	353610.0,	0	2	WD repeat- and FYVE domain-containing protein 4 OS=Homo sapiens GN=WDFY4 PE=1 SV=3
Q86VP3	0.0,	97702.0,	0	2	Phosphofurin acidic cluster sorting protein 2 OS=Homo sapiens GN=PACS2 PE=1 SV=3
Q86VP1	90877.0,	90877.0,	2	2	Tax1-binding protein 1 OS=Homo sapiens GN=TAX1BP1 PE=1 SV=2
Q9HAU5	0.0,	147810.0,	0	2	Regulator of nonsense transcripts 2 OS=Homo sapiens GN=UPF2 PE=1 SV=1
Q8IWZ3	0.0,	269455.0,	0	2	Ankyrin repeat and KH domain-containing protein 1 OS=Homo sapiens GN=ANKHD1 PE=1 SV=1
Q6YP21	0.0,	51400.0,	0	2	Kynurenine--oxoglutarate transaminase 3 OS=Homo sapiens GN=KYAT3 PE=1 SV=1
Q9UPP5	155681.0,	155681.0,	2	2	Uncharacterized protein KIAA1107 OS=Homo sapiens GN=KIAA1107 PE=2 SV=2
Q96CM8	68125.0,	68125.0,	3	2	Acyl-CoA synthetase family member 2, mitochondrial OS=Homo sapiens GN=ACSF2 PE=1 SV=2
Q16653	0.0,	28193.0,	0	2	Myelin-oligodendrocyte glycoprotein OS=Homo sapiens GN=MOG PE=1 SV=2
Q16650	74053.0,	74053.0,	4	2	T-box brain protein 1 OS=Homo sapiens GN=TBR1 PE=1 SV=1
Q13148	0.0,	44740.0,	0	2	TAR DNA-binding protein 43 OS=Homo sapiens GN=TARDBP PE=1 SV=1
P36957	0.0,	48755.0,	0	2	Dihydrolipoyllysine-residue succinyltransferase component of 2-oxoglutarate dehydrogenase complex, mitochondrial OS=Homo sapiens GN=DLST PE=1 SV=4
P43490	0.0,	55521.0,	0	2	Nicotinamide phosphoribosyltransferase OS=Homo sapiens GN=NAMPT PE=1 SV=1
P43004	62104.0,	62104.0,	3	2	Excitatory amino acid transporter 2 OS=Homo sapiens GN=SLC1A2 PE=1 SV=2
P54136	0.0,	75379.0,	0	2	Arginine--tRNA ligase, cytoplasmic OS=Homo sapiens GN=RARS PE=1 SV=2
P23469	0.0,	80642.0,	0	2	Receptor-type tyrosine-protein phosphatase epsilon OS=Homo sapiens GN=PTPRE PE=1 SV=1
P27824	0.0,	67568.0,	0	2	Calnexin OS=Homo sapiens GN=CANX PE=1 SV=2
Q14498	0.0,	59380.0,	0	2	RNA-binding protein 39 OS=Homo sapiens GN=RBM39 PE=1 SV=2
Q14012	41337.0,	41337.0,	4	2	Calcium/calmodulin-dependent protein kinase type 1 OS=Homo sapiens GN=CAMK1 PE=1 SV=1
P12109	108529.0,	108529.0,	8	2	Collagen alpha-1(VI) chain OS=Homo sapiens GN=COL6A1 PE=1 SV=3
P12110	108579.0,	108579.0,	14	2	Collagen alpha-2(VI) chain OS=Homo sapiens GN=COL6A2 PE=1 SV=4
Q9Y2D4	0.0,	94201.0,	0	2	Exocyst complex component 6B OS=Homo sapiens GN=EXOC6B PE=1 SV=3
Q96RP9	0.0,	83472.0,	0	2	Elongation factor G, mitochondrial OS=Homo sapiens GN=GFM1 PE=1 SV=2
O15068	128109.0,	128109.0,	8	2	Guanine nucleotide exchange factor DBS OS=Homo sapiens GN=MCF2L PE=1 SV=2
P13647	62378.0,	62378.0,	3	2	Keratin, type II cytoskeletal 5 OS=Homo sapiens GN=KRT5 PE=1 SV=3
Q01546	65841.0,	65841.0,	3	2	Keratin, type II cytoskeletal 2 oral OS=Homo sapiens GN=KRT76 PE=1 SV=2
P78371	57488.0,	57488.0,	2	2	T-complex protein 1 subunit beta OS=Homo sapiens GN=CCT2 PE=1 SV=4
P00367	0.0,	61398.0,	0	2	Glutamate dehydrogenase 1, mitochondrial OS=Homo sapiens GN=GLUD1 PE=1 SV=2
P48506	0.0,	72766.0,	0	2	Glutamate--cysteine ligase catalytic subunit OS=Homo sapiens GN=GCLC PE=1 SV=2
Q9NTJ5	0.0,	66967.0,	0	2	Phosphatidylinositide phosphatase SAC1 OS=Homo sapiens GN=SACM1L PE=1 SV=2
A5YM72	0.0,	88484.0,	0	2	Carnosine synthase 1 OS=Homo sapiens GN=CARNS1 PE=1 SV=3
P31689	44868.0,	44868.0,	3	2	DnaJ homolog subfamily A member 1 OS=Homo sapiens GN=DNAJA1 PE=1 SV=2
P24928	217174.0,	217174.0,	3	2	DNA-directed RNA polymerase II subunit RPB1 OS=Homo sapiens GN=POLR2A PE=1 SV=2
Q9Y4D2	114952.0,	114952.0,	3	2	Sn1-specific diacylglycerol lipase alpha OS=Homo sapiens GN=DAGLA PE=1 SV=3
P42338	0.0,	122762.0,	0	2	Phosphatidylinositol 4,5-bisphosphate 3-kinase catalytic subunit beta isoform OS=Homo sapiens GN=PIK3CB PE=1 SV=1
P06241	60762.0,	60762.0,	2	2	Tyrosine-protein kinase Fyn OS=Homo sapiens GN=FYN PE=1 SV=3
Q9NZR2	0.0,	515501.0,	0	2	Low-density lipoprotein receptor-related protein 1B OS=Homo sapiens GN=LRP1B PE=1 SV=2
O95996	243946.0,	243946.0,	11	2	Adenomatous polyposis coli protein 2 OS=Homo sapiens GN=APC2 PE=1 SV=1
Q9NZJ7	0.0,	41544.0,	0	2	Mitochondrial carrier homolog 1 OS=Homo sapiens GN=MTCH1 PE=1 SV=1
O00192	104642.0,	104642.0,	7	2	Armadillo repeat protein deleted in velo-cardio-facial syndrome OS=Homo sapiens GN=ARVCF PE=1 SV=1
Q9H0Q0	0.0,	37313.0,	0	2	Protein FAM49A OS=Homo sapiens GN=FAM49A PE=2 SV=1
Q9NP78	0.0,	84475.0,	0	2	ATP-binding cassette sub-family B member 9 OS=Homo sapiens GN=ABCB9 PE=1 SV=1
Q14BN4	0.0,	95198.0,	0	2	Sarcolemmal membrane-associated protein OS=Homo sapiens GN=SLMAP PE=1 SV=1
Q9BUJ2	95739.0,	95739.0,	3	2	Heterogeneous nuclear ribonucleoprotein U-like protein 1 OS=Homo sapiens GN=HNRNPUL1 PE=1 SV=2
Q9UKZ4	305010.0,	305010.0,	14	2	Teneurin-1 OS=Homo sapiens GN=TENM1 PE=1 SV=2
Q8IWU6	0.0,	101027.0,	0	2	Extracellular sulfatase Sulf-1 OS=Homo sapiens GN=SULF1 PE=1 SV=1
Q9UNA1	0.0,	92235.0,	0	2	Rho GTPase-activating protein 26 OS=Homo sapiens GN=ARHGAP26 PE=1 SV=1
P08237	85182.0,	85182.0,	2	2	ATP-dependent 6-phosphofructokinase, muscle type OS=Homo sapiens GN=PFKM PE=1 SV=2
O95678	59560.0,	59560.0,	3	2	Keratin, type II cytoskeletal 75 OS=Homo sapiens GN=KRT75 PE=1 SV=2
Reverse_sp|Q96JM4|LRIQ1_HUMAN	0.0,	199299.0,	0	2	Leucine-rich repeat and IQ domain-containing protein 1 OS=Homo sapiens GN=LRRIQ1 PE=2 SV=3
Q96PY5	123321.0,	123321.0,	2	2	Formin-like protein 2 OS=Homo sapiens GN=FMNL2 PE=1 SV=3
P04216	0.0,	17935.0,	0	2	Thy-1 membrane glycoprotein OS=Homo sapiens GN=THY1 PE=1 SV=2
Q92835	0.0,	133292.0,	0	2	Phosphatidylinositol 3,4,5-trisphosphate 5-phosphatase 1 OS=Homo sapiens GN=INPP5D PE=1 SV=2
Q8IVF2	616641.0,	616641.0,	6	2	Protein AHNAK2 OS=Homo sapiens GN=AHNAK2 PE=1 SV=2
Q8IVF7	117213.0,	117213.0,	2	2	Formin-like protein 3 OS=Homo sapiens GN=FMNL3 PE=1 SV=3
P07737	0.0,	15054.0,	0	2	Profilin-1 OS=Homo sapiens GN=PFN1 PE=1 SV=2
P53677	0.0,	46977.0,	0	2	AP-3 complex subunit mu-2 OS=Homo sapiens GN=AP3M2 PE=2 SV=1
contaminant_KERATIN21	39219.0,	39219.0,	3	2	no description
O60524	0.0,	122954.0,	0	2	Nuclear export mediator factor NEMF OS=Homo sapiens GN=NEMF PE=1 SV=4
O14880	16516.0,	16516.0,	2	2	Microsomal glutathione S-transferase 3 OS=Homo sapiens GN=MGST3 PE=1 SV=1
P53618	107142.0,	107142.0,	3	2	Coatomer subunit beta OS=Homo sapiens GN=COPB1 PE=1 SV=3
Q5JTZ9	107340.0,	107340.0,	9	2	Alanine--tRNA ligase, mitochondrial OS=Homo sapiens GN=AARS2 PE=1 SV=1
Q12768	0.0,	134286.0,	0	2	WASH complex subunit 5 OS=Homo sapiens GN=WASHC5 PE=1 SV=1
Q12765	0.0,	46382.0,	0	2	Secernin-1 OS=Homo sapiens GN=SCRN1 PE=1 SV=2
Q7Z401	0.0,	209243.0,	0	2	C-myc promoter-binding protein OS=Homo sapiens GN=DENND4A PE=1 SV=2
Q13616	0.0,	89678.0,	0	2	Cullin-1 OS=Homo sapiens GN=CUL1 PE=1 SV=2
P62333	0.0,	44173.0,	0	2	26S proteasome regulatory subunit 10B OS=Homo sapiens GN=PSMC6 PE=1 SV=1
P27144	25268.0,	25268.0,	4	2	Adenylate kinase 4, mitochondrial OS=Homo sapiens GN=AK4 PE=1 SV=1
P29323	0.0,	117493.0,	0	2	Ephrin type-B receptor 2 OS=Homo sapiens GN=EPHB2 PE=1 SV=5
P18433	0.0,	90600.0,	0	2	Receptor-type tyrosine-protein phosphatase alpha OS=Homo sapiens GN=PTPRA PE=1 SV=2
Q15154	228531.0,	228531.0,	24	2	Pericentriolar material 1 protein OS=Homo sapiens GN=PCM1 PE=1 SV=4
Q15393	0.0,	135577.0,	0	2	Splicing factor 3B subunit 3 OS=Homo sapiens GN=SF3B3 PE=1 SV=4
Q8WTR7	0.0,	100182.0,	0	2	Zinc finger protein 473 OS=Homo sapiens GN=ZNF473 PE=1 SV=1
O00443	0.0,	190678.0,	0	2	Phosphatidylinositol 4-phosphate 3-kinase C2 domain-containing subunit alpha OS=Homo sapiens GN=PIK3C2A PE=1 SV=2
P61204	0.0,	20601.0,	0	2	ADP-ribosylation factor 3 OS=Homo sapiens GN=ARF3 PE=1 SV=2
P49753	0.0,	53219.0,	0	2	Acyl-coenzyme A thioesterase 2, mitochondrial OS=Homo sapiens GN=ACOT2 PE=1 SV=6
Reverse_sp|Q8TE73|DYH5_HUMAN	0.0,	529025.0,	0	2	Dynein heavy chain 5, axonemal OS=Homo sapiens GN=DNAH5 PE=1 SV=3
Q9UPY8	0.0,	31982.0,	0	2	Microtubule-associated protein RP/EB family member 3 OS=Homo sapiens GN=MAPRE3 PE=1 SV=1
P49750	0.0,	219983.0,	0	2	YLP motif-containing protein 1 OS=Homo sapiens GN=YLPM1 PE=1 SV=3
P54920	0.0,	33233.0,	0	2	Alpha-soluble NSF attachment protein OS=Homo sapiens GN=NAPA PE=1 SV=3
P07947	60801.0,	60801.0,	2	2	Tyrosine-protein kinase Yes OS=Homo sapiens GN=YES1 PE=1 SV=3
P54098	0.0,	139562.0,	0	2	DNA polymerase subunit gamma-1 OS=Homo sapiens GN=POLG PE=1 SV=1
O00629	0.0,	57887.0,	0	2	Importin subunit alpha-3 OS=Homo sapiens GN=KPNA4 PE=1 SV=1
contaminant_KERATIN17	62461.0,	62461.0,	3	2	no description
contaminant_KERATIN16	57265.0,	57265.0,	2	2	no description
O75179	0.0,	274256.0,	0	2	Ankyrin repeat domain-containing protein 17 OS=Homo sapiens GN=ANKRD17 PE=1 SV=3
Q00975	262494.0,	262494.0,	11	2	Voltage-dependent N-type calcium channel subunit alpha-1B OS=Homo sapiens GN=CACNA1B PE=1 SV=1
Q86TX2	0.0,	46277.0,	0	2	Acyl-coenzyme A thioesterase 1 OS=Homo sapiens GN=ACOT1 PE=1 SV=1
Q8N4Q0	0.0,	40140.0,	0	2	Prostaglandin reductase 3 OS=Homo sapiens GN=ZADH2 PE=1 SV=1
Q8N6T3	44668.0,	44668.0,	2	2	ADP-ribosylation factor GTPase-activating protein 1 OS=Homo sapiens GN=ARFGAP1 PE=1 SV=2
Q9Y3I0	0.0,	55210.0,	0	2	tRNA-splicing ligase RtcB homolog OS=Homo sapiens GN=RTCB PE=1 SV=1
Q96BM9	0.0,	21416.0,	0	2	ADP-ribosylation factor-like protein 8A OS=Homo sapiens GN=ARL8A PE=1 SV=1
P22694	0.0,	40623.0,	0	2	cAMP-dependent protein kinase catalytic subunit beta OS=Homo sapiens GN=PRKACB PE=1 SV=2
Q6ZSY5	82798.0,	82798.0,	3	2	Protein phosphatase 1 regulatory subunit 3F OS=Homo sapiens GN=PPP1R3F PE=1 SV=3
O94910	162716.0,	162716.0,	4	2	Adhesion G protein-coupled receptor L1 OS=Homo sapiens GN=ADGRL1 PE=1 SV=1
Q13009	0.0,	177507.0,	0	2	T-lymphoma invasion and metastasis-inducing protein 1 OS=Homo sapiens GN=TIAM1 PE=1 SV=2
Q9H270	107837.0,	107837.0,	6	2	Vacuolar protein sorting-associated protein 11 homolog OS=Homo sapiens GN=VPS11 PE=1 SV=1
Q13492	70755.0,	70755.0,	3	2	Phosphatidylinositol-binding clathrin assembly protein OS=Homo sapiens GN=PICALM PE=1 SV=2
O94915	0.0,	339598.0,	0	2	Protein furry homolog-like OS=Homo sapiens GN=FRYL PE=1 SV=2
Q13255	132357.0,	132357.0,	2	2	Metabotropic glutamate receptor 1 OS=Homo sapiens GN=GRM1 PE=1 SV=3
Q7Z6B7	0.0,	124264.0,	0	2	SLIT-ROBO Rho GTPase-activating protein 1 OS=Homo sapiens GN=SRGAP1 PE=1 SV=1
Q6PCT2	0.0,	75707.0,	0	2	F-box/LRR-repeat protein 19 OS=Homo sapiens GN=FBXL19 PE=1 SV=3
Q14103	38434.0,	38434.0,	2	2	Heterogeneous nuclear ribonucleoprotein D0 OS=Homo sapiens GN=HNRNPD PE=1 SV=1
Q9UKF7	0.0,	38388.0,	0	2	Cytoplasmic phosphatidylinositol transfer protein 1 OS=Homo sapiens GN=PITPNC1 PE=1 SV=3
Q16774	0.0,	21726.0,	0	2	Guanylate kinase OS=Homo sapiens GN=GUK1 PE=1 SV=2
Reverse_sp|Q9Y4H2|IRS2_HUMAN	0.0,	137334.0,	0	2	Insulin receptor substrate 2 OS=Homo sapiens GN=IRS2 PE=1 SV=2
Q86V48	120275.0,	120275.0,	3	2	Leucine zipper protein 1 OS=Homo sapiens GN=LUZP1 PE=1 SV=2
Reverse_sp|Q9Y6X0|SETBP_HUMAN	0.0,	175006.0,	0	2	SET-binding protein OS=Homo sapiens GN=SETBP1 PE=1 SV=3
Q8IYB4	69697.0,	69697.0,	3	2	PEX5-related protein OS=Homo sapiens GN=PEX5L PE=1 SV=2
P57772	65305.0,	65305.0,	2	2	Selenocysteine-specific elongation factor OS=Homo sapiens GN=EEFSEC PE=1 SV=4
P35573	0.0,	174763.0,	0	2	Glycogen debranching enzyme OS=Homo sapiens GN=AGL PE=1 SV=3
Q14141	0.0,	49717.0,	0	2	Septin-6 OS=Homo sapiens GN=SEPT6 PE=1 SV=4
Q15233	0.0,	54232.0,	0	2	Non-POU domain-containing octamer-binding protein OS=Homo sapiens GN=NONO PE=1 SV=4
P14618	57937.0,	57937.0,	4	2	Pyruvate kinase PKM OS=Homo sapiens GN=PKM PE=1 SV=4
O94966	0.0,	145650.0,	0	2	Ubiquitin carboxyl-terminal hydrolase 19 OS=Homo sapiens GN=USP19 PE=1 SV=2
Q8N9R8	0.0,	70399.0,	0	2	Protein SCAI OS=Homo sapiens GN=SCAI PE=1 SV=2
P14866	0.0,	64133.0,	0	2	Heterogeneous nuclear ribonucleoprotein L OS=Homo sapiens GN=HNRNPL PE=1 SV=2
Q9HA65	0.0,	72728.0,	0	2	TBC1 domain family member 17 OS=Homo sapiens GN=TBC1D17 PE=1 SV=2
Q6VAB6	0.0,	107632.0,	0	2	Kinase suppressor of Ras 2 OS=Homo sapiens GN=KSR2 PE=1 SV=2
P57721	0.0,	39465.0,	0	2	Poly(rC)-binding protein 3 OS=Homo sapiens GN=PCBP3 PE=2 SV=2
Q9BXM9	0.0,	59578.0,	0	2	FSD1-like protein OS=Homo sapiens GN=FSD1L PE=1 SV=2
P39060	178187.0,	178187.0,	9	2	Collagen alpha-1(XVIII) chain OS=Homo sapiens GN=COL18A1 PE=1 SV=5
B7ZAP0	0.0,	29038.0,	0	2	Rab GTPase-activating protein 1-like, isoform 10 OS=Homo sapiens GN=RABGAP1L PE=1 SV=1
Q08AE8	0.0,	85544.0,	0	2	Protein spire homolog 1 OS=Homo sapiens GN=SPIRE1 PE=1 SV=3
Q6ZUT9	0.0,	145019.0,	0	2	DENN domain-containing protein 5B OS=Homo sapiens GN=DENND5B PE=1 SV=2
Reverse_sp|Q86VS8|HOOK3_HUMAN	0.0,	83126.0,	0	2	Protein Hook homolog 3 OS=Homo sapiens GN=HOOK3 PE=1 SV=2
Q14CM0	144379.0,	144379.0,	7	2	FERM and PDZ domain-containing protein 4 OS=Homo sapiens GN=FRMPD4 PE=1 SV=1
O95622	138907.0,	138907.0,	3	2	Adenylate cyclase type 5 OS=Homo sapiens GN=ADCY5 PE=1 SV=3
Q5JRX3	0.0,	117413.0,	0	2	Presequence protease, mitochondrial OS=Homo sapiens GN=PITRM1 PE=1 SV=3
Q6UWE0	83594.0,	83594.0,	5	2	E3 ubiquitin-protein ligase LRSAM1 OS=Homo sapiens GN=LRSAM1 PE=1 SV=1
Q9NQ86	0.0,	83014.0,	0	2	E3 ubiquitin-protein ligase TRIM36 OS=Homo sapiens GN=TRIM36 PE=1 SV=2
P19013	57285.0,	57285.0,	2	2	Keratin, type II cytoskeletal 4 OS=Homo sapiens GN=KRT4 PE=1 SV=4
Q5XKE5	57836.0,	57836.0,	3	2	Keratin, type II cytoskeletal 79 OS=Homo sapiens GN=KRT79 PE=1 SV=2
Q93100	0.0,	124884.0,	0	2	Phosphorylase b kinase regulatory subunit beta OS=Homo sapiens GN=PHKB PE=1 SV=3
P69905	15258.0,	15258.0,	3	2	Hemoglobin subunit alpha OS=Homo sapiens GN=HBA1 PE=1 SV=2
Q96HU8	0.0,	22485.0,	0	2	GTP-binding protein Di-Ras2 OS=Homo sapiens GN=DIRAS2 PE=1 SV=1
Q8TER5	0.0,	164657.0,	0	2	Rho guanine nucleotide exchange factor 40 OS=Homo sapiens GN=ARHGEF40 PE=1 SV=3
Q9BXP5	0.0,	100667.0,	0	2	Serrate RNA effector molecule homolog OS=Homo sapiens GN=SRRT PE=1 SV=1
Q14789	0.0,	376019.0,	0	2	Golgin subfamily B member 1 OS=Homo sapiens GN=GOLGB1 PE=1 SV=2
P84085	0.0,	20530.0,	0	2	ADP-ribosylation factor 5 OS=Homo sapiens GN=ARF5 PE=1 SV=2
Q13464	0.0,	158174.0,	0	2	Rho-associated protein kinase 1 OS=Homo sapiens GN=ROCK1 PE=1 SV=1
Q15643	227584.0,	227584.0,	4	2	Thyroid receptor-interacting protein 11 OS=Homo sapiens GN=TRIP11 PE=1 SV=3
P84077	0.0,	20697.0,	0	2	ADP-ribosylation factor 1 OS=Homo sapiens GN=ARF1 PE=1 SV=2
P45985	0.0,	44288.0,	0	2	Dual specificity mitogen-activated protein kinase kinase 4 OS=Homo sapiens GN=MAP2K4 PE=1 SV=1
Q9BQ70	76667.0,	0.0,	4	0	Transcription factor 25 OS=Homo sapiens GN=TCF25 PE=1 SV=1
P21926	25416.0,	0.0,	2	0	CD9 antigen OS=Homo sapiens GN=CD9 PE=1 SV=4
Q6NUP7	99452.0,	0.0,	3	0	Serine/threonine-protein phosphatase 4 regulatory subunit 4 OS=Homo sapiens GN=PPP4R4 PE=1 SV=1
P08727	44106.0,	0.0,	2	0	Keratin, type I cytoskeletal 19 OS=Homo sapiens GN=KRT19 PE=1 SV=4
Q8IWJ2	195908.0,	0.0,	5	0	GRIP and coiled-coil domain-containing protein 2 OS=Homo sapiens GN=GCC2 PE=1 SV=4
P16104	15145.0,	0.0,	2	0	Histone H2AX OS=Homo sapiens GN=H2AFX PE=1 SV=2
Q8IUE6	13995.0,	0.0,	2	0	Histone H2A type 2-B OS=Homo sapiens GN=HIST2H2AB PE=1 SV=3
O14559	137213.0,	0.0,	2	0	Rho GTPase-activating protein 33 OS=Homo sapiens GN=ARHGAP33 PE=1 SV=2
P07602	58113.0,	0.0,	2	0	Prosaposin OS=Homo sapiens GN=PSAP PE=1 SV=2
Q8N442	74328.0,	0.0,	2	0	Translation factor GUF1, mitochondrial OS=Homo sapiens GN=GUF1 PE=1 SV=1
P27448	84489.0,	0.0,	2	0	MAP/microtubule affinity-regulating kinase 3 OS=Homo sapiens GN=MARK3 PE=1 SV=4
Q7Z4L5	150936.0,	0.0,	2	0	Tetratricopeptide repeat protein 21B OS=Homo sapiens GN=TTC21B PE=1 SV=2
O75912	116997.0,	0.0,	3	0	Diacylglycerol kinase iota OS=Homo sapiens GN=DGKI PE=1 SV=1
O00178	72454.0,	0.0,	2	0	GTP-binding protein 1 OS=Homo sapiens GN=GTPBP1 PE=1 SV=3
P51784	109817.0,	0.0,	3	0	Ubiquitin carboxyl-terminal hydrolase 11 OS=Homo sapiens GN=USP11 PE=1 SV=3
P16144	202166.0,	0.0,	2	0	Integrin beta-4 OS=Homo sapiens GN=ITGB4 PE=1 SV=5
P39023	46109.0,	0.0,	2	0	60S ribosomal protein L3 OS=Homo sapiens GN=RPL3 PE=1 SV=2
Q6Y7W6	150070.0,	0.0,	4	0	GRB10-interacting GYF protein 2 OS=Homo sapiens GN=GIGYF2 PE=1 SV=1
contaminant_GR78_MOUSE	72421.0,	0.0,	2	0	owl|P20029| 78 KD GLUCOSE REGULATED PROTEIN PRECURSOR (GRP 78) (IMMUNOGLOBULIN...
Reverse_sp|O95302|FKBP9_HUMAN	63084.0,	0.0,	2	0	Peptidyl-prolyl cis-trans isomerase FKBP9 OS=Homo sapiens GN=FKBP9 PE=1 SV=2
Q12879	165282.0,	0.0,	12	0	Glutamate receptor ionotropic, NMDA 2A OS=Homo sapiens GN=GRIN2A PE=1 SV=1
P38159	42332.0,	0.0,	2	0	RNA-binding motif protein, X chromosome OS=Homo sapiens GN=RBMX PE=1 SV=3
Q9HCM3	210753.0,	0.0,	5	0	UPF0606 protein KIAA1549 OS=Homo sapiens GN=KIAA1549 PE=1 SV=4
O14514	173500.0,	0.0,	5	0	Adhesion G protein-coupled receptor B1 OS=Homo sapiens GN=ADGRB1 PE=1 SV=2
Q96L34	82520.0,	0.0,	5	0	MAP/microtubule affinity-regulating kinase 4 OS=Homo sapiens GN=MARK4 PE=1 SV=1
P84243	15328.0,	0.0,	2	0	Histone H3.3 OS=Homo sapiens GN=H3F3A PE=1 SV=2
Q71DI3	15388.0,	0.0,	2	0	Histone H3.2 OS=Homo sapiens GN=HIST2H3A PE=1 SV=3
O14782	89426.0,	0.0,	2	0	Kinesin-like protein KIF3C OS=Homo sapiens GN=KIF3C PE=1 SV=3
Q38SD2	225391.0,	0.0,	5	0	Leucine-rich repeat serine/threonine-protein kinase 1 OS=Homo sapiens GN=LRRK1 PE=1 SV=3
Q9HCK4	151199.0,	0.0,	3	0	Roundabout homolog 2 OS=Homo sapiens GN=ROBO2 PE=1 SV=2
P06576	56560.0,	0.0,	5	0	ATP synthase subunit beta, mitochondrial OS=Homo sapiens GN=ATP5B PE=1 SV=3
Q15019	41487.0,	0.0,	2	0	Septin-2 OS=Homo sapiens GN=SEPT2 PE=1 SV=1
P25686	35580.0,	0.0,	2	0	DnaJ homolog subfamily B member 2 OS=Homo sapiens GN=DNAJB2 PE=1 SV=3
P51991	39595.0,	0.0,	3	0	Heterogeneous nuclear ribonucleoprotein A3 OS=Homo sapiens GN=HNRNPA3 PE=1 SV=2
Q8TB72	114216.0,	0.0,	2	0	Pumilio homolog 2 OS=Homo sapiens GN=PUM2 PE=1 SV=2
Q5JSL3	237669.0,	0.0,	2	0	Dedicator of cytokinesis protein 11 OS=Homo sapiens GN=DOCK11 PE=1 SV=2
Q01995	22611.0,	0.0,	11	0	Transgelin OS=Homo sapiens GN=TAGLN PE=1 SV=4
Q16363	202523.0,	0.0,	7	0	Laminin subunit alpha-4 OS=Homo sapiens GN=LAMA4 PE=1 SV=4
Q8NI60	71950.0,	0.0,	4	0	Atypical kinase COQ8A, mitochondrial OS=Homo sapiens GN=COQ8A PE=1 SV=1
Q6ZVC0	87928.0,	0.0,	2	0	Neuronal tyrosine-phosphorylated phosphoinositide-3-kinase adapter 1 OS=Homo sapiens GN=NYAP1 PE=2 SV=1
Q9Y5X1	66592.0,	0.0,	3	0	Sorting nexin-9 OS=Homo sapiens GN=SNX9 PE=1 SV=1
Q14195	61963.0,	0.0,	4	0	Dihydropyrimidinase-related protein 3 OS=Homo sapiens GN=DPYSL3 PE=1 SV=1
P14543	136377.0,	0.0,	5	0	Nidogen-1 OS=Homo sapiens GN=NID1 PE=1 SV=3
Q15056	27385.0,	0.0,	2	0	Eukaryotic translation initiation factor 4H OS=Homo sapiens GN=EIF4H PE=1 SV=5
P06732	43101.0,	0.0,	2	0	Creatine kinase M-type OS=Homo sapiens GN=CKM PE=1 SV=2
Q7Z4K8	83424.0,	0.0,	2	0	Tripartite motif-containing protein 46 OS=Homo sapiens GN=TRIM46 PE=2 SV=2
Q96KK5	13906.0,	0.0,	5	0	Histone H2A type 1-H OS=Homo sapiens GN=HIST1H2AH PE=1 SV=3
Q9H2D6	261373.0,	0.0,	2	0	TRIO and F-actin-binding protein OS=Homo sapiens GN=TRIOBP PE=1 SV=3
Q07020	21634.0,	0.0,	2	0	60S ribosomal protein L18 OS=Homo sapiens GN=RPL18 PE=1 SV=2
A6QL63	120884.0,	0.0,	3	0	Ankyrin repeat and BTB/POZ domain-containing protein BTBD11 OS=Homo sapiens GN=BTBD11 PE=2 SV=3
Reverse_sp|Q9HAU0|PKHA5_HUMAN	127464.0,	0.0,	2	0	Pleckstrin homology domain-containing family A member 5 OS=Homo sapiens GN=PLEKHA5 PE=1 SV=1
Q96QV6	14233.0,	0.0,	2	0	Histone H2A type 1-A OS=Homo sapiens GN=HIST1H2AA PE=1 SV=3
Q86UX6	54994.0,	0.0,	3	0	Serine/threonine-protein kinase 32C OS=Homo sapiens GN=STK32C PE=1 SV=1
Q86UX2	104576.0,	0.0,	5	0	Inter-alpha-trypsin inhibitor heavy chain H5 OS=Homo sapiens GN=ITIH5 PE=2 SV=2
Q7L7X3	116070.0,	0.0,	2	0	Serine/threonine-protein kinase TAO1 OS=Homo sapiens GN=TAOK1 PE=1 SV=1
Q6ZMW3	217898.0,	0.0,	2	0	Echinoderm microtubule-associated protein-like 6 OS=Homo sapiens GN=EML6 PE=2 SV=2
Reverse_sp|Q6NUT2|D19L2_HUMAN	87374.0,	0.0,	2	0	Probable C-mannosyltransferase DPY19L2 OS=Homo sapiens GN=DPY19L2 PE=1 SV=2
A5PKW4	109543.0,	0.0,	5	0	PH and SEC7 domain-containing protein 1 OS=Homo sapiens GN=PSD PE=1 SV=2
Q14444	78366.0,	0.0,	3	0	Caprin-1 OS=Homo sapiens GN=CAPRIN1 PE=1 SV=2
Reverse_sp|P35749|MYH11_HUMAN	227337.0,	0.0,	2	0	Myosin-11 OS=Homo sapiens GN=MYH11 PE=1 SV=3
O43795	131985.0,	0.0,	4	0	Unconventional myosin-Ib OS=Homo sapiens GN=MYO1B PE=1 SV=3
Q6NZI2	43476.0,	0.0,	7	0	Caveolae-associated protein 1 OS=Homo sapiens GN=CAVIN1 PE=1 SV=1
Q8N2C7	363391.0,	0.0,	4	0	Protein unc-80 homolog OS=Homo sapiens GN=UNC80 PE=1 SV=2
Reverse_sp|P35580|MYH10_HUMAN	228997.0,	0.0,	2	0	Myosin-10 OS=Homo sapiens GN=MYH10 PE=1 SV=3
Q13362	61061.0,	0.0,	2	0	Serine/threonine-protein phosphatase 2A 56 kDa regulatory subunit gamma isoform OS=Homo sapiens GN=PPP2R5C PE=1 SV=3
Q9C0C2	181795.0,	0.0,	2	0	182 kDa tankyrase-1-binding protein OS=Homo sapiens GN=TNKS1BP1 PE=1 SV=4
Q15303	146808.0,	0.0,	3	0	Receptor tyrosine-protein kinase erbB-4 OS=Homo sapiens GN=ERBB4 PE=1 SV=1
P62805	11367.0,	0.0,	3	0	Histone H4 OS=Homo sapiens GN=HIST1H4A PE=1 SV=2
P51911	33170.0,	0.0,	3	0	Calponin-1 OS=Homo sapiens GN=CNN1 PE=1 SV=2
Q9Y2H0	108012.0,	0.0,	7	0	Disks large-associated protein 4 OS=Homo sapiens GN=DLGAP4 PE=1 SV=3
Reverse_sp|Q8IWK6|AGRA3_HUMAN	146150.0,	0.0,	2	0	Adhesion G protein-coupled receptor A3 OS=Homo sapiens GN=ADGRA3 PE=1 SV=2
Q13131	64009.0,	0.0,	2	0	5&#039;-AMP-activated protein kinase catalytic subunit alpha-1 OS=Homo sapiens GN=PRKAA1 PE=1 SV=4
Q9BZ71	106781.0,	0.0,	4	0	Membrane-associated phosphatidylinositol transfer protein 3 OS=Homo sapiens GN=PITPNM3 PE=1 SV=2
Q9HAU0	127464.0,	0.0,	3	0	Pleckstrin homology domain-containing family A member 5 OS=Homo sapiens GN=PLEKHA5 PE=1 SV=1
Q9ULH7	118127.0,	0.0,	6	0	MKL/myocardin-like protein 2 OS=Homo sapiens GN=MKL2 PE=1 SV=3
Q05707	193513.0,	0.0,	10	0	Collagen alpha-1(XIV) chain OS=Homo sapiens GN=COL14A1 PE=1 SV=3
Q9UPQ0	121867.0,	0.0,	6	0	LIM and calponin homology domains-containing protein 1 OS=Homo sapiens GN=LIMCH1 PE=1 SV=4
contaminant_GR78_MESAU	72379.0,	0.0,	2	0	owl|P07823| 78 KD GLUCOSE REGULATED PROTEIN PRECURSOR (GRP 78) (IMMUNOGLOBULIN...
O94812	131901.0,	0.0,	2	0	BAI1-associated protein 3 OS=Homo sapiens GN=BAIAP3 PE=1 SV=2
Q9UPQ3	94470.0,	0.0,	3	0	Arf-GAP with GTPase, ANK repeat and PH domain-containing protein 1 OS=Homo sapiens GN=AGAP1 PE=1 SV=4
P62829	14865.0,	0.0,	2	0	60S ribosomal protein L23 OS=Homo sapiens GN=RPL23 PE=1 SV=1
O43306	130615.0,	0.0,	2	0	Adenylate cyclase type 6 OS=Homo sapiens GN=ADCY6 PE=1 SV=2
P35625	24145.0,	0.0,	2	0	Metalloproteinase inhibitor 3 OS=Homo sapiens GN=TIMP3 PE=1 SV=2
P04908	14135.0,	0.0,	5	0	Histone H2A type 1-B/E OS=Homo sapiens GN=HIST1H2AB PE=1 SV=2
Q13151	30841.0,	0.0,	4	0	Heterogeneous nuclear ribonucleoprotein A0 OS=Homo sapiens GN=HNRNPA0 PE=1 SV=1
O94819	65720.0,	0.0,	2	0	Kelch repeat and BTB domain-containing protein 11 OS=Homo sapiens GN=KBTBD11 PE=1 SV=1
P21291	20567.0,	0.0,	3	0	Cysteine and glycine-rich protein 1 OS=Homo sapiens GN=CSRP1 PE=1 SV=3
Q14247	61586.0,	0.0,	5	0	Src substrate cortactin OS=Homo sapiens GN=CTTN PE=1 SV=2
P10398	67585.0,	0.0,	2	0	Serine/threonine-protein kinase A-Raf OS=Homo sapiens GN=ARAF PE=1 SV=2
O43526	95848.0,	0.0,	6	0	Potassium voltage-gated channel subfamily KQT member 2 OS=Homo sapiens GN=KCNQ2 PE=1 SV=2
P11021	72333.0,	0.0,	2	0	78 kDa glucose-regulated protein OS=Homo sapiens GN=HSPA5 PE=1 SV=2
P00338	36689.0,	0.0,	2	0	L-lactate dehydrogenase A chain OS=Homo sapiens GN=LDHA PE=1 SV=2
P78368	47457.0,	0.0,	2	0	Casein kinase I isoform gamma-2 OS=Homo sapiens GN=CSNK1G2 PE=1 SV=1
O15066	85125.0,	0.0,	8	0	Kinesin-like protein KIF3B OS=Homo sapiens GN=KIF3B PE=1 SV=1
Q9Y6M4	51389.0,	0.0,	2	0	Casein kinase I isoform gamma-3 OS=Homo sapiens GN=CSNK1G3 PE=1 SV=2
Q02878	32728.0,	0.0,	5	0	60S ribosomal protein L6 OS=Homo sapiens GN=RPL6 PE=1 SV=3
Q16695	15508.0,	0.0,	2	0	Histone H3.1t OS=Homo sapiens GN=HIST3H3 PE=1 SV=3
Q96PK6	69492.0,	0.0,	2	0	RNA-binding protein 14 OS=Homo sapiens GN=RBM14 PE=1 SV=2
Q9UEW8	59474.0,	0.0,	4	0	STE20/SPS1-related proline-alanine-rich protein kinase OS=Homo sapiens GN=STK39 PE=1 SV=3
P02545	74140.0,	0.0,	20	0	Prelamin-A/C OS=Homo sapiens GN=LMNA PE=1 SV=1
Reverse_sp|Q96GS4|BORC6_HUMAN	37226.0,	0.0,	2	0	BLOC-1-related complex subunit 6 OS=Homo sapiens GN=BORCS6 PE=1 SV=2
P37840	14460.0,	0.0,	2	0	Alpha-synuclein OS=Homo sapiens GN=SNCA PE=1 SV=1
P27816	121005.0,	0.0,	3	0	Microtubule-associated protein 4 OS=Homo sapiens GN=MAP4 PE=1 SV=3
Q9C0D0	66308.0,	0.0,	5	0	Phosphatase and actin regulator 1 OS=Homo sapiens GN=PHACTR1 PE=1 SV=3
P02533	51561.0,	0.0,	3	0	Keratin, type I cytoskeletal 14 OS=Homo sapiens GN=KRT14 PE=1 SV=4
Reverse_sp|P29475|NOS1_HUMAN	160969.0,	0.0,	2	0	Nitric oxide synthase, brain OS=Homo sapiens GN=NOS1 PE=1 SV=2
P28288	75476.0,	0.0,	2	0	ATP-binding cassette sub-family D member 3 OS=Homo sapiens GN=ABCD3 PE=1 SV=1
Q8IV01	46537.0,	0.0,	5	0	Synaptotagmin-12 OS=Homo sapiens GN=SYT12 PE=1 SV=1
Q9H329	99712.0,	0.0,	3	0	Band 4.1-like protein 4B OS=Homo sapiens GN=EPB41L4B PE=2 SV=2
Q4VCS5	118085.0,	0.0,	5	0	Angiomotin OS=Homo sapiens GN=AMOT PE=1 SV=1
A7E2V4	197296.0,	0.0,	4	0	Zinc finger SWIM domain-containing protein 8 OS=Homo sapiens GN=ZSWIM8 PE=1 SV=1
Q9Y4C0	180598.0,	0.0,	3	0	Neurexin-3 OS=Homo sapiens GN=NRXN3 PE=1 SV=4
P04083	38714.0,	0.0,	5	0	Annexin A1 OS=Homo sapiens GN=ANXA1 PE=1 SV=2
O60285	74305.0,	0.0,	6	0	NUAK family SNF1-like kinase 1 OS=Homo sapiens GN=NUAK1 PE=1 SV=1
P46940	189251.0,	0.0,	5	0	Ras GTPase-activating-like protein IQGAP1 OS=Homo sapiens GN=IQGAP1 PE=1 SV=1
Q9H792	193105.0,	0.0,	5	0	Pseudopodium-enriched atypical kinase 1 OS=Homo sapiens GN=PEAK1 PE=1 SV=4
P19338	76615.0,	0.0,	2	0	Nucleolin OS=Homo sapiens GN=NCL PE=1 SV=3
O15021	284376.0,	0.0,	2	0	Microtubule-associated serine/threonine-protein kinase 4 OS=Homo sapiens GN=MAST4 PE=1 SV=3
Q9HCP0	48511.0,	0.0,	2	0	Casein kinase I isoform gamma-1 OS=Homo sapiens GN=CSNK1G1 PE=1 SV=1
O15018	301640.0,	0.0,	3	0	PDZ domain-containing protein 2 OS=Homo sapiens GN=PDZD2 PE=1 SV=4
Q68DU8	49138.0,	0.0,	2	0	BTB/POZ domain-containing protein KCTD16 OS=Homo sapiens GN=KCTD16 PE=1 SV=1
Q32P51	34225.0,	0.0,	2	0	Heterogeneous nuclear ribonucleoprotein A1-like 2 OS=Homo sapiens GN=HNRNPA1L2 PE=2 SV=2
Q04695	48106.0,	0.0,	2	0	Keratin, type I cytoskeletal 17 OS=Homo sapiens GN=KRT17 PE=1 SV=2
O60271	146205.0,	0.0,	2	0	C-Jun-amino-terminal kinase-interacting protein 4 OS=Homo sapiens GN=SPAG9 PE=1 SV=4
Q9Y6C2	106695.0,	0.0,	8	0	EMILIN-1 OS=Homo sapiens GN=EMILIN1 PE=1 SV=3
O60242	171517.0,	0.0,	7	0	Adhesion G protein-coupled receptor B3 OS=Homo sapiens GN=ADGRB3 PE=1 SV=2
O75508	21993.0,	0.0,	2	0	Claudin-11 OS=Homo sapiens GN=CLDN11 PE=1 SV=2
Q15746	210713.0,	0.0,	2	0	Myosin light chain kinase, smooth muscle OS=Homo sapiens GN=MYLK PE=1 SV=4
P14923	81745.0,	0.0,	5	0	Junction plakoglobin OS=Homo sapiens GN=JUP PE=1 SV=3
Q9P266	148350.0,	0.0,	2	0	Junctional protein associated with coronary artery disease OS=Homo sapiens GN=JCAD PE=1 SV=3
Q86XP1	134865.0,	0.0,	2	0	Diacylglycerol kinase eta OS=Homo sapiens GN=DGKH PE=1 SV=1
Q9HCU4	317453.0,	0.0,	5	0	Cadherin EGF LAG seven-pass G-type receptor 2 OS=Homo sapiens GN=CELSR2 PE=1 SV=1
Q9P273	300950.0,	0.0,	11	0	Teneurin-3 OS=Homo sapiens GN=TENM3 PE=2 SV=3
Q9NZM1	234706.0,	0.0,	4	0	Myoferlin OS=Homo sapiens GN=MYOF PE=1 SV=1
Q06830	22110.0,	0.0,	3	0	Peroxiredoxin-1 OS=Homo sapiens GN=PRDX1 PE=1 SV=1
Q9P286	80745.0,	0.0,	3	0	Serine/threonine-protein kinase PAK 5 OS=Homo sapiens GN=PAK5 PE=1 SV=1
P33402	81750.0,	0.0,	4	0	Guanylate cyclase soluble subunit alpha-2 OS=Homo sapiens GN=GUCY1A2 PE=1 SV=1
Q9UF11	27186.0,	0.0,	4	0	Pleckstrin homology domain-containing family B member 1 OS=Homo sapiens GN=PLEKHB1 PE=1 SV=1
Q16620	91999.0,	0.0,	2	0	BDNF/NT-3 growth factors receptor OS=Homo sapiens GN=NTRK2 PE=1 SV=1
Q15772	354290.0,	0.0,	3	0	Striated muscle preferentially expressed protein kinase OS=Homo sapiens GN=SPEG PE=1 SV=4
Q9UM82	58427.0,	0.0,	3	0	Spermatogenesis-associated protein 2 OS=Homo sapiens GN=SPATA2 PE=1 SV=2
P61026	22541.0,	0.0,	3	0	Ras-related protein Rab-10 OS=Homo sapiens GN=RAB10 PE=1 SV=1
P02042	16055.0,	0.0,	4	0	Hemoglobin subunit delta OS=Homo sapiens GN=HBD PE=1 SV=2
Q9UI10	57557.0,	0.0,	2	0	Translation initiation factor eIF-2B subunit delta OS=Homo sapiens GN=EIF2B4 PE=1 SV=2
Q08426	79495.0,	0.0,	3	0	Peroxisomal bifunctional enzyme OS=Homo sapiens GN=EHHADH PE=1 SV=3
Q05397	119233.0,	0.0,	2	0	Focal adhesion kinase 1 OS=Homo sapiens GN=PTK2 PE=1 SV=2
Q5TZA2	228521.0,	0.0,	3	0	Rootletin OS=Homo sapiens GN=CROCC PE=1 SV=1
Q8IXJ6	43182.0,	0.0,	3	0	NAD-dependent protein deacetylase sirtuin-2 OS=Homo sapiens GN=SIRT2 PE=1 SV=2
P62136	37512.0,	0.0,	2	0	Serine/threonine-protein phosphatase PP1-alpha catalytic subunit OS=Homo sapiens GN=PPP1CA PE=1 SV=1
Q5FWE3	102197.0,	0.0,	2	0	Proline-rich transmembrane protein 3 OS=Homo sapiens GN=PRRT3 PE=1 SV=3
Reverse_sp|Q5TYW2|A20A1_HUMAN	94048.0,	0.0,	2	0	Ankyrin repeat domain-containing protein 20A1 OS=Homo sapiens GN=ANKRD20A1 PE=2 SV=1
P17302	43008.0,	0.0,	6	0	Gap junction alpha-1 protein OS=Homo sapiens GN=GJA1 PE=1 SV=2
P62140	37187.0,	0.0,	2	0	Serine/threonine-protein phosphatase PP1-beta catalytic subunit OS=Homo sapiens GN=PPP1CB PE=1 SV=3
P10909	52495.0,	0.0,	5	0	Clusterin OS=Homo sapiens GN=CLU PE=1 SV=1
P07305	20863.0,	0.0,	2	0	Histone H1.0 OS=Homo sapiens GN=H1F0 PE=1 SV=3
Q12986	124395.0,	0.0,	2	0	Transcriptional repressor NF-X1 OS=Homo sapiens GN=NFX1 PE=1 SV=2
P19525	62094.0,	0.0,	2	0	Interferon-induced, double-stranded RNA-activated protein kinase OS=Homo sapiens GN=EIF2AK2 PE=1 SV=2
P04049	73052.0,	0.0,	2	0	RAF proto-oncogene serine/threonine-protein kinase OS=Homo sapiens GN=RAF1 PE=1 SV=1
Q8IY17	149994.0,	0.0,	3	0	Neuropathy target esterase OS=Homo sapiens GN=PNPLA6 PE=1 SV=2
O14639	87688.0,	0.0,	6	0	Actin-binding LIM protein 1 OS=Homo sapiens GN=ABLIM1 PE=1 SV=3
contaminant_GR78_HUMAN	72116.0,	0.0,	2	0	owl|P11021| 78 KD GLUCOSE REGULATED PROTEIN PRECURSOR (GRP 78) (IMMUNOGLOBULIN...
Q8N9B5	111445.0,	0.0,	5	0	Junction-mediating and -regulatory protein OS=Homo sapiens GN=JMY PE=1 SV=2
P26038	67820.0,	0.0,	2	0	Moesin OS=Homo sapiens GN=MSN PE=1 SV=3
P08621	51557.0,	0.0,	2	0	U1 small nuclear ribonucleoprotein 70 kDa OS=Homo sapiens GN=SNRNP70 PE=1 SV=2
Q6FI13	14095.0,	0.0,	5	0	Histone H2A type 2-A OS=Homo sapiens GN=HIST2H2AA3 PE=1 SV=3
P04275	309262.0,	0.0,	5	0	von Willebrand factor OS=Homo sapiens GN=VWF PE=1 SV=4
P02452	138942.0,	0.0,	10	0	Collagen alpha-1(I) chain OS=Homo sapiens GN=COL1A1 PE=1 SV=5
Q9UPV7	45192.0,	0.0,	3	0	PHD finger protein 24 OS=Homo sapiens GN=PHF24 PE=1 SV=2
contaminant_GR78_RAT	72347.0,	0.0,	2	0	owl|P06761| 78 KD GLUCOSE REGULATED PROTEIN PRECURSOR (GRP 78) (IMMUNOGLOBULIN...
Q7Z7M0	303100.0,	0.0,	2	0	Multiple epidermal growth factor-like domains protein 8 OS=Homo sapiens GN=MEGF8 PE=1 SV=2
Q96CX2	35701.0,	0.0,	2	0	BTB/POZ domain-containing protein KCTD12 OS=Homo sapiens GN=KCTD12 PE=1 SV=1
P62753	28681.0,	0.0,	3	0	40S ribosomal protein S6 OS=Homo sapiens GN=RPS6 PE=1 SV=1
P07910	33670.0,	0.0,	2	0	Heterogeneous nuclear ribonucleoproteins C1/C2 OS=Homo sapiens GN=HNRNPC PE=1 SV=4
Q96RT7	200496.0,	0.0,	2	0	Gamma-tubulin complex component 6 OS=Homo sapiens GN=TUBGCP6 PE=1 SV=3
Q96RT1	158297.0,	0.0,	6	0	Erbin OS=Homo sapiens GN=ERBIN PE=1 SV=2
P02679	51512.0,	0.0,	2	0	Fibrinogen gamma chain OS=Homo sapiens GN=FGG PE=1 SV=3
P46013	358695.0,	0.0,	2	0	Proliferation marker protein Ki-67 OS=Homo sapiens GN=MKI67 PE=1 SV=2
Q99878	13936.0,	0.0,	5	0	Histone H2A type 1-J OS=Homo sapiens GN=HIST1H2AJ PE=1 SV=3
Q5T1H1	350797.0,	0.0,	2	0	Protein eyes shut homolog OS=Homo sapiens GN=EYS PE=1 SV=5
Q9BV73	281134.0,	0.0,	4	0	Centrosome-associated protein CEP250 OS=Homo sapiens GN=CEP250 PE=1 SV=2
Reverse_sp|O00555|CAC1A_HUMAN	282363.0,	0.0,	2	0	Voltage-dependent P/Q-type calcium channel subunit alpha-1A OS=Homo sapiens GN=CACNA1A PE=1 SV=2
Q1L5Z9	83654.0,	0.0,	3	0	LON peptidase N-terminal domain and RING finger protein 2 OS=Homo sapiens GN=LONRF2 PE=2 SV=3
Q08495	45514.0,	0.0,	3	0	Dematin OS=Homo sapiens GN=DMTN PE=1 SV=3
P02462	160615.0,	0.0,	3	0	Collagen alpha-1(IV) chain OS=Homo sapiens GN=COL4A1 PE=1 SV=3
Q93077	14105.0,	0.0,	5	0	Histone H2A type 1-C OS=Homo sapiens GN=HIST1H2AC PE=1 SV=3
P07942	198037.0,	0.0,	10	0	Laminin subunit beta-1 OS=Homo sapiens GN=LAMB1 PE=1 SV=2
O76031	69224.0,	0.0,	2	0	ATP-dependent Clp protease ATP-binding subunit clpX-like, mitochondrial OS=Homo sapiens GN=CLPX PE=1 SV=2
contaminant_KERATIN15	64511.0,	0.0,	2	0	no description
contaminant_KERATIN14	65871.0,	0.0,	2	0	no description
Q96PU5	111932.0,	0.0,	3	0	E3 ubiquitin-protein ligase NEDD4-like OS=Homo sapiens GN=NEDD4L PE=1 SV=2
contaminant_KERATIN10	44106.0,	0.0,	2	0	no description
contaminant_KERATIN12	47974.0,	0.0,	2	0	no description
Q9P2F8	190436.0,	0.0,	8	0	Signal-induced proliferation-associated 1-like protein 2 OS=Homo sapiens GN=SIPA1L2 PE=1 SV=2
Q9GZV7	37775.0,	0.0,	2	0	Hyaluronan and proteoglycan link protein 2 OS=Homo sapiens GN=HAPLN2 PE=2 SV=1
Q969G3	46649.0,	0.0,	2	0	SWI/SNF-related matrix-associated actin-dependent regulator of chromatin subfamily E member 1 OS=Homo sapiens GN=SMARCE1 PE=1 SV=2
contaminant_KERATIN08	50499.0,	0.0,	3	0	no description
contaminant_KERATIN07	50915.0,	0.0,	2	0	no description
contaminant_KERATIN06	49168.0,	0.0,	2	0	no description
contaminant_KERATIN05	51531.0,	0.0,	3	0	no description
Q08462	123603.0,	0.0,	5	0	Adenylate cyclase type 2 OS=Homo sapiens GN=ADCY2 PE=1 SV=5
O43572	73818.0,	0.0,	3	0	A-kinase anchor protein 10, mitochondrial OS=Homo sapiens GN=AKAP10 PE=1 SV=2
Q9BR39	74222.0,	0.0,	2	0	Junctophilin-2 OS=Homo sapiens GN=JPH2 PE=1 SV=2
Q12923	276903.0,	0.0,	3	0	Tyrosine-protein phosphatase non-receptor type 13 OS=Homo sapiens GN=PTPN13 PE=1 SV=2
P12035	64417.0,	0.0,	2	0	Keratin, type II cytoskeletal 3 OS=Homo sapiens GN=KRT3 PE=1 SV=3
P50995	54390.0,	0.0,	2	0	Annexin A11 OS=Homo sapiens GN=ANXA11 PE=1 SV=1
Q9NU22	632827.0,	0.0,	2	0	Midasin OS=Homo sapiens GN=MDN1 PE=1 SV=2
P15311	69413.0,	0.0,	3	0	Ezrin OS=Homo sapiens GN=EZR PE=1 SV=4
O00411	138620.0,	0.0,	3	0	DNA-directed RNA polymerase, mitochondrial OS=Homo sapiens GN=POLRMT PE=1 SV=2
P52943	22493.0,	0.0,	4	0	Cysteine-rich protein 2 OS=Homo sapiens GN=CRIP2 PE=1 SV=1
P16403	21365.0,	0.0,	3	0	Histone H1.2 OS=Homo sapiens GN=HIST1H1C PE=1 SV=2
P16402	22350.0,	0.0,	3	0	Histone H1.3 OS=Homo sapiens GN=HIST1H1D PE=1 SV=2
Q8TBZ2	108153.0,	0.0,	2	0	MYCBP-associated protein OS=Homo sapiens GN=MYCBPAP PE=1 SV=2
P22695	48443.0,	0.0,	2	0	Cytochrome b-c1 complex subunit 2, mitochondrial OS=Homo sapiens GN=UQCRC2 PE=1 SV=3
Q9BTM1	14019.0,	0.0,	5	0	Histone H2A.J OS=Homo sapiens GN=H2AFJ PE=1 SV=1
Q3KQU3	92820.0,	0.0,	4	0	MAP7 domain-containing protein 1 OS=Homo sapiens GN=MAP7D1 PE=1 SV=1
Q9UDY4	37807.0,	0.0,	5	0	DnaJ homolog subfamily B member 4 OS=Homo sapiens GN=DNAJB4 PE=1 SV=1
O94929	77802.0,	0.0,	3	0	Actin-binding LIM protein 3 OS=Homo sapiens GN=ABLIM3 PE=1 SV=3
Q16777	13988.0,	0.0,	5	0	Histone H2A type 2-C OS=Homo sapiens GN=HIST2H2AC PE=1 SV=4
P0C0S8	14091.0,	0.0,	5	0	Histone H2A type 1 OS=Homo sapiens GN=HIST1H2AG PE=1 SV=2
Q86UL8	158754.0,	0.0,	10	0	Membrane-associated guanylate kinase, WW and PDZ domain-containing protein 2 OS=Homo sapiens GN=MAGI2 PE=1 SV=3
Q7L7L0	14121.0,	0.0,	5	0	Histone H2A type 3 OS=Homo sapiens GN=HIST3H2A PE=1 SV=3
Q99959	97415.0,	0.0,	11	0	Plakophilin-2 OS=Homo sapiens GN=PKP2 PE=1 SV=2
Q16566	51926.0,	0.0,	9	0	Calcium/calmodulin-dependent protein kinase type IV OS=Homo sapiens GN=CAMK4 PE=1 SV=1
Q8IU85	42914.0,	0.0,	7	0	Calcium/calmodulin-dependent protein kinase type 1D OS=Homo sapiens GN=CAMK1D PE=1 SV=1
Q5SSJ5	61207.0,	0.0,	2	0	Heterochromatin protein 1-binding protein 3 OS=Homo sapiens GN=HP1BP3 PE=1 SV=1
Q5GH73	71638.0,	0.0,	2	0	XK-related protein 6 OS=Homo sapiens GN=XKR6 PE=2 SV=1
O95810	47173.0,	0.0,	2	0	Caveolae-associated protein 2 OS=Homo sapiens GN=CAVIN2 PE=1 SV=3
P68431	15404.0,	0.0,	2	0	Histone H3.1 OS=Homo sapiens GN=HIST1H3A PE=1 SV=2
Q14157	114534.0,	0.0,	2	0	Ubiquitin-associated protein 2-like OS=Homo sapiens GN=UBAP2L PE=1 SV=2
Q6DN14	111624.0,	0.0,	2	0	Multiple C2 and transmembrane domain-containing protein 1 OS=Homo sapiens GN=MCTP1 PE=2 SV=2
P20073	52739.0,	0.0,	3	0	Annexin A7 OS=Homo sapiens GN=ANXA7 PE=1 SV=3
P58400	50424.0,	0.0,	2	0	Neurexin-1-beta OS=Homo sapiens GN=NRXN1 PE=1 SV=3
P36873	36984.0,	0.0,	2	0	Serine/threonine-protein phosphatase PP1-gamma catalytic subunit OS=Homo sapiens GN=PPP1CC PE=1 SV=1
P13535	222760.0,	0.0,	2	0	Myosin-8 OS=Homo sapiens GN=MYH8 PE=1 SV=3
Q8NI08	106162.0,	0.0,	2	0	Nuclear receptor coactivator 7 OS=Homo sapiens GN=NCOA7 PE=1 SV=2
Q14161	84543.0,	0.0,	6	0	ARF GTPase-activating protein GIT2 OS=Homo sapiens GN=GIT2 PE=1 SV=2
P47914	17752.0,	0.0,	2	0	60S ribosomal protein L29 OS=Homo sapiens GN=RPL29 PE=1 SV=2
P20671	14107.0,	0.0,	5	0	Histone H2A type 1-D OS=Homo sapiens GN=HIST1H2AD PE=1 SV=2
Q12791	137559.0,	0.0,	5	0	Calcium-activated potassium channel subunit alpha-1 OS=Homo sapiens GN=KCNMA1 PE=1 SV=2
Q13642	36263.0,	0.0,	3	0	Four and a half LIM domains protein 1 OS=Homo sapiens GN=FHL1 PE=1 SV=4
Q969S9	86601.0,	0.0,	2	0	Ribosome-releasing factor 2, mitochondrial OS=Homo sapiens GN=GFM2 PE=1 SV=1
P84098	23466.0,	0.0,	2	0	60S ribosomal protein L19 OS=Homo sapiens GN=RPL19 PE=1 SV=1
P08572	167553.0,	0.0,	5	0	Collagen alpha-2(IV) chain OS=Homo sapiens GN=COL4A2 PE=1 SV=4
P05067	86943.0,	0.0,	2	0	Amyloid-beta A4 protein OS=Homo sapiens GN=APP PE=1 SV=3
P08779	51268.0,	0.0,	3	0	Keratin, type I cytoskeletal 16 OS=Homo sapiens GN=KRT16 PE=1 SV=4
O95613	378039.0,	0.0,	6	0	Pericentrin OS=Homo sapiens GN=PCNT PE=1 SV=4
P11940	70671.0,	0.0,	2	0	Polyadenylate-binding protein 1 OS=Homo sapiens GN=PABPC1 PE=1 SV=2
Q86YM7	40277.0,	0.0,	4	0	Homer protein homolog 1 OS=Homo sapiens GN=HOMER1 PE=1 SV=2
Q9UBF2	97622.0,	0.0,	2	0	Coatomer subunit gamma-2 OS=Homo sapiens GN=COPG2 PE=1 SV=1
P19012	49212.0,	0.0,	2	0	Keratin, type I cytoskeletal 15 OS=Homo sapiens GN=KRT15 PE=1 SV=3
Q8TF44	44576.0,	0.0,	2	0	C2 calcium-dependent domain-containing protein 4C OS=Homo sapiens GN=C2CD4C PE=1 SV=2
Q9HC56	136064.0,	0.0,	5	0	Protocadherin-9 OS=Homo sapiens GN=PCDH9 PE=1 SV=2
P11532	426751.0,	0.0,	7	0	Dystrophin OS=Homo sapiens GN=DMD PE=1 SV=3
Q7Z3Y7	50567.0,	0.0,	2	0	Keratin, type I cytoskeletal 28 OS=Homo sapiens GN=KRT28 PE=1 SV=2
Q8NDA2	541983.0,	0.0,	2	0	Hemicentin-2 OS=Homo sapiens GN=HMCN2 PE=2 SV=3
P10412	21865.0,	0.0,	3	0	Histone H1.4 OS=Homo sapiens GN=HIST1H1E PE=1 SV=2
Q14318	44562.0,	0.0,	2	0	Peptidyl-prolyl cis-trans isomerase FKBP8 OS=Homo sapiens GN=FKBP8 PE=1 SV=2
P24821	240851.0,	0.0,	3	0	Tenascin OS=Homo sapiens GN=TNC PE=1 SV=3
O15344	75251.0,	0.0,	2	0	E3 ubiquitin-protein ligase Midline-1 OS=Homo sapiens GN=MID1 PE=1 SV=1

## Sheet: 2
accession	MOL_WT-1	MOL_WT-2	spec count Average 1	spec count Average 2	description
P68371	49831.0,	49831.0,	71	168	Tubulin beta-4B chain OS=Homo sapiens GN=TUBB4B PE=1 SV=1
Q13885	49907.0,	49907.0,	77	165	Tubulin beta-2A chain OS=Homo sapiens GN=TUBB2A PE=1 SV=1
Q9BVA1	49953.0,	49953.0,	74	160	Tubulin beta-2B chain OS=Homo sapiens GN=TUBB2B PE=1 SV=1
Q15149	531796.0,	531796.0,	122	154	Plectin OS=Homo sapiens GN=PLEC PE=1 SV=3
Q00610	191613.0,	191613.0,	205	153	Clathrin heavy chain 1 OS=Homo sapiens GN=CLTC PE=1 SV=5
P07437	49671.0,	49671.0,	65	151	Tubulin beta chain OS=Homo sapiens GN=TUBB PE=1 SV=2
P04350	49586.0,	49586.0,	62	147	Tubulin beta-4A chain OS=Homo sapiens GN=TUBB4A PE=1 SV=2
Q9BQE3	49895.0,	49895.0,	104	136	Tubulin alpha-1C chain OS=Homo sapiens GN=TUBA1C PE=1 SV=1
P68363	50152.0,	50152.0,	104	136	Tubulin alpha-1B chain OS=Homo sapiens GN=TUBA1B PE=1 SV=1
Q71U36	50136.0,	50136.0,	107	133	Tubulin alpha-1A chain OS=Homo sapiens GN=TUBA1A PE=1 SV=1
Q01484	433719.0,	433719.0,	103	130	Ankyrin-2 OS=Homo sapiens GN=ANK2 PE=1 SV=4
Q13813	284538.0,	284538.0,	88	124	Spectrin alpha chain, non-erythrocytic 1 OS=Homo sapiens GN=SPTAN1 PE=1 SV=3
Q13748	49960.0,	49960.0,	92	106	Tubulin alpha-3C/D chain OS=Homo sapiens GN=TUBA3C PE=1 SV=3
Q9UPA5	416475.0,	416475.0,	221	104	Protein bassoon OS=Homo sapiens GN=BSN PE=1 SV=4
P68366	49924.0,	49924.0,	87	104	Tubulin alpha-4A chain OS=Homo sapiens GN=TUBA4A PE=1 SV=1
Q6PEY2	49859.0,	49859.0,	84	95	Tubulin alpha-3E chain OS=Homo sapiens GN=TUBA3E PE=1 SV=2
P11137	199525.0,	199525.0,	103	94	Microtubule-associated protein 2 OS=Homo sapiens GN=MAP2 PE=1 SV=4
Q14204	532412.0,	532412.0,	88	92	Cytoplasmic dynein 1 heavy chain 1 OS=Homo sapiens GN=DYNC1H1 PE=1 SV=5
Q13509	50433.0,	50433.0,	63	92	Tubulin beta-3 chain OS=Homo sapiens GN=TUBB3 PE=1 SV=2
Q01082	274608.0,	274608.0,	48	90	Spectrin beta chain, non-erythrocytic 1 OS=Homo sapiens GN=SPTBN1 PE=1 SV=2
Q9NY65	50094.0,	50094.0,	78	85	Tubulin alpha-8 chain OS=Homo sapiens GN=TUBA8 PE=1 SV=1
Q05193	97408.0,	97408.0,	34	85	Dynamin-1 OS=Homo sapiens GN=DNM1 PE=1 SV=2
P46459	82594.0,	82594.0,	56	84	Vesicle-fusing ATPase OS=Homo sapiens GN=NSF PE=1 SV=3
P07197	102472.0,	102472.0,	85	81	Neurofilament medium polypeptide OS=Homo sapiens GN=NEFM PE=1 SV=3
P61764	67569.0,	67569.0,	25	74	Syntaxin-binding protein 1 OS=Homo sapiens GN=STXBP1 PE=1 SV=1
Q9Y2J2	120677.0,	120677.0,	65	70	Band 4.1-like protein 3 OS=Homo sapiens GN=EPB41L3 PE=1 SV=2
Q9BUF5	49857.0,	49857.0,	29	64	Tubulin beta-6 chain OS=Homo sapiens GN=TUBB6 PE=1 SV=1
Q12955	480416.0,	480416.0,	108	63	Ankyrin-3 OS=Homo sapiens GN=ANK3 PE=1 SV=3
Q9C0H9	112453.0,	112453.0,	62	61	SRC kinase signaling inhibitor 1 OS=Homo sapiens GN=SRCIN1 PE=1 SV=3
P11498	129634.0,	129634.0,	79	60	Pyruvate carboxylase, mitochondrial OS=Homo sapiens GN=PC PE=1 SV=2
Q8WXD9	149813.0,	149813.0,	66	58	Caskin-1 OS=Homo sapiens GN=CASKIN1 PE=1 SV=1
P07900	84660.0,	84660.0,	4	56	Heat shock protein HSP 90-alpha OS=Homo sapiens GN=HSP90AA1 PE=1 SV=5
P42704	157904.0,	157904.0,	37	56	Leucine-rich PPR motif-containing protein, mitochondrial OS=Homo sapiens GN=LRPPRC PE=1 SV=3
O15020	271323.0,	271323.0,	24	53	Spectrin beta chain, non-erythrocytic 2 OS=Homo sapiens GN=SPTBN2 PE=1 SV=3
P22314	117849.0,	117849.0,	23	52	Ubiquitin-like modifier-activating enzyme 1 OS=Homo sapiens GN=UBA1 PE=1 SV=3
contaminant_UBIQUITIN02	117790.0,	117790.0,	23	52	no description
P17600	74111.0,	74111.0,	35	50	Synapsin-1 OS=Homo sapiens GN=SYN1 PE=1 SV=3
P08238	83264.0,	83264.0,	10	49	Heat shock protein HSP 90-beta OS=Homo sapiens GN=HSP90AB1 PE=1 SV=4
Q9BYB0	184666.0,	184666.0,	74	48	SH3 and multiple ankyrin repeat domains protein 3 OS=Homo sapiens GN=SHANK3 PE=1 SV=3
P07196	61517.0,	61517.0,	25	46	Neurofilament light polypeptide OS=Homo sapiens GN=NEFL PE=1 SV=3
Q9Y4I1	215403.0,	215403.0,	60	46	Unconventional myosin-Va OS=Homo sapiens GN=MYO5A PE=1 SV=2
O75145	133496.0,	133496.0,	71	44	Liprin-alpha-3 OS=Homo sapiens GN=PPFIA3 PE=1 SV=3
P45974	95786.0,	95786.0,	30	43	Ubiquitin carboxyl-terminal hydrolase 5 OS=Homo sapiens GN=USP5 PE=1 SV=2
P46821	270632.0,	270632.0,	29	43	Microtubule-associated protein 1B OS=Homo sapiens GN=MAP1B PE=1 SV=2
Q9NQC3	129931.0,	129931.0,	20	43	Reticulon-4 OS=Homo sapiens GN=RTN4 PE=1 SV=2
Q13367	119059.0,	119059.0,	20	42	AP-3 complex subunit beta-2 OS=Homo sapiens GN=AP3B2 PE=1 SV=2
Q96PV0	148284.0,	148284.0,	49	42	Ras/Rap GTPase-activating protein SynGAP OS=Homo sapiens GN=SYNGAP1 PE=1 SV=4
O94973	103960.0,	103960.0,	21	42	AP-2 complex subunit alpha-2 OS=Homo sapiens GN=AP2A2 PE=1 SV=2
Q16352	55391.0,	55391.0,	35	41	Alpha-internexin OS=Homo sapiens GN=INA PE=1 SV=2
Q9UQ16	97746.0,	97746.0,	25	41	Dynamin-3 OS=Homo sapiens GN=DNM3 PE=1 SV=4
P49327	273424.0,	273424.0,	19	41	Fatty acid synthase OS=Homo sapiens GN=FASN PE=1 SV=3
Q3ZCM7	49776.0,	49776.0,	18	39	Tubulin beta-8 chain OS=Homo sapiens GN=TUBB8 PE=1 SV=2
O43301	74978.0,	74978.0,	33	39	Heat shock 70 kDa protein 12A OS=Homo sapiens GN=HSPA12A PE=1 SV=2
Q9Y4G6	271611.0,	271611.0,	26	39	Talin-2 OS=Homo sapiens GN=TLN2 PE=1 SV=4
P78559	305484.0,	305484.0,	34	39	Microtubule-associated protein 1A OS=Homo sapiens GN=MAP1A PE=1 SV=6
Q9ULU8	152786.0,	152786.0,	34	39	Calcium-dependent secretion activator 1 OS=Homo sapiens GN=CADPS PE=1 SV=3
Q9UQM7	54088.0,	54088.0,	31	38	Calcium/calmodulin-dependent protein kinase type II subunit alpha OS=Homo sapiens GN=CAMK2A PE=1 SV=2
Q02218	115935.0,	115935.0,	10	37	2-oxoglutarate dehydrogenase, mitochondrial OS=Homo sapiens GN=OGDH PE=1 SV=3
Q15811	195420.0,	195420.0,	12	37	Intersectin-1 OS=Homo sapiens GN=ITSN1 PE=1 SV=3
Q9H2X9	126183.0,	126183.0,	26	36	Solute carrier family 12 member 5 OS=Homo sapiens GN=SLC12A5 PE=1 SV=3
O95782	107546.0,	107546.0,	21	36	AP-2 complex subunit alpha-1 OS=Homo sapiens GN=AP2A1 PE=1 SV=3
Q7Z4S6	187178.0,	187178.0,	44	35	Kinesin-like protein KIF21A OS=Homo sapiens GN=KIF21A PE=1 SV=2
P49588	106810.0,	106810.0,	8	35	Alanine--tRNA ligase, cytoplasmic OS=Homo sapiens GN=AARS PE=1 SV=2
A6NNZ2	49573.0,	49573.0,	17	35	Tubulin beta-8 chain-like protein LOC260334 OS=Homo sapiens PE=1 SV=1
P09543	47579.0,	47579.0,	24	35	2&#039;,3&#039;-cyclic-nucleotide 3&#039;-phosphodiesterase OS=Homo sapiens GN=CNP PE=1 SV=2
Q9H4G0	98503.0,	98503.0,	39	34	Band 4.1-like protein 1 OS=Homo sapiens GN=EPB41L1 PE=1 SV=2
O15075	82224.0,	82224.0,	18	33	Serine/threonine-protein kinase DCLK1 OS=Homo sapiens GN=DCLK1 PE=1 SV=2
Q01813	85596.0,	85596.0,	18	33	ATP-dependent 6-phosphofructokinase, platelet type OS=Homo sapiens GN=PFKP PE=1 SV=2
P53621	138345.0,	138345.0,	19	32	Coatomer subunit alpha OS=Homo sapiens GN=COPA PE=1 SV=2
Q2M2I8	103885.0,	103885.0,	33	32	AP2-associated protein kinase 1 OS=Homo sapiens GN=AAK1 PE=1 SV=3
P19367	102486.0,	102486.0,	22	32	Hexokinase-1 OS=Homo sapiens GN=HK1 PE=1 SV=3
Q92900	124345.0,	124345.0,	43	31	Regulator of nonsense transcripts 1 OS=Homo sapiens GN=UPF1 PE=1 SV=2
Q9ULD0	114481.0,	114481.0,	16	31	2-oxoglutarate dehydrogenase-like, mitochondrial OS=Homo sapiens GN=OGDHL PE=1 SV=3
Q9P2R3	128399.0,	128399.0,	15	31	Rabankyrin-5 OS=Homo sapiens GN=ANKFY1 PE=1 SV=2
Q12860	113320.0,	113320.0,	33	30	Contactin-1 OS=Homo sapiens GN=CNTN1 PE=1 SV=1
P42356	236828.0,	236828.0,	35	30	Phosphatidylinositol 4-kinase alpha OS=Homo sapiens GN=PI4KA PE=1 SV=4
P36776	106489.0,	106489.0,	20	30	Lon protease homolog, mitochondrial OS=Homo sapiens GN=LONP1 PE=1 SV=2
Q9Y6V0	553285.0,	553285.0,	109	30	Protein piccolo OS=Homo sapiens GN=PCLO PE=1 SV=4
O94925	73461.0,	73461.0,	19	30	Glutaminase kidney isoform, mitochondrial OS=Homo sapiens GN=GLS PE=1 SV=1
Q08211	140958.0,	140958.0,	27	29	ATP-dependent RNA helicase A OS=Homo sapiens GN=DHX9 PE=1 SV=4
Q9Y4F5	171687.0,	171687.0,	49	29	Centrosomal protein of 170 kDa protein B OS=Homo sapiens GN=CEP170B PE=1 SV=4
P63010	104553.0,	104553.0,	18	29	AP-2 complex subunit beta OS=Homo sapiens GN=AP2B1 PE=1 SV=1
O75122	141132.0,	141132.0,	23	28	CLIP-associating protein 2 OS=Homo sapiens GN=CLASP2 PE=1 SV=2
O95248	208313.0,	208313.0,	25	28	Myotubularin-related protein 5 OS=Homo sapiens GN=SBF1 PE=1 SV=3
O75061	99997.0,	99997.0,	9	27	Putative tyrosine-protein phosphatase auxilin OS=Homo sapiens GN=DNAJC6 PE=1 SV=3
Q5JU85	161735.0,	161735.0,	65	27	IQ motif and SEC7 domain-containing protein 2 OS=Homo sapiens GN=IQSEC2 PE=1 SV=1
P12036	112479.0,	112479.0,	13	27	Neurofilament heavy polypeptide OS=Homo sapiens GN=NEFH PE=1 SV=4
Q58FF7	68325.0,	68325.0,	2	26	Putative heat shock protein HSP 90-beta-3 OS=Homo sapiens GN=HSP90AB3P PE=5 SV=1
P0CG48	77039.0,	77039.0,	29	26	Polyubiquitin-C OS=Homo sapiens GN=UBC PE=1 SV=3
P12277	42644.0,	42644.0,	23	26	Creatine kinase B-type OS=Homo sapiens GN=CKB PE=1 SV=1
O43295	124504.0,	124504.0,	17	26	SLIT-ROBO Rho GTPase-activating protein 3 OS=Homo sapiens GN=SRGAP3 PE=1 SV=3
Q8TDJ6	339642.0,	339642.0,	41	26	DmX-like protein 2 OS=Homo sapiens GN=DMXL2 PE=1 SV=2
Q13554	72678.0,	72678.0,	25	26	Calcium/calmodulin-dependent protein kinase type II subunit beta OS=Homo sapiens GN=CAMK2B PE=1 SV=3
Q14203	141694.0,	141694.0,	17	25	Dynactin subunit 1 OS=Homo sapiens GN=DCTN1 PE=1 SV=3
Q8N4C8	149821.0,	149821.0,	31	25	Misshapen-like kinase 1 OS=Homo sapiens GN=MINK1 PE=1 SV=2
P0CG47	25762.0,	25762.0,	26	25	Polyubiquitin-B OS=Homo sapiens GN=UBB PE=1 SV=1
P62979	17965.0,	17965.0,	25	25	Ubiquitin-40S ribosomal protein S27a OS=Homo sapiens GN=RPS27A PE=1 SV=2
P62987	14728.0,	14728.0,	25	25	Ubiquitin-60S ribosomal protein L40 OS=Homo sapiens GN=UBA52 PE=1 SV=2
Q00341	141455.0,	141455.0,	36	25	Vigilin OS=Homo sapiens GN=HDLBP PE=1 SV=2
Q6DN90	108314.0,	108314.0,	29	25	IQ motif and SEC7 domain-containing protein 1 OS=Homo sapiens GN=IQSEC1 PE=1 SV=1
contaminant_UBIQUITIN08	8565.0,	8565.0,	25	25	no description
P20020	138755.0,	138755.0,	26	25	Plasma membrane calcium-transporting ATPase 1 OS=Homo sapiens GN=ATP2B1 PE=1 SV=3
Q00839	90585.0,	90585.0,	13	24	Heterogeneous nuclear ribonucleoprotein U OS=Homo sapiens GN=HNRNPU PE=1 SV=6
P49411	49542.0,	49542.0,	23	24	Elongation factor Tu, mitochondrial OS=Homo sapiens GN=TUFM PE=1 SV=2
O43491	112588.0,	112588.0,	5	24	Band 4.1-like protein 2 OS=Homo sapiens GN=EPB41L2 PE=1 SV=1
Q9BTW9	132600.0,	132600.0,	27	24	Tubulin-specific chaperone D OS=Homo sapiens GN=TBCD PE=1 SV=2
P11216	96696.0,	96696.0,	11	24	Glycogen phosphorylase, brain form OS=Homo sapiens GN=PYGB PE=1 SV=5
P78357	156266.0,	156266.0,	28	24	Contactin-associated protein 1 OS=Homo sapiens GN=CNTNAP1 PE=1 SV=1
Q9BSJ8	122856.0,	122856.0,	19	24	Extended synaptotagmin-1 OS=Homo sapiens GN=ESYT1 PE=1 SV=1
Q15334	115418.0,	115418.0,	12	24	Lethal(2) giant larvae protein homolog 1 OS=Homo sapiens GN=LLGL1 PE=1 SV=3
Q14008	225493.0,	225493.0,	7	24	Cytoskeleton-associated protein 5 OS=Homo sapiens GN=CKAP5 PE=1 SV=3
Q9P260	134630.0,	134630.0,	17	24	LisH domain and HEAT repeat-containing protein KIAA1468 OS=Homo sapiens GN=KIAA1468 PE=1 SV=2
Q9UQB3	132656.0,	132656.0,	35	24	Catenin delta-2 OS=Homo sapiens GN=CTNND2 PE=1 SV=3
P53396	120839.0,	120839.0,	3	24	ATP-citrate synthase OS=Homo sapiens GN=ACLY PE=1 SV=3
Q8WXG6	183302.0,	183302.0,	27	23	MAP kinase-activating death domain protein OS=Homo sapiens GN=MADD PE=1 SV=2
Q99490	124673.0,	124673.0,	26	23	Arf-GAP with GTPase, ANK repeat and PH domain-containing protein 2 OS=Homo sapiens GN=AGAP2 PE=1 SV=2
Q9H2M9	155984.0,	155984.0,	32	23	Rab3 GTPase-activating protein non-catalytic subunit OS=Homo sapiens GN=RAB3GAP2 PE=1 SV=1
Q86UR5	189071.0,	189071.0,	41	23	Regulating synaptic membrane exocytosis protein 1 OS=Homo sapiens GN=RIMS1 PE=1 SV=1
P78352	80495.0,	80495.0,	28	22	Disks large homolog 4 OS=Homo sapiens GN=DLG4 PE=1 SV=3
P63261	41793.0,	41793.0,	13	22	Actin, cytoplasmic 2 OS=Homo sapiens GN=ACTG1 PE=1 SV=1
Q02952	191480.0,	191480.0,	24	22	A-kinase anchor protein 12 OS=Homo sapiens GN=AKAP12 PE=1 SV=4
P60709	41737.0,	41737.0,	13	22	Actin, cytoplasmic 1 OS=Homo sapiens GN=ACTB PE=1 SV=1
Q6VY07	104898.0,	104898.0,	28	22	Phosphofurin acidic cluster sorting protein 1 OS=Homo sapiens GN=PACS1 PE=1 SV=2
O75334	143290.0,	143290.0,	35	22	Liprin-alpha-2 OS=Homo sapiens GN=PPFIA2 PE=1 SV=2
Q16555	62294.0,	62294.0,	11	22	Dihydropyrimidinase-related protein 2 OS=Homo sapiens GN=DPYSL2 PE=1 SV=1
P11142	70898.0,	70898.0,	20	22	Heat shock cognate 71 kDa protein OS=Homo sapiens GN=HSPA8 PE=1 SV=1
Q8NFP9	327821.0,	327821.0,	32	21	Neurobeachin OS=Homo sapiens GN=NBEA PE=1 SV=3
Q99798	85425.0,	85425.0,	6	21	Aconitate hydratase, mitochondrial OS=Homo sapiens GN=ACO2 PE=1 SV=2
P55011	131447.0,	131447.0,	22	21	Solute carrier family 12 member 2 OS=Homo sapiens GN=SLC12A2 PE=1 SV=1
Q9Y4E6	163809.0,	163809.0,	32	21	WD repeat-containing protein 7 OS=Homo sapiens GN=WDR7 PE=1 SV=2
Q13555	62609.0,	62609.0,	17	21	Calcium/calmodulin-dependent protein kinase type II subunit gamma OS=Homo sapiens GN=CAMK2G PE=1 SV=3
P26640	140476.0,	140476.0,	4	21	Valine--tRNA ligase OS=Homo sapiens GN=VARS PE=1 SV=4
Q9H254	288984.0,	288984.0,	47	21	Spectrin beta chain, non-erythrocytic 4 OS=Homo sapiens GN=SPTBN4 PE=1 SV=2
Q9H4B7	50327.0,	50327.0,	11	20	Tubulin beta-1 chain OS=Homo sapiens GN=TUBB1 PE=1 SV=1
P35222	85497.0,	85497.0,	14	20	Catenin beta-1 OS=Homo sapiens GN=CTNNB1 PE=1 SV=1
P61981	28303.0,	28303.0,	7	20	14-3-3 protein gamma OS=Homo sapiens GN=YWHAG PE=1 SV=2
P50570	98064.0,	98064.0,	8	20	Dynamin-2 OS=Homo sapiens GN=DNM2 PE=1 SV=2
Q8NCB2	54354.0,	54354.0,	21	20	CaM kinase-like vesicle-associated protein OS=Homo sapiens GN=CAMKV PE=2 SV=2
Q9Y4G8	167416.0,	167416.0,	23	20	Rap guanine nucleotide exchange factor 2 OS=Homo sapiens GN=RAPGEF2 PE=1 SV=1
Q6PGP7	175485.0,	175485.0,	36	20	Tetratricopeptide repeat protein 37 OS=Homo sapiens GN=TTC37 PE=1 SV=1
P05771	76869.0,	76869.0,	20	20	Protein kinase C beta type OS=Homo sapiens GN=PRKCB PE=1 SV=4
P25705	59751.0,	59751.0,	16	20	ATP synthase subunit alpha, mitochondrial OS=Homo sapiens GN=ATP5A1 PE=1 SV=1
Q92974	111543.0,	111543.0,	38	19	Rho guanine nucleotide exchange factor 2 OS=Homo sapiens GN=ARHGEF2 PE=1 SV=4
O75083	66194.0,	66194.0,	9	19	WD repeat-containing protein 1 OS=Homo sapiens GN=WDR1 PE=1 SV=4
P13010	0.0,	82705.0,	0	19	X-ray repair cross-complementing protein 5 OS=Homo sapiens GN=XRCC5 PE=1 SV=3
Q14289	115875.0,	115875.0,	15	19	Protein-tyrosine kinase 2-beta OS=Homo sapiens GN=PTK2B PE=1 SV=2
Q7L099	52965.0,	52965.0,	16	19	Protein RUFY3 OS=Homo sapiens GN=RUFY3 PE=1 SV=1
O00429	81877.0,	81877.0,	2	19	Dynamin-1-like protein OS=Homo sapiens GN=DNM1L PE=1 SV=2
O00408	105717.0,	105717.0,	10	19	cGMP-dependent 3&#039;,5&#039;-cyclic phosphodiesterase OS=Homo sapiens GN=PDE2A PE=1 SV=1
P06396	85697.0,	85697.0,	5	19	Gelsolin OS=Homo sapiens GN=GSN PE=1 SV=1
Q9H2G2	142695.0,	142695.0,	15	19	STE20-like serine/threonine-protein kinase OS=Homo sapiens GN=SLK PE=1 SV=1
P14136	49880.0,	49880.0,	30	19	Glial fibrillary acidic protein OS=Homo sapiens GN=GFAP PE=1 SV=1
P31946	28082.0,	28082.0,	2	19	14-3-3 protein beta/alpha OS=Homo sapiens GN=YWHAB PE=1 SV=3
Q9NZQ3	78960.0,	78960.0,	18	19	NCK-interacting protein with SH3 domain OS=Homo sapiens GN=NCKIPSD PE=1 SV=1
Q9Y2X7	84341.0,	84341.0,	10	19	ARF GTPase-activating protein GIT1 OS=Homo sapiens GN=GIT1 PE=1 SV=2
Q12979	97598.0,	97598.0,	19	19	Active breakpoint cluster region-related protein OS=Homo sapiens GN=ABR PE=2 SV=2
Q5SW79	175292.0,	175292.0,	17	19	Centrosomal protein of 170 kDa OS=Homo sapiens GN=CEP170 PE=1 SV=1
Q04917	28219.0,	28219.0,	3	19	14-3-3 protein eta OS=Homo sapiens GN=YWHAH PE=1 SV=4
Q9Y2Q0	131369.0,	131369.0,	16	19	Phospholipid-transporting ATPase IA OS=Homo sapiens GN=ATP8A1 PE=1 SV=1
O14578	231429.0,	231429.0,	50	18	Citron Rho-interacting kinase OS=Homo sapiens GN=CIT PE=1 SV=2
Q15042	110524.0,	110524.0,	31	18	Rab3 GTPase-activating protein catalytic subunit OS=Homo sapiens GN=RAB3GAP1 PE=1 SV=3
P49815	200607.0,	200607.0,	42	18	Tuberin OS=Homo sapiens GN=TSC2 PE=1 SV=2
Q9Y2J0	76872.0,	76872.0,	23	18	Rabphilin-3A OS=Homo sapiens GN=RPH3A PE=1 SV=1
P43243	94623.0,	94623.0,	9	18	Matrin-3 OS=Homo sapiens GN=MATR3 PE=1 SV=2
Q9Y2E4	170766.0,	170766.0,	16	18	Disco-interacting protein 2 homolog C OS=Homo sapiens GN=DIP2C PE=1 SV=2
P53675	187029.0,	187029.0,	24	18	Clathrin heavy chain 2 OS=Homo sapiens GN=CLTCL1 PE=1 SV=2
Q8NDA8	181248.0,	181248.0,	15	18	Maestro heat-like repeat-containing protein family member 1 OS=Homo sapiens GN=MROH1 PE=2 SV=3
P63104	27745.0,	27745.0,	4	18	14-3-3 protein zeta/delta OS=Homo sapiens GN=YWHAZ PE=1 SV=1
Q92777	62847.0,	62847.0,	12	18	Synapsin-2 OS=Homo sapiens GN=SYN2 PE=2 SV=3
Q5TF21	103199.0,	103199.0,	6	18	Protein SOGA3 OS=Homo sapiens GN=SOGA3 PE=3 SV=1
P55060	110417.0,	110417.0,	10	18	Exportin-2 OS=Homo sapiens GN=CSE1L PE=1 SV=3
O95757	94512.0,	94512.0,	4	18	Heat shock 70 kDa protein 4L OS=Homo sapiens GN=HSPA4L PE=1 SV=3
Q13557	56369.0,	56369.0,	17	18	Calcium/calmodulin-dependent protein kinase type II subunit delta OS=Homo sapiens GN=CAMK2D PE=1 SV=3
O14827	140764.0,	140764.0,	28	18	Ras-specific guanine nucleotide-releasing factor 2 OS=Homo sapiens GN=RASGRF2 PE=1 SV=2
O95819	142101.0,	142101.0,	28	18	Mitogen-activated protein kinase kinase kinase kinase 4 OS=Homo sapiens GN=MAP4K4 PE=1 SV=2
P54289	124568.0,	124568.0,	24	18	Voltage-dependent calcium channel subunit alpha-2/delta-1 OS=Homo sapiens GN=CACNA2D1 PE=1 SV=3
O95197	112611.0,	112611.0,	12	17	Reticulon-3 OS=Homo sapiens GN=RTN3 PE=1 SV=2
O75146	119388.0,	119388.0,	15	17	Huntingtin-interacting protein 1-related protein OS=Homo sapiens GN=HIP1R PE=1 SV=2
Q96F07	148398.0,	148398.0,	24	17	Cytoplasmic FMR1-interacting protein 2 OS=Homo sapiens GN=CYFIP2 PE=1 SV=2
Q9Y6D5	202037.0,	202037.0,	15	17	Brefeldin A-inhibited guanine nucleotide-exchange protein 2 OS=Homo sapiens GN=ARFGEF2 PE=1 SV=3
Q7KZF4	0.0,	101997.0,	0	17	Staphylococcal nuclease domain-containing protein 1 OS=Homo sapiens GN=SND1 PE=1 SV=1
O00410	123630.0,	123630.0,	10	17	Importin-5 OS=Homo sapiens GN=IPO5 PE=1 SV=4
Q9NSD9	0.0,	66116.0,	0	17	Phenylalanine--tRNA ligase beta subunit OS=Homo sapiens GN=FARSB PE=1 SV=3
Q9H3S7	178972.0,	178972.0,	13	17	Tyrosine-protein phosphatase non-receptor type 23 OS=Homo sapiens GN=PTPN23 PE=1 SV=1
Q7Z460	169450.0,	169450.0,	9	17	CLIP-associating protein 1 OS=Homo sapiens GN=CLASP1 PE=1 SV=1
Q13200	100200.0,	100200.0,	3	17	26S proteasome non-ATPase regulatory subunit 2 OS=Homo sapiens GN=PSMD2 PE=1 SV=3
P08133	75873.0,	75873.0,	27	17	Annexin A6 OS=Homo sapiens GN=ANXA6 PE=1 SV=3
Q96P70	115963.0,	115963.0,	17	17	Importin-9 OS=Homo sapiens GN=IPO9 PE=1 SV=3
O15294	116924.0,	116924.0,	31	17	UDP-N-acetylglucosamine--peptide N-acetylglucosaminyltransferase 110 kDa subunit OS=Homo sapiens GN=OGT PE=1 SV=3
Q9UPW8	193013.0,	193013.0,	24	17	Protein unc-13 homolog A OS=Homo sapiens GN=UNC13A PE=2 SV=4
Q96JH7	134320.0,	134320.0,	44	17	Deubiquitinating protein VCIP135 OS=Homo sapiens GN=VCPIP1 PE=1 SV=2
Q9UDY2	133958.0,	133958.0,	10	17	Tight junction protein ZO-2 OS=Homo sapiens GN=TJP2 PE=1 SV=2
Q9H0B6	68935.0,	68935.0,	6	16	Kinesin light chain 2 OS=Homo sapiens GN=KLC2 PE=1 SV=1
P16152	30375.0,	30375.0,	5	16	Carbonyl reductase [NADPH] 1 OS=Homo sapiens GN=CBR1 PE=1 SV=3
P46379	119409.0,	119409.0,	18	16	Large proline-rich protein BAG6 OS=Homo sapiens GN=BAG6 PE=1 SV=2
Q96A65	110498.0,	110498.0,	5	16	Exocyst complex component 4 OS=Homo sapiens GN=EXOC4 PE=1 SV=1
Q9NRY4	170513.0,	170513.0,	34	16	Rho GTPase-activating protein 35 OS=Homo sapiens GN=ARHGAP35 PE=1 SV=3
P04264	66039.0,	66039.0,	22	16	Keratin, type II cytoskeletal 1 OS=Homo sapiens GN=KRT1 PE=1 SV=6
Q9H853	27551.0,	27551.0,	13	16	Putative tubulin-like protein alpha-4B OS=Homo sapiens GN=TUBA4B PE=5 SV=2
Q96QK1	91707.0,	91707.0,	2	16	Vacuolar protein sorting-associated protein 35 OS=Homo sapiens GN=VPS35 PE=1 SV=2
Q05639	50470.0,	50470.0,	12	16	Elongation factor 1-alpha 2 OS=Homo sapiens GN=EEF1A2 PE=1 SV=1
P41252	144498.0,	144498.0,	14	16	Isoleucine--tRNA ligase, cytoplasmic OS=Homo sapiens GN=IARS PE=1 SV=2
P19022	99809.0,	99809.0,	24	16	Cadherin-2 OS=Homo sapiens GN=CDH2 PE=1 SV=4
Q99570	153103.0,	153103.0,	22	15	Phosphoinositide 3-kinase regulatory subunit 4 OS=Homo sapiens GN=PIK3R4 PE=1 SV=3
P17858	85018.0,	85018.0,	15	15	ATP-dependent 6-phosphofructokinase, liver type OS=Homo sapiens GN=PFKL PE=1 SV=6
Q9ULH1	125498.0,	125498.0,	5	15	Arf-GAP with SH3 domain, ANK repeat and PH domain-containing protein 1 OS=Homo sapiens GN=ASAP1 PE=1 SV=4
Q9Y6K8	63333.0,	63333.0,	19	15	Adenylate kinase isoenzyme 5 OS=Homo sapiens GN=AK5 PE=1 SV=2
Q4V328	95989.0,	95989.0,	12	15	GRIP1-associated protein 1 OS=Homo sapiens GN=GRIPAP1 PE=1 SV=1
P05129	78448.0,	78448.0,	16	15	Protein kinase C gamma type OS=Homo sapiens GN=PRKCG PE=1 SV=3
Q10567	104637.0,	104637.0,	6	15	AP-1 complex subunit beta-1 OS=Homo sapiens GN=AP1B1 PE=1 SV=2
O00571	73244.0,	73244.0,	11	15	ATP-dependent RNA helicase DDX3X OS=Homo sapiens GN=DDX3X PE=1 SV=3
O75335	134404.0,	134404.0,	41	15	Liprin-alpha-4 OS=Homo sapiens GN=PPFIA4 PE=2 SV=3
O60282	109495.0,	109495.0,	21	15	Kinesin heavy chain isoform 5C OS=Homo sapiens GN=KIF5C PE=1 SV=1
Q9P1Y5	134750.0,	134750.0,	21	15	Calmodulin-regulated spectrin-associated protein 3 OS=Homo sapiens GN=CAMSAP3 PE=1 SV=2
Q9P253	110186.0,	110186.0,	13	15	Vacuolar protein sorting-associated protein 18 homolog OS=Homo sapiens GN=VPS18 PE=1 SV=2
Q9NZN5	173231.0,	173231.0,	23	15	Rho guanine nucleotide exchange factor 12 OS=Homo sapiens GN=ARHGEF12 PE=1 SV=1
O43390	0.0,	70943.0,	0	15	Heterogeneous nuclear ribonucleoprotein R OS=Homo sapiens GN=HNRNPR PE=1 SV=1
P11586	101559.0,	101559.0,	16	15	C-1-tetrahydrofolate synthase, cytoplasmic OS=Homo sapiens GN=MTHFD1 PE=1 SV=3
Q8WXF7	63544.0,	63544.0,	4	14	Atlastin-1 OS=Homo sapiens GN=ATL1 PE=1 SV=1
P12111	343668.0,	343668.0,	61	14	Collagen alpha-3(VI) chain OS=Homo sapiens GN=COL6A3 PE=1 SV=5
Q9UPN3	838323.0,	838323.0,	3	14	Microtubule-actin cross-linking factor 1, isoforms 1/2/3/5 OS=Homo sapiens GN=MACF1 PE=1 SV=4
P68104	50141.0,	50141.0,	10	14	Elongation factor 1-alpha 1 OS=Homo sapiens GN=EEF1A1 PE=1 SV=1
Q9Y2H9	170676.0,	170676.0,	19	14	Microtubule-associated serine/threonine-protein kinase 1 OS=Homo sapiens GN=MAST1 PE=1 SV=2
Q02252	0.0,	57840.0,	0	14	Methylmalonate-semialdehyde dehydrogenase [acylating], mitochondrial OS=Homo sapiens GN=ALDH6A1 PE=1 SV=2
Q27J81	135624.0,	135624.0,	15	14	Inverted formin-2 OS=Homo sapiens GN=INF2 PE=1 SV=2
P36915	68661.0,	68661.0,	10	14	Guanine nucleotide-binding protein-like 1 OS=Homo sapiens GN=GNL1 PE=1 SV=2
P61266	33245.0,	33245.0,	6	14	Syntaxin-1B OS=Homo sapiens GN=STX1B PE=1 SV=1
Q9UBC2	94255.0,	94255.0,	8	14	Epidermal growth factor receptor substrate 15-like 1 OS=Homo sapiens GN=EPS15L1 PE=1 SV=1
Q9P2P5	175768.0,	175768.0,	24	14	E3 ubiquitin-protein ligase HECW2 OS=Homo sapiens GN=HECW2 PE=1 SV=2
O60518	124713.0,	124713.0,	3	14	Ran-binding protein 6 OS=Homo sapiens GN=RANBP6 PE=1 SV=2
Q9P2J5	134466.0,	134466.0,	11	14	Leucine--tRNA ligase, cytoplasmic OS=Homo sapiens GN=LARS PE=1 SV=2
Q96CV9	65921.0,	65921.0,	19	14	Optineurin OS=Homo sapiens GN=OPTN PE=1 SV=2
O14617	130158.0,	130158.0,	2	14	AP-3 complex subunit delta-1 OS=Homo sapiens GN=AP3D1 PE=1 SV=1
Q9NSE4	113791.0,	113791.0,	22	14	Isoleucine--tRNA ligase, mitochondrial OS=Homo sapiens GN=IARS2 PE=1 SV=2
P62258	29174.0,	29174.0,	3	14	14-3-3 protein epsilon OS=Homo sapiens GN=YWHAE PE=1 SV=1
Q9Y4F1	118633.0,	118633.0,	23	14	FERM, ARHGEF and pleckstrin domain-containing protein 1 OS=Homo sapiens GN=FARP1 PE=1 SV=1
Q9NQ66	138567.0,	138567.0,	15	14	1-phosphatidylinositol 4,5-bisphosphate phosphodiesterase beta-1 OS=Homo sapiens GN=PLCB1 PE=1 SV=1
P18206	123799.0,	123799.0,	16	14	Vinculin OS=Homo sapiens GN=VCL PE=1 SV=4
Q07157	195457.0,	195457.0,	23	14	Tight junction protein ZO-1 OS=Homo sapiens GN=TJP1 PE=1 SV=3
Q5VTE0	50185.0,	50185.0,	10	14	Putative elongation factor 1-alpha-like 3 OS=Homo sapiens GN=EEF1A1P5 PE=5 SV=1
P38606	68304.0,	68304.0,	6	14	V-type proton ATPase catalytic subunit A OS=Homo sapiens GN=ATP6V1A PE=1 SV=2
O14994	63303.0,	63303.0,	8	13	Synapsin-3 OS=Homo sapiens GN=SYN3 PE=1 SV=2
P05023	112896.0,	112896.0,	6	13	Sodium/potassium-transporting ATPase subunit alpha-1 OS=Homo sapiens GN=ATP1A1 PE=1 SV=1
Q14194	62184.0,	62184.0,	10	13	Dihydropyrimidinase-related protein 1 OS=Homo sapiens GN=CRMP1 PE=1 SV=1
P00533	134277.0,	134277.0,	8	13	Epidermal growth factor receptor OS=Homo sapiens GN=EGFR PE=1 SV=2
Q6P1N0	104062.0,	104062.0,	14	13	Coiled-coil and C2 domain-containing protein 1A OS=Homo sapiens GN=CC2D1A PE=1 SV=1
Q12756	191063.0,	191063.0,	11	13	Kinesin-like protein KIF1A OS=Homo sapiens GN=KIF1A PE=1 SV=2
P55809	56158.0,	56158.0,	3	13	Succinyl-CoA:3-ketoacid coenzyme A transferase 1, mitochondrial OS=Homo sapiens GN=OXCT1 PE=1 SV=1
Q96CW1	49655.0,	49655.0,	7	13	AP-2 complex subunit mu OS=Homo sapiens GN=AP2M1 PE=1 SV=2
P17987	60344.0,	60344.0,	3	13	T-complex protein 1 subunit alpha OS=Homo sapiens GN=TCP1 PE=1 SV=1
O75155	135256.0,	135256.0,	21	13	Cullin-associated NEDD8-dissociated protein 2 OS=Homo sapiens GN=CAND2 PE=1 SV=3
P28331	79468.0,	79468.0,	15	13	NADH-ubiquinone oxidoreductase 75 kDa subunit, mitochondrial OS=Homo sapiens GN=NDUFS1 PE=1 SV=3
O00562	134847.0,	134847.0,	10	13	Membrane-associated phosphatidylinositol transfer protein 1 OS=Homo sapiens GN=PITPNM1 PE=1 SV=4
P13639	95338.0,	95338.0,	15	13	Elongation factor 2 OS=Homo sapiens GN=EEF2 PE=1 SV=4
Q9Y4L1	111335.0,	111335.0,	3	13	Hypoxia up-regulated protein 1 OS=Homo sapiens GN=HYOU1 PE=1 SV=1
P48735	50909.0,	50909.0,	8	13	Isocitrate dehydrogenase [NADP], mitochondrial OS=Homo sapiens GN=IDH2 PE=1 SV=2
Q15700	97552.0,	97552.0,	23	13	Disks large homolog 2 OS=Homo sapiens GN=DLG2 PE=1 SV=3
Q9UQB8	60868.0,	60868.0,	20	13	Brain-specific angiogenesis inhibitor 1-associated protein 2 OS=Homo sapiens GN=BAIAP2 PE=1 SV=1
Q12931	0.0,	80110.0,	0	13	Heat shock protein 75 kDa, mitochondrial OS=Homo sapiens GN=TRAP1 PE=1 SV=3
Q13045	144751.0,	144751.0,	11	13	Protein flightless-1 homolog OS=Homo sapiens GN=FLII PE=1 SV=2
P22626	37430.0,	37430.0,	5	13	Heterogeneous nuclear ribonucleoproteins A2/B1 OS=Homo sapiens GN=HNRNPA2B1 PE=1 SV=2
P17252	76750.0,	76750.0,	7	13	Protein kinase C alpha type OS=Homo sapiens GN=PRKCA PE=1 SV=4
P21333	280737.0,	280737.0,	82	13	Filamin-A OS=Homo sapiens GN=FLNA PE=1 SV=4
O14490	108873.0,	108873.0,	17	13	Disks large-associated protein 1 OS=Homo sapiens GN=DLGAP1 PE=1 SV=1
A0AVT1	117970.0,	117970.0,	8	12	Ubiquitin-like modifier-activating enzyme 6 OS=Homo sapiens GN=UBA6 PE=1 SV=1
O95140	86402.0,	86402.0,	6	12	Mitofusin-2 OS=Homo sapiens GN=MFN2 PE=1 SV=3
Q15031	101976.0,	101976.0,	10	12	Probable leucine--tRNA ligase, mitochondrial OS=Homo sapiens GN=LARS2 PE=1 SV=2
P11274	142819.0,	142819.0,	24	12	Breakpoint cluster region protein OS=Homo sapiens GN=BCR PE=1 SV=2
Q9Y5S2	194314.0,	194314.0,	32	12	Serine/threonine-protein kinase MRCK beta OS=Homo sapiens GN=CDC42BPB PE=1 SV=2
P68133	42051.0,	42051.0,	9	12	Actin, alpha skeletal muscle OS=Homo sapiens GN=ACTA1 PE=1 SV=1
Q13332	217039.0,	217039.0,	2	12	Receptor-type tyrosine-protein phosphatase S OS=Homo sapiens GN=PTPRS PE=1 SV=3
P63267	41877.0,	41877.0,	9	12	Actin, gamma-enteric smooth muscle OS=Homo sapiens GN=ACTG2 PE=1 SV=1
Q9P2R7	50317.0,	50317.0,	5	12	Succinate--CoA ligase [ADP-forming] subunit beta, mitochondrial OS=Homo sapiens GN=SUCLA2 PE=1 SV=3
Q2NKQ1	129718.0,	129718.0,	15	12	Small G protein signaling modulator 1 OS=Homo sapiens GN=SGSM1 PE=1 SV=2
Q15386	123923.0,	123923.0,	25	12	Ubiquitin-protein ligase E3C OS=Homo sapiens GN=UBE3C PE=1 SV=3
Q9C0H5	121286.0,	121286.0,	34	12	Rho GTPase-activating protein 39 OS=Homo sapiens GN=ARHGAP39 PE=1 SV=2
Q66K14	140525.0,	140525.0,	18	12	TBC1 domain family member 9B OS=Homo sapiens GN=TBC1D9B PE=1 SV=3
Q14155	90012.0,	90012.0,	15	12	Rho guanine nucleotide exchange factor 7 OS=Homo sapiens GN=ARHGEF7 PE=1 SV=2
Q07866	65310.0,	65310.0,	5	12	Kinesin light chain 1 OS=Homo sapiens GN=KLC1 PE=1 SV=2
Q14974	0.0,	97170.0,	0	12	Importin subunit beta-1 OS=Homo sapiens GN=KPNB1 PE=1 SV=2
P09874	113084.0,	113084.0,	5	12	Poly [ADP-ribose] polymerase 1 OS=Homo sapiens GN=PARP1 PE=1 SV=4
Q16720	134197.0,	134197.0,	13	12	Plasma membrane calcium-transporting ATPase 3 OS=Homo sapiens GN=ATP2B3 PE=1 SV=3
Q13224	166367.0,	166367.0,	28	12	Glutamate receptor ionotropic, NMDA 2B OS=Homo sapiens GN=GRIN2B PE=1 SV=3
O00139	79955.0,	79955.0,	8	12	Kinesin-like protein KIF2A OS=Homo sapiens GN=KIF2A PE=1 SV=3
Q86UW7	147734.0,	147734.0,	5	12	Calcium-dependent secretion activator 2 OS=Homo sapiens GN=CADPS2 PE=1 SV=2
P11047	177602.0,	177602.0,	29	12	Laminin subunit gamma-1 OS=Homo sapiens GN=LAMC1 PE=1 SV=3
P31939	0.0,	64616.0,	0	12	Bifunctional purine biosynthesis protein PURH OS=Homo sapiens GN=ATIC PE=1 SV=3
Q9BX66	142513.0,	142513.0,	22	12	Sorbin and SH3 domain-containing protein 1 OS=Homo sapiens GN=SORBS1 PE=1 SV=3
Q5T5C0	127572.0,	127572.0,	8	12	Syntaxin-binding protein 5 OS=Homo sapiens GN=STXBP5 PE=1 SV=1
O60307	143137.0,	143137.0,	24	12	Microtubule-associated serine/threonine-protein kinase 3 OS=Homo sapiens GN=MAST3 PE=1 SV=2
P38646	73681.0,	73681.0,	13	12	Stress-70 protein, mitochondrial OS=Homo sapiens GN=HSPA9 PE=1 SV=2
Q9ULJ8	123342.0,	123342.0,	27	12	Neurabin-1 OS=Homo sapiens GN=PPP1R9A PE=1 SV=2
P68032	42019.0,	42019.0,	9	12	Actin, alpha cardiac muscle 1 OS=Homo sapiens GN=ACTC1 PE=1 SV=1
Q9UPT6	147457.0,	147457.0,	16	12	C-Jun-amino-terminal kinase-interacting protein 3 OS=Homo sapiens GN=MAPK8IP3 PE=1 SV=3
P62736	42009.0,	42009.0,	9	12	Actin, aortic smooth muscle OS=Homo sapiens GN=ACTA2 PE=1 SV=1
O43426	173102.0,	173102.0,	9	12	Synaptojanin-1 OS=Homo sapiens GN=SYNJ1 PE=1 SV=2
O94967	101949.0,	101949.0,	14	12	WD repeat-containing protein 47 OS=Homo sapiens GN=WDR47 PE=1 SV=1
P54652	70021.0,	70021.0,	10	12	Heat shock-related 70 kDa protein 2 OS=Homo sapiens GN=HSPA2 PE=1 SV=1
P21796	30773.0,	30773.0,	7	12	Voltage-dependent anion-selective channel protein 1 OS=Homo sapiens GN=VDAC1 PE=1 SV=2
P42858	347603.0,	347603.0,	11	11	Huntingtin OS=Homo sapiens GN=HTT PE=1 SV=2
O14576	0.0,	72955.0,	0	11	Cytoplasmic dynein 1 intermediate chain 1 OS=Homo sapiens GN=DYNC1I1 PE=1 SV=2
Q5TCZ1	125289.0,	125289.0,	18	11	SH3 and PX domain-containing protein 2A OS=Homo sapiens GN=SH3PXD2A PE=1 SV=1
A3KMH1	214823.0,	214823.0,	14	11	von Willebrand factor A domain-containing protein 8 OS=Homo sapiens GN=VWA8 PE=1 SV=2
O14980	123386.0,	123386.0,	15	11	Exportin-1 OS=Homo sapiens GN=XPO1 PE=1 SV=1
Q99569	131868.0,	131868.0,	22	11	Plakophilin-4 OS=Homo sapiens GN=PKP4 PE=1 SV=2
Q8N3P4	161753.0,	161753.0,	20	11	Vacuolar protein sorting-associated protein 8 homolog OS=Homo sapiens GN=VPS8 PE=1 SV=3
P55268	195980.0,	195980.0,	46	11	Laminin subunit beta-2 OS=Homo sapiens GN=LAMB2 PE=1 SV=2
P61978	50976.0,	50976.0,	6	11	Heterogeneous nuclear ribonucleoprotein K OS=Homo sapiens GN=HNRNPK PE=1 SV=1
O75534	88885.0,	88885.0,	5	11	Cold shock domain-containing protein E1 OS=Homo sapiens GN=CSDE1 PE=1 SV=2
Q6NV74	102157.0,	102157.0,	22	11	Uncharacterized protein KIAA1211-like OS=Homo sapiens GN=KIAA1211L PE=1 SV=3
Q5T5P2	214114.0,	214114.0,	20	11	Sickle tail protein homolog OS=Homo sapiens GN=KIAA1217 PE=1 SV=2
contaminant_KERATIN13	65494.0,	65494.0,	13	11	no description
P40763	88068.0,	88068.0,	3	11	Signal transducer and activator of transcription 3 OS=Homo sapiens GN=STAT3 PE=1 SV=2
contaminant_KERATIN03	59519.0,	59519.0,	22	11	no description
P30085	22222.0,	22222.0,	2	11	UMP-CMP kinase OS=Homo sapiens GN=CMPK1 PE=1 SV=3
Q9UKE5	154943.0,	154943.0,	17	11	TRAF2 and NCK-interacting protein kinase OS=Homo sapiens GN=TNIK PE=1 SV=1
P09471	40051.0,	40051.0,	6	11	Guanine nucleotide-binding protein G(o) subunit alpha OS=Homo sapiens GN=GNAO1 PE=1 SV=4
Q7Z6L1	129696.0,	129696.0,	13	11	Tectonin beta-propeller repeat-containing protein 1 OS=Homo sapiens GN=TECPR1 PE=1 SV=1
O94819	65720.0,	65720.0,	5	11	Kelch repeat and BTB domain-containing protein 11 OS=Homo sapiens GN=KBTBD11 PE=1 SV=1
P23468	0.0,	214758.0,	0	11	Receptor-type tyrosine-protein phosphatase delta OS=Homo sapiens GN=PTPRD PE=1 SV=2
O94832	116202.0,	116202.0,	12	11	Unconventional myosin-Id OS=Homo sapiens GN=MYO1D PE=1 SV=2
P13645	58827.0,	58827.0,	22	11	Keratin, type I cytoskeletal 10 OS=Homo sapiens GN=KRT10 PE=1 SV=6
P78527	0.0,	469093.0,	0	11	DNA-dependent protein kinase catalytic subunit OS=Homo sapiens GN=PRKDC PE=1 SV=3
Q92614	233113.0,	233113.0,	14	11	Unconventional myosin-XVIIIa OS=Homo sapiens GN=MYO18A PE=1 SV=3
Q8NF91	1011108.0,	1011108.0,	26	11	Nesprin-1 OS=Homo sapiens GN=SYNE1 PE=1 SV=4
O60331	73260.0,	73260.0,	6	11	Phosphatidylinositol 4-phosphate 5-kinase type-1 gamma OS=Homo sapiens GN=PIP5K1C PE=1 SV=2
Q96NW7	172580.0,	172580.0,	21	11	Leucine-rich repeat-containing protein 7 OS=Homo sapiens GN=LRRC7 PE=1 SV=1
Q9UPR5	100368.0,	100368.0,	8	11	Sodium/calcium exchanger 2 OS=Homo sapiens GN=SLC8A2 PE=2 SV=2
P26232	105313.0,	105313.0,	16	11	Catenin alpha-2 OS=Homo sapiens GN=CTNNA2 PE=1 SV=5
Q9UHD2	83642.0,	83642.0,	7	11	Serine/threonine-protein kinase TBK1 OS=Homo sapiens GN=TBK1 PE=1 SV=1
Q13017	172459.0,	172459.0,	9	11	Rho GTPase-activating protein 5 OS=Homo sapiens GN=ARHGAP5 PE=1 SV=2
Q9UDT6	115837.0,	115837.0,	13	11	CAP-Gly domain-containing linker protein 2 OS=Homo sapiens GN=CLIP2 PE=1 SV=1
Q8TCU6	186202.0,	186202.0,	12	11	Phosphatidylinositol 3,4,5-trisphosphate-dependent Rac exchanger 1 protein OS=Homo sapiens GN=PREX1 PE=1 SV=3
Q86YS7	110447.0,	110447.0,	9	11	C2 domain-containing protein 5 OS=Homo sapiens GN=C2CD5 PE=1 SV=1
Q9Y277	30659.0,	30659.0,	8	10	Voltage-dependent anion-selective channel protein 3 OS=Homo sapiens GN=VDAC3 PE=1 SV=1
P54886	87302.0,	87302.0,	4	10	Delta-1-pyrroline-5-carboxylate synthase OS=Homo sapiens GN=ALDH18A1 PE=1 SV=2
Q8IX01	120207.0,	120207.0,	11	10	SURP and G-patch domain-containing protein 2 OS=Homo sapiens GN=SUGP2 PE=1 SV=2
O14976	143190.0,	143190.0,	21	10	Cyclin-G-associated kinase OS=Homo sapiens GN=GAK PE=1 SV=2
P06744	0.0,	63147.0,	0	10	Glucose-6-phosphate isomerase OS=Homo sapiens GN=GPI PE=1 SV=4
P00568	0.0,	21635.0,	0	10	Adenylate kinase isoenzyme 1 OS=Homo sapiens GN=AK1 PE=1 SV=3
Q93008	0.0,	292278.0,	0	10	Probable ubiquitin carboxyl-terminal hydrolase FAF-X OS=Homo sapiens GN=USP9X PE=1 SV=3
Q96RQ3	80473.0,	80473.0,	2	10	Methylcrotonoyl-CoA carboxylase subunit alpha, mitochondrial OS=Homo sapiens GN=MCCC1 PE=1 SV=3
Q93050	0.0,	96413.0,	0	10	V-type proton ATPase 116 kDa subunit a isoform 1 OS=Homo sapiens GN=ATP6V0A1 PE=1 SV=3
Q6PKG0	123510.0,	123510.0,	18	10	La-related protein 1 OS=Homo sapiens GN=LARP1 PE=1 SV=2
Q76N89	179553.0,	179553.0,	23	10	E3 ubiquitin-protein ligase HECW1 OS=Homo sapiens GN=HECW1 PE=1 SV=3
P23634	137920.0,	137920.0,	12	10	Plasma membrane calcium-transporting ATPase 4 OS=Homo sapiens GN=ATP2B4 PE=1 SV=2
Q9UBB6	78864.0,	78864.0,	12	10	Neurochondrin OS=Homo sapiens GN=NCDN PE=1 SV=1
Q9UJU6	0.0,	48207.0,	0	10	Drebrin-like protein OS=Homo sapiens GN=DBNL PE=1 SV=1
P47736	73361.0,	73361.0,	8	10	Rap1 GTPase-activating protein 1 OS=Homo sapiens GN=RAP1GAP PE=1 SV=2
Q6U841	125946.0,	125946.0,	10	10	Sodium-driven chloride bicarbonate exchanger OS=Homo sapiens GN=SLC4A10 PE=2 SV=1
Q16799	83618.0,	83618.0,	7	10	Reticulon-1 OS=Homo sapiens GN=RTN1 PE=1 SV=1
Q02156	83674.0,	83674.0,	12	10	Protein kinase C epsilon type OS=Homo sapiens GN=PRKCE PE=1 SV=1
contaminant_INT-STD1	69271.0,	69271.0,	12	10	BSA
P15056	84437.0,	84437.0,	8	10	Serine/threonine-protein kinase B-raf OS=Homo sapiens GN=BRAF PE=1 SV=4
O60641	92502.0,	92502.0,	12	10	Clathrin coat assembly protein AP180 OS=Homo sapiens GN=SNAP91 PE=1 SV=2
Q96KP4	0.0,	52878.0,	0	10	Cytosolic non-specific dipeptidase OS=Homo sapiens GN=CNDP2 PE=1 SV=2
P07814	170590.0,	170590.0,	7	10	Bifunctional glutamate/proline--tRNA ligase OS=Homo sapiens GN=EPRS PE=1 SV=5
Q7L2E3	133938.0,	133938.0,	17	10	Putative ATP-dependent RNA helicase DHX30 OS=Homo sapiens GN=DHX30 PE=1 SV=1
Q9Y4J8	83901.0,	83901.0,	4	10	Dystrobrevin alpha OS=Homo sapiens GN=DTNA PE=1 SV=2
P08670	53652.0,	53652.0,	55	10	Vimentin OS=Homo sapiens GN=VIM PE=1 SV=4
O60763	0.0,	107895.0,	0	10	General vesicular transport factor p115 OS=Homo sapiens GN=USO1 PE=1 SV=2
Q96JE9	86505.0,	86505.0,	17	10	Microtubule-associated protein 6 OS=Homo sapiens GN=MAP6 PE=1 SV=2
Q99683	154536.0,	154536.0,	22	10	Mitogen-activated protein kinase kinase kinase 5 OS=Homo sapiens GN=MAP3K5 PE=1 SV=1
P12814	103058.0,	103058.0,	10	10	Alpha-actinin-1 OS=Homo sapiens GN=ACTN1 PE=1 SV=2
O75891	0.0,	98829.0,	0	10	Cytosolic 10-formyltetrahydrofolate dehydrogenase OS=Homo sapiens GN=ALDH1L1 PE=1 SV=2
Q8N163	0.0,	102902.0,	0	10	Cell cycle and apoptosis regulator protein 2 OS=Homo sapiens GN=CCAR2 PE=1 SV=2
Q9NYI0	116033.0,	116033.0,	16	10	PH and SEC7 domain-containing protein 3 OS=Homo sapiens GN=PSD3 PE=1 SV=2
P10809	61055.0,	61055.0,	5	9	60 kDa heat shock protein, mitochondrial OS=Homo sapiens GN=HSPD1 PE=1 SV=2
P29401	0.0,	67878.0,	0	9	Transketolase OS=Homo sapiens GN=TKT PE=1 SV=3
P16157	206263.0,	206263.0,	8	9	Ankyrin-1 OS=Homo sapiens GN=ANK1 PE=1 SV=3
O14531	61878.0,	61878.0,	4	9	Dihydropyrimidinase-related protein 4 OS=Homo sapiens GN=DPYSL4 PE=1 SV=2
Q15020	0.0,	109935.0,	0	9	Squamous cell carcinoma antigen recognized by T-cells 3 OS=Homo sapiens GN=SART3 PE=1 SV=1
Q9Y678	0.0,	97718.0,	0	9	Coatomer subunit gamma-1 OS=Homo sapiens GN=COPG1 PE=1 SV=1
P48553	142189.0,	142189.0,	11	9	Trafficking protein particle complex subunit 10 OS=Homo sapiens GN=TRAPPC10 PE=1 SV=2
O14936	105123.0,	105123.0,	6	9	Peripheral plasma membrane protein CASK OS=Homo sapiens GN=CASK PE=1 SV=3
P36507	44424.0,	44424.0,	3	9	Dual specificity mitogen-activated protein kinase kinase 2 OS=Homo sapiens GN=MAP2K2 PE=1 SV=1
Q9Y2G0	92487.0,	92487.0,	3	9	Protein EFR3 homolog B OS=Homo sapiens GN=EFR3B PE=1 SV=2
P02751	262622.0,	262622.0,	44	9	Fibronectin OS=Homo sapiens GN=FN1 PE=1 SV=4
Q15111	122728.0,	122728.0,	4	9	Inactive phospholipase C-like protein 1 OS=Homo sapiens GN=PLCL1 PE=1 SV=3
P35611	80955.0,	80955.0,	6	9	Alpha-adducin OS=Homo sapiens GN=ADD1 PE=1 SV=2
P35606	0.0,	102487.0,	0	9	Coatomer subunit beta&#039; OS=Homo sapiens GN=COPB2 PE=1 SV=2
P35609	103854.0,	103854.0,	2	9	Alpha-actinin-2 OS=Homo sapiens GN=ACTN2 PE=1 SV=1
Q8IWV7	0.0,	200209.0,	0	9	E3 ubiquitin-protein ligase UBR1 OS=Homo sapiens GN=UBR1 PE=1 SV=1
A5A3E0	121444.0,	121444.0,	6	9	POTE ankyrin domain family member F OS=Homo sapiens GN=POTEF PE=1 SV=2
O75962	346901.0,	346901.0,	30	9	Triple functional domain protein OS=Homo sapiens GN=TRIO PE=1 SV=2
Q92599	55756.0,	55756.0,	2	9	Septin-8 OS=Homo sapiens GN=SEPT8 PE=1 SV=4
Q99460	105836.0,	105836.0,	4	9	26S proteasome non-ATPase regulatory subunit 1 OS=Homo sapiens GN=PSMD1 PE=1 SV=2
contaminant_KERATIN22	65865.0,	65865.0,	23	9	no description
P18433	0.0,	90600.0,	0	9	Receptor-type tyrosine-protein phosphatase alpha OS=Homo sapiens GN=PTPRA PE=1 SV=2
P16615	0.0,	114757.0,	0	9	Sarcoplasmic/endoplasmic reticulum calcium ATPase 2 OS=Homo sapiens GN=ATP2A2 PE=1 SV=1
Q7Z3C6	0.0,	94447.0,	0	9	Autophagy-related protein 9A OS=Homo sapiens GN=ATG9A PE=1 SV=3
Q9UJF2	128557.0,	128557.0,	19	9	Ras GTPase-activating protein nGAP OS=Homo sapiens GN=RASAL2 PE=1 SV=2
P50993	112265.0,	112265.0,	8	9	Sodium/potassium-transporting ATPase subunit alpha-2 OS=Homo sapiens GN=ATP1A2 PE=1 SV=1
P48643	59671.0,	59671.0,	3	9	T-complex protein 1 subunit epsilon OS=Homo sapiens GN=CCT5 PE=1 SV=1
Q8N3E9	89258.0,	89258.0,	5	9	1-phosphatidylinositol 4,5-bisphosphate phosphodiesterase delta-3 OS=Homo sapiens GN=PLCD3 PE=1 SV=3
P08123	129314.0,	129314.0,	9	9	Collagen alpha-2(I) chain OS=Homo sapiens GN=COL1A2 PE=1 SV=7
P21579	47573.0,	47573.0,	14	9	Synaptotagmin-1 OS=Homo sapiens GN=SYT1 PE=1 SV=1
O14787	101388.0,	101388.0,	4	9	Transportin-2 OS=Homo sapiens GN=TNPO2 PE=1 SV=3
P31943	49229.0,	49229.0,	6	9	Heterogeneous nuclear ribonucleoprotein H OS=Homo sapiens GN=HNRNPH1 PE=1 SV=4
P54646	62320.0,	62320.0,	3	9	5&#039;-AMP-activated protein kinase catalytic subunit alpha-2 OS=Homo sapiens GN=PRKAA2 PE=1 SV=2
Q9C040	81530.0,	81530.0,	2	9	Tripartite motif-containing protein 2 OS=Homo sapiens GN=TRIM2 PE=1 SV=1
Q6S8J3	121363.0,	121363.0,	6	9	POTE ankyrin domain family member E OS=Homo sapiens GN=POTEE PE=2 SV=3
Q09019	70438.0,	70438.0,	7	9	Dystrophia myotonica WD repeat-containing protein OS=Homo sapiens GN=DMWD PE=1 SV=3
Q96T76	113289.0,	113289.0,	10	9	MMS19 nucleotide excision repair protein homolog OS=Homo sapiens GN=MMS19 PE=1 SV=2
Q8N1G4	63473.0,	63473.0,	5	9	Leucine-rich repeat-containing protein 47 OS=Homo sapiens GN=LRRC47 PE=1 SV=1
Q5T4S7	573849.0,	573849.0,	4	9	E3 ubiquitin-protein ligase UBR4 OS=Homo sapiens GN=UBR4 PE=1 SV=1
Q13136	135778.0,	135778.0,	26	9	Liprin-alpha-1 OS=Homo sapiens GN=PPFIA1 PE=1 SV=1
Q96L92	0.0,	61265.0,	0	9	Sorting nexin-27 OS=Homo sapiens GN=SNX27 PE=1 SV=2
P10515	0.0,	68997.0,	0	9	Dihydrolipoyllysine-residue acetyltransferase component of pyruvate dehydrogenase complex, mitochondrial OS=Homo sapiens GN=DLAT PE=1 SV=3
O00186	0.0,	67764.0,	0	9	Syntaxin-binding protein 3 OS=Homo sapiens GN=STXBP3 PE=1 SV=2
P30153	65309.0,	65309.0,	3	9	Serine/threonine-protein phosphatase 2A 65 kDa regulatory subunit A alpha isoform OS=Homo sapiens GN=PPP2R1A PE=1 SV=4
Q9NVE7	85991.0,	85991.0,	7	9	Pantothenate kinase 4 OS=Homo sapiens GN=PANK4 PE=1 SV=1
Q99250	227973.0,	227973.0,	25	9	Sodium channel protein type 2 subunit alpha OS=Homo sapiens GN=SCN2A PE=1 SV=3
Q8N568	83606.0,	83606.0,	11	9	Serine/threonine-protein kinase DCLK2 OS=Homo sapiens GN=DCLK2 PE=1 SV=4
Q7L576	145182.0,	145182.0,	16	9	Cytoplasmic FMR1-interacting protein 1 OS=Homo sapiens GN=CYFIP1 PE=1 SV=1
Q9BZF1	101196.0,	101196.0,	6	9	Oxysterol-binding protein-related protein 8 OS=Homo sapiens GN=OSBPL8 PE=1 SV=3
Q9UPW5	138448.0,	138448.0,	6	9	Cytosolic carboxypeptidase 1 OS=Homo sapiens GN=AGTPBP1 PE=1 SV=3
Q8IXI2	70784.0,	70784.0,	3	9	Mitochondrial Rho GTPase 1 OS=Homo sapiens GN=RHOT1 PE=1 SV=2
Q01814	136876.0,	136876.0,	15	9	Plasma membrane calcium-transporting ATPase 2 OS=Homo sapiens GN=ATP2B2 PE=1 SV=2
P35527	62064.0,	62064.0,	13	9	Keratin, type I cytoskeletal 9 OS=Homo sapiens GN=KRT9 PE=1 SV=3
Q9H270	107837.0,	107837.0,	2	9	Vacuolar protein sorting-associated protein 11 homolog OS=Homo sapiens GN=VPS11 PE=1 SV=1
Q9H269	94694.0,	94694.0,	3	9	Vacuolar protein sorting-associated protein 16 homolog OS=Homo sapiens GN=VPS16 PE=1 SV=2
P19086	40924.0,	40924.0,	6	9	Guanine nucleotide-binding protein G(z) subunit alpha OS=Homo sapiens GN=GNAZ PE=1 SV=3
P32418	108547.0,	108547.0,	6	9	Sodium/calcium exchanger 1 OS=Homo sapiens GN=SLC8A1 PE=1 SV=3
Q13423	0.0,	113895.0,	0	9	NAD(P) transhydrogenase, mitochondrial OS=Homo sapiens GN=NNT PE=1 SV=3
P35908	65433.0,	65433.0,	23	9	Keratin, type II cytoskeletal 2 epidermal OS=Homo sapiens GN=KRT2 PE=1 SV=2
Q7RTP6	0.0,	224293.0,	0	9	[F-actin]-monooxygenase MICAL3 OS=Homo sapiens GN=MICAL3 PE=1 SV=2
P40227	58024.0,	58024.0,	4	8	T-complex protein 1 subunit zeta OS=Homo sapiens GN=CCT6A PE=1 SV=3
Q15029	109436.0,	109436.0,	8	8	116 kDa U5 small nuclear ribonucleoprotein component OS=Homo sapiens GN=EFTUD2 PE=1 SV=1
O95163	150254.0,	150254.0,	8	8	Elongator complex protein 1 OS=Homo sapiens GN=ELP1 PE=1 SV=3
Q5TH69	240649.0,	240649.0,	20	8	Brefeldin A-inhibited guanine nucleotide-exchange protein 3 OS=Homo sapiens GN=ARFGEF3 PE=1 SV=3
O00764	35102.0,	35102.0,	4	8	Pyridoxal kinase OS=Homo sapiens GN=PDXK PE=1 SV=1
Q9BYX7	42016.0,	42016.0,	4	8	Putative beta-actin-like protein 3 OS=Homo sapiens GN=POTEKP PE=5 SV=1
Q9UPP2	127621.0,	127621.0,	20	8	IQ motif and SEC7 domain-containing protein 3 OS=Homo sapiens GN=IQSEC3 PE=2 SV=3
Q93009	128302.0,	128302.0,	7	8	Ubiquitin carboxyl-terminal hydrolase 7 OS=Homo sapiens GN=USP7 PE=1 SV=2
Q9ULB1	161882.0,	161882.0,	12	8	Neurexin-1 OS=Homo sapiens GN=NRXN1 PE=2 SV=1
P12109	108529.0,	108529.0,	15	8	Collagen alpha-1(VI) chain OS=Homo sapiens GN=COL6A1 PE=1 SV=3
Q07960	50436.0,	50436.0,	3	8	Rho GTPase-activating protein 1 OS=Homo sapiens GN=ARHGAP1 PE=1 SV=1
Q9HAR2	161812.0,	161812.0,	19	8	Adhesion G protein-coupled receptor L3 OS=Homo sapiens GN=ADGRL3 PE=1 SV=2
P12956	0.0,	69843.0,	0	8	X-ray repair cross-complementing protein 6 OS=Homo sapiens GN=XRCC6 PE=1 SV=2
P45880	31566.0,	31566.0,	11	8	Voltage-dependent anion-selective channel protein 2 OS=Homo sapiens GN=VDAC2 PE=1 SV=2
P09936	0.0,	24824.0,	0	8	Ubiquitin carboxyl-terminal hydrolase isozyme L1 OS=Homo sapiens GN=UCHL1 PE=1 SV=2
O15523	73154.0,	73154.0,	7	8	ATP-dependent RNA helicase DDX3Y OS=Homo sapiens GN=DDX3Y PE=1 SV=2
P09972	0.0,	39456.0,	0	8	Fructose-bisphosphate aldolase C OS=Homo sapiens GN=ALDOC PE=1 SV=2
O43175	0.0,	56651.0,	0	8	D-3-phosphoglycerate dehydrogenase OS=Homo sapiens GN=PHGDH PE=1 SV=4
P13591	94574.0,	94574.0,	9	8	Neural cell adhesion molecule 1 OS=Homo sapiens GN=NCAM1 PE=1 SV=3
O43166	200028.0,	200028.0,	16	8	Signal-induced proliferation-associated 1-like protein 1 OS=Homo sapiens GN=SIPA1L1 PE=1 SV=4
Q9Y566	224956.0,	224956.0,	31	8	SH3 and multiple ankyrin repeat domains protein 1 OS=Homo sapiens GN=SHANK1 PE=1 SV=2
Q96Q04	153660.0,	153660.0,	24	8	Serine/threonine-protein kinase LMTK3 OS=Homo sapiens GN=LMTK3 PE=1 SV=2
Q96Q05	128530.0,	128530.0,	15	8	Trafficking protein particle complex subunit 9 OS=Homo sapiens GN=TRAPPC9 PE=1 SV=2
contaminant_KERATIN02	61987.0,	61987.0,	12	8	no description
Q99426	0.0,	27326.0,	0	8	Tubulin-folding cofactor B OS=Homo sapiens GN=TBCB PE=1 SV=2
Q5T5U3	217329.0,	217329.0,	15	8	Rho GTPase-activating protein 21 OS=Homo sapiens GN=ARHGAP21 PE=1 SV=1
Q14568	39365.0,	39365.0,	2	8	Heat shock protein HSP 90-alpha A2 OS=Homo sapiens GN=HSP90AA2P PE=1 SV=2
Q8TEV9	105022.0,	105022.0,	15	8	Guanine nucleotide exchange protein SMCR8 OS=Homo sapiens GN=SMCR8 PE=1 SV=2
Q8TF61	94496.0,	94496.0,	16	8	F-box only protein 41 OS=Homo sapiens GN=FBXO41 PE=2 SV=5
Q14139	122560.0,	122560.0,	3	8	Ubiquitin conjugation factor E4 A OS=Homo sapiens GN=UBE4A PE=1 SV=2
Q15477	137755.0,	137755.0,	20	8	Helicase SKI2W OS=Homo sapiens GN=SKIV2L PE=1 SV=3
P14868	0.0,	57136.0,	0	8	Aspartate--tRNA ligase, cytoplasmic OS=Homo sapiens GN=DARS PE=1 SV=2
P31323	46302.0,	46302.0,	5	8	cAMP-dependent protein kinase type II-beta regulatory subunit OS=Homo sapiens GN=PRKAR2B PE=1 SV=3
Q03001	0.0,	860679.0,	0	8	Dystonin OS=Homo sapiens GN=DST PE=1 SV=4
P09622	0.0,	54177.0,	0	8	Dihydrolipoyl dehydrogenase, mitochondrial OS=Homo sapiens GN=DLD PE=1 SV=2
Q8N1I0	225204.0,	225204.0,	12	8	Dedicator of cytokinesis protein 4 OS=Homo sapiens GN=DOCK4 PE=1 SV=3
Q86UU1	151161.0,	151161.0,	18	8	Pleckstrin homology-like domain family B member 1 OS=Homo sapiens GN=PHLDB1 PE=1 SV=1
Q8WZA2	115522.0,	115522.0,	25	8	Rap guanine nucleotide exchange factor 4 OS=Homo sapiens GN=RAPGEF4 PE=1 SV=1
Q16181	50680.0,	50680.0,	4	8	Septin-7 OS=Homo sapiens GN=SEPT7 PE=1 SV=2
O43795	131985.0,	131985.0,	11	8	Unconventional myosin-Ib OS=Homo sapiens GN=MYO1B PE=1 SV=3
P27824	0.0,	67568.0,	0	8	Calnexin OS=Homo sapiens GN=CANX PE=1 SV=2
Q8IZD9	233101.0,	233101.0,	19	8	Dedicator of cytokinesis protein 3 OS=Homo sapiens GN=DOCK3 PE=1 SV=1
contaminant_UBIQUITIN09	0.0,	24824.0,	0	8	no description
P21266	0.0,	26560.0,	0	8	Glutathione S-transferase Mu 3 OS=Homo sapiens GN=GSTM3 PE=1 SV=3
O43747	0.0,	91351.0,	0	8	AP-1 complex subunit gamma-1 OS=Homo sapiens GN=AP1G1 PE=1 SV=5
Q7Z6Z7	481896.0,	481896.0,	8	8	E3 ubiquitin-protein ligase HUWE1 OS=Homo sapiens GN=HUWE1 PE=1 SV=3
P34932	94331.0,	94331.0,	2	8	Heat shock 70 kDa protein 4 OS=Homo sapiens GN=HSPA4 PE=1 SV=4
O60229	340173.0,	340173.0,	34	8	Kalirin OS=Homo sapiens GN=KALRN PE=1 SV=2
Q9UIW2	0.0,	211066.0,	0	8	Plexin-A1 OS=Homo sapiens GN=PLXNA1 PE=1 SV=3
Q9NZN3	0.0,	60887.0,	0	8	EH domain-containing protein 3 OS=Homo sapiens GN=EHD3 PE=1 SV=2
Q8N573	97970.0,	97970.0,	12	8	Oxidation resistance protein 1 OS=Homo sapiens GN=OXR1 PE=1 SV=2
P49368	60534.0,	60534.0,	6	8	T-complex protein 1 subunit gamma OS=Homo sapiens GN=CCT3 PE=1 SV=4
P16435	0.0,	76690.0,	0	8	NADPH--cytochrome P450 reductase OS=Homo sapiens GN=POR PE=1 SV=2
P54764	109860.0,	109860.0,	8	8	Ephrin type-A receptor 4 OS=Homo sapiens GN=EPHA4 PE=1 SV=1
P40123	52824.0,	52824.0,	2	8	Adenylyl cyclase-associated protein 2 OS=Homo sapiens GN=CAP2 PE=1 SV=1
P02686	33117.0,	33117.0,	8	8	Myelin basic protein OS=Homo sapiens GN=MBP PE=1 SV=3
P48426	46225.0,	46225.0,	5	8	Phosphatidylinositol 5-phosphate 4-kinase type-2 alpha OS=Homo sapiens GN=PIP4K2A PE=1 SV=2
P40939	83000.0,	83000.0,	2	8	Trifunctional enzyme subunit alpha, mitochondrial OS=Homo sapiens GN=HADHA PE=1 SV=2
Q9UPR0	125866.0,	125866.0,	7	8	Inactive phospholipase C-like protein 2 OS=Homo sapiens GN=PLCL2 PE=1 SV=2
Q9Y2K9	131887.0,	131887.0,	8	8	Syntaxin-binding protein 5-like OS=Homo sapiens GN=STXBP5L PE=1 SV=2
Q9UHD8	0.0,	65402.0,	0	8	Septin-9 OS=Homo sapiens GN=SEPT9 PE=1 SV=2
P35580	228997.0,	228997.0,	8	8	Myosin-10 OS=Homo sapiens GN=MYH10 PE=1 SV=3
Q02750	0.0,	43439.0,	0	8	Dual specificity mitogen-activated protein kinase kinase 1 OS=Homo sapiens GN=MAP2K1 PE=1 SV=2
Q08AD1	168088.0,	168088.0,	22	8	Calmodulin-regulated spectrin-associated protein 2 OS=Homo sapiens GN=CAMSAP2 PE=1 SV=3
Q13424	0.0,	53895.0,	0	8	Alpha-1-syntrophin OS=Homo sapiens GN=SNTA1 PE=1 SV=1
P42262	98821.0,	98821.0,	9	8	Glutamate receptor 2 OS=Homo sapiens GN=GRIA2 PE=1 SV=3
O95886	106040.0,	106040.0,	29	8	Disks large-associated protein 3 OS=Homo sapiens GN=DLGAP3 PE=1 SV=3
O60343	146563.0,	146563.0,	13	8	TBC1 domain family member 4 OS=Homo sapiens GN=TBC1D4 PE=1 SV=2
Q92973	102355.0,	102355.0,	2	7	Transportin-1 OS=Homo sapiens GN=TNPO1 PE=1 SV=2
P53992	118325.0,	118325.0,	5	7	Protein transport protein Sec24C OS=Homo sapiens GN=SEC24C PE=1 SV=3
P02794	21226.0,	21226.0,	4	7	Ferritin heavy chain OS=Homo sapiens GN=FTH1 PE=1 SV=2
Q58FG0	0.0,	38738.0,	0	7	Putative heat shock protein HSP 90-alpha A5 OS=Homo sapiens GN=HSP90AA5P PE=2 SV=1
Q92932	0.0,	111271.0,	0	7	Receptor-type tyrosine-protein phosphatase N2 OS=Homo sapiens GN=PTPRN2 PE=1 SV=2
O15085	167704.0,	167704.0,	19	7	Rho guanine nucleotide exchange factor 11 OS=Homo sapiens GN=ARHGEF11 PE=1 SV=1
Q14689	170368.0,	170368.0,	10	7	Disco-interacting protein 2 homolog A OS=Homo sapiens GN=DIP2A PE=1 SV=2
Q9ULH7	118127.0,	118127.0,	17	7	MKL/myocardin-like protein 2 OS=Homo sapiens GN=MKL2 PE=1 SV=3
Q92574	129766.0,	129766.0,	21	7	Hamartin OS=Homo sapiens GN=TSC1 PE=1 SV=2
Q9H115	33557.0,	33557.0,	2	7	Beta-soluble NSF attachment protein OS=Homo sapiens GN=NAPB PE=1 SV=2
Q9Y6D6	208766.0,	208766.0,	3	7	Brefeldin A-inhibited guanine nucleotide-exchange protein 1 OS=Homo sapiens GN=ARFGEF1 PE=1 SV=2
Q12768	0.0,	134286.0,	0	7	WASH complex subunit 5 OS=Homo sapiens GN=WASHC5 PE=1 SV=1
Q92878	153892.0,	153892.0,	3	7	DNA repair protein RAD50 OS=Homo sapiens GN=RAD50 PE=1 SV=1
Q562R1	42003.0,	42003.0,	4	7	Beta-actin-like protein 2 OS=Homo sapiens GN=ACTBL2 PE=1 SV=2
Q9BXF6	70415.0,	70415.0,	5	7	Rab11 family-interacting protein 5 OS=Homo sapiens GN=RAB11FIP5 PE=1 SV=1
P0DMV8	70052.0,	70052.0,	8	7	Heat shock 70 kDa protein 1A OS=Homo sapiens GN=HSPA1A PE=1 SV=1
P0DMV9	70052.0,	70052.0,	8	7	Heat shock 70 kDa protein 1B OS=Homo sapiens GN=HSPA1B PE=1 SV=1
Q8NI08	106162.0,	106162.0,	5	7	Nuclear receptor coactivator 7 OS=Homo sapiens GN=NCOA7 PE=1 SV=2
P52272	77516.0,	77516.0,	4	7	Heterogeneous nuclear ribonucleoprotein M OS=Homo sapiens GN=HNRNPM PE=1 SV=3
O95622	138907.0,	138907.0,	5	7	Adenylate cyclase type 5 OS=Homo sapiens GN=ADCY5 PE=1 SV=3
P30042	0.0,	28170.0,	0	7	ES1 protein homolog, mitochondrial OS=Homo sapiens GN=C21orf33 PE=1 SV=3
Q92499	0.0,	82432.0,	0	7	ATP-dependent RNA helicase DDX1 OS=Homo sapiens GN=DDX1 PE=1 SV=2
O00159	121682.0,	121682.0,	14	7	Unconventional myosin-Ic OS=Homo sapiens GN=MYO1C PE=1 SV=4
Q4G176	64130.0,	64130.0,	5	7	Acyl-CoA synthetase family member 3, mitochondrial OS=Homo sapiens GN=ACSF3 PE=1 SV=3
Q13972	145233.0,	145233.0,	25	7	Ras-specific guanine nucleotide-releasing factor 1 OS=Homo sapiens GN=RASGRF1 PE=1 SV=2
Q01518	0.0,	51902.0,	0	7	Adenylyl cyclase-associated protein 1 OS=Homo sapiens GN=CAP1 PE=1 SV=5
Q9Y3S1	242673.0,	242673.0,	20	7	Serine/threonine-protein kinase WNK2 OS=Homo sapiens GN=WNK2 PE=1 SV=4
Q9UID3	86042.0,	86042.0,	7	7	Vacuolar protein sorting-associated protein 51 homolog OS=Homo sapiens GN=VPS51 PE=1 SV=2
P58107	555629.0,	555629.0,	4	7	Epiplakin OS=Homo sapiens GN=EPPK1 PE=1 SV=2
Q9NZW5	61117.0,	61117.0,	2	7	MAGUK p55 subfamily member 6 OS=Homo sapiens GN=MPP6 PE=1 SV=2
P43034	0.0,	46638.0,	0	7	Platelet-activating factor acetylhydrolase IB subunit alpha OS=Homo sapiens GN=PAFAH1B1 PE=1 SV=2
P13637	111748.0,	111748.0,	8	7	Sodium/potassium-transporting ATPase subunit alpha-3 OS=Homo sapiens GN=ATP1A3 PE=1 SV=3
O94811	23694.0,	23694.0,	5	7	Tubulin polymerization-promoting protein OS=Homo sapiens GN=TPPP PE=1 SV=1
Q16658	0.0,	54530.0,	0	7	Fascin OS=Homo sapiens GN=FSCN1 PE=1 SV=3
P10586	0.0,	212877.0,	0	7	Receptor-type tyrosine-protein phosphatase F OS=Homo sapiens GN=PTPRF PE=1 SV=2
O94856	150026.0,	150026.0,	14	7	Neurofascin OS=Homo sapiens GN=NFASC PE=1 SV=4
Q9Y4B5	0.0,	209525.0,	0	7	Microtubule cross-linking factor 1 OS=Homo sapiens GN=MTCL1 PE=1 SV=5
O00264	0.0,	21671.0,	0	7	Membrane-associated progesterone receptor component 1 OS=Homo sapiens GN=PGRMC1 PE=1 SV=3
Q684P5	0.0,	80056.0,	0	7	Rap1 GTPase-activating protein 2 OS=Homo sapiens GN=RAP1GAP2 PE=1 SV=2
Q8NB66	250909.0,	250909.0,	16	7	Protein unc-13 homolog C OS=Homo sapiens GN=UNC13C PE=2 SV=3
P18669	0.0,	28804.0,	0	7	Phosphoglycerate mutase 1 OS=Homo sapiens GN=PGAM1 PE=1 SV=2
P51659	79686.0,	79686.0,	2	7	Peroxisomal multifunctional enzyme type 2 OS=Homo sapiens GN=HSD17B4 PE=1 SV=3
O60716	108170.0,	108170.0,	23	7	Catenin delta-1 OS=Homo sapiens GN=CTNND1 PE=1 SV=1
P23528	18502.0,	18502.0,	6	7	Cofilin-1 OS=Homo sapiens GN=CFL1 PE=1 SV=3
P31150	50583.0,	50583.0,	4	7	Rab GDP dissociation inhibitor alpha OS=Homo sapiens GN=GDI1 PE=1 SV=2
Q9Y3F4	38438.0,	38438.0,	2	7	Serine-threonine kinase receptor-associated protein OS=Homo sapiens GN=STRAP PE=1 SV=1
Q16566	51926.0,	51926.0,	8	7	Calcium/calmodulin-dependent protein kinase type IV OS=Homo sapiens GN=CAMK4 PE=1 SV=1
Q13057	62329.0,	62329.0,	4	7	Bifunctional coenzyme A synthase OS=Homo sapiens GN=COASY PE=1 SV=4
Q99714	0.0,	26923.0,	0	7	3-hydroxyacyl-CoA dehydrogenase type-2 OS=Homo sapiens GN=HSD17B10 PE=1 SV=3
Q00577	34911.0,	34911.0,	6	7	Transcriptional activator protein Pur-alpha OS=Homo sapiens GN=PURA PE=1 SV=2
Q96FW1	0.0,	31284.0,	0	7	Ubiquitin thioesterase OTUB1 OS=Homo sapiens GN=OTUB1 PE=1 SV=2
O94979	133015.0,	133015.0,	9	7	Protein transport protein Sec31A OS=Homo sapiens GN=SEC31A PE=1 SV=3
P42263	101157.0,	101157.0,	5	7	Glutamate receptor 3 OS=Homo sapiens GN=GRIA3 PE=1 SV=2
A6NHL2	49909.0,	49909.0,	4	6	Tubulin alpha chain-like 3 OS=Homo sapiens GN=TUBAL3 PE=1 SV=2
Q12840	117378.0,	117378.0,	20	6	Kinesin heavy chain isoform 5A OS=Homo sapiens GN=KIF5A PE=1 SV=2
P06756	116038.0,	116038.0,	5	6	Integrin alpha-V OS=Homo sapiens GN=ITGAV PE=1 SV=2
O14522	162133.0,	162133.0,	4	6	Receptor-type tyrosine-protein phosphatase T OS=Homo sapiens GN=PTPRT PE=1 SV=6
Q8N3V7	99463.0,	99463.0,	7	6	Synaptopodin OS=Homo sapiens GN=SYNPO PE=1 SV=2
Q8IWB9	125303.0,	125303.0,	12	6	Testis-expressed protein 2 OS=Homo sapiens GN=TEX2 PE=1 SV=2
Q58FF8	44349.0,	44349.0,	4	6	Putative heat shock protein HSP 90-beta 2 OS=Homo sapiens GN=HSP90AB2P PE=1 SV=2
Q58FF6	0.0,	58264.0,	0	6	Putative heat shock protein HSP 90-beta 4 OS=Homo sapiens GN=HSP90AB4P PE=5 SV=1
P55265	136066.0,	136066.0,	2	6	Double-stranded RNA-specific adenosine deaminase OS=Homo sapiens GN=ADAR PE=1 SV=4
P11217	0.0,	97092.0,	0	6	Glycogen phosphorylase, muscle form OS=Homo sapiens GN=PYGM PE=1 SV=6
Q15555	37031.0,	37031.0,	6	6	Microtubule-associated protein RP/EB family member 2 OS=Homo sapiens GN=MAPRE2 PE=1 SV=1
P78371	57488.0,	57488.0,	6	6	T-complex protein 1 subunit beta OS=Homo sapiens GN=CCT2 PE=1 SV=4
P48506	0.0,	72766.0,	0	6	Glutamate--cysteine ligase catalytic subunit OS=Homo sapiens GN=GCLC PE=1 SV=2
P78356	47378.0,	47378.0,	7	6	Phosphatidylinositol 5-phosphate 4-kinase type-2 beta OS=Homo sapiens GN=PIP4K2B PE=1 SV=1
Q92561	0.0,	37573.0,	0	6	Phytanoyl-CoA hydroxylase-interacting protein OS=Homo sapiens GN=PHYHIP PE=1 SV=1
O60486	0.0,	175741.0,	0	6	Plexin-C1 OS=Homo sapiens GN=PLXNC1 PE=1 SV=1
P50148	0.0,	42142.0,	0	6	Guanine nucleotide-binding protein G(q) subunit alpha OS=Homo sapiens GN=GNAQ PE=1 SV=4
P53618	0.0,	107142.0,	0	6	Coatomer subunit beta OS=Homo sapiens GN=COPB1 PE=1 SV=3
Q7Z3D6	0.0,	66437.0,	0	6	D-glutamate cyclase, mitochondrial OS=Homo sapiens GN=DGLUCY PE=1 SV=2
O60941	71356.0,	71356.0,	4	6	Dystrobrevin beta OS=Homo sapiens GN=DTNB PE=1 SV=1
P50990	59621.0,	59621.0,	3	6	T-complex protein 1 subunit theta OS=Homo sapiens GN=CCT8 PE=1 SV=4
P50991	57924.0,	57924.0,	2	6	T-complex protein 1 subunit delta OS=Homo sapiens GN=CCT4 PE=1 SV=4
Q6ZSY5	82798.0,	82798.0,	3	6	Protein phosphatase 1 regulatory subunit 3F OS=Homo sapiens GN=PPP1R3F PE=1 SV=3
P62937	0.0,	18012.0,	0	6	Peptidyl-prolyl cis-trans isomerase A OS=Homo sapiens GN=PPIA PE=1 SV=2
Q86X10	166798.0,	166798.0,	11	6	Ral GTPase-activating protein subunit beta OS=Homo sapiens GN=RALGAPB PE=1 SV=1
Q8TB36	0.0,	41346.0,	0	6	Ganglioside-induced differentiation-associated protein 1 OS=Homo sapiens GN=GDAP1 PE=1 SV=3
Q14152	0.0,	166569.0,	0	6	Eukaryotic translation initiation factor 3 subunit A OS=Homo sapiens GN=EIF3A PE=1 SV=1
Q14168	64581.0,	64581.0,	6	6	MAGUK p55 subfamily member 2 OS=Homo sapiens GN=MPP2 PE=1 SV=3
Q7Z3U7	190357.0,	190357.0,	3	6	Protein MON2 homolog OS=Homo sapiens GN=MON2 PE=1 SV=3
P0C0L5	192750.0,	192750.0,	2	6	Complement C4-B OS=Homo sapiens GN=C4B PE=1 SV=2
P0C0L4	192784.0,	192784.0,	2	6	Complement C4-A OS=Homo sapiens GN=C4A PE=1 SV=2
Q6ZT12	212432.0,	212432.0,	9	6	E3 ubiquitin-protein ligase UBR3 OS=Homo sapiens GN=UBR3 PE=2 SV=2
Q9UJW0	0.0,	52337.0,	0	6	Dynactin subunit 4 OS=Homo sapiens GN=DCTN4 PE=1 SV=1
Q15878	261729.0,	261729.0,	20	6	Voltage-dependent R-type calcium channel subunit alpha-1E OS=Homo sapiens GN=CACNA1E PE=1 SV=3
P17066	71028.0,	71028.0,	5	6	Heat shock 70 kDa protein 6 OS=Homo sapiens GN=HSPA6 PE=1 SV=2
O00148	0.0,	49130.0,	0	6	ATP-dependent RNA helicase DDX39A OS=Homo sapiens GN=DDX39A PE=1 SV=2
Q9P227	162191.0,	162191.0,	8	6	Rho GTPase-activating protein 23 OS=Homo sapiens GN=ARHGAP23 PE=1 SV=2
Q8TDC3	85087.0,	85087.0,	9	6	Serine/threonine-protein kinase BRSK1 OS=Homo sapiens GN=BRSK1 PE=1 SV=2
Q9NQX4	202809.0,	202809.0,	9	6	Unconventional myosin-Vc OS=Homo sapiens GN=MYO5C PE=1 SV=2
Q9NZB2	121888.0,	121888.0,	5	6	Constitutive coactivator of PPAR-gamma-like protein 1 OS=Homo sapiens GN=FAM120A PE=1 SV=2
Q92752	149561.0,	149561.0,	12	6	Tenascin-R OS=Homo sapiens GN=TNR PE=1 SV=3
Q9HCD6	219647.0,	219647.0,	20	6	Protein TANC2 OS=Homo sapiens GN=TANC2 PE=1 SV=3
P63096	0.0,	40361.0,	0	6	Guanine nucleotide-binding protein G(i) subunit alpha-1 OS=Homo sapiens GN=GNAI1 PE=1 SV=2
Q15366	38580.0,	38580.0,	3	6	Poly(rC)-binding protein 2 OS=Homo sapiens GN=PCBP2 PE=1 SV=1
Q15365	37498.0,	37498.0,	5	6	Poly(rC)-binding protein 1 OS=Homo sapiens GN=PCBP1 PE=1 SV=2
P21281	0.0,	56501.0,	0	6	V-type proton ATPase subunit B, brain isoform OS=Homo sapiens GN=ATP6V1B2 PE=1 SV=3
O94874	0.0,	89595.0,	0	6	E3 UFM1-protein ligase 1 OS=Homo sapiens GN=UFL1 PE=1 SV=2
O60268	0.0,	46639.0,	0	6	Uncharacterized protein KIAA0513 OS=Homo sapiens GN=KIAA0513 PE=1 SV=1
O43707	104854.0,	104854.0,	4	6	Alpha-actinin-4 OS=Homo sapiens GN=ACTN4 PE=1 SV=2
Q9NZM3	193460.0,	193460.0,	8	6	Intersectin-2 OS=Homo sapiens GN=ITSN2 PE=1 SV=3
Q16620	91999.0,	91999.0,	10	6	BDNF/NT-3 growth factors receptor OS=Homo sapiens GN=NTRK2 PE=1 SV=1
A4QPH2	66944.0,	66944.0,	5	6	Putative phosphatidylinositol 4-kinase alpha-like protein P2 OS=Homo sapiens GN=PI4KAP2 PE=5 SV=3
P21810	41654.0,	41654.0,	21	6	Biglycan OS=Homo sapiens GN=BGN PE=1 SV=2
Q9UI12	55883.0,	55883.0,	5	6	V-type proton ATPase subunit H OS=Homo sapiens GN=ATP6V1H PE=1 SV=1
Q96JJ3	0.0,	82615.0,	0	6	Engulfment and cell motility protein 2 OS=Homo sapiens GN=ELMO2 PE=1 SV=2
Q13838	0.0,	48991.0,	0	6	Spliceosome RNA helicase DDX39B OS=Homo sapiens GN=DDX39B PE=1 SV=1
Q96SB3	89192.0,	89192.0,	18	6	Neurabin-2 OS=Homo sapiens GN=PPP1R9B PE=1 SV=2
Q5JTZ9	107340.0,	107340.0,	11	6	Alanine--tRNA ligase, mitochondrial OS=Homo sapiens GN=AARS2 PE=1 SV=1
Q9UPX8	158821.0,	158821.0,	35	6	SH3 and multiple ankyrin repeat domains protein 2 OS=Homo sapiens GN=SHANK2 PE=1 SV=3
O00203	121320.0,	121320.0,	2	6	AP-3 complex subunit beta-1 OS=Homo sapiens GN=AP3B1 PE=1 SV=3
Q96RR4	64746.0,	64746.0,	13	6	Calcium/calmodulin-dependent protein kinase kinase 2 OS=Homo sapiens GN=CAMKK2 PE=1 SV=2
O94910	162716.0,	162716.0,	11	6	Adhesion G protein-coupled receptor L1 OS=Homo sapiens GN=ADGRL1 PE=1 SV=1
C9J069	106650.0,	106650.0,	24	6	Uncharacterized protein C9orf172 OS=Homo sapiens GN=C9orf172 PE=3 SV=1
Q9UIA9	0.0,	123907.0,	0	6	Exportin-7 OS=Homo sapiens GN=XPO7 PE=1 SV=3
Q7Z6B7	124264.0,	124264.0,	4	6	SLIT-ROBO Rho GTPase-activating protein 1 OS=Homo sapiens GN=SRGAP1 PE=1 SV=1
Q9H267	0.0,	70585.0,	0	6	Vacuolar protein sorting-associated protein 33B OS=Homo sapiens GN=VPS33B PE=1 SV=2
P31146	0.0,	51026.0,	0	6	Coronin-1A OS=Homo sapiens GN=CORO1A PE=1 SV=4
P21359	319372.0,	319372.0,	21	6	Neurofibromin OS=Homo sapiens GN=NF1 PE=1 SV=2
Q7Z6G8	138066.0,	138066.0,	23	6	Ankyrin repeat and sterile alpha motif domain-containing protein 1B OS=Homo sapiens GN=ANKS1B PE=1 SV=2
P14618	57937.0,	57937.0,	3	6	Pyruvate kinase PKM OS=Homo sapiens GN=PKM PE=1 SV=4
P10636	78928.0,	78928.0,	5	6	Microtubule-associated protein tau OS=Homo sapiens GN=MAPT PE=1 SV=5
Q92696	0.0,	65072.0,	0	6	Geranylgeranyl transferase type-2 subunit alpha OS=Homo sapiens GN=RABGGTA PE=1 SV=2
P11532	426751.0,	426751.0,	12	6	Dystrophin OS=Homo sapiens GN=DMD PE=1 SV=3
A0MZ66	0.0,	71640.0,	0	5	Shootin-1 OS=Homo sapiens GN=SHTN1 PE=1 SV=4
Q9UKU0	0.0,	77752.0,	0	5	Long-chain-fatty-acid--CoA ligase 6 OS=Homo sapiens GN=ACSL6 PE=2 SV=4
A8MVW0	0.0,	87435.0,	0	5	Protein FAM171A2 OS=Homo sapiens GN=FAM171A2 PE=1 SV=1
Q92529	64056.0,	64056.0,	5	5	SHC-transforming protein 3 OS=Homo sapiens GN=SHC3 PE=1 SV=1
O14523	0.0,	76181.0,	0	5	Phospholipid transfer protein C2CD2L OS=Homo sapiens GN=C2CD2L PE=1 SV=3
Q5VIR6	0.0,	79653.0,	0	5	Vacuolar protein sorting-associated protein 53 homolog OS=Homo sapiens GN=VPS53 PE=1 SV=1
Q9Y697	0.0,	50196.0,	0	5	Cysteine desulfurase, mitochondrial OS=Homo sapiens GN=NFS1 PE=1 SV=3
Q9Y696	0.0,	28772.0,	0	5	Chloride intracellular channel protein 4 OS=Homo sapiens GN=CLIC4 PE=1 SV=4
O75037	182661.0,	182661.0,	8	5	Kinesin-like protein KIF21B OS=Homo sapiens GN=KIF21B PE=1 SV=2
P60201	30077.0,	30077.0,	4	5	Myelin proteolipid protein OS=Homo sapiens GN=PLP1 PE=1 SV=2
Q9BZ72	148933.0,	148933.0,	9	5	Membrane-associated phosphatidylinositol transfer protein 2 OS=Homo sapiens GN=PITPNM2 PE=1 SV=1
Q9Y2I8	54665.0,	54665.0,	4	5	WD repeat-containing protein 37 OS=Homo sapiens GN=WDR37 PE=1 SV=2
P78344	0.0,	102362.0,	0	5	Eukaryotic translation initiation factor 4 gamma 2 OS=Homo sapiens GN=EIF4G2 PE=1 SV=1
Q9NTJ5	0.0,	66967.0,	0	5	Phosphatidylinositide phosphatase SAC1 OS=Homo sapiens GN=SACM1L PE=1 SV=2
Q8WXI2	117534.0,	117534.0,	16	5	Connector enhancer of kinase suppressor of ras 2 OS=Homo sapiens GN=CNKSR2 PE=1 SV=1
Q5XPI4	148514.0,	148514.0,	4	5	E3 ubiquitin-protein ligase RNF123 OS=Homo sapiens GN=RNF123 PE=1 SV=1
P52597	45672.0,	45672.0,	4	5	Heterogeneous nuclear ribonucleoprotein F OS=Homo sapiens GN=HNRNPF PE=1 SV=3
O75955	47355.0,	47355.0,	2	5	Flotillin-1 OS=Homo sapiens GN=FLOT1 PE=1 SV=3
Q92845	91205.0,	91205.0,	5	5	Kinesin-associated protein 3 OS=Homo sapiens GN=KIFAP3 PE=1 SV=2
Q8IVF5	0.0,	190102.0,	0	5	T-lymphoma invasion and metastasis-inducing protein 2 OS=Homo sapiens GN=TIAM2 PE=2 SV=4
Q5FWE3	102197.0,	102197.0,	4	5	Proline-rich transmembrane protein 3 OS=Homo sapiens GN=PRRT3 PE=1 SV=3
P53677	0.0,	46977.0,	0	5	AP-3 complex subunit mu-2 OS=Homo sapiens GN=AP3M2 PE=2 SV=1
Q12765	0.0,	46382.0,	0	5	Secernin-1 OS=Homo sapiens GN=SCRN1 PE=1 SV=2
Q9UK22	0.0,	33328.0,	0	5	F-box only protein 2 OS=Homo sapiens GN=FBXO2 PE=1 SV=2
Q05586	105373.0,	105373.0,	27	5	Glutamate receptor ionotropic, NMDA 1 OS=Homo sapiens GN=GRIN1 PE=1 SV=1
P52306	0.0,	66317.0,	0	5	Rap1 GTPase-GDP dissociation stimulator 1 OS=Homo sapiens GN=RAP1GDS1 PE=1 SV=3
P0CG39	117390.0,	117390.0,	3	5	POTE ankyrin domain family member J OS=Homo sapiens GN=POTEJ PE=3 SV=1
P0CG38	121282.0,	121282.0,	3	5	POTE ankyrin domain family member I OS=Homo sapiens GN=POTEI PE=3 SV=1
Q15393	135577.0,	135577.0,	8	5	Splicing factor 3B subunit 3 OS=Homo sapiens GN=SF3B3 PE=1 SV=4
P12236	32866.0,	32866.0,	3	5	ADP/ATP translocase 3 OS=Homo sapiens GN=SLC25A6 PE=1 SV=4
Q562E7	211695.0,	211695.0,	2	5	WD repeat-containing protein 81 OS=Homo sapiens GN=WDR81 PE=1 SV=2
P17980	0.0,	49204.0,	0	5	26S proteasome regulatory subunit 6A OS=Homo sapiens GN=PSMC3 PE=1 SV=3
Q7L775	0.0,	70370.0,	0	5	EPM2A-interacting protein 1 OS=Homo sapiens GN=EPM2AIP1 PE=1 SV=1
Q3KQU3	92820.0,	92820.0,	11	5	MAP7 domain-containing protein 1 OS=Homo sapiens GN=MAP7D1 PE=1 SV=1
Q66K74	112211.0,	112211.0,	3	5	Microtubule-associated protein 1S OS=Homo sapiens GN=MAP1S PE=1 SV=2
O43615	0.0,	51356.0,	0	5	Mitochondrial import inner membrane translocase subunit TIM44 OS=Homo sapiens GN=TIMM44 PE=1 SV=2
Q14156	0.0,	92924.0,	0	5	Protein EFR3 homolog A OS=Homo sapiens GN=EFR3A PE=1 SV=2
P14867	0.0,	51802.0,	0	5	Gamma-aminobutyric acid receptor subunit alpha-1 OS=Homo sapiens GN=GABRA1 PE=1 SV=3
Q9Y5L0	104203.0,	104203.0,	3	5	Transportin-3 OS=Homo sapiens GN=TNPO3 PE=1 SV=3
Q9HA65	72728.0,	72728.0,	3	5	TBC1 domain family member 17 OS=Homo sapiens GN=TBC1D17 PE=1 SV=2
Q9BXM9	59578.0,	59578.0,	2	5	FSD1-like protein OS=Homo sapiens GN=FSD1L PE=1 SV=2
P55795	49264.0,	49264.0,	3	5	Heterogeneous nuclear ribonucleoprotein H2 OS=Homo sapiens GN=HNRNPH2 PE=1 SV=1
Q5JWF2	0.0,	111024.0,	0	5	Guanine nucleotide-binding protein G(s) subunit alpha isoforms XLas OS=Homo sapiens GN=GNAS PE=1 SV=2
O60684	0.0,	60030.0,	0	5	Importin subunit alpha-7 OS=Homo sapiens GN=KPNA6 PE=1 SV=1
P17677	24803.0,	24803.0,	3	5	Neuromodulin OS=Homo sapiens GN=GAP43 PE=1 SV=1
Q17R89	89247.0,	89247.0,	8	5	Rho GTPase-activating protein 44 OS=Homo sapiens GN=ARHGAP44 PE=1 SV=1
Q14DG7	119476.0,	119476.0,	7	5	Transmembrane protein 132B OS=Homo sapiens GN=TMEM132B PE=2 SV=2
Q8N5V2	82496.0,	82496.0,	4	5	Ephexin-1 OS=Homo sapiens GN=NGEF PE=1 SV=2
Q8IYQ7	83070.0,	83070.0,	7	5	Threonine synthase-like 1 OS=Homo sapiens GN=THNSL1 PE=1 SV=2
Q9Y426	0.0,	75533.0,	0	5	C2 domain-containing protein 2 OS=Homo sapiens GN=C2CD2 PE=1 SV=2
O60610	141347.0,	141347.0,	7	5	Protein diaphanous homolog 1 OS=Homo sapiens GN=DIAPH1 PE=1 SV=2
P14550	0.0,	36573.0,	0	5	Alcohol dehydrogenase [NADP(+)] OS=Homo sapiens GN=AKR1A1 PE=1 SV=3
O00507	0.0,	291075.0,	0	5	Probable ubiquitin carboxyl-terminal hydrolase FAF-Y OS=Homo sapiens GN=USP9Y PE=2 SV=2
Q96P47	95044.0,	95044.0,	4	5	Arf-GAP with GTPase, ANK repeat and PH domain-containing protein 3 OS=Homo sapiens GN=AGAP3 PE=1 SV=2
Q01968	0.0,	104205.0,	0	5	Inositol polyphosphate 5-phosphatase OCRL-1 OS=Homo sapiens GN=OCRL PE=1 SV=3
O75382	80830.0,	80830.0,	3	5	Tripartite motif-containing protein 3 OS=Homo sapiens GN=TRIM3 PE=1 SV=2
Q9UEY8	0.0,	79155.0,	0	5	Gamma-adducin OS=Homo sapiens GN=ADD3 PE=1 SV=1
A0JNW5	164198.0,	164198.0,	9	5	UHRF1-binding protein 1-like OS=Homo sapiens GN=UHRF1BP1L PE=1 SV=2
P47870	59151.0,	59151.0,	4	5	Gamma-aminobutyric acid receptor subunit beta-2 OS=Homo sapiens GN=GABRB2 PE=1 SV=2
Q86VP6	136375.0,	136375.0,	10	5	Cullin-associated NEDD8-dissociated protein 1 OS=Homo sapiens GN=CAND1 PE=1 SV=2
P60880	23315.0,	23315.0,	2	5	Synaptosomal-associated protein 25 OS=Homo sapiens GN=SNAP25 PE=1 SV=1
P43004	62104.0,	62104.0,	3	5	Excitatory amino acid transporter 2 OS=Homo sapiens GN=SLC1A2 PE=1 SV=2
P63092	0.0,	45665.0,	0	5	Guanine nucleotide-binding protein G(s) subunit alpha isoforms short OS=Homo sapiens GN=GNAS PE=1 SV=1
P54578	0.0,	56069.0,	0	5	Ubiquitin carboxyl-terminal hydrolase 14 OS=Homo sapiens GN=USP14 PE=1 SV=3
O75781	42076.0,	42076.0,	3	5	Paralemmin-1 OS=Homo sapiens GN=PALM PE=1 SV=2
P41250	0.0,	83166.0,	0	5	Glycine--tRNA ligase OS=Homo sapiens GN=GARS PE=1 SV=3
O94875	124107.0,	124107.0,	5	5	Sorbin and SH3 domain-containing protein 2 OS=Homo sapiens GN=SORBS2 PE=1 SV=3
Q13574	124128.0,	124128.0,	7	5	Diacylglycerol kinase zeta OS=Homo sapiens GN=DGKZ PE=1 SV=3
O75828	0.0,	30850.0,	0	5	Carbonyl reductase [NADPH] 3 OS=Homo sapiens GN=CBR3 PE=1 SV=3
Q96FC7	0.0,	42486.0,	0	5	Phytanoyl-CoA hydroxylase-interacting protein-like OS=Homo sapiens GN=PHYHIPL PE=1 SV=3
Q6UB35	105790.0,	105790.0,	5	5	Monofunctional C1-tetrahydrofolate synthase, mitochondrial OS=Homo sapiens GN=MTHFD1L PE=1 SV=1
Q9HBL0	185700.0,	185700.0,	2	5	Tensin-1 OS=Homo sapiens GN=TNS1 PE=1 SV=2
Q96JQ2	111651.0,	111651.0,	3	5	Calmin OS=Homo sapiens GN=CLMN PE=1 SV=1
P29323	117493.0,	117493.0,	5	5	Ephrin type-B receptor 2 OS=Homo sapiens GN=EPHB2 PE=1 SV=5
Q9UPV7	45192.0,	45192.0,	6	5	PHD finger protein 24 OS=Homo sapiens GN=PHF24 PE=1 SV=2
P11182	53487.0,	53487.0,	3	5	Lipoamide acyltransferase component of branched-chain alpha-keto acid dehydrogenase complex, mitochondrial OS=Homo sapiens GN=DBT PE=1 SV=3
P55196	206803.0,	206803.0,	7	5	Afadin OS=Homo sapiens GN=AFDN PE=1 SV=3
P04899	40451.0,	40451.0,	2	5	Guanine nucleotide-binding protein G(i) subunit alpha-2 OS=Homo sapiens GN=GNAI2 PE=1 SV=3
Q96JG6	111174.0,	111174.0,	3	5	Syndetin OS=Homo sapiens GN=VPS50 PE=1 SV=3
P22694	0.0,	40623.0,	0	5	cAMP-dependent protein kinase catalytic subunit beta OS=Homo sapiens GN=PRKACB PE=1 SV=2
Q86UL8	158754.0,	158754.0,	14	5	Membrane-associated guanylate kinase, WW and PDZ domain-containing protein 2 OS=Homo sapiens GN=MAGI2 PE=1 SV=3
Q86V48	120275.0,	120275.0,	11	5	Leucine zipper protein 1 OS=Homo sapiens GN=LUZP1 PE=1 SV=2
Q9UMF0	97116.0,	97116.0,	7	5	Intercellular adhesion molecule 5 OS=Homo sapiens GN=ICAM5 PE=1 SV=3
Q8N9R8	0.0,	70399.0,	0	5	Protein SCAI OS=Homo sapiens GN=SCAI PE=1 SV=2
Q8N1B4	0.0,	82221.0,	0	5	Vacuolar protein sorting-associated protein 52 homolog OS=Homo sapiens GN=VPS52 PE=1 SV=1
P42224	87335.0,	87335.0,	2	5	Signal transducer and activator of transcription 1-alpha/beta OS=Homo sapiens GN=STAT1 PE=1 SV=2
Q14764	99327.0,	99327.0,	11	5	Major vault protein OS=Homo sapiens GN=MVP PE=1 SV=4
Q9UQE7	141541.0,	141541.0,	4	5	Structural maintenance of chromosomes protein 3 OS=Homo sapiens GN=SMC3 PE=1 SV=2
P63151	0.0,	51692.0,	0	5	Serine/threonine-protein phosphatase 2A 55 kDa regulatory subunit B alpha isoform OS=Homo sapiens GN=PPP2R2A PE=1 SV=1
O95573	0.0,	80420.0,	0	4	Long-chain-fatty-acid--CoA ligase 3 OS=Homo sapiens GN=ACSL3 PE=1 SV=3
P48147	0.0,	80700.0,	0	4	Prolyl endopeptidase OS=Homo sapiens GN=PREP PE=1 SV=2
Q9NT62	0.0,	35864.0,	0	4	Ubiquitin-like-conjugating enzyme ATG3 OS=Homo sapiens GN=ATG3 PE=1 SV=1
Q6Y7W6	150070.0,	150070.0,	11	4	GRB10-interacting GYF protein 2 OS=Homo sapiens GN=GIGYF2 PE=1 SV=1
Q6GYQ0	229830.0,	229830.0,	4	4	Ral GTPase-activating protein subunit alpha-1 OS=Homo sapiens GN=RALGAPA1 PE=1 SV=1
Q12879	165282.0,	165282.0,	14	4	Glutamate receptor ionotropic, NMDA 2A OS=Homo sapiens GN=GRIN2A PE=1 SV=1
Q9H4M9	0.0,	60627.0,	0	4	EH domain-containing protein 1 OS=Homo sapiens GN=EHD1 PE=1 SV=2
P49418	76257.0,	76257.0,	3	4	Amphiphysin OS=Homo sapiens GN=AMPH PE=1 SV=1
Q14195	61963.0,	61963.0,	4	4	Dihydropyrimidinase-related protein 3 OS=Homo sapiens GN=DPYSL3 PE=1 SV=1
P23246	0.0,	76150.0,	0	4	Splicing factor, proline- and glutamine-rich OS=Homo sapiens GN=SFPQ PE=1 SV=2
Q58FG1	0.0,	47712.0,	0	4	Putative heat shock protein HSP 90-alpha A4 OS=Homo sapiens GN=HSP90AA4P PE=5 SV=1
Q15052	87499.0,	87499.0,	4	4	Rho guanine nucleotide exchange factor 6 OS=Homo sapiens GN=ARHGEF6 PE=1 SV=2
O14974	115281.0,	115281.0,	3	4	Protein phosphatase 1 regulatory subunit 12A OS=Homo sapiens GN=PPP1R12A PE=1 SV=1
Q86T65	123499.0,	123499.0,	5	4	Disheveled-associated activator of morphogenesis 2 OS=Homo sapiens GN=DAAM2 PE=1 SV=3
A7KAX9	230527.0,	230527.0,	22	4	Rho GTPase-activating protein 32 OS=Homo sapiens GN=ARHGAP32 PE=1 SV=1
Q96MM6	75688.0,	75688.0,	4	4	Heat shock 70 kDa protein 12B OS=Homo sapiens GN=HSPA12B PE=1 SV=2
Q09666	0.0,	629114.0,	0	4	Neuroblast differentiation-associated protein AHNAK OS=Homo sapiens GN=AHNAK PE=1 SV=2
Q7L7X3	116070.0,	116070.0,	7	4	Serine/threonine-protein kinase TAO1 OS=Homo sapiens GN=TAOK1 PE=1 SV=1
P56192	101116.0,	101116.0,	2	4	Methionine--tRNA ligase, cytoplasmic OS=Homo sapiens GN=MARS PE=1 SV=2
Q9HAU5	0.0,	147810.0,	0	4	Regulator of nonsense transcripts 2 OS=Homo sapiens GN=UPF2 PE=1 SV=1
Q00013	0.0,	52297.0,	0	4	55 kDa erythrocyte membrane protein OS=Homo sapiens GN=MPP1 PE=1 SV=2
Q9UPQ0	121867.0,	121867.0,	4	4	LIM and calponin homology domains-containing protein 1 OS=Homo sapiens GN=LIMCH1 PE=1 SV=4
Q9UQ26	160402.0,	160402.0,	18	4	Regulating synaptic membrane exocytosis protein 2 OS=Homo sapiens GN=RIMS2 PE=1 SV=2
O75592	510091.0,	510091.0,	7	4	E3 ubiquitin-protein ligase MYCBP2 OS=Homo sapiens GN=MYCBP2 PE=1 SV=3
Q14240	0.0,	46402.0,	0	4	Eukaryotic initiation factor 4A-II OS=Homo sapiens GN=EIF4A2 PE=1 SV=2
Q15102	0.0,	25734.0,	0	4	Platelet-activating factor acetylhydrolase IB subunit gamma OS=Homo sapiens GN=PAFAH1B3 PE=1 SV=1
Q04828	0.0,	36788.0,	0	4	Aldo-keto reductase family 1 member C1 OS=Homo sapiens GN=AKR1C1 PE=1 SV=1
O15068	128109.0,	128109.0,	14	4	Guanine nucleotide exchange factor DBS OS=Homo sapiens GN=MCF2L PE=1 SV=2
O15079	53537.0,	53537.0,	6	4	Syntaphilin OS=Homo sapiens GN=SNPH PE=1 SV=2
P56524	119040.0,	119040.0,	7	4	Histone deacetylase 4 OS=Homo sapiens GN=HDAC4 PE=1 SV=3
P42330	0.0,	36853.0,	0	4	Aldo-keto reductase family 1 member C3 OS=Homo sapiens GN=AKR1C3 PE=1 SV=4
Q96MZ0	0.0,	41973.0,	0	4	Ganglioside-induced differentiation-associated protein 1-like 1 OS=Homo sapiens GN=GDAP1L1 PE=2 SV=2
Q9Y2A7	128790.0,	128790.0,	15	4	Nck-associated protein 1 OS=Homo sapiens GN=NCKAP1 PE=1 SV=1
P06241	60762.0,	60762.0,	2	4	Tyrosine-protein kinase Fyn OS=Homo sapiens GN=FYN PE=1 SV=3
O15031	0.0,	205126.0,	0	4	Plexin-B2 OS=Homo sapiens GN=PLXNB2 PE=1 SV=3
Q14643	0.0,	313928.0,	0	4	Inositol 1,4,5-trisphosphate receptor type 1 OS=Homo sapiens GN=ITPR1 PE=1 SV=3
Q8N8J0	29179.0,	29179.0,	3	4	Putative inactive phosphatidylinositol 4-kinase alpha-like protein P1 OS=Homo sapiens GN=PI4KAP1 PE=5 SV=1
Q9NP81	0.0,	58283.0,	0	4	Serine--tRNA ligase, mitochondrial OS=Homo sapiens GN=SARS2 PE=1 SV=1
Q16849	0.0,	105847.0,	0	4	Receptor-type tyrosine-protein phosphatase-like N OS=Homo sapiens GN=PTPRN PE=1 SV=1
P43686	0.0,	47366.0,	0	4	26S proteasome regulatory subunit 6B OS=Homo sapiens GN=PSMC4 PE=1 SV=2
Q6P1M0	0.0,	72064.0,	0	4	Long-chain fatty acid transport protein 4 OS=Homo sapiens GN=SLC27A4 PE=1 SV=1
P27348	27764.0,	27764.0,	2	4	14-3-3 protein theta OS=Homo sapiens GN=YWHAQ PE=1 SV=1
O15530	0.0,	63152.0,	0	4	3-phosphoinositide-dependent protein kinase 1 OS=Homo sapiens GN=PDPK1 PE=1 SV=1
Q96PY5	123321.0,	123321.0,	3	4	Formin-like protein 2 OS=Homo sapiens GN=FMNL2 PE=1 SV=3
Q92841	0.0,	80273.0,	0	4	Probable ATP-dependent RNA helicase DDX17 OS=Homo sapiens GN=DDX17 PE=1 SV=2
P04216	0.0,	17935.0,	0	4	Thy-1 membrane glycoprotein OS=Homo sapiens GN=THY1 PE=1 SV=2
Q5T5Y3	177971.0,	177971.0,	6	4	Calmodulin-regulated spectrin-associated protein 1 OS=Homo sapiens GN=CAMSAP1 PE=1 SV=2
Q86WG3	0.0,	42121.0,	0	4	Caytaxin OS=Homo sapiens GN=ATCAY PE=1 SV=2
O00471	0.0,	81853.0,	0	4	Exocyst complex component 5 OS=Homo sapiens GN=EXOC5 PE=1 SV=1
P05141	0.0,	32852.0,	0	4	ADP/ATP translocase 2 OS=Homo sapiens GN=SLC25A5 PE=1 SV=7
Q9NRU3	104351.0,	104351.0,	5	4	Metal transporter CNNM1 OS=Homo sapiens GN=CNNM1 PE=1 SV=3
Q8TEH3	0.0,	110577.0,	0	4	DENN domain-containing protein 1A OS=Homo sapiens GN=DENND1A PE=1 SV=2
Q9P2Q2	115458.0,	115458.0,	16	4	FERM domain-containing protein 4A OS=Homo sapiens GN=FRMD4A PE=1 SV=3
P02452	138942.0,	138942.0,	10	4	Collagen alpha-1(I) chain OS=Homo sapiens GN=COL1A1 PE=1 SV=5
P33176	109685.0,	109685.0,	10	4	Kinesin-1 heavy chain OS=Homo sapiens GN=KIF5B PE=1 SV=1
O43592	0.0,	109964.0,	0	4	Exportin-T OS=Homo sapiens GN=XPOT PE=1 SV=2
Q2M389	136403.0,	136403.0,	3	4	WASH complex subunit 4 OS=Homo sapiens GN=WASHC4 PE=1 SV=2
Q96PU5	111932.0,	111932.0,	9	4	E3 ubiquitin-protein ligase NEDD4-like OS=Homo sapiens GN=NEDD4L PE=1 SV=2
Q8TEA7	0.0,	100679.0,	0	4	TBC domain-containing protein kinase-like protein OS=Homo sapiens GN=TBCK PE=1 SV=4
Q15436	86161.0,	86161.0,	3	4	Protein transport protein Sec23A OS=Homo sapiens GN=SEC23A PE=1 SV=2
Q14103	0.0,	38434.0,	0	4	Heterogeneous nuclear ribonucleoprotein D0 OS=Homo sapiens GN=HNRNPD PE=1 SV=1
Q9BXS5	0.0,	48587.0,	0	4	AP-1 complex subunit mu-1 OS=Homo sapiens GN=AP1M1 PE=1 SV=3
Q14112	151254.0,	151254.0,	12	4	Nidogen-2 OS=Homo sapiens GN=NID2 PE=1 SV=3
P58400	50424.0,	50424.0,	4	4	Neurexin-1-beta OS=Homo sapiens GN=NRXN1 PE=1 SV=3
Q9NNW7	0.0,	56357.0,	0	4	Thioredoxin reductase 2, mitochondrial OS=Homo sapiens GN=TXNRD2 PE=1 SV=3
Q02153	70515.0,	70515.0,	4	4	Guanylate cyclase soluble subunit beta-1 OS=Homo sapiens GN=GUCY1B3 PE=1 SV=1
Q9UBF2	0.0,	97622.0,	0	4	Coatomer subunit gamma-2 OS=Homo sapiens GN=COPG2 PE=1 SV=1
Q68CZ2	0.0,	155265.0,	0	4	Tensin-3 OS=Homo sapiens GN=TNS3 PE=1 SV=2
Q8IVT5	102160.0,	102160.0,	3	4	Kinase suppressor of Ras 1 OS=Homo sapiens GN=KSR1 PE=1 SV=3
P53597	0.0,	36250.0,	0	4	Succinate--CoA ligase [ADP/GDP-forming] subunit alpha, mitochondrial OS=Homo sapiens GN=SUCLG1 PE=1 SV=4
Q96KP1	0.0,	104066.0,	0	4	Exocyst complex component 2 OS=Homo sapiens GN=EXOC2 PE=1 SV=1
O00154	0.0,	41796.0,	0	4	Cytosolic acyl coenzyme A thioester hydrolase OS=Homo sapiens GN=ACOT7 PE=1 SV=3
Q9HCH3	0.0,	65734.0,	0	4	Copine-5 OS=Homo sapiens GN=CPNE5 PE=1 SV=2
O00178	72454.0,	72454.0,	2	4	GTP-binding protein 1 OS=Homo sapiens GN=GTPBP1 PE=1 SV=3
Q9H6U6	101237.0,	101237.0,	4	4	Breast carcinoma-amplified sequence 3 OS=Homo sapiens GN=BCAS3 PE=1 SV=3
Q9HCM2	0.0,	212454.0,	0	4	Plexin-A4 OS=Homo sapiens GN=PLXNA4 PE=1 SV=4
O95373	0.0,	119516.0,	0	4	Importin-7 OS=Homo sapiens GN=IPO7 PE=1 SV=1
Q15276	99290.0,	99290.0,	3	4	Rab GTPase-binding effector protein 1 OS=Homo sapiens GN=RABEP1 PE=1 SV=2
Q99758	191361.0,	191361.0,	2	4	ATP-binding cassette sub-family A member 3 OS=Homo sapiens GN=ABCA3 PE=1 SV=2
P40818	127523.0,	127523.0,	2	4	Ubiquitin carboxyl-terminal hydrolase 8 OS=Homo sapiens GN=USP8 PE=1 SV=1
Q96T51	0.0,	79818.0,	0	4	RUN and FYVE domain-containing protein 1 OS=Homo sapiens GN=RUFY1 PE=1 SV=2
P52824	101155.0,	101155.0,	7	4	Diacylglycerol kinase theta OS=Homo sapiens GN=DGKQ PE=1 SV=2
P17612	0.0,	40590.0,	0	4	cAMP-dependent protein kinase catalytic subunit alpha OS=Homo sapiens GN=PRKACA PE=1 SV=2
P04792	22783.0,	22783.0,	3	4	Heat shock protein beta-1 OS=Homo sapiens GN=HSPB1 PE=1 SV=2
Q16643	71429.0,	71429.0,	2	4	Drebrin OS=Homo sapiens GN=DBN1 PE=1 SV=4
P54136	0.0,	75379.0,	0	4	Arginine--tRNA ligase, cytoplasmic OS=Homo sapiens GN=RARS PE=1 SV=2
Q02410	92865.0,	92865.0,	9	4	Amyloid-beta A4 precursor protein-binding family A member 1 OS=Homo sapiens GN=APBA1 PE=1 SV=3
contaminant_UBIQUITIN11	127523.0,	127523.0,	2	4	no description
Q16204	0.0,	53291.0,	0	4	Coiled-coil domain-containing protein 6 OS=Homo sapiens GN=CCDC6 PE=1 SV=2
P23458	133277.0,	133277.0,	3	4	Tyrosine-protein kinase JAK1 OS=Homo sapiens GN=JAK1 PE=1 SV=2
Q9C0D0	66308.0,	66308.0,	3	4	Phosphatase and actin regulator 1 OS=Homo sapiens GN=PHACTR1 PE=1 SV=3
P60842	0.0,	46154.0,	0	4	Eukaryotic initiation factor 4A-I OS=Homo sapiens GN=EIF4A1 PE=1 SV=1
P19338	0.0,	76615.0,	0	4	Nucleolin OS=Homo sapiens GN=NCL PE=1 SV=3
P46939	0.0,	394467.0,	0	4	Utrophin OS=Homo sapiens GN=UTRN PE=1 SV=2
Q9Y4D1	123473.0,	123473.0,	4	4	Disheveled-associated activator of morphogenesis 1 OS=Homo sapiens GN=DAAM1 PE=1 SV=2
Q9HD20	0.0,	132955.0,	0	4	Manganese-transporting ATPase 13A1 OS=Homo sapiens GN=ATP13A1 PE=1 SV=2
Q9P1Z2	0.0,	77336.0,	0	4	Calcium-binding and coiled-coil domain-containing protein 1 OS=Homo sapiens GN=CALCOCO1 PE=1 SV=2
P34931	70375.0,	70375.0,	7	4	Heat shock 70 kDa protein 1-like OS=Homo sapiens GN=HSPA1L PE=1 SV=2
O60271	146205.0,	146205.0,	3	4	C-Jun-amino-terminal kinase-interacting protein 4 OS=Homo sapiens GN=SPAG9 PE=1 SV=4
Q14894	33776.0,	33776.0,	2	4	Ketimine reductase mu-crystallin OS=Homo sapiens GN=CRYM PE=1 SV=1
P09104	0.0,	47269.0,	0	4	Gamma-enolase OS=Homo sapiens GN=ENO2 PE=1 SV=3
O60237	0.0,	110404.0,	0	4	Protein phosphatase 1 regulatory subunit 12B OS=Homo sapiens GN=PPP1R12B PE=1 SV=2
Q92616	292756.0,	292756.0,	13	4	eIF-2-alpha kinase activator GCN1 OS=Homo sapiens GN=GCN1 PE=1 SV=6
Q12959	100455.0,	100455.0,	7	4	Disks large homolog 1 OS=Homo sapiens GN=DLG1 PE=1 SV=2
O95487	0.0,	137417.0,	0	4	Protein transport protein Sec24B OS=Homo sapiens GN=SEC24B PE=1 SV=2
Q9ULT8	289383.0,	289383.0,	4	4	E3 ubiquitin-protein ligase HECTD1 OS=Homo sapiens GN=HECTD1 PE=1 SV=3
Q5VT25	197306.0,	197306.0,	17	4	Serine/threonine-protein kinase MRCK alpha OS=Homo sapiens GN=CDC42BPA PE=1 SV=1
P62333	0.0,	44173.0,	0	4	26S proteasome regulatory subunit 10B OS=Homo sapiens GN=PSMC6 PE=1 SV=1
Q8N122	149037.0,	149037.0,	8	4	Regulatory-associated protein of mTOR OS=Homo sapiens GN=RPTOR PE=1 SV=1
P24043	343906.0,	343906.0,	8	4	Laminin subunit alpha-2 OS=Homo sapiens GN=LAMA2 PE=1 SV=4
O00629	0.0,	57887.0,	0	4	Importin subunit alpha-3 OS=Homo sapiens GN=KPNA4 PE=1 SV=1
P20916	0.0,	69069.0,	0	4	Myelin-associated glycoprotein OS=Homo sapiens GN=MAG PE=1 SV=1
Q5VSL9	95576.0,	95576.0,	2	4	Striatin-interacting protein 1 OS=Homo sapiens GN=STRIP1 PE=1 SV=1
Q9Y6T7	90595.0,	90595.0,	6	4	Diacylglycerol kinase beta OS=Homo sapiens GN=DGKB PE=2 SV=2
Q5VWQ8	131625.0,	131625.0,	20	4	Disabled homolog 2-interacting protein OS=Homo sapiens GN=DAB2IP PE=1 SV=2
P49792	358201.0,	358201.0,	4	4	E3 SUMO-protein ligase RanBP2 OS=Homo sapiens GN=RANBP2 PE=1 SV=2
O75396	0.0,	24593.0,	0	4	Vesicle-trafficking protein SEC22b OS=Homo sapiens GN=SEC22B PE=1 SV=4
Q7L0J3	82695.0,	82695.0,	3	4	Synaptic vesicle glycoprotein 2A OS=Homo sapiens GN=SV2A PE=1 SV=1
O43432	0.0,	176651.0,	0	4	Eukaryotic translation initiation factor 4 gamma 3 OS=Homo sapiens GN=EIF4G3 PE=1 SV=2
Q9Y3I0	0.0,	55210.0,	0	4	tRNA-splicing ligase RtcB homolog OS=Homo sapiens GN=RTCB PE=1 SV=1
Q8WUM4	0.0,	96023.0,	0	4	Programmed cell death 6-interacting protein OS=Homo sapiens GN=PDCD6IP PE=1 SV=1
P35998	0.0,	48634.0,	0	4	26S proteasome regulatory subunit 7 OS=Homo sapiens GN=PSMC2 PE=1 SV=3
Q4KMP7	87199.0,	87199.0,	10	4	TBC1 domain family member 10B OS=Homo sapiens GN=TBC1D10B PE=1 SV=3
A0FGR8	0.0,	102357.0,	0	4	Extended synaptotagmin-2 OS=Homo sapiens GN=ESYT2 PE=1 SV=1
Q9NZ56	180105.0,	180105.0,	3	4	Formin-2 OS=Homo sapiens GN=FMN2 PE=1 SV=4
Q96K76	157311.0,	157311.0,	3	4	Ubiquitin carboxyl-terminal hydrolase 47 OS=Homo sapiens GN=USP47 PE=1 SV=3
Q9UHW9	127617.0,	127617.0,	7	4	Solute carrier family 12 member 6 OS=Homo sapiens GN=SLC12A6 PE=1 SV=2
Q6ZUT9	0.0,	145019.0,	0	4	DENN domain-containing protein 5B OS=Homo sapiens GN=DENND5B PE=1 SV=2
Q14CM0	144379.0,	144379.0,	5	4	FERM and PDZ domain-containing protein 4 OS=Homo sapiens GN=FRMPD4 PE=1 SV=1
Q6UWE0	0.0,	83594.0,	0	4	E3 ubiquitin-protein ligase LRSAM1 OS=Homo sapiens GN=LRSAM1 PE=1 SV=1
Q01064	0.0,	61380.0,	0	4	Calcium/calmodulin-dependent 3&#039;,5&#039;-cyclic nucleotide phosphodiesterase 1B OS=Homo sapiens GN=PDE1B PE=1 SV=2
Q9BZV1	49754.0,	49754.0,	6	4	UBX domain-containing protein 6 OS=Homo sapiens GN=UBXN6 PE=1 SV=1
P42261	101506.0,	101506.0,	6	4	Glutamate receptor 1 OS=Homo sapiens GN=GRIA1 PE=1 SV=2
Q8WUH2	97158.0,	97158.0,	4	4	Transforming growth factor-beta receptor-associated protein 1 OS=Homo sapiens GN=TGFBRAP1 PE=1 SV=1
P51178	0.0,	85665.0,	0	4	1-phosphatidylinositol 4,5-bisphosphate phosphodiesterase delta-1 OS=Homo sapiens GN=PLCD1 PE=1 SV=2
Q9BQ70	76667.0,	76667.0,	7	3	Transcription factor 25 OS=Homo sapiens GN=TCF25 PE=1 SV=1
P15259	0.0,	28766.0,	0	3	Phosphoglycerate mutase 2 OS=Homo sapiens GN=PGAM2 PE=1 SV=3
Q9BPU6	0.0,	61421.0,	0	3	Dihydropyrimidinase-related protein 5 OS=Homo sapiens GN=DPYSL5 PE=1 SV=1
Q96QZ7	164580.0,	164580.0,	3	3	Membrane-associated guanylate kinase, WW and PDZ domain-containing protein 1 OS=Homo sapiens GN=MAGI1 PE=1 SV=3
P61158	0.0,	47371.0,	0	3	Actin-related protein 3 OS=Homo sapiens GN=ACTR3 PE=1 SV=3
Q9Y285	0.0,	57564.0,	0	3	Phenylalanine--tRNA ligase alpha subunit OS=Homo sapiens GN=FARSA PE=1 SV=3
P27694	0.0,	68138.0,	0	3	Replication protein A 70 kDa DNA-binding subunit OS=Homo sapiens GN=RPA1 PE=1 SV=2
Q8NE62	0.0,	65359.0,	0	3	Choline dehydrogenase, mitochondrial OS=Homo sapiens GN=CHDH PE=1 SV=2
Q7Z4L5	150936.0,	150936.0,	5	3	Tetratricopeptide repeat protein 21B OS=Homo sapiens GN=TTC21B PE=1 SV=2
P52630	97916.0,	97916.0,	4	3	Signal transducer and activator of transcription 2 OS=Homo sapiens GN=STAT2 PE=1 SV=1
O14983	0.0,	110252.0,	0	3	Sarcoplasmic/endoplasmic reticulum calcium ATPase 1 OS=Homo sapiens GN=ATP2A1 PE=1 SV=1
O14986	0.0,	61036.0,	0	3	Phosphatidylinositol 4-phosphate 5-kinase type-1 beta OS=Homo sapiens GN=PIP5K1B PE=1 SV=2
P20648	0.0,	114119.0,	0	3	Potassium-transporting ATPase alpha chain 1 OS=Homo sapiens GN=ATP4A PE=2 SV=5
Q9NXA8	0.0,	33881.0,	0	3	NAD-dependent protein deacylase sirtuin-5, mitochondrial OS=Homo sapiens GN=SIRT5 PE=1 SV=2
Q8NI60	71950.0,	71950.0,	3	3	Atypical kinase COQ8A, mitochondrial OS=Homo sapiens GN=COQ8A PE=1 SV=1
P17812	66690.0,	66690.0,	5	3	CTP synthase 1 OS=Homo sapiens GN=CTPS1 PE=1 SV=2
Q9UP95	120650.0,	120650.0,	5	3	Solute carrier family 12 member 4 OS=Homo sapiens GN=SLC12A4 PE=1 SV=2
P06737	0.0,	97149.0,	0	3	Glycogen phosphorylase, liver form OS=Homo sapiens GN=PYGL PE=1 SV=4
Q8N414	0.0,	58464.0,	0	3	PiggyBac transposable element-derived protein 5 OS=Homo sapiens GN=PGBD5 PE=1 SV=4
O00763	276539.0,	276539.0,	3	3	Acetyl-CoA carboxylase 2 OS=Homo sapiens GN=ACACB PE=1 SV=3
P13489	0.0,	49974.0,	0	3	Ribonuclease inhibitor OS=Homo sapiens GN=RNH1 PE=1 SV=2
O75044	0.0,	120870.0,	0	3	SLIT-ROBO Rho GTPase-activating protein 2 OS=Homo sapiens GN=SRGAP2 PE=1 SV=3
A5PKW4	109543.0,	109543.0,	18	3	PH and SEC7 domain-containing protein 1 OS=Homo sapiens GN=PSD PE=1 SV=2
Q9NTK5	0.0,	44744.0,	0	3	Obg-like ATPase 1 OS=Homo sapiens GN=OLA1 PE=1 SV=2
Q9Y2H5	117128.0,	117128.0,	8	3	Pleckstrin homology domain-containing family A member 6 OS=Homo sapiens GN=PLEKHA6 PE=1 SV=4
contaminant_GR78_MESAU	0.0,	72379.0,	0	3	owl|P07823| 78 KD GLUCOSE REGULATED PROTEIN PRECURSOR (GRP 78) (IMMUNOGLOBULIN...
O75116	160899.0,	160899.0,	13	3	Rho-associated protein kinase 2 OS=Homo sapiens GN=ROCK2 PE=1 SV=4
Q9Y2J8	0.0,	75564.0,	0	3	Protein-arginine deiminase type-2 OS=Homo sapiens GN=PADI2 PE=1 SV=2
P78347	0.0,	112416.0,	0	3	General transcription factor II-I OS=Homo sapiens GN=GTF2I PE=1 SV=2
P02768	69367.0,	69367.0,	4	3	Serum albumin OS=Homo sapiens GN=ALB PE=1 SV=2
Q2TB90	102545.0,	102545.0,	3	3	Putative hexokinase HKDC1 OS=Homo sapiens GN=HKDC1 PE=1 SV=3
P02792	0.0,	20020.0,	0	3	Ferritin light chain OS=Homo sapiens GN=FTL PE=1 SV=2
Q14C86	164979.0,	164979.0,	15	3	GTPase-activating protein and VPS9 domain-containing protein 1 OS=Homo sapiens GN=GAPVD1 PE=1 SV=2
Q70CQ4	146651.0,	146651.0,	2	3	Ubiquitin carboxyl-terminal hydrolase 31 OS=Homo sapiens GN=USP31 PE=2 SV=2
P12931	59835.0,	59835.0,	2	3	Proto-oncogene tyrosine-protein kinase Src OS=Homo sapiens GN=SRC PE=1 SV=3
P42345	288890.0,	288890.0,	9	3	Serine/threonine-protein kinase mTOR OS=Homo sapiens GN=MTOR PE=1 SV=1
Q9Y6G9	0.0,	56579.0,	0	3	Cytoplasmic dynein 1 light intermediate chain 1 OS=Homo sapiens GN=DYNC1LI1 PE=1 SV=3
Q8IWQ3	81633.0,	81633.0,	4	3	Serine/threonine-protein kinase BRSK2 OS=Homo sapiens GN=BRSK2 PE=1 SV=3
P55209	0.0,	45374.0,	0	3	Nucleosome assembly protein 1-like 1 OS=Homo sapiens GN=NAP1L1 PE=1 SV=1
O15034	116026.0,	116026.0,	36	3	RIMS-binding protein 2 OS=Homo sapiens GN=RIMBP2 PE=1 SV=3
Q96EP0	119652.0,	119652.0,	8	3	E3 ubiquitin-protein ligase RNF31 OS=Homo sapiens GN=RNF31 PE=1 SV=1
Q9NP79	0.0,	33879.0,	0	3	Vacuolar protein sorting-associated protein VTA1 homolog OS=Homo sapiens GN=VTA1 PE=1 SV=1
Q92598	96865.0,	96865.0,	2	3	Heat shock protein 105 kDa OS=Homo sapiens GN=HSPH1 PE=1 SV=1
Q6PFW1	159520.0,	159520.0,	5	3	Inositol hexakisphosphate and diphosphoinositol-pentakisphosphate kinase 1 OS=Homo sapiens GN=PPIP5K1 PE=1 SV=1
P04259	60067.0,	60067.0,	4	3	Keratin, type II cytoskeletal 6B OS=Homo sapiens GN=KRT6B PE=1 SV=5
O60506	0.0,	69603.0,	0	3	Heterogeneous nuclear ribonucleoprotein Q OS=Homo sapiens GN=SYNCRIP PE=1 SV=2
O60502	102915.0,	102915.0,	5	3	Protein O-GlcNAcase OS=Homo sapiens GN=MGEA5 PE=1 SV=2
O60503	150700.0,	150700.0,	3	3	Adenylate cyclase type 9 OS=Homo sapiens GN=ADCY9 PE=1 SV=4
Reverse_sp|Q5JPB2|ZN831_HUMAN	0.0,	177948.0,	0	3	Zinc finger protein 831 OS=Homo sapiens GN=ZNF831 PE=2 SV=4
contaminant_GR78_RAT	0.0,	72347.0,	0	3	owl|P06761| 78 KD GLUCOSE REGULATED PROTEIN PRECURSOR (GRP 78) (IMMUNOGLOBULIN...
P12235	33064.0,	33064.0,	3	3	ADP/ATP translocase 1 OS=Homo sapiens GN=SLC25A4 PE=1 SV=4
Q9Y570	0.0,	42315.0,	0	3	Protein phosphatase methylesterase 1 OS=Homo sapiens GN=PPME1 PE=1 SV=3
P22033	0.0,	83135.0,	0	3	Methylmalonyl-CoA mutase, mitochondrial OS=Homo sapiens GN=MUT PE=1 SV=4
Q8TDZ2	0.0,	117875.0,	0	3	[F-actin]-monooxygenase MICAL1 OS=Homo sapiens GN=MICAL1 PE=1 SV=2
O43581	45501.0,	45501.0,	2	3	Synaptotagmin-7 OS=Homo sapiens GN=SYT7 PE=1 SV=3
O75153	0.0,	146669.0,	0	3	Clustered mitochondria protein homolog OS=Homo sapiens GN=CLUH PE=1 SV=2
Q9UBS5	108320.0,	108320.0,	7	3	Gamma-aminobutyric acid type B receptor subunit 1 OS=Homo sapiens GN=GABBR1 PE=1 SV=1
Q9NSK0	0.0,	68640.0,	0	3	Kinesin light chain 4 OS=Homo sapiens GN=KLC4 PE=1 SV=3
Q16774	0.0,	21726.0,	0	3	Guanylate kinase OS=Homo sapiens GN=GUK1 PE=1 SV=2
Q1KMD3	0.0,	85105.0,	0	3	Heterogeneous nuclear ribonucleoprotein U-like protein 2 OS=Homo sapiens GN=HNRNPUL2 PE=1 SV=1
Q8NDI1	140017.0,	140017.0,	3	3	EH domain-binding protein 1 OS=Homo sapiens GN=EHBP1 PE=1 SV=3
Q14141	0.0,	49717.0,	0	3	Septin-6 OS=Homo sapiens GN=SEPT6 PE=1 SV=4
O15197	110700.0,	110700.0,	3	3	Ephrin type-B receptor 6 OS=Homo sapiens GN=EPHB6 PE=1 SV=4
Q86X55	0.0,	65854.0,	0	3	Histone-arginine methyltransferase CARM1 OS=Homo sapiens GN=CARM1 PE=1 SV=3
Q14166	0.0,	74404.0,	0	3	Tubulin--tyrosine ligase-like protein 12 OS=Homo sapiens GN=TTLL12 PE=1 SV=2
P55786	0.0,	103276.0,	0	3	Puromycin-sensitive aminopeptidase OS=Homo sapiens GN=NPEPPS PE=1 SV=2
O43602	40574.0,	40574.0,	4	3	Neuronal migration protein doublecortin OS=Homo sapiens GN=DCX PE=1 SV=4
P52294	0.0,	60222.0,	0	3	Importin subunit alpha-5 OS=Homo sapiens GN=KPNA1 PE=1 SV=3
P41594	132469.0,	132469.0,	10	3	Metabotropic glutamate receptor 5 OS=Homo sapiens GN=GRM5 PE=1 SV=2
Q15858	226370.0,	226370.0,	8	3	Sodium channel protein type 9 subunit alpha OS=Homo sapiens GN=SCN9A PE=1 SV=3
Reverse_sp|P49796|RGS3_HUMAN	0.0,	132336.0,	0	3	Regulator of G-protein signaling 3 OS=Homo sapiens GN=RGS3 PE=1 SV=2
Q9Y5B9	0.0,	119914.0,	0	3	FACT complex subunit SPT16 OS=Homo sapiens GN=SUPT16H PE=1 SV=1
Q7Z2K8	102399.0,	102399.0,	3	3	G protein-regulated inducer of neurite outgrowth 1 OS=Homo sapiens GN=GPRIN1 PE=1 SV=2
O14795	180678.0,	180678.0,	5	3	Protein unc-13 homolog B OS=Homo sapiens GN=UNC13B PE=1 SV=2
Q2Y0W8	122938.0,	122938.0,	2	3	Electroneutral sodium bicarbonate exchanger 1 OS=Homo sapiens GN=SLC4A8 PE=1 SV=1
Q9NVA2	0.0,	49398.0,	0	3	Septin-11 OS=Homo sapiens GN=SEPT11 PE=1 SV=3
P31947	0.0,	27774.0,	0	3	14-3-3 protein sigma OS=Homo sapiens GN=SFN PE=1 SV=1
Q8NFW9	95706.0,	95706.0,	9	3	Rab effector MyRIP OS=Homo sapiens GN=MYRIP PE=1 SV=2
P18505	54235.0,	54235.0,	2	3	Gamma-aminobutyric acid receptor subunit beta-1 OS=Homo sapiens GN=GABRB1 PE=1 SV=2
P18507	0.0,	54162.0,	0	3	Gamma-aminobutyric acid receptor subunit gamma-2 OS=Homo sapiens GN=GABRG2 PE=1 SV=2
contaminant_GR78_MOUSE	0.0,	72421.0,	0	3	owl|P20029| 78 KD GLUCOSE REGULATED PROTEIN PRECURSOR (GRP 78) (IMMUNOGLOBULIN...
Q96TC7	0.0,	52118.0,	0	3	Regulator of microtubule dynamics protein 3 OS=Homo sapiens GN=RMDN3 PE=1 SV=2
Q9Y490	269765.0,	269765.0,	15	3	Talin-1 OS=Homo sapiens GN=TLN1 PE=1 SV=3
Q9Y496	80041.0,	80041.0,	2	3	Kinesin-like protein KIF3A OS=Homo sapiens GN=KIF3A PE=1 SV=4
P08754	0.0,	40532.0,	0	3	Guanine nucleotide-binding protein G(k) subunit alpha OS=Homo sapiens GN=GNAI3 PE=1 SV=3
Q96KG9	0.0,	89631.0,	0	3	N-terminal kinase-like protein OS=Homo sapiens GN=SCYL1 PE=1 SV=1
Q99755	0.0,	62633.0,	0	3	Phosphatidylinositol 4-phosphate 5-kinase type-1 alpha OS=Homo sapiens GN=PIP5K1A PE=1 SV=1
Q13098	0.0,	55537.0,	0	3	COP9 signalosome complex subunit 1 OS=Homo sapiens GN=GPS1 PE=1 SV=4
Q8N1F8	0.0,	121401.0,	0	3	Serine/threonine-protein kinase 11-interacting protein OS=Homo sapiens GN=STK11IP PE=1 SV=3
O43236	0.0,	55098.0,	0	3	Septin-4 OS=Homo sapiens GN=SEPT4 PE=1 SV=1
O43237	0.0,	54099.0,	0	3	Cytoplasmic dynein 1 light intermediate chain 2 OS=Homo sapiens GN=DYNC1LI2 PE=1 SV=1
Q96P48	0.0,	162191.0,	0	3	Arf-GAP with Rho-GAP domain, ANK repeat and PH domain-containing protein 1 OS=Homo sapiens GN=ARAP1 PE=1 SV=3
Q8WUY3	340636.0,	340636.0,	9	3	Protein prune homolog 2 OS=Homo sapiens GN=PRUNE2 PE=1 SV=3
Q05086	0.0,	100688.0,	0	3	Ubiquitin-protein ligase E3A OS=Homo sapiens GN=UBE3A PE=1 SV=4
Q8N5S9	55736.0,	55736.0,	2	3	Calcium/calmodulin-dependent protein kinase kinase 1 OS=Homo sapiens GN=CAMKK1 PE=1 SV=2
Reverse_sp|Q96T37|RBM15_HUMAN	0.0,	107189.0,	0	3	Putative RNA-binding protein 15 OS=Homo sapiens GN=RBM15 PE=1 SV=2
Q9Y3P9	121737.0,	121737.0,	7	3	Rab GTPase-activating protein 1 OS=Homo sapiens GN=RABGAP1 PE=1 SV=3
Q5VYK3	0.0,	204289.0,	0	3	Proteasome-associated protein ECM29 homolog OS=Homo sapiens GN=ECM29 PE=1 SV=2
Q16623	33023.0,	33023.0,	4	3	Syntaxin-1A OS=Homo sapiens GN=STX1A PE=1 SV=1
P18085	0.0,	20511.0,	0	3	ADP-ribosylation factor 4 OS=Homo sapiens GN=ARF4 PE=1 SV=3
Q04637	175490.0,	175490.0,	2	3	Eukaryotic translation initiation factor 4 gamma 1 OS=Homo sapiens GN=EIF4G1 PE=1 SV=4
Q4J6C6	0.0,	83927.0,	0	3	Prolyl endopeptidase-like OS=Homo sapiens GN=PREPL PE=1 SV=1
Q15311	0.0,	76064.0,	0	3	RalA-binding protein 1 OS=Homo sapiens GN=RALBP1 PE=1 SV=3
Q13131	0.0,	64009.0,	0	3	5&#039;-AMP-activated protein kinase catalytic subunit alpha-1 OS=Homo sapiens GN=PRKAA1 PE=1 SV=4
Q6YP21	0.0,	51400.0,	0	3	Kynurenine--oxoglutarate transaminase 3 OS=Homo sapiens GN=KYAT3 PE=1 SV=1
Q96CM8	68125.0,	68125.0,	3	3	Acyl-CoA synthetase family member 2, mitochondrial OS=Homo sapiens GN=ACSF2 PE=1 SV=2
Q16653	0.0,	28193.0,	0	3	Myelin-oligodendrocyte glycoprotein OS=Homo sapiens GN=MOG PE=1 SV=2
O94812	131901.0,	131901.0,	5	3	BAI1-associated protein 3 OS=Homo sapiens GN=BAIAP3 PE=1 SV=2
Q15349	0.0,	83239.0,	0	3	Ribosomal protein S6 kinase alpha-2 OS=Homo sapiens GN=RPS6KA2 PE=1 SV=2
Q6L8Q7	0.0,	67352.0,	0	3	2&#039;,5&#039;-phosphodiesterase 12 OS=Homo sapiens GN=PDE12 PE=1 SV=2
Q99832	59367.0,	59367.0,	2	3	T-complex protein 1 subunit eta OS=Homo sapiens GN=CCT7 PE=1 SV=2
P11021	0.0,	72333.0,	0	3	78 kDa glucose-regulated protein OS=Homo sapiens GN=HSPA5 PE=1 SV=2
Q86VS8	0.0,	83126.0,	0	3	Protein Hook homolog 3 OS=Homo sapiens GN=HOOK3 PE=1 SV=2
P48741	40244.0,	40244.0,	3	3	Putative heat shock 70 kDa protein 7 OS=Homo sapiens GN=HSPA7 PE=5 SV=2
Q06418	0.0,	96905.0,	0	3	Tyrosine-protein kinase receptor TYRO3 OS=Homo sapiens GN=TYRO3 PE=1 SV=1
P62195	0.0,	45626.0,	0	3	26S proteasome regulatory subunit 8 OS=Homo sapiens GN=PSMC5 PE=1 SV=1
P07355	38604.0,	38604.0,	3	3	Annexin A2 OS=Homo sapiens GN=ANXA2 PE=1 SV=2
Q92796	90314.0,	90314.0,	7	3	Disks large homolog 3 OS=Homo sapiens GN=DLG3 PE=1 SV=2
Q9NVI7	0.0,	71369.0,	0	3	ATPase family AAA domain-containing protein 3A OS=Homo sapiens GN=ATAD3A PE=1 SV=2
P42566	0.0,	98656.0,	0	3	Epidermal growth factor receptor substrate 15 OS=Homo sapiens GN=EPS15 PE=1 SV=2
O95747	58022.0,	58022.0,	2	3	Serine/threonine-protein kinase OSR1 OS=Homo sapiens GN=OXSR1 PE=1 SV=1
Q7Z392	128881.0,	128881.0,	6	3	Trafficking protein particle complex subunit 11 OS=Homo sapiens GN=TRAPPC11 PE=1 SV=2
Q9H2U1	0.0,	114760.0,	0	3	ATP-dependent RNA helicase DHX36 OS=Homo sapiens GN=DHX36 PE=1 SV=2
Q15746	210713.0,	210713.0,	3	3	Myosin light chain kinase, smooth muscle OS=Homo sapiens GN=MYLK PE=1 SV=4
P14923	81745.0,	81745.0,	4	3	Junction plakoglobin OS=Homo sapiens GN=JUP PE=1 SV=3
Q8IV38	0.0,	49299.0,	0	3	Ankyrin repeat and MYND domain-containing protein 2 OS=Homo sapiens GN=ANKMY2 PE=1 SV=1
P20336	0.0,	24984.0,	0	3	Ras-related protein Rab-3A OS=Homo sapiens GN=RAB3A PE=1 SV=1
P60174	0.0,	30791.0,	0	3	Triosephosphate isomerase OS=Homo sapiens GN=TPI1 PE=1 SV=3
P52565	0.0,	23207.0,	0	3	Rho GDP-dissociation inhibitor 1 OS=Homo sapiens GN=ARHGDIA PE=1 SV=3
Q6P2E9	151661.0,	151661.0,	11	3	Enhancer of mRNA-decapping protein 4 OS=Homo sapiens GN=EDC4 PE=1 SV=1
Q9BZH6	136685.0,	136685.0,	7	3	WD repeat-containing protein 11 OS=Homo sapiens GN=WDR11 PE=1 SV=1
Q9UI10	57557.0,	57557.0,	4	3	Translation initiation factor eIF-2B subunit delta OS=Homo sapiens GN=EIF2B4 PE=1 SV=2
P50395	0.0,	50663.0,	0	3	Rab GDP dissociation inhibitor beta OS=Homo sapiens GN=GDI2 PE=1 SV=2
Q96JN2	134045.0,	134045.0,	3	3	Coiled-coil domain-containing protein 136 OS=Homo sapiens GN=CCDC136 PE=1 SV=3
Q8TBX8	47300.0,	47300.0,	2	3	Phosphatidylinositol 5-phosphate 4-kinase type-2 gamma OS=Homo sapiens GN=PIP4K2C PE=1 SV=3
Q96RT1	158297.0,	158297.0,	6	3	Erbin OS=Homo sapiens GN=ERBIN PE=1 SV=2
P26641	0.0,	50119.0,	0	3	Elongation factor 1-gamma OS=Homo sapiens GN=EEF1G PE=1 SV=3
Q9UPY8	0.0,	31982.0,	0	3	Microtubule-associated protein RP/EB family member 3 OS=Homo sapiens GN=MAPRE3 PE=1 SV=1
P49750	0.0,	219983.0,	0	3	YLP motif-containing protein 1 OS=Homo sapiens GN=YLPM1 PE=1 SV=3
Q9Y2K2	139980.0,	139980.0,	7	3	Serine/threonine-protein kinase SIK3 OS=Homo sapiens GN=SIK3 PE=1 SV=3
Q8IXI1	0.0,	68118.0,	0	3	Mitochondrial Rho GTPase 2 OS=Homo sapiens GN=RHOT2 PE=1 SV=2
Q12906	95339.0,	95339.0,	4	3	Interleukin enhancer-binding factor 3 OS=Homo sapiens GN=ILF3 PE=1 SV=3
Q9UHB9	0.0,	70730.0,	0	3	Signal recognition particle subunit SRP68 OS=Homo sapiens GN=SRP68 PE=1 SV=2
Q9Y2L5	160996.0,	160996.0,	11	3	Trafficking protein particle complex subunit 8 OS=Homo sapiens GN=TRAPPC8 PE=1 SV=2
Q76NI1	191396.0,	191396.0,	8	3	Protein very KIND OS=Homo sapiens GN=KNDC1 PE=2 SV=2
Q08462	123603.0,	123603.0,	5	3	Adenylate cyclase type 2 OS=Homo sapiens GN=ADCY2 PE=1 SV=5
Q13492	70755.0,	70755.0,	3	3	Phosphatidylinositol-binding clathrin assembly protein OS=Homo sapiens GN=PICALM PE=1 SV=2
Q14344	0.0,	44050.0,	0	3	Guanine nucleotide-binding protein subunit alpha-13 OS=Homo sapiens GN=GNA13 PE=1 SV=2
Q8WZ42	3815922.0,	3815922.0,	5	3	Titin OS=Homo sapiens GN=TTN PE=1 SV=4
Q86US8	160461.0,	160461.0,	2	3	Telomerase-binding protein EST1A OS=Homo sapiens GN=SMG6 PE=1 SV=2
Q99719	0.0,	42777.0,	0	3	Septin-5 OS=Homo sapiens GN=SEPT5 PE=1 SV=1
Q14CZ8	0.0,	46027.0,	0	3	Hepatocyte cell adhesion molecule OS=Homo sapiens GN=HEPACAM PE=1 SV=1
P57721	39465.0,	39465.0,	2	3	Poly(rC)-binding protein 3 OS=Homo sapiens GN=PCBP3 PE=2 SV=2
P09651	0.0,	38747.0,	0	3	Heterogeneous nuclear ribonucleoprotein A1 OS=Homo sapiens GN=HNRNPA1 PE=1 SV=5
O75410	0.0,	87794.0,	0	3	Transforming acidic coiled-coil-containing protein 1 OS=Homo sapiens GN=TACC1 PE=1 SV=2
Q13409	0.0,	71457.0,	0	3	Cytoplasmic dynein 1 intermediate chain 2 OS=Homo sapiens GN=DYNC1I2 PE=1 SV=3
Q14738	69992.0,	69992.0,	8	3	Serine/threonine-protein phosphatase 2A 56 kDa regulatory subunit delta isoform OS=Homo sapiens GN=PPP2R5D PE=1 SV=1
P68871	15998.0,	15998.0,	6	3	Hemoglobin subunit beta OS=Homo sapiens GN=HBB PE=1 SV=2
P42684	128343.0,	128343.0,	4	3	Abelson tyrosine-protein kinase 2 OS=Homo sapiens GN=ABL2 PE=1 SV=1
Q92667	97342.0,	97342.0,	5	3	A-kinase anchor protein 1, mitochondrial OS=Homo sapiens GN=AKAP1 PE=1 SV=1
Q9NQ86	0.0,	83014.0,	0	3	E3 ubiquitin-protein ligase TRIM36 OS=Homo sapiens GN=TRIM36 PE=1 SV=2
Q9NQ89	0.0,	63801.0,	0	3	Protein C12orf4 OS=Homo sapiens GN=C12orf4 PE=2 SV=1
Q6ZMI0	0.0,	88314.0,	0	3	Protein phosphatase 1 regulatory subunit 21 OS=Homo sapiens GN=PPP1R21 PE=1 SV=1
P84085	0.0,	20530.0,	0	3	ADP-ribosylation factor 5 OS=Homo sapiens GN=ARF5 PE=1 SV=2
O75940	0.0,	26711.0,	0	2	Survival of motor neuron-related-splicing factor 30 OS=Homo sapiens GN=SMNDC1 PE=1 SV=1
Reverse_sp|P98187|CP4F8_HUMAN	0.0,	59995.0,	0	2	Cytochrome P450 4F8 OS=Homo sapiens GN=CYP4F8 PE=1 SV=1
Q12830	0.0,	338262.0,	0	2	Nucleosome-remodeling factor subunit BPTF OS=Homo sapiens GN=BPTF PE=1 SV=3
P30876	133896.0,	133896.0,	12	2	DNA-directed RNA polymerase II subunit RPB2 OS=Homo sapiens GN=POLR2B PE=1 SV=1
Q9H0C2	0.0,	35022.0,	0	2	ADP/ATP translocase 4 OS=Homo sapiens GN=SLC25A31 PE=2 SV=1
Q9UH03	0.0,	40704.0,	0	2	Neuronal-specific septin-3 OS=Homo sapiens GN=SEPT3 PE=1 SV=3
Q9UL12	101037.0,	101037.0,	2	2	Sarcosine dehydrogenase, mitochondrial OS=Homo sapiens GN=SARDH PE=1 SV=1
P51797	0.0,	97289.0,	0	2	Chloride transport protein 6 OS=Homo sapiens GN=CLCN6 PE=1 SV=2
P05026	0.0,	35061.0,	0	2	Sodium/potassium-transporting ATPase subunit beta-1 OS=Homo sapiens GN=ATP1B1 PE=1 SV=1
Q15911	0.0,	404422.0,	0	2	Zinc finger homeobox protein 3 OS=Homo sapiens GN=ZFHX3 PE=1 SV=2
Q92995	0.0,	97327.0,	0	2	Ubiquitin carboxyl-terminal hydrolase 13 OS=Homo sapiens GN=USP13 PE=1 SV=2
Q9Y263	0.0,	87157.0,	0	2	Phospholipase A-2-activating protein OS=Homo sapiens GN=PLAA PE=1 SV=2
Q9Y666	119106.0,	119106.0,	4	2	Solute carrier family 12 member 7 OS=Homo sapiens GN=SLC12A7 PE=1 SV=3
Q9BTV5	0.0,	55820.0,	0	2	Fibronectin type III and SPRY domain-containing protein 1 OS=Homo sapiens GN=FSD1 PE=1 SV=1
P62879	37331.0,	37331.0,	2	2	Guanine nucleotide-binding protein G(I)/G(S)/G(T) subunit beta-2 OS=Homo sapiens GN=GNB2 PE=1 SV=3
P62873	37377.0,	37377.0,	2	2	Guanine nucleotide-binding protein G(I)/G(S)/G(T) subunit beta-1 OS=Homo sapiens GN=GNB1 PE=1 SV=3
O60825	58477.0,	58477.0,	2	2	6-phosphofructo-2-kinase/fructose-2,6-bisphosphatase 2 OS=Homo sapiens GN=PFKFB2 PE=1 SV=2
Q15049	41141.0,	41141.0,	2	2	Membrane protein MLC1 OS=Homo sapiens GN=MLC1 PE=1 SV=5
Q08378	167354.0,	167354.0,	21	2	Golgin subfamily A member 3 OS=Homo sapiens GN=GOLGA3 PE=1 SV=2
Q9H4A3	250791.0,	250791.0,	4	2	Serine/threonine-protein kinase WNK1 OS=Homo sapiens GN=WNK1 PE=1 SV=2
P06733	47169.0,	47169.0,	4	2	Alpha-enolase OS=Homo sapiens GN=ENO1 PE=1 SV=2
P06732	0.0,	43101.0,	0	2	Creatine kinase M-type OS=Homo sapiens GN=CKM PE=1 SV=2
Q92928	0.0,	22017.0,	0	2	Putative Ras-related protein Rab-1C OS=Homo sapiens GN=RAB1C PE=5 SV=2
Q07002	0.0,	54180.0,	0	2	Cyclin-dependent kinase 18 OS=Homo sapiens GN=CDK18 PE=1 SV=3
Q5TCQ9	0.0,	165607.0,	0	2	Membrane-associated guanylate kinase, WW and PDZ domain-containing protein 3 OS=Homo sapiens GN=MAGI3 PE=1 SV=2
Q14202	0.0,	152379.0,	0	2	Zinc finger MYM-type protein 3 OS=Homo sapiens GN=ZMYM3 PE=1 SV=2
Q9H0U4	0.0,	22171.0,	0	2	Ras-related protein Rab-1B OS=Homo sapiens GN=RAB1B PE=1 SV=1
Q9NY46	226292.0,	226292.0,	5	2	Sodium channel protein type 3 subunit alpha OS=Homo sapiens GN=SCN3A PE=1 SV=2
Q9NY47	129817.0,	129817.0,	8	2	Voltage-dependent calcium channel subunit alpha-2/delta-2 OS=Homo sapiens GN=CACNA2D2 PE=1 SV=2
Q9UQ03	0.0,	54953.0,	0	2	Coronin-2B OS=Homo sapiens GN=CORO2B PE=1 SV=4
Q9HAV0	37567.0,	37567.0,	2	2	Guanine nucleotide-binding protein subunit beta-4 OS=Homo sapiens GN=GNB4 PE=1 SV=3
O75131	0.0,	60131.0,	0	2	Copine-3 OS=Homo sapiens GN=CPNE3 PE=1 SV=1
P49802	0.0,	57668.0,	0	2	Regulator of G-protein signaling 7 OS=Homo sapiens GN=RGS7 PE=1 SV=3
Q9BZ71	106781.0,	106781.0,	9	2	Membrane-associated phosphatidylinositol transfer protein 3 OS=Homo sapiens GN=PITPNM3 PE=1 SV=2
Q9HAU0	127464.0,	127464.0,	4	2	Pleckstrin homology domain-containing family A member 5 OS=Homo sapiens GN=PLEKHA5 PE=1 SV=1
Q8TC07	0.0,	79491.0,	0	2	TBC1 domain family member 15 OS=Homo sapiens GN=TBC1D15 PE=1 SV=2
P36957	0.0,	48755.0,	0	2	Dihydrolipoyllysine-residue succinyltransferase component of 2-oxoglutarate dehydrogenase complex, mitochondrial OS=Homo sapiens GN=DLST PE=1 SV=4
Q9UPQ3	94470.0,	94470.0,	4	2	Arf-GAP with GTPase, ANK repeat and PH domain-containing protein 1 OS=Homo sapiens GN=AGAP1 PE=1 SV=4
Q9Y2D4	0.0,	94201.0,	0	2	Exocyst complex component 6B OS=Homo sapiens GN=EXOC6B PE=1 SV=3
Q96RP9	0.0,	83472.0,	0	2	Elongation factor G, mitochondrial OS=Homo sapiens GN=GFM1 PE=1 SV=2
P49841	0.0,	46744.0,	0	2	Glycogen synthase kinase-3 beta OS=Homo sapiens GN=GSK3B PE=1 SV=2
O15066	85125.0,	85125.0,	3	2	Kinesin-like protein KIF3B OS=Homo sapiens GN=KIF3B PE=1 SV=1
Reverse_sp|O60658|PDE8A_HUMAN	0.0,	93304.0,	0	2	High affinity cAMP-specific and IBMX-insensitive 3&#039;,5&#039;-cyclic phosphodiesterase 8A OS=Homo sapiens GN=PDE8A PE=1 SV=2
Reverse_sp|Q9HBL8|NMRL1_HUMAN	0.0,	33344.0,	0	2	NmrA-like family domain-containing protein 1 OS=Homo sapiens GN=NMRAL1 PE=1 SV=1
Q9NTI5	0.0,	164666.0,	0	2	Sister chromatid cohesion protein PDS5 homolog B OS=Homo sapiens GN=PDS5B PE=1 SV=1
Q8WY54	0.0,	85002.0,	0	2	Protein phosphatase 1E OS=Homo sapiens GN=PPM1E PE=1 SV=2
Q04446	0.0,	80474.0,	0	2	1,4-alpha-glucan-branching enzyme OS=Homo sapiens GN=GBE1 PE=1 SV=3
Q86TI0	133084.0,	133084.0,	4	2	TBC1 domain family member 1 OS=Homo sapiens GN=TBC1D1 PE=1 SV=2
P35612	0.0,	80854.0,	0	2	Beta-adducin OS=Homo sapiens GN=ADD2 PE=1 SV=3
Q9H0Q0	0.0,	37313.0,	0	2	Protein FAM49A OS=Homo sapiens GN=FAM49A PE=2 SV=1
O75508	21993.0,	21993.0,	2	2	Claudin-11 OS=Homo sapiens GN=CLDN11 PE=1 SV=2
Q14BN4	0.0,	95198.0,	0	2	Sarcolemmal membrane-associated protein OS=Homo sapiens GN=SLMAP PE=1 SV=1
Q9HB21	0.0,	45554.0,	0	2	Pleckstrin homology domain-containing family A member 1 OS=Homo sapiens GN=PLEKHA1 PE=1 SV=2
Q14669	220432.0,	220432.0,	6	2	E3 ubiquitin-protein ligase TRIP12 OS=Homo sapiens GN=TRIP12 PE=1 SV=1
B5ME19	0.0,	105473.0,	0	2	Eukaryotic translation initiation factor 3 subunit C-like protein OS=Homo sapiens GN=EIF3CL PE=3 SV=1
Q9H845	0.0,	68760.0,	0	2	Acyl-CoA dehydrogenase family member 9, mitochondrial OS=Homo sapiens GN=ACAD9 PE=1 SV=1
P30519	0.0,	36033.0,	0	2	Heme oxygenase 2 OS=Homo sapiens GN=HMOX2 PE=1 SV=2
P29992	0.0,	42123.0,	0	2	Guanine nucleotide-binding protein subunit alpha-11 OS=Homo sapiens GN=GNA11 PE=1 SV=2
Q8IVF7	117213.0,	117213.0,	2	2	Formin-like protein 3 OS=Homo sapiens GN=FMNL3 PE=1 SV=3
P26012	0.0,	85632.0,	0	2	Integrin beta-8 OS=Homo sapiens GN=ITGB8 PE=2 SV=1
Q8ND30	0.0,	98544.0,	0	2	Liprin-beta-2 OS=Homo sapiens GN=PPFIBP2 PE=1 SV=3
P62140	0.0,	37187.0,	0	2	Serine/threonine-protein phosphatase PP1-beta catalytic subunit OS=Homo sapiens GN=PPP1CB PE=1 SV=3
Q96PV6	0.0,	86129.0,	0	2	Leukocyte receptor cluster member 8 OS=Homo sapiens GN=LENG8 PE=1 SV=2
Q8IZU2	0.0,	147703.0,	0	2	WD repeat-containing protein 17 OS=Homo sapiens GN=WDR17 PE=2 SV=2
Q9Y4W6	0.0,	88584.0,	0	2	AFG3-like protein 2 OS=Homo sapiens GN=AFG3L2 PE=1 SV=2
O60524	0.0,	122954.0,	0	2	Nuclear export mediator factor NEMF OS=Homo sapiens GN=NEMF PE=1 SV=4
A6NMY6	38659.0,	38659.0,	3	2	Putative annexin A2-like protein OS=Homo sapiens GN=ANXA2P2 PE=5 SV=2
Q86W92	114024.0,	114024.0,	7	2	Liprin-beta-1 OS=Homo sapiens GN=PPFIBP1 PE=1 SV=2
Q96CW5	0.0,	103571.0,	0	2	Gamma-tubulin complex component 3 OS=Homo sapiens GN=TUBGCP3 PE=1 SV=2
Q96D71	0.0,	86662.0,	0	2	RalBP1-associated Eps domain-containing protein 1 OS=Homo sapiens GN=REPS1 PE=1 SV=3
Q86VW0	0.0,	79348.0,	0	2	SEC14 domain and spectrin repeat-containing protein 1 OS=Homo sapiens GN=SESTD1 PE=1 SV=2
O00443	0.0,	190678.0,	0	2	Phosphatidylinositol 4-phosphate 3-kinase C2 domain-containing subunit alpha OS=Homo sapiens GN=PIK3C2A PE=1 SV=2
O76054	0.0,	46145.0,	0	2	SEC14-like protein 2 OS=Homo sapiens GN=SEC14L2 PE=1 SV=1
P61204	0.0,	20601.0,	0	2	ADP-ribosylation factor 3 OS=Homo sapiens GN=ARF3 PE=1 SV=2
P17516	0.0,	37067.0,	0	2	Aldo-keto reductase family 1 member C4 OS=Homo sapiens GN=AKR1C4 PE=1 SV=3
O76024	0.0,	100291.0,	0	2	Wolframin OS=Homo sapiens GN=WFS1 PE=1 SV=2
Q9Y4P8	0.0,	49408.0,	0	2	WD repeat domain phosphoinositide-interacting protein 2 OS=Homo sapiens GN=WIPI2 PE=1 SV=1
Q9P2G1	122002.0,	122002.0,	9	2	Ankyrin repeat and IBR domain-containing protein 1 OS=Homo sapiens GN=ANKIB1 PE=1 SV=3
Q16288	94428.0,	94428.0,	5	2	NT-3 growth factor receptor OS=Homo sapiens GN=NTRK3 PE=1 SV=2
O75165	0.0,	254412.0,	0	2	DnaJ homolog subfamily C member 13 OS=Homo sapiens GN=DNAJC13 PE=1 SV=5
Q8N6T3	0.0,	44668.0,	0	2	ADP-ribosylation factor GTPase-activating protein 1 OS=Homo sapiens GN=ARFGAP1 PE=1 SV=2
P51805	0.0,	207702.0,	0	2	Plexin-A3 OS=Homo sapiens GN=PLXNA3 PE=1 SV=2
P43378	68020.0,	68020.0,	3	2	Tyrosine-protein phosphatase non-receptor type 9 OS=Homo sapiens GN=PTPN9 PE=1 SV=1
Q13263	0.0,	88550.0,	0	2	Transcription intermediary factor 1-beta OS=Homo sapiens GN=TRIM28 PE=1 SV=5
Q9UKG1	0.0,	79664.0,	0	2	DCC-interacting protein 13-alpha OS=Homo sapiens GN=APPL1 PE=1 SV=1
Reverse_sp|Q8IZD0|SAM14_HUMAN	0.0,	45056.0,	0	2	Sterile alpha motif domain-containing protein 14 OS=Homo sapiens GN=SAMD14 PE=2 SV=2
P14866	0.0,	64133.0,	0	2	Heterogeneous nuclear ribonucleoprotein L OS=Homo sapiens GN=HNRNPL PE=1 SV=2
P13533	0.0,	223733.0,	0	2	Myosin-6 OS=Homo sapiens GN=MYH6 PE=1 SV=5
O15131	0.0,	60349.0,	0	2	Importin subunit alpha-6 OS=Homo sapiens GN=KPNA5 PE=1 SV=2
P67775	35594.0,	35594.0,	3	2	Serine/threonine-protein phosphatase 2A catalytic subunit alpha isoform OS=Homo sapiens GN=PPP2CA PE=1 SV=1
P08572	167553.0,	167553.0,	3	2	Collagen alpha-2(IV) chain OS=Homo sapiens GN=COL4A2 PE=1 SV=4
Q9UBL6	0.0,	70294.0,	0	2	Copine-7 OS=Homo sapiens GN=CPNE7 PE=1 SV=1
O15145	0.0,	20547.0,	0	2	Actin-related protein 2/3 complex subunit 3 OS=Homo sapiens GN=ARPC3 PE=1 SV=3
P29475	0.0,	160970.0,	0	2	Nitric oxide synthase, brain OS=Homo sapiens GN=NOS1 PE=1 SV=2
Q5JRX3	0.0,	117413.0,	0	2	Presequence protease, mitochondrial OS=Homo sapiens GN=PITRM1 PE=1 SV=3
contaminant_GR78_LYCES	73235.0,	73235.0,	2	2	owl|P49118| 78 KD GLUCOSE REGULATED PROTEIN HOMOLOG PRECURSOR (GRP 78) (IMMUNOGLOBULIN...
P80723	22693.0,	22693.0,	6	2	Brain acid soluble protein 1 OS=Homo sapiens GN=BASP1 PE=1 SV=2
P54619	0.0,	37579.0,	0	2	5&#039;-AMP-activated protein kinase subunit gamma-1 OS=Homo sapiens GN=PRKAG1 PE=1 SV=1
P53779	0.0,	52586.0,	0	2	Mitogen-activated protein kinase 10 OS=Homo sapiens GN=MAPK10 PE=1 SV=2
P51116	0.0,	74223.0,	0	2	Fragile X mental retardation syndrome-related protein 2 OS=Homo sapiens GN=FXR2 PE=1 SV=2
P62241	24205.0,	24205.0,	3	2	40S ribosomal protein S8 OS=Homo sapiens GN=RPS8 PE=1 SV=2
O00170	0.0,	37636.0,	0	2	AH receptor-interacting protein OS=Homo sapiens GN=AIP PE=1 SV=2
P17661	53536.0,	53536.0,	17	2	Desmin OS=Homo sapiens GN=DES PE=1 SV=3
Q8NFX7	0.0,	23554.0,	0	2	Syntaxin-binding protein 6 OS=Homo sapiens GN=STXBP6 PE=1 SV=2
Q5T9A4	0.0,	72573.0,	0	2	ATPase family AAA domain-containing protein 3B OS=Homo sapiens GN=ATAD3B PE=1 SV=1
P50213	0.0,	39592.0,	0	2	Isocitrate dehydrogenase [NAD] subunit alpha, mitochondrial OS=Homo sapiens GN=IDH3A PE=1 SV=1
P09619	0.0,	123968.0,	0	2	Platelet-derived growth factor receptor beta OS=Homo sapiens GN=PDGFRB PE=1 SV=1
P52895	0.0,	36735.0,	0	2	Aldo-keto reductase family 1 member C2 OS=Homo sapiens GN=AKR1C2 PE=1 SV=3
Q9NR46	0.0,	43974.0,	0	2	Endophilin-B2 OS=Homo sapiens GN=SH3GLB2 PE=1 SV=1
Q9NR50	0.0,	50240.0,	0	2	Translation initiation factor eIF-2B subunit gamma OS=Homo sapiens GN=EIF2B3 PE=1 SV=1
Q9HCK4	151199.0,	151199.0,	11	2	Roundabout homolog 2 OS=Homo sapiens GN=ROBO2 PE=1 SV=2
P35498	228970.0,	228970.0,	7	2	Sodium channel protein type 1 subunit alpha OS=Homo sapiens GN=SCN1A PE=1 SV=2
Q99767	82512.0,	82512.0,	3	2	Amyloid-beta A4 precursor protein-binding family A member 2 OS=Homo sapiens GN=APBA2 PE=1 SV=3
P51991	0.0,	39595.0,	0	2	Heterogeneous nuclear ribonucleoprotein A3 OS=Homo sapiens GN=HNRNPA3 PE=1 SV=2
Q9Y3R0	122422.0,	122422.0,	6	2	Glutamate receptor-interacting protein 1 OS=Homo sapiens GN=GRIP1 PE=1 SV=3
O00555	282363.0,	282363.0,	5	2	Voltage-dependent P/Q-type calcium channel subunit alpha-1A OS=Homo sapiens GN=CACNA1A PE=1 SV=2
Q8IYD1	0.0,	68883.0,	0	2	Eukaryotic peptide chain release factor GTP-binding subunit ERF3B OS=Homo sapiens GN=GSPT2 PE=1 SV=2
Q15286	0.0,	23025.0,	0	2	Ras-related protein Rab-35 OS=Homo sapiens GN=RAB35 PE=1 SV=1
Q15283	96614.0,	96614.0,	3	2	Ras GTPase-activating protein 2 OS=Homo sapiens GN=RASA2 PE=1 SV=3
Reverse_sp|O00411|RPOM_HUMAN	0.0,	138620.0,	0	2	DNA-directed RNA polymerase, mitochondrial OS=Homo sapiens GN=POLRMT PE=1 SV=2
Q8N1F7	0.0,	93488.0,	0	2	Nuclear pore complex protein Nup93 OS=Homo sapiens GN=NUP93 PE=1 SV=2
Q5R372	0.0,	92513.0,	0	2	Rab GTPase-activating protein 1-like OS=Homo sapiens GN=RABGAP1L PE=1 SV=1
Q9HCE6	140409.0,	140409.0,	6	2	Rho guanine nucleotide exchange factor 10-like protein OS=Homo sapiens GN=ARHGEF10L PE=1 SV=3
Q86VP1	90877.0,	90877.0,	2	2	Tax1-binding protein 1 OS=Homo sapiens GN=TAX1BP1 PE=1 SV=2
Q9P2D3	0.0,	224300.0,	0	2	HEAT repeat-containing protein 5B OS=Homo sapiens GN=HEATR5B PE=1 SV=2
A2RRP1	268569.0,	268569.0,	7	2	Neuroblastoma-amplified sequence OS=Homo sapiens GN=NBAS PE=1 SV=2
Q13148	0.0,	44740.0,	0	2	TAR DNA-binding protein 43 OS=Homo sapiens GN=TARDBP PE=1 SV=1
O43306	130615.0,	130615.0,	2	2	Adenylate cyclase type 6 OS=Homo sapiens GN=ADCY6 PE=1 SV=2
Q13151	30841.0,	30841.0,	4	2	Heterogeneous nuclear ribonucleoprotein A0 OS=Homo sapiens GN=HNRNPA0 PE=1 SV=1
P43003	0.0,	59572.0,	0	2	Excitatory amino acid transporter 1 OS=Homo sapiens GN=SLC1A3 PE=1 SV=1
Q5VUB5	97854.0,	97854.0,	11	2	Protein FAM171A1 OS=Homo sapiens GN=FAM171A1 PE=1 SV=1
O94822	200550.0,	200550.0,	6	2	E3 ubiquitin-protein ligase listerin OS=Homo sapiens GN=LTN1 PE=1 SV=6
O94826	0.0,	67455.0,	0	2	Mitochondrial import receptor subunit TOM70 OS=Homo sapiens GN=TOMM70 PE=1 SV=1
Q9Y4H2	137334.0,	137334.0,	3	2	Insulin receptor substrate 2 OS=Homo sapiens GN=IRS2 PE=1 SV=2
Q8N2F6	37540.0,	37540.0,	3	2	Armadillo repeat-containing protein 10 OS=Homo sapiens GN=ARMC10 PE=1 SV=1
Q9NZT2	0.0,	73325.0,	0	2	Opioid growth factor receptor OS=Homo sapiens GN=OGFR PE=1 SV=3
P00338	0.0,	36689.0,	0	2	L-lactate dehydrogenase A chain OS=Homo sapiens GN=LDHA PE=1 SV=2
contaminant_UBIQUITIN01	0.0,	121884.0,	0	2	no description
P02511	20159.0,	20159.0,	6	2	Alpha-crystallin B chain OS=Homo sapiens GN=CRYAB PE=1 SV=2
P00367	0.0,	61398.0,	0	2	Glutamate dehydrogenase 1, mitochondrial OS=Homo sapiens GN=GLUD1 PE=1 SV=2
Q9H7D0	0.0,	215307.0,	0	2	Dedicator of cytokinesis protein 5 OS=Homo sapiens GN=DOCK5 PE=1 SV=3
P54577	0.0,	59144.0,	0	2	Tyrosine--tRNA ligase, cytoplasmic OS=Homo sapiens GN=YARS PE=1 SV=4
Q9Y4D7	212005.0,	212005.0,	7	2	Plexin-D1 OS=Homo sapiens GN=PLXND1 PE=1 SV=3
Q86VH2	160282.0,	160282.0,	2	2	Kinesin-like protein KIF27 OS=Homo sapiens GN=KIF27 PE=2 SV=1
O95741	0.0,	61991.0,	0	2	Copine-6 OS=Homo sapiens GN=CPNE6 PE=1 SV=3
Q9BWH6	152754.0,	152754.0,	4	2	RNA polymerase II-associated protein 1 OS=Homo sapiens GN=RPAP1 PE=1 SV=3
Q9NZR2	0.0,	515501.0,	0	2	Low-density lipoprotein receptor-related protein 1B OS=Homo sapiens GN=LRP1B PE=1 SV=2
Q9NVJ2	0.0,	21539.0,	0	2	ADP-ribosylation factor-like protein 8B OS=Homo sapiens GN=ARL8B PE=1 SV=1
O00192	104642.0,	104642.0,	8	2	Armadillo repeat protein deleted in velo-cardio-facial syndrome OS=Homo sapiens GN=ARVCF PE=1 SV=1
O60241	172655.0,	172655.0,	12	2	Adhesion G protein-coupled receptor B2 OS=Homo sapiens GN=ADGRB2 PE=1 SV=2
Q9P265	171491.0,	171491.0,	14	2	Disco-interacting protein 2 homolog B OS=Homo sapiens GN=DIP2B PE=1 SV=3
P30154	0.0,	66214.0,	0	2	Serine/threonine-protein phosphatase 2A 65 kDa regulatory subunit A beta isoform OS=Homo sapiens GN=PPP2R1B PE=1 SV=3
O15230	399740.0,	399740.0,	21	2	Laminin subunit alpha-5 OS=Homo sapiens GN=LAMA5 PE=1 SV=8
Q9P286	80745.0,	80745.0,	4	2	Serine/threonine-protein kinase PAK 5 OS=Homo sapiens GN=PAK5 PE=1 SV=1
Q06830	0.0,	22110.0,	0	2	Peroxiredoxin-1 OS=Homo sapiens GN=PRDX1 PE=1 SV=1
Q9UNA1	0.0,	92235.0,	0	2	Rho GTPase-activating protein 26 OS=Homo sapiens GN=ARHGAP26 PE=1 SV=1
P61026	22541.0,	22541.0,	4	2	Ras-related protein Rab-10 OS=Homo sapiens GN=RAB10 PE=1 SV=1
Q9Y2Z4	53199.0,	53199.0,	2	2	Tyrosine--tRNA ligase, mitochondrial OS=Homo sapiens GN=YARS2 PE=1 SV=2
O95466	0.0,	121853.0,	0	2	Formin-like protein 1 OS=Homo sapiens GN=FMNL1 PE=1 SV=3
P56945	93372.0,	93372.0,	3	2	Breast cancer anti-estrogen resistance protein 1 OS=Homo sapiens GN=BCAR1 PE=1 SV=2
Q9BZF3	106306.0,	106306.0,	6	2	Oxysterol-binding protein-related protein 6 OS=Homo sapiens GN=OSBPL6 PE=1 SV=1
P15170	0.0,	55756.0,	0	2	Eukaryotic peptide chain release factor GTP-binding subunit ERF3A OS=Homo sapiens GN=GSPT1 PE=1 SV=1
P04049	0.0,	73052.0,	0	2	RAF proto-oncogene serine/threonine-protein kinase OS=Homo sapiens GN=RAF1 PE=1 SV=1
O14880	16516.0,	16516.0,	3	2	Microsomal glutathione S-transferase 3 OS=Homo sapiens GN=MGST3 PE=1 SV=1
contaminant_GR78_HUMAN	0.0,	72116.0,	0	2	owl|P11021| 78 KD GLUCOSE REGULATED PROTEIN PRECURSOR (GRP 78) (IMMUNOGLOBULIN...
Q9P0L2	89003.0,	89003.0,	2	2	Serine/threonine-protein kinase MARK1 OS=Homo sapiens GN=MARK1 PE=1 SV=2
Q8N9B5	111445.0,	111445.0,	7	2	Junction-mediating and -regulatory protein OS=Homo sapiens GN=JMY PE=1 SV=2
P28472	0.0,	54116.0,	0	2	Gamma-aminobutyric acid receptor subunit beta-3 OS=Homo sapiens GN=GABRB3 PE=1 SV=1
Q9ULV0	213671.0,	213671.0,	5	2	Unconventional myosin-Vb OS=Homo sapiens GN=MYO5B PE=1 SV=3
Reverse_sp|Q7Z333|SETX_HUMAN	0.0,	302879.0,	0	2	Probable helicase senataxin OS=Homo sapiens GN=SETX PE=1 SV=4
Q9ULV4	0.0,	53249.0,	0	2	Coronin-1C OS=Homo sapiens GN=CORO1C PE=1 SV=1
P0C7U9	0.0,	31739.0,	0	2	Protein FAM87A OS=Homo sapiens GN=FAM87A PE=2 SV=1
Q08043	0.0,	103241.0,	0	2	Alpha-actinin-3 OS=Homo sapiens GN=ACTN3 PE=1 SV=2
P48444	0.0,	57210.0,	0	2	Coatomer subunit delta OS=Homo sapiens GN=ARCN1 PE=1 SV=1
P35125	0.0,	158658.0,	0	2	Ubiquitin carboxyl-terminal hydrolase 6 OS=Homo sapiens GN=USP6 PE=1 SV=2
A8MZA4	0.0,	90953.0,	0	2	Golgin subfamily A member 6-like protein 6 OS=Homo sapiens GN=GOLGA6L6 PE=3 SV=4
Q15154	228531.0,	228531.0,	13	2	Pericentriolar material 1 protein OS=Homo sapiens GN=PCM1 PE=1 SV=4
Q00535	33304.0,	33304.0,	4	2	Cyclin-dependent-like kinase 5 OS=Homo sapiens GN=CDK5 PE=1 SV=3
P49753	0.0,	53219.0,	0	2	Acyl-coenzyme A thioesterase 2, mitochondrial OS=Homo sapiens GN=ACOT2 PE=1 SV=6
Q8NEN9	0.0,	128563.0,	0	2	PDZ domain-containing protein 8 OS=Homo sapiens GN=PDZD8 PE=1 SV=1
P49758	0.0,	54423.0,	0	2	Regulator of G-protein signaling 6 OS=Homo sapiens GN=RGS6 PE=1 SV=5
O00213	0.0,	77244.0,	0	2	Amyloid-beta A4 precursor protein-binding family B member 1 OS=Homo sapiens GN=APBB1 PE=1 SV=2
Q99613	0.0,	105344.0,	0	2	Eukaryotic translation initiation factor 3 subunit C OS=Homo sapiens GN=EIF3C PE=1 SV=1
Q96AX9	0.0,	109939.0,	0	2	E3 ubiquitin-protein ligase MIB2 OS=Homo sapiens GN=MIB2 PE=1 SV=3
P07947	60801.0,	60801.0,	2	2	Tyrosine-protein kinase Yes OS=Homo sapiens GN=YES1 PE=1 SV=3
Q96RY7	165192.0,	165192.0,	3	2	Intraflagellar transport protein 140 homolog OS=Homo sapiens GN=IFT140 PE=1 SV=1
Q96AX1	0.0,	67611.0,	0	2	Vacuolar protein sorting-associated protein 33A OS=Homo sapiens GN=VPS33A PE=1 SV=1
P62714	35575.0,	35575.0,	3	2	Serine/threonine-protein phosphatase 2A catalytic subunit beta isoform OS=Homo sapiens GN=PPP2CB PE=1 SV=1
Q6PCB7	0.0,	71108.0,	0	2	Long-chain fatty acid transport protein 1 OS=Homo sapiens GN=SLC27A1 PE=2 SV=1
Q9H5I5	0.0,	318063.0,	0	2	Piezo-type mechanosensitive ion channel component 2 OS=Homo sapiens GN=PIEZO2 PE=1 SV=2
Q99661	0.0,	81313.0,	0	2	Kinesin-like protein KIF2C OS=Homo sapiens GN=KIF2C PE=1 SV=2
Q86TX2	0.0,	46277.0,	0	2	Acyl-coenzyme A thioesterase 1 OS=Homo sapiens GN=ACOT1 PE=1 SV=1
Q8N4Q0	0.0,	40140.0,	0	2	Prostaglandin reductase 3 OS=Homo sapiens GN=ZADH2 PE=1 SV=1
Q86TV6	0.0,	94179.0,	0	2	Tetratricopeptide repeat protein 7B OS=Homo sapiens GN=TTC7B PE=1 SV=3
Reverse_sp|Q8NEY1|NAV1_HUMAN	0.0,	202470.0,	0	2	Neuron navigator 1 OS=Homo sapiens GN=NAV1 PE=1 SV=2
Q9NYU2	0.0,	177189.0,	0	2	UDP-glucose:glycoprotein glucosyltransferase 1 OS=Homo sapiens GN=UGGT1 PE=1 SV=3
P23560	0.0,	27818.0,	0	2	Brain-derived neurotrophic factor OS=Homo sapiens GN=BDNF PE=1 SV=1
Q13009	0.0,	177507.0,	0	2	T-lymphoma invasion and metastasis-inducing protein 1 OS=Homo sapiens GN=TIAM1 PE=1 SV=2
P59998	0.0,	19667.0,	0	2	Actin-related protein 2/3 complex subunit 4 OS=Homo sapiens GN=ARPC4 PE=1 SV=3
Q9P1A6	117620.0,	117620.0,	16	2	Disks large-associated protein 2 OS=Homo sapiens GN=DLGAP2 PE=1 SV=4
Q5W0V3	0.0,	86558.0,	0	2	Protein FAM160B1 OS=Homo sapiens GN=FAM160B1 PE=1 SV=1
Q9BRG2	0.0,	63093.0,	0	2	SH2 domain-containing protein 3A OS=Homo sapiens GN=SH2D3A PE=1 SV=1
P47972	0.0,	47042.0,	0	2	Neuronal pentraxin-2 OS=Homo sapiens GN=NPTX2 PE=1 SV=2
Q16543	0.0,	44468.0,	0	2	Hsp90 co-chaperone Cdc37 OS=Homo sapiens GN=CDC37 PE=1 SV=1
P35579	226530.0,	226530.0,	15	2	Myosin-9 OS=Homo sapiens GN=MYH9 PE=1 SV=4
Q9H1Z4	0.0,	53696.0,	0	2	WD repeat-containing protein 13 OS=Homo sapiens GN=WDR13 PE=1 SV=2
Q15233	0.0,	54232.0,	0	2	Non-POU domain-containing octamer-binding protein OS=Homo sapiens GN=NONO PE=1 SV=4
P54277	0.0,	105830.0,	0	2	PMS1 protein homolog 1 OS=Homo sapiens GN=PMS1 PE=1 SV=1
Q9NZ52	0.0,	78315.0,	0	2	ADP-ribosylation factor-binding protein GGA3 OS=Homo sapiens GN=GGA3 PE=1 SV=1
Q2M1P5	150587.0,	150587.0,	2	2	Kinesin-like protein KIF7 OS=Homo sapiens GN=KIF7 PE=1 SV=2
Q15257	0.0,	40668.0,	0	2	Serine/threonine-protein phosphatase 2A activator OS=Homo sapiens GN=PTPA PE=1 SV=3
O75420	114601.0,	114601.0,	5	2	GRB10-interacting GYF protein 1 OS=Homo sapiens GN=GIGYF1 PE=1 SV=2
P63167	10366.0,	10366.0,	3	2	Dynein light chain 1, cytoplasmic OS=Homo sapiens GN=DYNLL1 PE=1 SV=1
Q8N0W3	0.0,	117623.0,	0	2	L-fucose kinase OS=Homo sapiens GN=FUK PE=2 SV=2
O75899	105821.0,	105821.0,	5	2	Gamma-aminobutyric acid type B receptor subunit 2 OS=Homo sapiens GN=GABBR2 PE=1 SV=1
Q8IXT5	118103.0,	118103.0,	5	2	RNA-binding protein 12B OS=Homo sapiens GN=RBM12B PE=1 SV=2
Q8NFA0	181655.0,	181655.0,	2	2	Ubiquitin carboxyl-terminal hydrolase 32 OS=Homo sapiens GN=USP32 PE=1 SV=1
O75400	0.0,	108805.0,	0	2	Pre-mRNA-processing factor 40 homolog A OS=Homo sapiens GN=PRPF40A PE=1 SV=2
O43815	0.0,	86132.0,	0	2	Striatin OS=Homo sapiens GN=STRN PE=1 SV=4
Q9UHY1	0.0,	59845.0,	0	2	Nuclear receptor-binding protein OS=Homo sapiens GN=NRBP1 PE=1 SV=1
Q96FJ2	0.0,	10350.0,	0	2	Dynein light chain 2, cytoplasmic OS=Homo sapiens GN=DYNLL2 PE=1 SV=1
Reverse_sp|O95490|AGRL2_HUMAN	0.0,	163348.0,	0	2	Adhesion G protein-coupled receptor L2 OS=Homo sapiens GN=ADGRL2 PE=1 SV=2
Q93100	124884.0,	124884.0,	5	2	Phosphorylase b kinase regulatory subunit beta OS=Homo sapiens GN=PHKB PE=1 SV=3
Q9HC56	136064.0,	136064.0,	17	2	Protocadherin-9 OS=Homo sapiens GN=PCDH9 PE=1 SV=2
Q9UI47	0.0,	99809.0,	0	2	Catenin alpha-3 OS=Homo sapiens GN=CTNNA3 PE=1 SV=2
Q9NUB1	0.0,	74857.0,	0	2	Acetyl-coenzyme A synthetase 2-like, mitochondrial OS=Homo sapiens GN=ACSS1 PE=1 SV=2
Q8N0Y7	0.0,	28777.0,	0	2	Probable phosphoglycerate mutase 4 OS=Homo sapiens GN=PGAM4 PE=3 SV=1
Q70E73	135256.0,	135256.0,	7	2	Ras-associated and pleckstrin homology domains-containing protein 1 OS=Homo sapiens GN=RAPH1 PE=1 SV=3
Q14318	0.0,	44562.0,	0	2	Peptidyl-prolyl cis-trans isomerase FKBP8 OS=Homo sapiens GN=FKBP8 PE=1 SV=2
P84077	0.0,	20697.0,	0	2	ADP-ribosylation factor 1 OS=Homo sapiens GN=ARF1 PE=1 SV=2
P25054	311646.0,	0.0,	9	0	Adenomatous polyposis coli protein OS=Homo sapiens GN=APC PE=1 SV=2
Q8IWJ2	195908.0,	0.0,	2	0	GRIP and coiled-coil domain-containing protein 2 OS=Homo sapiens GN=GCC2 PE=1 SV=4
Q5VVW2	112852.0,	0.0,	4	0	GTPase-activating Rap/Ran-GAP domain-like protein 3 OS=Homo sapiens GN=GARNL3 PE=2 SV=2
Q86XD5	35769.0,	0.0,	2	0	Protein FAM131B OS=Homo sapiens GN=FAM131B PE=1 SV=3
O14559	137213.0,	0.0,	4	0	Rho GTPase-activating protein 33 OS=Homo sapiens GN=ARHGAP33 PE=1 SV=2
O75912	116997.0,	0.0,	3	0	Diacylglycerol kinase iota OS=Homo sapiens GN=DGKI PE=1 SV=1
P51784	109817.0,	0.0,	3	0	Ubiquitin carboxyl-terminal hydrolase 11 OS=Homo sapiens GN=USP11 PE=1 SV=3
Q12866	110249.0,	0.0,	2	0	Tyrosine-protein kinase Mer OS=Homo sapiens GN=MERTK PE=1 SV=2
Q8IX03	125301.0,	0.0,	3	0	Protein KIBRA OS=Homo sapiens GN=WWC1 PE=1 SV=1
O14514	173500.0,	0.0,	2	0	Adhesion G protein-coupled receptor B1 OS=Homo sapiens GN=ADGRB1 PE=1 SV=2
Q9UGJ0	63066.0,	0.0,	2	0	5&#039;-AMP-activated protein kinase subunit gamma-2 OS=Homo sapiens GN=PRKAG2 PE=1 SV=1
P84243	15328.0,	0.0,	2	0	Histone H3.3 OS=Homo sapiens GN=H3F3A PE=1 SV=2
Q96N67	242558.0,	0.0,	3	0	Dedicator of cytokinesis protein 7 OS=Homo sapiens GN=DOCK7 PE=1 SV=4
Q9UL54	138251.0,	0.0,	6	0	Serine/threonine-protein kinase TAO2 OS=Homo sapiens GN=TAOK2 PE=1 SV=2
Q99996	453670.0,	0.0,	8	0	A-kinase anchor protein 9 OS=Homo sapiens GN=AKAP9 PE=1 SV=3
Q16363	202523.0,	0.0,	14	0	Laminin subunit alpha-4 OS=Homo sapiens GN=LAMA4 PE=1 SV=4
P0C091	238177.0,	0.0,	2	0	FRAS1-related extracellular matrix protein 3 OS=Homo sapiens GN=FREM3 PE=3 SV=2
Q6P9H4	61904.0,	0.0,	2	0	Connector enhancer of kinase suppressor of ras 3 OS=Homo sapiens GN=CNKSR3 PE=1 SV=1
Q9Y217	71968.0,	0.0,	2	0	Myotubularin-related protein 6 OS=Homo sapiens GN=MTMR6 PE=1 SV=3
Q08379	113086.0,	0.0,	11	0	Golgin subfamily A member 2 OS=Homo sapiens GN=GOLGA2 PE=1 SV=3
Q7Z4K8	83424.0,	0.0,	3	0	Tripartite motif-containing protein 46 OS=Homo sapiens GN=TRIM46 PE=2 SV=2
O75064	163846.0,	0.0,	3	0	DENN domain-containing protein 4B OS=Homo sapiens GN=DENND4B PE=1 SV=4
O14917	126229.0,	0.0,	3	0	Protocadherin-17 OS=Homo sapiens GN=PCDH17 PE=2 SV=2
Q12800	57256.0,	0.0,	2	0	Alpha-globin transcription factor CP2 OS=Homo sapiens GN=TFCP2 PE=1 SV=2
Reverse_sp|Q09666|AHNK_HUMAN	629114.0,	0.0,	2	0	Neuroblast differentiation-associated protein AHNAK OS=Homo sapiens GN=AHNAK PE=1 SV=2
O75038	154668.0,	0.0,	5	0	1-phosphatidylinositol 4,5-bisphosphate phosphodiesterase eta-2 OS=Homo sapiens GN=PLCH2 PE=2 SV=3
Reverse_sp|Q5JRA6|TGO1_HUMAN	213701.0,	0.0,	2	0	Transport and Golgi organization protein 1 homolog OS=Homo sapiens GN=MIA3 PE=1 SV=1
Q9NX95	72388.0,	0.0,	3	0	Syntabulin OS=Homo sapiens GN=SYBU PE=1 SV=2
O15083	110557.0,	0.0,	36	0	ERC protein 2 OS=Homo sapiens GN=ERC2 PE=1 SV=3
P19174	148532.0,	0.0,	2	0	1-phosphatidylinositol 4,5-bisphosphate phosphodiesterase gamma-1 OS=Homo sapiens GN=PLCG1 PE=1 SV=1
O75140	181263.0,	0.0,	2	0	GATOR complex protein DEPDC5 OS=Homo sapiens GN=DEPDC5 PE=1 SV=2
Q9UPN7	96724.0,	0.0,	4	0	Serine/threonine-protein phosphatase 6 regulatory subunit 1 OS=Homo sapiens GN=PPP6R1 PE=1 SV=5
Q8WXS5	43313.0,	0.0,	3	0	Voltage-dependent calcium channel gamma-8 subunit OS=Homo sapiens GN=CACNG8 PE=2 SV=3
Q9Y2H0	108012.0,	0.0,	11	0	Disks large-associated protein 4 OS=Homo sapiens GN=DLGAP4 PE=1 SV=3
Q9Y2H2	128407.0,	0.0,	3	0	Phosphatidylinositide phosphatase SAC2 OS=Homo sapiens GN=INPP5F PE=1 SV=3
Q86Y46	58923.0,	0.0,	2	0	Keratin, type II cytoskeletal 73 OS=Homo sapiens GN=KRT73 PE=1 SV=1
Q9UPP5	155681.0,	0.0,	2	0	Uncharacterized protein KIAA1107 OS=Homo sapiens GN=KIAA1107 PE=2 SV=2
Q9Y2I1	166628.0,	0.0,	8	0	Nischarin OS=Homo sapiens GN=NISCH PE=1 SV=3
Q16891	83678.0,	0.0,	2	0	MICOS complex subunit MIC60 OS=Homo sapiens GN=IMMT PE=1 SV=1
Q9Y6R1	121460.0,	0.0,	3	0	Electrogenic sodium bicarbonate cotransporter 1 OS=Homo sapiens GN=SLC4A4 PE=1 SV=1
Q9ULI1	197465.0,	0.0,	16	0	NACHT and WD repeat domain-containing protein 2 OS=Homo sapiens GN=NWD2 PE=2 SV=3
P04908	14135.0,	0.0,	2	0	Histone H2A type 1-B/E OS=Homo sapiens GN=HIST1H2AB PE=1 SV=2
Q14258	70974.0,	0.0,	3	0	E3 ubiquitin/ISG15 ligase TRIM25 OS=Homo sapiens GN=TRIM25 PE=1 SV=2
O15056	165537.0,	0.0,	3	0	Synaptojanin-2 OS=Homo sapiens GN=SYNJ2 PE=1 SV=3
Q5T848	135489.0,	0.0,	2	0	Probable G-protein coupled receptor 158 OS=Homo sapiens GN=GPR158 PE=1 SV=1
O43526	95848.0,	0.0,	5	0	Potassium voltage-gated channel subfamily KQT member 2 OS=Homo sapiens GN=KCNQ2 PE=1 SV=2
P12110	108579.0,	0.0,	16	0	Collagen alpha-2(VI) chain OS=Homo sapiens GN=COL6A2 PE=1 SV=4
Q2TAZ0	212858.0,	0.0,	4	0	Autophagy-related protein 2 homolog A OS=Homo sapiens GN=ATG2A PE=1 SV=3
Q9Y6N6	171227.0,	0.0,	2	0	Laminin subunit gamma-3 OS=Homo sapiens GN=LAMC3 PE=1 SV=3
Q4VCS5	118085.0,	0.0,	4	0	Angiomotin OS=Homo sapiens GN=AMOT PE=1 SV=1
A7E2V4	197296.0,	0.0,	4	0	Zinc finger SWIM domain-containing protein 8 OS=Homo sapiens GN=ZSWIM8 PE=1 SV=1
P31689	44868.0,	0.0,	2	0	DnaJ homolog subfamily A member 1 OS=Homo sapiens GN=DNAJA1 PE=1 SV=2
P42336	124284.0,	0.0,	2	0	Phosphatidylinositol 4,5-bisphosphate 3-kinase catalytic subunit alpha isoform OS=Homo sapiens GN=PIK3CA PE=1 SV=2
O43933	142867.0,	0.0,	4	0	Peroxisome biogenesis factor 1 OS=Homo sapiens GN=PEX1 PE=1 SV=1
Q68DU8	49138.0,	0.0,	2	0	BTB/POZ domain-containing protein KCTD16 OS=Homo sapiens GN=KCTD16 PE=1 SV=1
O15027	233515.0,	0.0,	7	0	Protein transport protein Sec16A OS=Homo sapiens GN=SEC16A PE=1 SV=3
O95996	243946.0,	0.0,	4	0	Adenomatous polyposis coli protein 2 OS=Homo sapiens GN=APC2 PE=1 SV=1
Q9Y6C2	106695.0,	0.0,	18	0	EMILIN-1 OS=Homo sapiens GN=EMILIN1 PE=1 SV=3
O75970	221616.0,	0.0,	3	0	Multiple PDZ domain protein OS=Homo sapiens GN=MPDZ PE=1 SV=2
Q86XP1	134865.0,	0.0,	5	0	Diacylglycerol kinase eta OS=Homo sapiens GN=DGKH PE=1 SV=1
Q02246	113393.0,	0.0,	3	0	Contactin-2 OS=Homo sapiens GN=CNTN2 PE=1 SV=1
Q9BUJ2	95739.0,	0.0,	2	0	Heterogeneous nuclear ribonucleoprotein U-like protein 1 OS=Homo sapiens GN=HNRNPUL1 PE=1 SV=2
Q9UGR2	111578.0,	0.0,	4	0	Zinc finger CCCH domain-containing protein 7B OS=Homo sapiens GN=ZC3H7B PE=1 SV=1
Q8IWU2	164900.0,	0.0,	2	0	Serine/threonine-protein kinase LMTK2 OS=Homo sapiens GN=LMTK2 PE=1 SV=2
Q9BZ29	236444.0,	0.0,	2	0	Dedicator of cytokinesis protein 9 OS=Homo sapiens GN=DOCK9 PE=1 SV=2
Q5THJ4	491920.0,	0.0,	4	0	Vacuolar protein sorting-associated protein 13D OS=Homo sapiens GN=VPS13D PE=1 SV=2
P33402	81750.0,	0.0,	3	0	Guanylate cyclase soluble subunit alpha-2 OS=Homo sapiens GN=GUCY1A2 PE=1 SV=1
Q92859	160016.0,	0.0,	3	0	Neogenin OS=Homo sapiens GN=NEO1 PE=1 SV=2
O95678	59560.0,	0.0,	3	0	Keratin, type II cytoskeletal 75 OS=Homo sapiens GN=KRT75 PE=1 SV=2
Q8IZQ1	395260.0,	0.0,	9	0	WD repeat and FYVE domain-containing protein 3 OS=Homo sapiens GN=WDFY3 PE=1 SV=2
A5YKK6	266937.0,	0.0,	4	0	CCR4-NOT transcription complex subunit 1 OS=Homo sapiens GN=CNOT1 PE=1 SV=2
P02042	16055.0,	0.0,	3	0	Hemoglobin subunit delta OS=Homo sapiens GN=HBD PE=1 SV=2
Q8IVF2	616641.0,	0.0,	10	0	Protein AHNAK2 OS=Homo sapiens GN=AHNAK2 PE=1 SV=2
contaminant_KERATIN21	39219.0,	0.0,	2	0	no description
contaminant_KERATIN20	53748.0,	0.0,	3	0	no description
P10909	52495.0,	0.0,	2	0	Clusterin OS=Homo sapiens GN=CLU PE=1 SV=1
Q8TAB3	126252.0,	0.0,	9	0	Protocadherin-19 OS=Homo sapiens GN=PCDH19 PE=1 SV=3
P41219	53651.0,	0.0,	3	0	Peripherin OS=Homo sapiens GN=PRPH PE=1 SV=2
Q7KZI7	87911.0,	0.0,	3	0	Serine/threonine-protein kinase MARK2 OS=Homo sapiens GN=MARK2 PE=1 SV=2
O14639	87688.0,	0.0,	4	0	Actin-binding LIM protein 1 OS=Homo sapiens GN=ABLIM1 PE=1 SV=3
Q8IZS8	123011.0,	0.0,	2	0	Voltage-dependent calcium channel subunit alpha-2/delta-3 OS=Homo sapiens GN=CACNA2D3 PE=1 SV=1
Q7Z406	227868.0,	0.0,	5	0	Myosin-14 OS=Homo sapiens GN=MYH14 PE=1 SV=2
Q6BDS2	159484.0,	0.0,	4	0	UHRF1-binding protein 1 OS=Homo sapiens GN=UHRF1BP1 PE=1 SV=1
Reverse_sp|Q9P267|MBD5_HUMAN	159894.0,	0.0,	2	0	Methyl-CpG-binding domain protein 5 OS=Homo sapiens GN=MBD5 PE=1 SV=3
Q6FI13	14095.0,	0.0,	2	0	Histone H2A type 2-A OS=Homo sapiens GN=HIST2H2AA3 PE=1 SV=3
Q8IZH2	194106.0,	0.0,	2	0	5&#039;-3&#039; exoribonuclease 1 OS=Homo sapiens GN=XRN1 PE=1 SV=1
Q99878	13936.0,	0.0,	2	0	Histone H2A type 1-J OS=Homo sapiens GN=HIST1H2AJ PE=1 SV=3
Q1L5Z9	83654.0,	0.0,	2	0	LON peptidase N-terminal domain and RING finger protein 2 OS=Homo sapiens GN=LONRF2 PE=2 SV=3
Q0VF96	149079.0,	0.0,	2	0	Cingulin-like protein 1 OS=Homo sapiens GN=CGNL1 PE=1 SV=2
P48668	60025.0,	0.0,	3	0	Keratin, type II cytoskeletal 6C OS=Homo sapiens GN=KRT6C PE=1 SV=3
P54098	139562.0,	0.0,	7	0	DNA polymerase subunit gamma-1 OS=Homo sapiens GN=POLG PE=1 SV=1
O76039	115538.0,	0.0,	2	0	Cyclin-dependent kinase-like 5 OS=Homo sapiens GN=CDKL5 PE=1 SV=1
contaminant_KERATIN19	51203.0,	0.0,	3	0	no description
contaminant_KERATIN18	59822.0,	0.0,	3	0	no description
contaminant_KERATIN15	64511.0,	0.0,	3	0	no description
contaminant_KERATIN14	65871.0,	0.0,	3	0	no description
contaminant_KERATIN17	62461.0,	0.0,	3	0	no description
contaminant_KERATIN10	44106.0,	0.0,	3	0	no description
contaminant_KERATIN12	47974.0,	0.0,	3	0	no description
contaminant_KERATIN08	50499.0,	0.0,	3	0	no description
contaminant_KERATIN07	50915.0,	0.0,	3	0	no description
Q8ND04	109684.0,	0.0,	3	0	Protein SMG8 OS=Homo sapiens GN=SMG8 PE=1 SV=1
contaminant_KERATIN06	49168.0,	0.0,	3	0	no description
contaminant_KERATIN05	51531.0,	0.0,	3	0	no description
P15311	69413.0,	0.0,	2	0	Ezrin OS=Homo sapiens GN=EZR PE=1 SV=4
O75170	104942.0,	0.0,	5	0	Serine/threonine-protein phosphatase 6 regulatory subunit 2 OS=Homo sapiens GN=PPP6R2 PE=1 SV=2
O00411	138620.0,	0.0,	8	0	DNA-directed RNA polymerase, mitochondrial OS=Homo sapiens GN=POLRMT PE=1 SV=2
Q08209	58688.0,	0.0,	2	0	Serine/threonine-protein phosphatase 2B catalytic subunit alpha isoform OS=Homo sapiens GN=PPP3CA PE=1 SV=1
Q15424	102642.0,	0.0,	5	0	Scaffold attachment factor B1 OS=Homo sapiens GN=SAFB PE=1 SV=4
Q9BTM1	14019.0,	0.0,	2	0	Histone H2A.J OS=Homo sapiens GN=H2AFJ PE=1 SV=1
Q6P0Q8	196434.0,	0.0,	2	0	Microtubule-associated serine/threonine-protein kinase 2 OS=Homo sapiens GN=MAST2 PE=1 SV=2
Q13255	132357.0,	0.0,	3	0	Metabotropic glutamate receptor 1 OS=Homo sapiens GN=GRM1 PE=1 SV=3
Q8TEU7	179422.0,	0.0,	2	0	Rap guanine nucleotide exchange factor 6 OS=Homo sapiens GN=RAPGEF6 PE=1 SV=2
P35749	227337.0,	0.0,	13	0	Myosin-11 OS=Homo sapiens GN=MYH11 PE=1 SV=3
Q9BY44	64990.0,	0.0,	2	0	Eukaryotic translation initiation factor 2A OS=Homo sapiens GN=EIF2A PE=1 SV=3
Q16777	13988.0,	0.0,	2	0	Histone H2A type 2-C OS=Homo sapiens GN=HIST2H2AC PE=1 SV=4
P0C0S8	14091.0,	0.0,	2	0	Histone H2A type 1 OS=Homo sapiens GN=HIST1H2AG PE=1 SV=2
Q7L7L0	14121.0,	0.0,	2	0	Histone H2A type 3 OS=Homo sapiens GN=HIST3H2A PE=1 SV=3
Q14126	122294.0,	0.0,	13	0	Desmoglein-2 OS=Homo sapiens GN=DSG2 PE=1 SV=2
Q9Y5I4	109450.0,	0.0,	7	0	Protocadherin alpha-C2 OS=Homo sapiens GN=PCDHAC2 PE=2 SV=1
Reverse_sp|Q5CZC0|FSIP2_HUMAN	780624.0,	0.0,	2	0	Fibrous sheath-interacting protein 2 OS=Homo sapiens GN=FSIP2 PE=2 SV=4
P27708	242981.0,	0.0,	3	0	CAD protein OS=Homo sapiens GN=CAD PE=1 SV=3
Q99959	97415.0,	0.0,	3	0	Plakophilin-2 OS=Homo sapiens GN=PKP2 PE=1 SV=2
Q6ZSZ5	130780.0,	0.0,	2	0	Rho guanine nucleotide exchange factor 18 OS=Homo sapiens GN=ARHGEF18 PE=1 SV=3
Q14151	107474.0,	0.0,	4	0	Scaffold attachment factor B2 OS=Homo sapiens GN=SAFB2 PE=1 SV=1
Q14157	114534.0,	0.0,	3	0	Ubiquitin-associated protein 2-like OS=Homo sapiens GN=UBAP2L PE=1 SV=2
Q6R327	192216.0,	0.0,	7	0	Rapamycin-insensitive companion of mTOR OS=Homo sapiens GN=RICTOR PE=1 SV=1
Q7Z3V4	123098.0,	0.0,	5	0	Ubiquitin-protein ligase E3B OS=Homo sapiens GN=UBE3B PE=1 SV=3
P20671	14107.0,	0.0,	2	0	Histone H2A type 1-D OS=Homo sapiens GN=HIST1H2AD PE=1 SV=2
Q8WWI1	192694.0,	0.0,	2	0	LIM domain only protein 7 OS=Homo sapiens GN=LMO7 PE=1 SV=3
Q6ZT07	143229.0,	0.0,	3	0	TBC1 domain family member 9 OS=Homo sapiens GN=TBC1D9 PE=2 SV=2
Q12791	137559.0,	0.0,	2	0	Calcium-activated potassium channel subunit alpha-1 OS=Homo sapiens GN=KCNMA1 PE=1 SV=2
O94759	171197.0,	0.0,	2	0	Transient receptor potential cation channel subfamily M member 2 OS=Homo sapiens GN=TRPM2 PE=1 SV=2
P05067	86943.0,	0.0,	3	0	Amyloid-beta A4 protein OS=Homo sapiens GN=APP PE=1 SV=3
Q9NSB2	64842.0,	0.0,	3	0	Keratin, type II cuticular Hb4 OS=Homo sapiens GN=KRT84 PE=2 SV=2
Q14980	238257.0,	0.0,	2	0	Nuclear mitotic apparatus protein 1 OS=Homo sapiens GN=NUMA1 PE=1 SV=2
Q8N2Y8	161224.0,	0.0,	3	0	Iporin OS=Homo sapiens GN=RUSC2 PE=1 SV=3
Q14515	75208.0,	0.0,	2	0	SPARC-like protein 1 OS=Homo sapiens GN=SPARCL1 PE=1 SV=2
Q14999	191159.0,	0.0,	2	0	Cullin-7 OS=Homo sapiens GN=CUL7 PE=1 SV=2
Q13671	84099.0,	0.0,	3	0	Ras and Rab interactor 1 OS=Homo sapiens GN=RIN1 PE=1 SV=4
Q14524	226938.0,	0.0,	3	0	Sodium channel protein type 5 subunit alpha OS=Homo sapiens GN=SCN5A PE=1 SV=2
Q5XKE5	57836.0,	0.0,	3	0	Keratin, type II cytoskeletal 79 OS=Homo sapiens GN=KRT79 PE=1 SV=2
Q8TF44	44576.0,	0.0,	3	0	C2 calcium-dependent domain-containing protein 4C OS=Homo sapiens GN=C2CD4C PE=1 SV=2
P0CB33	47565.0,	0.0,	2	0	Putative zinc finger protein 735 OS=Homo sapiens GN=ZNF735 PE=5 SV=1
P69905	15258.0,	0.0,	3	0	Hemoglobin subunit alpha OS=Homo sapiens GN=HBA1 PE=1 SV=2
Q7Z3Y7	50567.0,	0.0,	2	0	Keratin, type I cytoskeletal 28 OS=Homo sapiens GN=KRT28 PE=1 SV=2
Q8TF21	124187.0,	0.0,	5	0	Ankyrin repeat domain-containing protein 24 OS=Homo sapiens GN=ANKRD24 PE=2 SV=2
P08729	51386.0,	0.0,	3	0	Keratin, type II cytoskeletal 7 OS=Homo sapiens GN=KRT7 PE=1 SV=5
P08727	44106.0,	0.0,	3	0	Keratin, type I cytoskeletal 19 OS=Homo sapiens GN=KRT19 PE=1 SV=4
Reverse_sp|Q86UP2|KTN1_HUMAN	156274.0,	0.0,	2	0	Kinectin OS=Homo sapiens GN=KTN1 PE=1 SV=1
Q8IUD2	128086.0,	0.0,	10	0	ELKS/Rab6-interacting/CAST family member 1 OS=Homo sapiens GN=ERC1 PE=1 SV=1
Q9NQX3	79748.0,	0.0,	2	0	Gephyrin OS=Homo sapiens GN=GPHN PE=1 SV=1
Q6ZVL6	198997.0,	0.0,	9	0	UPF0606 protein KIAA1549L OS=Homo sapiens GN=KIAA1549L PE=2 SV=2
P41743	68262.0,	0.0,	4	0	Protein kinase C iota type OS=Homo sapiens GN=PRKCI PE=1 SV=2
Q9NZJ4	521131.0,	0.0,	4	0	Sacsin OS=Homo sapiens GN=SACS PE=1 SV=2
O95359	309426.0,	0.0,	2	0	Transforming acidic coiled-coil-containing protein 2 OS=Homo sapiens GN=TACC2 PE=1 SV=3
P39023	46109.0,	0.0,	2	0	60S ribosomal protein L3 OS=Homo sapiens GN=RPL3 PE=1 SV=2
Q7Z794	61901.0,	0.0,	2	0	Keratin, type II cytoskeletal 1b OS=Homo sapiens GN=KRT77 PE=1 SV=3
Q96L42	123804.0,	0.0,	2	0	Potassium voltage-gated channel subfamily H member 8 OS=Homo sapiens GN=KCNH8 PE=2 SV=2
Q9UN70	101077.0,	0.0,	5	0	Protocadherin gamma-C3 OS=Homo sapiens GN=PCDHGC3 PE=1 SV=1
Q9Y485	337839.0,	0.0,	6	0	DmX-like protein 1 OS=Homo sapiens GN=DMXL1 PE=1 SV=3
Q5VU43	265077.0,	0.0,	3	0	Myomegalin OS=Homo sapiens GN=PDE4DIP PE=1 SV=1
Q96L34	82520.0,	0.0,	5	0	MAP/microtubule affinity-regulating kinase 4 OS=Homo sapiens GN=MARK4 PE=1 SV=1
Q71DI3	15388.0,	0.0,	2	0	Histone H3.2 OS=Homo sapiens GN=HIST2H3A PE=1 SV=3
Q96KQ4	119565.0,	0.0,	3	0	Apoptosis-stimulating of p53 protein 1 OS=Homo sapiens GN=PPP1R13B PE=1 SV=3
Q14832	98879.0,	0.0,	2	0	Metabotropic glutamate receptor 3 OS=Homo sapiens GN=GRM3 PE=1 SV=2
O14782	89426.0,	0.0,	3	0	Kinesin-like protein KIF3C OS=Homo sapiens GN=KIF3C PE=1 SV=3
P06576	56560.0,	0.0,	8	0	ATP synthase subunit beta, mitochondrial OS=Homo sapiens GN=ATP5B PE=1 SV=3
P35499	208060.0,	0.0,	4	0	Sodium channel protein type 4 subunit alpha OS=Homo sapiens GN=SCN4A PE=1 SV=4
Q13085	265551.0,	0.0,	17	0	Acetyl-CoA carboxylase 1 OS=Homo sapiens GN=ACACA PE=1 SV=2
P25686	35580.0,	0.0,	2	0	DnaJ homolog subfamily B member 2 OS=Homo sapiens GN=DNAJB2 PE=1 SV=3
O43283	108296.0,	0.0,	3	0	Mitogen-activated protein kinase kinase kinase 13 OS=Homo sapiens GN=MAP3K13 PE=1 SV=1
Q01995	22611.0,	0.0,	3	0	Transgelin OS=Homo sapiens GN=TAGLN PE=1 SV=4
Q24JP5	110110.0,	0.0,	6	0	Transmembrane protein 132A OS=Homo sapiens GN=TMEM132A PE=1 SV=1
P14543	136377.0,	0.0,	9	0	Nidogen-1 OS=Homo sapiens GN=NID1 PE=1 SV=3
P46199	81317.0,	0.0,	4	0	Translation initiation factor IF-2, mitochondrial OS=Homo sapiens GN=MTIF2 PE=1 SV=2
Q96KK5	13906.0,	0.0,	2	0	Histone H2A type 1-H OS=Homo sapiens GN=HIST1H2AH PE=1 SV=3
Q9NUQ8	79745.0,	0.0,	3	0	ATP-binding cassette sub-family F member 3 OS=Homo sapiens GN=ABCF3 PE=1 SV=2
P55072	89322.0,	0.0,	3	0	Transitional endoplasmic reticulum ATPase OS=Homo sapiens GN=VCP PE=1 SV=4
Q96BY7	232761.0,	0.0,	17	0	Autophagy-related protein 2 homolog B OS=Homo sapiens GN=ATG2B PE=1 SV=5
Q5ST30	118490.0,	0.0,	6	0	Valine--tRNA ligase, mitochondrial OS=Homo sapiens GN=VARS2 PE=1 SV=2
Q86UX6	54994.0,	0.0,	4	0	Serine/threonine-protein kinase 32C OS=Homo sapiens GN=STK32C PE=1 SV=1
Q7Z6L0	34945.0,	0.0,	2	0	Proline-rich transmembrane protein 2 OS=Homo sapiens GN=PRRT2 PE=1 SV=1
O75385	112631.0,	0.0,	3	0	Serine/threonine-protein kinase ULK1 OS=Homo sapiens GN=ULK1 PE=1 SV=2
Q8N2C7	363391.0,	0.0,	3	0	Protein unc-80 homolog OS=Homo sapiens GN=UNC80 PE=1 SV=2
Q9C0C9	141293.0,	0.0,	4	0	(E3-independent) E2 ubiquitin-conjugating enzyme OS=Homo sapiens GN=UBE2O PE=1 SV=3
Q15303	146808.0,	0.0,	12	0	Receptor tyrosine-protein kinase erbB-4 OS=Homo sapiens GN=ERBB4 PE=1 SV=1
Q96GW7	99118.0,	0.0,	2	0	Brevican core protein OS=Homo sapiens GN=BCAN PE=1 SV=2
Q86VP3	97702.0,	0.0,	7	0	Phosphofurin acidic cluster sorting protein 2 OS=Homo sapiens GN=PACS2 PE=1 SV=3
P22102	107767.0,	0.0,	5	0	Trifunctional purine biosynthetic protein adenosine-3 OS=Homo sapiens GN=GART PE=1 SV=1
O75369	278162.0,	0.0,	3	0	Filamin-B OS=Homo sapiens GN=FLNB PE=1 SV=2
Q96CN4	91376.0,	0.0,	4	0	EVI5-like protein OS=Homo sapiens GN=EVI5L PE=1 SV=1
Q9H2W2	24659.0,	0.0,	2	0	Homeobox protein MIXL1 OS=Homo sapiens GN=MIXL1 PE=1 SV=1
Q16650	74053.0,	0.0,	3	0	T-box brain protein 1 OS=Homo sapiens GN=TBR1 PE=1 SV=1
Q7Z2Z2	125430.0,	0.0,	3	0	Elongation factor-like GTPase 1 OS=Homo sapiens GN=EFL1 PE=1 SV=2
Q9P2E7	112936.0,	0.0,	2	0	Protocadherin-10 OS=Homo sapiens GN=PCDH10 PE=2 SV=2
Q8TDY2	183090.0,	0.0,	10	0	RB1-inducible coiled-coil protein 1 OS=Homo sapiens GN=RB1CC1 PE=1 SV=3
P49619	89124.0,	0.0,	2	0	Diacylglycerol kinase gamma OS=Homo sapiens GN=DGKG PE=2 SV=3
P46100	282584.0,	0.0,	2	0	Transcriptional regulator ATRX OS=Homo sapiens GN=ATRX PE=1 SV=5
Reverse_sp|Q99759|M3K3_HUMAN	70898.0,	0.0,	2	0	Mitogen-activated protein kinase kinase kinase 3 OS=Homo sapiens GN=MAP3K3 PE=1 SV=2
P13646	49588.0,	0.0,	2	0	Keratin, type I cytoskeletal 13 OS=Homo sapiens GN=KRT13 PE=1 SV=4
P13647	62378.0,	0.0,	3	0	Keratin, type II cytoskeletal 5 OS=Homo sapiens GN=KRT5 PE=1 SV=3
Q01546	65841.0,	0.0,	3	0	Keratin, type II cytoskeletal 2 oral OS=Homo sapiens GN=KRT76 PE=1 SV=2
Q02878	32728.0,	0.0,	3	0	60S ribosomal protein L6 OS=Homo sapiens GN=RPL6 PE=1 SV=3
Q16695	15508.0,	0.0,	2	0	Histone H3.1t OS=Homo sapiens GN=HIST3H3 PE=1 SV=3
Q96PK6	69492.0,	0.0,	2	0	RNA-binding protein 14 OS=Homo sapiens GN=RBM14 PE=1 SV=2
Q9UEW8	59474.0,	0.0,	4	0	STE20/SPS1-related proline-alanine-rich protein kinase OS=Homo sapiens GN=STK39 PE=1 SV=3
P02545	74140.0,	0.0,	18	0	Prelamin-A/C OS=Homo sapiens GN=LMNA PE=1 SV=1
Q08174	114743.0,	0.0,	4	0	Protocadherin-1 OS=Homo sapiens GN=PCDH1 PE=1 SV=2
P38935	109149.0,	0.0,	4	0	DNA-binding protein SMUBP-2 OS=Homo sapiens GN=IGHMBP2 PE=1 SV=3
Q9NVN3	58825.0,	0.0,	2	0	Synembryn-B OS=Homo sapiens GN=RIC8B PE=1 SV=2
P27816	121005.0,	0.0,	3	0	Microtubule-associated protein 4 OS=Homo sapiens GN=MAP4 PE=1 SV=3
P02538	60045.0,	0.0,	3	0	Keratin, type II cytoskeletal 6A OS=Homo sapiens GN=KRT6A PE=1 SV=3
P27815	98143.0,	0.0,	6	0	cAMP-specific 3&#039;,5&#039;-cyclic phosphodiesterase 4A OS=Homo sapiens GN=PDE4A PE=1 SV=3
P02533	51561.0,	0.0,	3	0	Keratin, type I cytoskeletal 14 OS=Homo sapiens GN=KRT14 PE=1 SV=4
O75306	52546.0,	0.0,	4	0	NADH dehydrogenase [ubiquinone] iron-sulfur protein 2, mitochondrial OS=Homo sapiens GN=NDUFS2 PE=1 SV=2
Q8IV01	46537.0,	0.0,	2	0	Synaptotagmin-12 OS=Homo sapiens GN=SYT12 PE=1 SV=1
Q9Y4C0	180598.0,	0.0,	3	0	Neurexin-3 OS=Homo sapiens GN=NRXN3 PE=1 SV=4
O60285	74305.0,	0.0,	7	0	NUAK family SNF1-like kinase 1 OS=Homo sapiens GN=NUAK1 PE=1 SV=1
P98160	468835.0,	0.0,	39	0	Basement membrane-specific heparan sulfate proteoglycan core protein OS=Homo sapiens GN=HSPG2 PE=1 SV=4
Q9H792	193105.0,	0.0,	3	0	Pseudopodium-enriched atypical kinase 1 OS=Homo sapiens GN=PEAK1 PE=1 SV=4
Q3V6T2	216040.0,	0.0,	8	0	Girdin OS=Homo sapiens GN=CCDC88A PE=1 SV=2
Q9Y4D2	114952.0,	0.0,	3	0	Sn1-specific diacylglycerol lipase alpha OS=Homo sapiens GN=DAGLA PE=1 SV=3
O94887	119888.0,	0.0,	5	0	FERM, ARHGEF and pleckstrin domain-containing protein 2 OS=Homo sapiens GN=FARP2 PE=1 SV=3
O60266	128960.0,	0.0,	5	0	Adenylate cyclase type 3 OS=Homo sapiens GN=ADCY3 PE=1 SV=3
P43897	35391.0,	0.0,	3	0	Elongation factor Ts, mitochondrial OS=Homo sapiens GN=TSFM PE=1 SV=2
Q04695	48106.0,	0.0,	3	0	Keratin, type I cytoskeletal 17 OS=Homo sapiens GN=KRT17 PE=1 SV=2
P16298	59024.0,	0.0,	2	0	Serine/threonine-protein phosphatase 2B catalytic subunit beta isoform OS=Homo sapiens GN=PPP3CB PE=1 SV=2
O75746	74762.0,	0.0,	2	0	Calcium-binding mitochondrial carrier protein Aralar1 OS=Homo sapiens GN=SLC25A12 PE=1 SV=2
Q96PE3	109956.0,	0.0,	2	0	Type I inositol 3,4-bisphosphate 4-phosphatase OS=Homo sapiens GN=INPP4A PE=1 SV=1
Q63HR2	152580.0,	0.0,	2	0	Tensin-2 OS=Homo sapiens GN=TNS2 PE=1 SV=2
O60245	116071.0,	0.0,	5	0	Protocadherin-7 OS=Homo sapiens GN=PCDH7 PE=1 SV=2
O60242	171517.0,	0.0,	6	0	Adhesion G protein-coupled receptor B3 OS=Homo sapiens GN=ADGRB3 PE=1 SV=2
Q96PE2	221671.0,	0.0,	3	0	Rho guanine nucleotide exchange factor 17 OS=Homo sapiens GN=ARHGEF17 PE=1 SV=1
Q15751	532234.0,	0.0,	3	0	Probable E3 ubiquitin-protein ligase HERC1 OS=Homo sapiens GN=HERC1 PE=1 SV=2
G9CGD6	100365.0,	0.0,	2	0	CNK3/IPCEF1 fusion protein OS=Homo sapiens GN=CNK3/IPCEF1 PE=1 SV=1
Q2M2I5	55087.0,	0.0,	2	0	Keratin, type I cytoskeletal 24 OS=Homo sapiens GN=KRT24 PE=1 SV=1
Q5R3F8	89687.0,	0.0,	3	0	Protein phosphatase 1 regulatory subunit 29 OS=Homo sapiens GN=ELFN2 PE=1 SV=1
Q15772	354290.0,	0.0,	3	0	Striated muscle preferentially expressed protein kinase OS=Homo sapiens GN=SPEG PE=1 SV=4
Q8NEY1	202470.0,	0.0,	8	0	Neuron navigator 1 OS=Homo sapiens GN=NAV1 PE=1 SV=2
P48058	100871.0,	0.0,	2	0	Glutamate receptor 4 OS=Homo sapiens GN=GRIA4 PE=2 SV=2
Q6WCQ1	116533.0,	0.0,	9	0	Myosin phosphatase Rho-interacting protein OS=Homo sapiens GN=MPRIP PE=1 SV=3
Q9UM82	58427.0,	0.0,	2	0	Spermatogenesis-associated protein 2 OS=Homo sapiens GN=SPATA2 PE=1 SV=2
Q9HBG6	141825.0,	0.0,	5	0	Intraflagellar transport protein 122 homolog OS=Homo sapiens GN=IFT122 PE=1 SV=2
O60333	204475.0,	0.0,	2	0	Kinesin-like protein KIF1B OS=Homo sapiens GN=KIF1B PE=1 SV=5
Q9UHP3	122218.0,	0.0,	2	0	Ubiquitin carboxyl-terminal hydrolase 25 OS=Homo sapiens GN=USP25 PE=1 SV=4
P05787	53704.0,	0.0,	3	0	Keratin, type II cytoskeletal 8 OS=Homo sapiens GN=KRT8 PE=1 SV=7
P54762	109885.0,	0.0,	2	0	Ephrin type-B receptor 1 OS=Homo sapiens GN=EPHB1 PE=1 SV=1
P17302	43008.0,	0.0,	5	0	Gap junction alpha-1 protein OS=Homo sapiens GN=GJA1 PE=1 SV=2
O60313	111630.0,	0.0,	2	0	Dynamin-like 120 kDa protein, mitochondrial OS=Homo sapiens GN=OPA1 PE=1 SV=3
Q12986	124395.0,	0.0,	2	0	Transcriptional repressor NF-X1 OS=Homo sapiens GN=NFX1 PE=1 SV=2
Q8IY17	149994.0,	0.0,	6	0	Neuropathy target esterase OS=Homo sapiens GN=PNPLA6 PE=1 SV=2
Q9BZL4	84881.0,	0.0,	2	0	Protein phosphatase 1 regulatory subunit 12C OS=Homo sapiens GN=PPP1R12C PE=1 SV=1
Q9UM54	149691.0,	0.0,	3	0	Unconventional myosin-VI OS=Homo sapiens GN=MYO6 PE=1 SV=4
P42765	41924.0,	0.0,	2	0	3-ketoacyl-CoA thiolase, mitochondrial OS=Homo sapiens GN=ACAA2 PE=1 SV=2
P27144	25268.0,	0.0,	2	0	Adenylate kinase 4, mitochondrial OS=Homo sapiens GN=AK4 PE=1 SV=1
Q96NW4	116984.0,	0.0,	5	0	Ankyrin repeat domain-containing protein 27 OS=Homo sapiens GN=ANKRD27 PE=1 SV=2
Q8NEZ4	541376.0,	0.0,	2	0	Histone-lysine N-methyltransferase 2C OS=Homo sapiens GN=KMT2C PE=1 SV=3
P11171	97017.0,	0.0,	2	0	Protein 4.1 OS=Homo sapiens GN=EPB41 PE=1 SV=4
Q16478	109265.0,	0.0,	3	0	Glutamate receptor ionotropic, kainate 5 OS=Homo sapiens GN=GRIK5 PE=2 SV=2
Q15147	134463.0,	0.0,	3	0	1-phosphatidylinositol 4,5-bisphosphate phosphodiesterase beta-4 OS=Homo sapiens GN=PLCB4 PE=1 SV=3
P04406	36053.0,	0.0,	2	0	Glyceraldehyde-3-phosphate dehydrogenase OS=Homo sapiens GN=GAPDH PE=1 SV=3
Q9UPX0	147088.0,	0.0,	2	0	Protein turtle homolog B OS=Homo sapiens GN=IGSF9B PE=2 SV=2
P02679	51512.0,	0.0,	6	0	Fibrinogen gamma chain OS=Homo sapiens GN=FGG PE=1 SV=3
Reverse_sp|Q8WZ42|TITIN_HUMAN	3815965.0,	0.0,	2	0	Titin OS=Homo sapiens GN=TTN PE=1 SV=4
Reverse_sp|O00555|CAC1A_HUMAN	282363.0,	0.0,	2	0	Voltage-dependent P/Q-type calcium channel subunit alpha-1A OS=Homo sapiens GN=CACNA1A PE=1 SV=2
P49754	98566.0,	0.0,	2	0	Vacuolar protein sorting-associated protein 41 homolog OS=Homo sapiens GN=VPS41 PE=1 SV=3
Q08499	91115.0,	0.0,	3	0	cAMP-specific 3&#039;,5&#039;-cyclic phosphodiesterase 4D OS=Homo sapiens GN=PDE4D PE=1 SV=2
Q93077	14105.0,	0.0,	2	0	Histone H2A type 1-C OS=Homo sapiens GN=HIST1H2AC PE=1 SV=3
P07942	198037.0,	0.0,	3	0	Laminin subunit beta-1 OS=Homo sapiens GN=LAMB1 PE=1 SV=2
Q9UPR3	113928.0,	0.0,	2	0	Protein SMG5 OS=Homo sapiens GN=SMG5 PE=1 SV=3
Q9Y2L1	109003.0,	0.0,	2	0	Exosome complex exonuclease RRP44 OS=Homo sapiens GN=DIS3 PE=1 SV=2
Q12923	276903.0,	0.0,	2	0	Tyrosine-protein phosphatase non-receptor type 13 OS=Homo sapiens GN=PTPN13 PE=1 SV=2
P12035	64417.0,	0.0,	3	0	Keratin, type II cytoskeletal 3 OS=Homo sapiens GN=KRT3 PE=1 SV=3
Q9BZC7	269870.0,	0.0,	3	0	ATP-binding cassette sub-family A member 2 OS=Homo sapiens GN=ABCA2 PE=1 SV=3
Q00975	262494.0,	0.0,	2	0	Voltage-dependent N-type calcium channel subunit alpha-1B OS=Homo sapiens GN=CACNA1B PE=1 SV=1
P52943	22493.0,	0.0,	3	0	Cysteine-rich protein 2 OS=Homo sapiens GN=CRIP2 PE=1 SV=1
P15924	331774.0,	0.0,	34	0	Desmoplakin OS=Homo sapiens GN=DSP PE=1 SV=3
Q13002	102583.0,	0.0,	4	0	Glutamate receptor ionotropic, kainate 2 OS=Homo sapiens GN=GRIK2 PE=1 SV=1
Q8WZ64	193451.0,	0.0,	6	0	Arf-GAP with Rho-GAP domain, ANK repeat and PH domain-containing protein 2 OS=Homo sapiens GN=ARAP2 PE=1 SV=3
Q8WUM0	128979.0,	0.0,	3	0	Nuclear pore complex protein Nup133 OS=Homo sapiens GN=NUP133 PE=1 SV=2
Q13003	104037.0,	0.0,	3	0	Glutamate receptor ionotropic, kainate 3 OS=Homo sapiens GN=GRIK3 PE=2 SV=3
Q86YV5	149623.0,	0.0,	4	0	Tyrosine-protein kinase PRAG1 OS=Homo sapiens GN=PRAG1 PE=1 SV=4
Q2LD37	555490.0,	0.0,	3	0	Uncharacterized protein KIAA1109 OS=Homo sapiens GN=KIAA1109 PE=1 SV=2
O94921	53057.0,	0.0,	2	0	Cyclin-dependent kinase 14 OS=Homo sapiens GN=CDK14 PE=1 SV=3
Q9UDY4	37807.0,	0.0,	2	0	DnaJ homolog subfamily B member 4 OS=Homo sapiens GN=DNAJB4 PE=1 SV=1
Q16531	126968.0,	0.0,	4	0	DNA damage-binding protein 1 OS=Homo sapiens GN=DDB1 PE=1 SV=1
Q86YT6	110136.0,	0.0,	3	0	E3 ubiquitin-protein ligase MIB1 OS=Homo sapiens GN=MIB1 PE=1 SV=1
O43424	113356.0,	0.0,	2	0	Glutamate receptor ionotropic, delta-2 OS=Homo sapiens GN=GRID2 PE=1 SV=2
Q9UQL6	121978.0,	0.0,	4	0	Histone deacetylase 5 OS=Homo sapiens GN=HDAC5 PE=1 SV=2
Reverse_sp|Q8IWV2|CNTN4_HUMAN	113454.0,	0.0,	2	0	Contactin-4 OS=Homo sapiens GN=CNTN4 PE=1 SV=1
Q8IYB4	69697.0,	0.0,	3	0	PEX5-related protein OS=Homo sapiens GN=PEX5L PE=1 SV=2
Q6ZMQ8	144569.0,	0.0,	3	0	Serine/threonine-protein kinase LMTK1 OS=Homo sapiens GN=AATK PE=1 SV=2
P35568	131591.0,	0.0,	3	0	Insulin receptor substrate 1 OS=Homo sapiens GN=IRS1 PE=1 SV=1
P35573	174763.0,	0.0,	13	0	Glycogen debranching enzyme OS=Homo sapiens GN=AGL PE=1 SV=3
Q99715	333147.0,	0.0,	4	0	Collagen alpha-1(XII) chain OS=Homo sapiens GN=COL12A1 PE=1 SV=2
Q8IU85	42914.0,	0.0,	3	0	Calcium/calmodulin-dependent protein kinase type 1D OS=Homo sapiens GN=CAMK1D PE=1 SV=1
P02671	94973.0,	0.0,	2	0	Fibrinogen alpha chain OS=Homo sapiens GN=FGA PE=1 SV=2
Q5SSJ5	61207.0,	0.0,	3	0	Heterochromatin protein 1-binding protein 3 OS=Homo sapiens GN=HP1BP3 PE=1 SV=1
O94966	145650.0,	0.0,	2	0	Ubiquitin carboxyl-terminal hydrolase 19 OS=Homo sapiens GN=USP19 PE=1 SV=2
P68431	15404.0,	0.0,	2	0	Histone H3.1 OS=Homo sapiens GN=HIST1H3A PE=1 SV=2
Q9NQC7	107316.0,	0.0,	4	0	Ubiquitin carboxyl-terminal hydrolase CYLD OS=Homo sapiens GN=CYLD PE=1 SV=1
Q6DN14	111624.0,	0.0,	3	0	Multiple C2 and transmembrane domain-containing protein 1 OS=Homo sapiens GN=MCTP1 PE=2 SV=2
Q6VAB6	107632.0,	0.0,	4	0	Kinase suppressor of Ras 2 OS=Homo sapiens GN=KSR2 PE=1 SV=2
Reverse_sp|Q8N912|NRAC_HUMAN	18051.0,	0.0,	2	0	Nutritionally-regulated adipose and cardiac enriched protein homolog OS=Homo sapiens GN=NRAC PE=1 SV=1
P39060	178187.0,	0.0,	2	0	Collagen alpha-1(XVIII) chain OS=Homo sapiens GN=COL18A1 PE=1 SV=5
P57737	100605.0,	0.0,	4	0	Coronin-7 OS=Homo sapiens GN=CORO7 PE=1 SV=2
Q969S9	86601.0,	0.0,	3	0	Ribosome-releasing factor 2, mitochondrial OS=Homo sapiens GN=GFM2 PE=1 SV=1
P08779	51268.0,	0.0,	3	0	Keratin, type I cytoskeletal 16 OS=Homo sapiens GN=KRT16 PE=1 SV=4
Q86YM7	40277.0,	0.0,	5	0	Homer protein homolog 1 OS=Homo sapiens GN=HOMER1 PE=1 SV=2
B2RTY4	292704.0,	0.0,	8	0	Unconventional myosin-IXa OS=Homo sapiens GN=MYO9A PE=1 SV=2
P19012	49212.0,	0.0,	3	0	Keratin, type I cytoskeletal 15 OS=Homo sapiens GN=KRT15 PE=1 SV=3
Q9UQD0	225278.0,	0.0,	4	0	Sodium channel protein type 8 subunit alpha OS=Homo sapiens GN=SCN8A PE=1 SV=1
Q13449	37394.0,	0.0,	2	0	Limbic system-associated membrane protein OS=Homo sapiens GN=LSAMP PE=1 SV=2
Q86YR7	126993.0,	0.0,	5	0	Probable guanine nucleotide exchange factor MCF2L2 OS=Homo sapiens GN=MCF2L2 PE=2 SV=3
Q86YR5	74510.0,	0.0,	3	0	G-protein-signaling modulator 1 OS=Homo sapiens GN=GPSM1 PE=1 SV=2
Q6P2Q9	273599.0,	0.0,	2	0	Pre-mRNA-processing-splicing factor 8 OS=Homo sapiens GN=PRPF8 PE=1 SV=2
Q969V6	98919.0,	0.0,	7	0	MKL/myocardin-like protein 1 OS=Homo sapiens GN=MKL1 PE=1 SV=1
Q14315	291020.0,	0.0,	7	0	Filamin-C OS=Homo sapiens GN=FLNC PE=1 SV=3

## Sheet: 3
accession	MOL_WT-1	MOL_WT-2	spec count Average 1	spec count Average 2	description
P68363	50152.0,	50152.0,	93	178	Tubulin alpha-1B chain OS=Homo sapiens GN=TUBA1B PE=1 SV=1
Q9BQE3	49895.0,	49895.0,	91	175	Tubulin alpha-1C chain OS=Homo sapiens GN=TUBA1C PE=1 SV=1
Q13885	49907.0,	49907.0,	102	172	Tubulin beta-2A chain OS=Homo sapiens GN=TUBB2A PE=1 SV=1
Q9BVA1	49953.0,	49953.0,	100	166	Tubulin beta-2B chain OS=Homo sapiens GN=TUBB2B PE=1 SV=1
P68371	49831.0,	49831.0,	104	164	Tubulin beta-4B chain OS=Homo sapiens GN=TUBB4B PE=1 SV=1
Q71U36	50136.0,	50136.0,	99	163	Tubulin alpha-1A chain OS=Homo sapiens GN=TUBA1A PE=1 SV=1
Q05193	97408.0,	97408.0,	100	154	Dynamin-1 OS=Homo sapiens GN=DNM1 PE=1 SV=2
P07437	49671.0,	49671.0,	85	149	Tubulin beta chain OS=Homo sapiens GN=TUBB PE=1 SV=2
P04350	49586.0,	49586.0,	70	142	Tubulin beta-4A chain OS=Homo sapiens GN=TUBB4A PE=1 SV=2
P68366	49924.0,	49924.0,	68	140	Tubulin alpha-4A chain OS=Homo sapiens GN=TUBA4A PE=1 SV=1
Q13748	49960.0,	49960.0,	80	131	Tubulin alpha-3C/D chain OS=Homo sapiens GN=TUBA3C PE=1 SV=3
Q6PEY2	49859.0,	49859.0,	74	117	Tubulin alpha-3E chain OS=Homo sapiens GN=TUBA3E PE=1 SV=2
Q9NY65	50094.0,	50094.0,	57	113	Tubulin alpha-8 chain OS=Homo sapiens GN=TUBA8 PE=1 SV=1
Q9H4G0	98503.0,	98503.0,	75	92	Band 4.1-like protein 1 OS=Homo sapiens GN=EPB41L1 PE=1 SV=2
Q9Y2J2	120677.0,	120677.0,	104	92	Band 4.1-like protein 3 OS=Homo sapiens GN=EPB41L3 PE=1 SV=2
Q13509	50433.0,	50433.0,	77	92	Tubulin beta-3 chain OS=Homo sapiens GN=TUBB3 PE=1 SV=2
Q01484	433719.0,	433719.0,	73	91	Ankyrin-2 OS=Homo sapiens GN=ANK2 PE=1 SV=4
Q9UQ16	97746.0,	97746.0,	59	78	Dynamin-3 OS=Homo sapiens GN=DNM3 PE=1 SV=4
P11137	199525.0,	199525.0,	74	76	Microtubule-associated protein 2 OS=Homo sapiens GN=MAP2 PE=1 SV=4
Q15149	531796.0,	531796.0,	47	72	Plectin OS=Homo sapiens GN=PLEC PE=1 SV=3
Q9UPA5	416475.0,	416475.0,	156	65	Protein bassoon OS=Homo sapiens GN=BSN PE=1 SV=4
P22314	117849.0,	117849.0,	25	64	Ubiquitin-like modifier-activating enzyme 1 OS=Homo sapiens GN=UBA1 PE=1 SV=3
contaminant_UBIQUITIN02	117790.0,	117790.0,	25	64	no description
Q9BUF5	49857.0,	49857.0,	34	63	Tubulin beta-6 chain OS=Homo sapiens GN=TUBB6 PE=1 SV=1
Q9ULD0	114481.0,	114481.0,	20	60	2-oxoglutarate dehydrogenase-like, mitochondrial OS=Homo sapiens GN=OGDHL PE=1 SV=3
P50570	98064.0,	98064.0,	35	59	Dynamin-2 OS=Homo sapiens GN=DNM2 PE=1 SV=2
Q01082	274608.0,	274608.0,	16	56	Spectrin beta chain, non-erythrocytic 1 OS=Homo sapiens GN=SPTBN1 PE=1 SV=2
P46459	82594.0,	82594.0,	48	55	Vesicle-fusing ATPase OS=Homo sapiens GN=NSF PE=1 SV=3
P61764	67569.0,	67569.0,	21	55	Syntaxin-binding protein 1 OS=Homo sapiens GN=STXBP1 PE=1 SV=1
P26232	105313.0,	105313.0,	43	51	Catenin alpha-2 OS=Homo sapiens GN=CTNNA2 PE=1 SV=5
O94973	103960.0,	103960.0,	41	51	AP-2 complex subunit alpha-2 OS=Homo sapiens GN=AP2A2 PE=1 SV=2
Q3ZCM7	49776.0,	49776.0,	25	49	Tubulin beta-8 chain OS=Homo sapiens GN=TUBB8 PE=1 SV=2
P12277	42644.0,	42644.0,	21	48	Creatine kinase B-type OS=Homo sapiens GN=CKB PE=1 SV=1
P08238	83264.0,	83264.0,	37	48	Heat shock protein HSP 90-beta OS=Homo sapiens GN=HSP90AB1 PE=1 SV=4
P07197	102472.0,	102472.0,	34	47	Neurofilament medium polypeptide OS=Homo sapiens GN=NEFM PE=1 SV=3
P36776	106489.0,	106489.0,	43	47	Lon protease homolog, mitochondrial OS=Homo sapiens GN=LONP1 PE=1 SV=2
O95782	107546.0,	107546.0,	58	47	AP-2 complex subunit alpha-1 OS=Homo sapiens GN=AP2A1 PE=1 SV=3
Q9UQM7	54088.0,	54088.0,	38	47	Calcium/calmodulin-dependent protein kinase type II subunit alpha OS=Homo sapiens GN=CAMK2A PE=1 SV=2
Q00610	191613.0,	191613.0,	85	46	Clathrin heavy chain 1 OS=Homo sapiens GN=CLTC PE=1 SV=5
P07900	84660.0,	84660.0,	26	46	Heat shock protein HSP 90-alpha OS=Homo sapiens GN=HSP90AA1 PE=1 SV=5
Q02218	115935.0,	115935.0,	16	45	2-oxoglutarate dehydrogenase, mitochondrial OS=Homo sapiens GN=OGDH PE=1 SV=3
Q9C0H9	112453.0,	112453.0,	55	45	SRC kinase signaling inhibitor 1 OS=Homo sapiens GN=SRCIN1 PE=1 SV=3
P19367	102486.0,	102486.0,	70	45	Hexokinase-1 OS=Homo sapiens GN=HK1 PE=1 SV=3
Q9UBC2	94255.0,	94255.0,	18	44	Epidermal growth factor receptor substrate 15-like 1 OS=Homo sapiens GN=EPS15L1 PE=1 SV=1
P45974	95786.0,	95786.0,	58	44	Ubiquitin carboxyl-terminal hydrolase 5 OS=Homo sapiens GN=USP5 PE=1 SV=2
P49588	106810.0,	106810.0,	27	43	Alanine--tRNA ligase, cytoplasmic OS=Homo sapiens GN=AARS PE=1 SV=2
P12814	103058.0,	103058.0,	65	43	Alpha-actinin-1 OS=Homo sapiens GN=ACTN1 PE=1 SV=2
O15020	271323.0,	271323.0,	5	42	Spectrin beta chain, non-erythrocytic 2 OS=Homo sapiens GN=SPTBN2 PE=1 SV=3
P35609	103854.0,	103854.0,	33	41	Alpha-actinin-2 OS=Homo sapiens GN=ACTN2 PE=1 SV=1
A6NNZ2	49573.0,	49573.0,	23	41	Tubulin beta-8 chain-like protein LOC260334 OS=Homo sapiens PE=1 SV=1
Q14204	532412.0,	532412.0,	39	40	Cytoplasmic dynein 1 heavy chain 1 OS=Homo sapiens GN=DYNC1H1 PE=1 SV=5
P11216	96696.0,	96696.0,	38	39	Glycogen phosphorylase, brain form OS=Homo sapiens GN=PYGB PE=1 SV=5
P43243	94623.0,	94623.0,	12	39	Matrin-3 OS=Homo sapiens GN=MATR3 PE=1 SV=2
P17600	74111.0,	74111.0,	35	38	Synapsin-1 OS=Homo sapiens GN=SYN1 PE=1 SV=3
Q12955	480416.0,	480416.0,	70	37	Ankyrin-3 OS=Homo sapiens GN=ANK3 PE=1 SV=3
O43707	104854.0,	104854.0,	40	36	Alpha-actinin-4 OS=Homo sapiens GN=ACTN4 PE=1 SV=2
Q2M2I8	103885.0,	103885.0,	10	36	AP2-associated protein kinase 1 OS=Homo sapiens GN=AAK1 PE=1 SV=3
Q9H853	27551.0,	27551.0,	11	35	Putative tubulin-like protein alpha-4B OS=Homo sapiens GN=TUBA4B PE=5 SV=2
Q13200	100200.0,	100200.0,	22	35	26S proteasome non-ATPase regulatory subunit 2 OS=Homo sapiens GN=PSMD2 PE=1 SV=3
P63010	104553.0,	104553.0,	39	35	AP-2 complex subunit beta OS=Homo sapiens GN=AP2B1 PE=1 SV=1
Q4V328	95989.0,	95989.0,	71	34	GRIP1-associated protein 1 OS=Homo sapiens GN=GRIPAP1 PE=1 SV=1
Q9NQC3	129931.0,	129931.0,	14	34	Reticulon-4 OS=Homo sapiens GN=RTN4 PE=1 SV=2
Q16352	55391.0,	55391.0,	21	33	Alpha-internexin OS=Homo sapiens GN=INA PE=1 SV=2
Q00839	90585.0,	90585.0,	19	32	Heterogeneous nuclear ribonucleoprotein U OS=Homo sapiens GN=HNRNPU PE=1 SV=6
P0CG48	77039.0,	77039.0,	33	32	Polyubiquitin-C OS=Homo sapiens GN=UBC PE=1 SV=3
Q9NSE4	113791.0,	113791.0,	26	32	Isoleucine--tRNA ligase, mitochondrial OS=Homo sapiens GN=IARS2 PE=1 SV=2
P55060	110417.0,	110417.0,	24	32	Exportin-2 OS=Homo sapiens GN=CSE1L PE=1 SV=3
P78559	305484.0,	305484.0,	39	32	Microtubule-associated protein 1A OS=Homo sapiens GN=MAP1A PE=1 SV=6
P11586	101559.0,	101559.0,	23	32	C-1-tetrahydrofolate synthase, cytoplasmic OS=Homo sapiens GN=MTHFD1 PE=1 SV=3
Q7KZF4	101997.0,	101997.0,	6	31	Staphylococcal nuclease domain-containing protein 1 OS=Homo sapiens GN=SND1 PE=1 SV=1
P0CG47	25762.0,	25762.0,	33	31	Polyubiquitin-B OS=Homo sapiens GN=UBB PE=1 SV=1
O43301	74978.0,	74978.0,	24	31	Heat shock 70 kDa protein 12A OS=Homo sapiens GN=HSPA12A PE=1 SV=2
O15294	116924.0,	116924.0,	46	31	UDP-N-acetylglucosamine--peptide N-acetylglucosaminyltransferase 110 kDa subunit OS=Homo sapiens GN=OGT PE=1 SV=3
P09543	47579.0,	47579.0,	24	31	2&#039;,3&#039;-cyclic-nucleotide 3&#039;-phosphodiesterase OS=Homo sapiens GN=CNP PE=1 SV=2
Q12979	97598.0,	97598.0,	41	30	Active breakpoint cluster region-related protein OS=Homo sapiens GN=ABR PE=2 SV=2
P63261	41793.0,	41793.0,	12	29	Actin, cytoplasmic 2 OS=Homo sapiens GN=ACTG1 PE=1 SV=1
P60709	41737.0,	41737.0,	12	29	Actin, cytoplasmic 1 OS=Homo sapiens GN=ACTB PE=1 SV=1
Q13813	284538.0,	284538.0,	5	29	Spectrin alpha chain, non-erythrocytic 1 OS=Homo sapiens GN=SPTAN1 PE=1 SV=3
P19022	99809.0,	99809.0,	10	29	Cadherin-2 OS=Homo sapiens GN=CDH2 PE=1 SV=4
P49418	76257.0,	76257.0,	23	28	Amphiphysin OS=Homo sapiens GN=AMPH PE=1 SV=1
O75061	99997.0,	99997.0,	26	28	Putative tyrosine-protein phosphatase auxilin OS=Homo sapiens GN=DNAJC6 PE=1 SV=3
Q13367	119059.0,	119059.0,	17	28	AP-3 complex subunit beta-2 OS=Homo sapiens GN=AP3B2 PE=1 SV=2
P62979	17965.0,	17965.0,	30	28	Ubiquitin-40S ribosomal protein S27a OS=Homo sapiens GN=RPS27A PE=1 SV=2
P62987	14728.0,	14728.0,	30	28	Ubiquitin-60S ribosomal protein L40 OS=Homo sapiens GN=UBA52 PE=1 SV=2
P14136	49880.0,	49880.0,	19	28	Glial fibrillary acidic protein OS=Homo sapiens GN=GFAP PE=1 SV=1
O43295	124504.0,	124504.0,	20	28	SLIT-ROBO Rho GTPase-activating protein 3 OS=Homo sapiens GN=SRGAP3 PE=1 SV=3
contaminant_UBIQUITIN08	8565.0,	8565.0,	30	28	no description
P42262	98821.0,	98821.0,	37	28	Glutamate receptor 2 OS=Homo sapiens GN=GRIA2 PE=1 SV=3
Q92974	111543.0,	111543.0,	31	27	Rho guanine nucleotide exchange factor 2 OS=Homo sapiens GN=ARHGEF2 PE=1 SV=4
O14980	123386.0,	123386.0,	19	27	Exportin-1 OS=Homo sapiens GN=XPO1 PE=1 SV=1
P07196	61517.0,	61517.0,	9	27	Neurofilament light polypeptide OS=Homo sapiens GN=NEFL PE=1 SV=3
P11217	97092.0,	97092.0,	19	27	Glycogen phosphorylase, muscle form OS=Homo sapiens GN=PYGM PE=1 SV=6
Q10567	104637.0,	104637.0,	21	27	AP-1 complex subunit beta-1 OS=Homo sapiens GN=AP1B1 PE=1 SV=2
P13639	95338.0,	95338.0,	36	27	Elongation factor 2 OS=Homo sapiens GN=EEF2 PE=1 SV=4
Q13554	72678.0,	72678.0,	15	27	Calcium/calmodulin-dependent protein kinase type II subunit beta OS=Homo sapiens GN=CAMK2B PE=1 SV=3
Q9P253	110186.0,	110186.0,	22	27	Vacuolar protein sorting-associated protein 18 homolog OS=Homo sapiens GN=VPS18 PE=1 SV=2
Q58FF7	68325.0,	68325.0,	14	26	Putative heat shock protein HSP 90-beta-3 OS=Homo sapiens GN=HSP90AB3P PE=5 SV=1
Q02952	191480.0,	191480.0,	14	26	A-kinase anchor protein 12 OS=Homo sapiens GN=AKAP12 PE=1 SV=4
P46821	270632.0,	270632.0,	15	26	Microtubule-associated protein 1B OS=Homo sapiens GN=MAP1B PE=1 SV=2
O94832	116202.0,	116202.0,	14	26	Unconventional myosin-Id OS=Homo sapiens GN=MYO1D PE=1 SV=2
Q01813	85596.0,	85596.0,	27	26	ATP-dependent 6-phosphofructokinase, platelet type OS=Homo sapiens GN=PFKP PE=1 SV=2
O94925	73461.0,	73461.0,	10	26	Glutaminase kidney isoform, mitochondrial OS=Homo sapiens GN=GLS PE=1 SV=1
Q7Z4S6	187178.0,	187178.0,	22	25	Kinesin-like protein KIF21A OS=Homo sapiens GN=KIF21A PE=1 SV=2
Q9BYB0	184666.0,	184666.0,	66	25	SH3 and multiple ankyrin repeat domains protein 3 OS=Homo sapiens GN=SHANK3 PE=1 SV=3
O15083	110557.0,	110557.0,	27	25	ERC protein 2 OS=Homo sapiens GN=ERC2 PE=1 SV=3
Q14974	97170.0,	97170.0,	13	25	Importin subunit beta-1 OS=Homo sapiens GN=KPNB1 PE=1 SV=2
Q9H2X9	126183.0,	126183.0,	20	25	Solute carrier family 12 member 5 OS=Homo sapiens GN=SLC12A5 PE=1 SV=3
Q5VUB5	97854.0,	97854.0,	19	25	Protein FAM171A1 OS=Homo sapiens GN=FAM171A1 PE=1 SV=1
Q96A65	110498.0,	110498.0,	6	24	Exocyst complex component 4 OS=Homo sapiens GN=EXOC4 PE=1 SV=1
P78352	80495.0,	80495.0,	70	24	Disks large homolog 4 OS=Homo sapiens GN=DLG4 PE=1 SV=3
Q15386	123923.0,	123923.0,	11	24	Ubiquitin-protein ligase E3C OS=Homo sapiens GN=UBE3C PE=1 SV=3
Q96PV0	148284.0,	148284.0,	30	24	Ras/Rap GTPase-activating protein SynGAP OS=Homo sapiens GN=SYNGAP1 PE=1 SV=4
O00408	105717.0,	105717.0,	18	24	cGMP-dependent 3&#039;,5&#039;-cyclic phosphodiesterase OS=Homo sapiens GN=PDE2A PE=1 SV=1
P08133	75873.0,	75873.0,	27	24	Annexin A6 OS=Homo sapiens GN=ANXA6 PE=1 SV=3
Q96JG6	111174.0,	111174.0,	8	24	Syndetin OS=Homo sapiens GN=VPS50 PE=1 SV=3
Q9BTW9	132600.0,	132600.0,	9	23	Tubulin-specific chaperone D OS=Homo sapiens GN=TBCD PE=1 SV=2
P06396	85697.0,	85697.0,	28	23	Gelsolin OS=Homo sapiens GN=GSN PE=1 SV=1
Q8NCB2	54354.0,	54354.0,	16	23	CaM kinase-like vesicle-associated protein OS=Homo sapiens GN=CAMKV PE=2 SV=2
Q15700	97552.0,	97552.0,	43	23	Disks large homolog 2 OS=Homo sapiens GN=DLG2 PE=1 SV=3
Q8WXD9	149813.0,	149813.0,	35	22	Caskin-1 OS=Homo sapiens GN=CASKIN1 PE=1 SV=1
P49411	49542.0,	49542.0,	27	22	Elongation factor Tu, mitochondrial OS=Homo sapiens GN=TUFM PE=1 SV=2
O43491	112588.0,	112588.0,	8	22	Band 4.1-like protein 2 OS=Homo sapiens GN=EPB41L2 PE=1 SV=1
Q16799	83618.0,	83618.0,	20	22	Reticulon-1 OS=Homo sapiens GN=RTN1 PE=1 SV=1
P55786	103276.0,	103276.0,	17	22	Puromycin-sensitive aminopeptidase OS=Homo sapiens GN=NPEPPS PE=1 SV=2
P31946	28082.0,	28082.0,	4	22	14-3-3 protein beta/alpha OS=Homo sapiens GN=YWHAB PE=1 SV=3
O00139	79955.0,	79955.0,	15	22	Kinesin-like protein KIF2A OS=Homo sapiens GN=KIF2A PE=1 SV=3
P19338	76615.0,	76615.0,	8	22	Nucleolin OS=Homo sapiens GN=NCL PE=1 SV=3
Q5JU85	161735.0,	161735.0,	32	22	IQ motif and SEC7 domain-containing protein 2 OS=Homo sapiens GN=IQSEC2 PE=1 SV=1
P35222	85497.0,	85497.0,	20	21	Catenin beta-1 OS=Homo sapiens GN=CTNNB1 PE=1 SV=1
O75146	119388.0,	119388.0,	7	21	Huntingtin-interacting protein 1-related protein OS=Homo sapiens GN=HIP1R PE=1 SV=2
O14617	130158.0,	130158.0,	5	21	AP-3 complex subunit delta-1 OS=Homo sapiens GN=AP3D1 PE=1 SV=1
Q6VY07	104898.0,	104898.0,	12	21	Phosphofurin acidic cluster sorting protein 1 OS=Homo sapiens GN=PACS1 PE=1 SV=2
P09874	0.0,	113084.0,	0	21	Poly [ADP-ribose] polymerase 1 OS=Homo sapiens GN=PARP1 PE=1 SV=4
Q6DN90	108314.0,	108314.0,	28	21	IQ motif and SEC7 domain-containing protein 1 OS=Homo sapiens GN=IQSEC1 PE=1 SV=1
Q15334	115418.0,	115418.0,	20	21	Lethal(2) giant larvae protein homolog 1 OS=Homo sapiens GN=LLGL1 PE=1 SV=3
O95757	94512.0,	94512.0,	11	21	Heat shock 70 kDa protein 4L OS=Homo sapiens GN=HSPA4L PE=1 SV=3
Q13557	56369.0,	56369.0,	18	21	Calcium/calmodulin-dependent protein kinase type II subunit delta OS=Homo sapiens GN=CAMK2D PE=1 SV=3
P54764	109860.0,	109860.0,	14	21	Ephrin type-A receptor 4 OS=Homo sapiens GN=EPHA4 PE=1 SV=1
P11142	70898.0,	70898.0,	15	21	Heat shock cognate 71 kDa protein OS=Homo sapiens GN=HSPA8 PE=1 SV=1
O75083	66194.0,	66194.0,	7	20	WD repeat-containing protein 1 OS=Homo sapiens GN=WDR1 PE=1 SV=4
O95197	112611.0,	112611.0,	10	20	Reticulon-3 OS=Homo sapiens GN=RTN3 PE=1 SV=2
Q92900	124345.0,	124345.0,	28	20	Regulator of nonsense transcripts 1 OS=Homo sapiens GN=UPF1 PE=1 SV=2
O75122	141132.0,	141132.0,	14	20	CLIP-associating protein 2 OS=Homo sapiens GN=CLASP2 PE=1 SV=2
Q96KG9	89631.0,	89631.0,	5	20	N-terminal kinase-like protein OS=Homo sapiens GN=SCYL1 PE=1 SV=1
Q99798	85425.0,	85425.0,	8	20	Aconitate hydratase, mitochondrial OS=Homo sapiens GN=ACO2 PE=1 SV=2
Q9BX66	142513.0,	142513.0,	16	20	Sorbin and SH3 domain-containing protein 1 OS=Homo sapiens GN=SORBS1 PE=1 SV=3
P48735	50909.0,	50909.0,	9	20	Isocitrate dehydrogenase [NADP], mitochondrial OS=Homo sapiens GN=IDH2 PE=1 SV=2
Q8N573	97970.0,	97970.0,	16	20	Oxidation resistance protein 1 OS=Homo sapiens GN=OXR1 PE=1 SV=2
Q96SB3	89192.0,	89192.0,	23	20	Neurabin-2 OS=Homo sapiens GN=PPP1R9B PE=1 SV=2
Q13423	0.0,	113895.0,	0	20	NAD(P) transhydrogenase, mitochondrial OS=Homo sapiens GN=NNT PE=1 SV=3
Q14764	99327.0,	99327.0,	40	20	Major vault protein OS=Homo sapiens GN=MVP PE=1 SV=4
P68133	42051.0,	42051.0,	9	19	Actin, alpha skeletal muscle OS=Homo sapiens GN=ACTA1 PE=1 SV=1
P16615	114757.0,	114757.0,	8	19	Sarcoplasmic/endoplasmic reticulum calcium ATPase 2 OS=Homo sapiens GN=ATP2A2 PE=1 SV=1
Q96QK1	91707.0,	91707.0,	7	19	Vacuolar protein sorting-associated protein 35 OS=Homo sapiens GN=VPS35 PE=1 SV=2
Q8WZA2	115522.0,	115522.0,	23	19	Rap guanine nucleotide exchange factor 4 OS=Homo sapiens GN=RAPGEF4 PE=1 SV=1
Q9UQB3	132656.0,	132656.0,	24	19	Catenin delta-2 OS=Homo sapiens GN=CTNND2 PE=1 SV=3
O60716	108170.0,	108170.0,	22	19	Catenin delta-1 OS=Homo sapiens GN=CTNND1 PE=1 SV=1
P68032	42019.0,	42019.0,	9	19	Actin, alpha cardiac muscle 1 OS=Homo sapiens GN=ACTC1 PE=1 SV=1
P49327	273424.0,	273424.0,	5	19	Fatty acid synthase OS=Homo sapiens GN=FASN PE=1 SV=3
Q8WUM4	96023.0,	96023.0,	10	19	Programmed cell death 6-interacting protein OS=Homo sapiens GN=PDCD6IP PE=1 SV=1
Q9H270	107837.0,	107837.0,	19	19	Vacuolar protein sorting-associated protein 11 homolog OS=Homo sapiens GN=VPS11 PE=1 SV=1
P22626	37430.0,	37430.0,	3	19	Heterogeneous nuclear ribonucleoproteins A2/B1 OS=Homo sapiens GN=HNRNPA2B1 PE=1 SV=2
A0AVT1	0.0,	117970.0,	0	18	Ubiquitin-like modifier-activating enzyme 6 OS=Homo sapiens GN=UBA6 PE=1 SV=1
Q15031	101976.0,	101976.0,	24	18	Probable leucine--tRNA ligase, mitochondrial OS=Homo sapiens GN=LARS2 PE=1 SV=2
Q14289	115875.0,	115875.0,	16	18	Protein-tyrosine kinase 2-beta OS=Homo sapiens GN=PTK2B PE=1 SV=2
Q99460	105836.0,	105836.0,	12	18	26S proteasome non-ATPase regulatory subunit 1 OS=Homo sapiens GN=PSMD1 PE=1 SV=2
Q05586	105373.0,	105373.0,	26	18	Glutamate receptor ionotropic, NMDA 1 OS=Homo sapiens GN=GRIN1 PE=1 SV=1
O00410	123630.0,	123630.0,	3	18	Importin-5 OS=Homo sapiens GN=IPO5 PE=1 SV=4
Q05639	50470.0,	50470.0,	8	18	Elongation factor 1-alpha 2 OS=Homo sapiens GN=EEF1A2 PE=1 SV=1
Q92796	90314.0,	90314.0,	30	18	Disks large homolog 3 OS=Homo sapiens GN=DLG3 PE=1 SV=2
Q13555	62609.0,	62609.0,	11	18	Calcium/calmodulin-dependent protein kinase type II subunit gamma OS=Homo sapiens GN=CAMK2G PE=1 SV=3
Q12959	100455.0,	100455.0,	30	18	Disks large homolog 1 OS=Homo sapiens GN=DLG1 PE=1 SV=2
Q04917	28219.0,	28219.0,	5	18	14-3-3 protein eta OS=Homo sapiens GN=YWHAH PE=1 SV=4
Q9UIA9	0.0,	123907.0,	0	18	Exportin-7 OS=Homo sapiens GN=XPO7 PE=1 SV=3
P14625	92469.0,	92469.0,	4	18	Endoplasmin OS=Homo sapiens GN=HSP90B1 PE=1 SV=1
Q02750	43439.0,	43439.0,	3	18	Dual specificity mitogen-activated protein kinase kinase 1 OS=Homo sapiens GN=MAP2K1 PE=1 SV=2
O75891	98829.0,	98829.0,	5	18	Cytosolic 10-formyltetrahydrofolate dehydrogenase OS=Homo sapiens GN=ALDH1L1 PE=1 SV=2
Q99569	131868.0,	131868.0,	20	17	Plakophilin-4 OS=Homo sapiens GN=PKP4 PE=1 SV=2
Q14697	106874.0,	106874.0,	3	17	Neutral alpha-glucosidase AB OS=Homo sapiens GN=GANAB PE=1 SV=3
P78344	102362.0,	102362.0,	11	17	Eukaryotic translation initiation factor 4 gamma 2 OS=Homo sapiens GN=EIF4G2 PE=1 SV=1
Q9Y6K8	63333.0,	63333.0,	12	17	Adenylate kinase isoenzyme 5 OS=Homo sapiens GN=AK5 PE=1 SV=2
P35606	102487.0,	102487.0,	19	17	Coatomer subunit beta&#039; OS=Homo sapiens GN=COPB2 PE=1 SV=2
P63267	41877.0,	41877.0,	9	17	Actin, gamma-enteric smooth muscle OS=Homo sapiens GN=ACTG2 PE=1 SV=1
P63104	27745.0,	27745.0,	4	17	14-3-3 protein zeta/delta OS=Homo sapiens GN=YWHAZ PE=1 SV=1
P62258	0.0,	29174.0,	0	17	14-3-3 protein epsilon OS=Homo sapiens GN=YWHAE PE=1 SV=1
Q02410	92865.0,	92865.0,	7	17	Amyloid-beta A4 precursor protein-binding family A member 1 OS=Homo sapiens GN=APBA1 PE=1 SV=3
O60282	109495.0,	109495.0,	7	17	Kinesin heavy chain isoform 5C OS=Homo sapiens GN=KIF5C PE=1 SV=1
Q9Y4F5	171687.0,	171687.0,	61	17	Centrosomal protein of 170 kDa protein B OS=Homo sapiens GN=CEP170B PE=1 SV=4
O60763	107895.0,	107895.0,	14	17	General vesicular transport factor p115 OS=Homo sapiens GN=USO1 PE=1 SV=2
Q96JE9	86505.0,	86505.0,	11	17	Microtubule-associated protein 6 OS=Homo sapiens GN=MAP6 PE=1 SV=2
P62736	42009.0,	42009.0,	9	17	Actin, aortic smooth muscle OS=Homo sapiens GN=ACTA2 PE=1 SV=1
P35527	62064.0,	62064.0,	59	17	Keratin, type I cytoskeletal 9 OS=Homo sapiens GN=KRT9 PE=1 SV=3
O94967	101949.0,	101949.0,	30	17	WD repeat-containing protein 47 OS=Homo sapiens GN=WDR47 PE=1 SV=1
O95886	106040.0,	106040.0,	32	17	Disks large-associated protein 3 OS=Homo sapiens GN=DLGAP3 PE=1 SV=3
Q9Y678	97718.0,	97718.0,	12	16	Coatomer subunit gamma-1 OS=Homo sapiens GN=COPG1 PE=1 SV=1
P61981	28303.0,	28303.0,	10	16	14-3-3 protein gamma OS=Homo sapiens GN=YWHAG PE=1 SV=2
Q93050	96413.0,	96413.0,	28	16	V-type proton ATPase 116 kDa subunit a isoform 1 OS=Homo sapiens GN=ATP6V0A1 PE=1 SV=3
P35611	80955.0,	80955.0,	14	16	Alpha-adducin OS=Homo sapiens GN=ADD1 PE=1 SV=2
P04264	66039.0,	66039.0,	35	16	Keratin, type II cytoskeletal 1 OS=Homo sapiens GN=KRT1 PE=1 SV=6
Q08211	140958.0,	140958.0,	15	16	ATP-dependent RNA helicase A OS=Homo sapiens GN=DHX9 PE=1 SV=4
Q96KP1	104066.0,	104066.0,	3	16	Exocyst complex component 2 OS=Homo sapiens GN=EXOC2 PE=1 SV=1
Q15276	99290.0,	99290.0,	17	16	Rab GTPase-binding effector protein 1 OS=Homo sapiens GN=RABEP1 PE=1 SV=2
Q9Y4G8	167416.0,	167416.0,	15	16	Rap guanine nucleotide exchange factor 2 OS=Homo sapiens GN=RAPGEF2 PE=1 SV=1
Q96PE3	109956.0,	109956.0,	9	16	Type I inositol 3,4-bisphosphate 4-phosphatase OS=Homo sapiens GN=INPP4A PE=1 SV=1
Q6UB35	105790.0,	105790.0,	16	16	Monofunctional C1-tetrahydrofolate synthase, mitochondrial OS=Homo sapiens GN=MTHFD1L PE=1 SV=1
Q9BZF1	101196.0,	101196.0,	17	16	Oxysterol-binding protein-related protein 8 OS=Homo sapiens GN=OSBPL8 PE=1 SV=3
Q9ULU8	152786.0,	152786.0,	6	16	Calcium-dependent secretion activator 1 OS=Homo sapiens GN=CADPS PE=1 SV=3
Q9Y2Q0	131369.0,	131369.0,	7	16	Phospholipid-transporting ATPase IA OS=Homo sapiens GN=ATP8A1 PE=1 SV=1
P05771	76869.0,	76869.0,	7	16	Protein kinase C beta type OS=Homo sapiens GN=PRKCB PE=1 SV=4
Q4KMP7	87199.0,	87199.0,	11	16	TBC1 domain family member 10B OS=Homo sapiens GN=TBC1D10B PE=1 SV=3
Q16555	62294.0,	62294.0,	6	16	Dihydropyrimidinase-related protein 2 OS=Homo sapiens GN=DPYSL2 PE=1 SV=1
P53396	0.0,	120839.0,	0	16	ATP-citrate synthase OS=Homo sapiens GN=ACLY PE=1 SV=3
Q8WXG6	183302.0,	183302.0,	19	15	MAP kinase-activating death domain protein OS=Homo sapiens GN=MADD PE=1 SV=2
Q8WXF7	63544.0,	63544.0,	2	15	Atlastin-1 OS=Homo sapiens GN=ATL1 PE=1 SV=1
P16152	30375.0,	30375.0,	3	15	Carbonyl reductase [NADPH] 1 OS=Homo sapiens GN=CBR1 PE=1 SV=3
Q5VIR6	79653.0,	79653.0,	14	15	Vacuolar protein sorting-associated protein 53 homolog OS=Homo sapiens GN=VPS53 PE=1 SV=1
Q14194	62184.0,	62184.0,	4	15	Dihydropyrimidinase-related protein 1 OS=Homo sapiens GN=CRMP1 PE=1 SV=1
P06744	0.0,	63147.0,	0	15	Glucose-6-phosphate isomerase OS=Homo sapiens GN=GPI PE=1 SV=4
P68104	50141.0,	50141.0,	12	15	Elongation factor 1-alpha 1 OS=Homo sapiens GN=EEF1A1 PE=1 SV=1
Q9Y2J0	76872.0,	76872.0,	20	15	Rabphilin-3A OS=Homo sapiens GN=RPH3A PE=1 SV=1
P35221	100071.0,	100071.0,	11	15	Catenin alpha-1 OS=Homo sapiens GN=CTNNA1 PE=1 SV=1
Q92598	96865.0,	96865.0,	14	15	Heat shock protein 105 kDa OS=Homo sapiens GN=HSPH1 PE=1 SV=1
Q9P2R3	0.0,	128399.0,	0	15	Rabankyrin-5 OS=Homo sapiens GN=ANKFY1 PE=1 SV=2
O00429	81877.0,	81877.0,	6	15	Dynamin-1-like protein OS=Homo sapiens GN=DNM1L PE=1 SV=2
contaminant_KERATIN02	61987.0,	61987.0,	53	15	no description
Q8TF61	94496.0,	94496.0,	28	15	F-box only protein 41 OS=Homo sapiens GN=FBXO41 PE=2 SV=5
P09471	40051.0,	40051.0,	10	15	Guanine nucleotide-binding protein G(o) subunit alpha OS=Homo sapiens GN=GNAO1 PE=1 SV=4
Q02156	83674.0,	83674.0,	23	15	Protein kinase C epsilon type OS=Homo sapiens GN=PRKCE PE=1 SV=1
Q9Y4G6	271611.0,	271611.0,	11	15	Talin-2 OS=Homo sapiens GN=TLN2 PE=1 SV=4
Q9Y4I1	215403.0,	215403.0,	21	15	Unconventional myosin-Va OS=Homo sapiens GN=MYO5A PE=1 SV=2
Q9BZL4	84881.0,	84881.0,	15	15	Protein phosphatase 1 regulatory subunit 12C OS=Homo sapiens GN=PPP1R12C PE=1 SV=1
Q96JC1	101809.0,	101809.0,	15	15	Vam6/Vps39-like protein OS=Homo sapiens GN=VPS39 PE=1 SV=2
P42704	157904.0,	157904.0,	20	15	Leucine-rich PPR motif-containing protein, mitochondrial OS=Homo sapiens GN=LRPPRC PE=1 SV=3
Q9Y6V0	553285.0,	553285.0,	52	15	Protein piccolo OS=Homo sapiens GN=PCLO PE=1 SV=4
P25705	59751.0,	59751.0,	11	15	ATP synthase subunit alpha, mitochondrial OS=Homo sapiens GN=ATP5A1 PE=1 SV=1
Q5VTE0	50185.0,	50185.0,	12	15	Putative elongation factor 1-alpha-like 3 OS=Homo sapiens GN=EEF1A1P5 PE=5 SV=1
P51784	109817.0,	109817.0,	15	14	Ubiquitin carboxyl-terminal hydrolase 11 OS=Homo sapiens GN=USP11 PE=1 SV=3
Q8N3V7	99463.0,	99463.0,	12	14	Synaptopodin OS=Homo sapiens GN=SYNPO PE=1 SV=2
Q9H4B7	50327.0,	50327.0,	13	14	Tubulin beta-1 chain OS=Homo sapiens GN=TUBB1 PE=1 SV=1
O14936	105123.0,	105123.0,	13	14	Peripheral plasma membrane protein CASK OS=Homo sapiens GN=CASK PE=1 SV=3
P56192	101116.0,	101116.0,	12	14	Methionine--tRNA ligase, cytoplasmic OS=Homo sapiens GN=MARS PE=1 SV=2
P36507	44424.0,	44424.0,	4	14	Dual specificity mitogen-activated protein kinase kinase 2 OS=Homo sapiens GN=MAP2K2 PE=1 SV=1
Q8WXI2	117534.0,	117534.0,	23	14	Connector enhancer of kinase suppressor of ras 2 OS=Homo sapiens GN=CNKSR2 PE=1 SV=1
A5A3E0	121444.0,	121444.0,	7	14	POTE ankyrin domain family member F OS=Homo sapiens GN=POTEF PE=1 SV=2
Q7L099	52965.0,	52965.0,	13	14	Protein RUFY3 OS=Homo sapiens GN=RUFY3 PE=1 SV=1
P53618	107142.0,	107142.0,	11	14	Coatomer subunit beta OS=Homo sapiens GN=COPB1 PE=1 SV=3
Q15811	195420.0,	195420.0,	8	14	Intersectin-1 OS=Homo sapiens GN=ITSN1 PE=1 SV=3
Q6P995	92181.0,	92181.0,	14	14	Protein FAM171B OS=Homo sapiens GN=FAM171B PE=2 SV=3
O14787	101388.0,	101388.0,	11	14	Transportin-2 OS=Homo sapiens GN=TNPO2 PE=1 SV=3
Q92777	62847.0,	62847.0,	6	14	Synapsin-2 OS=Homo sapiens GN=SYN2 PE=2 SV=3
Q6S8J3	121363.0,	121363.0,	7	14	POTE ankyrin domain family member E OS=Homo sapiens GN=POTEE PE=2 SV=3
Q96T76	113289.0,	113289.0,	19	14	MMS19 nucleotide excision repair protein homolog OS=Homo sapiens GN=MMS19 PE=1 SV=2
Q01968	104205.0,	104205.0,	6	14	Inositol polyphosphate 5-phosphatase OCRL-1 OS=Homo sapiens GN=OCRL PE=1 SV=3
P27824	0.0,	67568.0,	0	14	Calnexin OS=Homo sapiens GN=CANX PE=1 SV=2
Q5T5C0	0.0,	127572.0,	0	14	Syntaxin-binding protein 5 OS=Homo sapiens GN=STXBP5 PE=1 SV=1
Q9Y2X7	84341.0,	84341.0,	26	14	ARF GTPase-activating protein GIT1 OS=Homo sapiens GN=GIT1 PE=1 SV=2
Q9UPR5	100368.0,	100368.0,	19	14	Sodium/calcium exchanger 2 OS=Homo sapiens GN=SLC8A2 PE=2 SV=2
Q12906	95339.0,	95339.0,	9	14	Interleukin enhancer-binding factor 3 OS=Homo sapiens GN=ILF3 PE=1 SV=3
Q86TV6	94179.0,	94179.0,	16	14	Tetratricopeptide repeat protein 7B OS=Homo sapiens GN=TTC7B PE=1 SV=3
C9J069	106650.0,	106650.0,	19	14	Uncharacterized protein C9orf172 OS=Homo sapiens GN=C9orf172 PE=3 SV=1
P19086	40924.0,	40924.0,	9	14	Guanine nucleotide-binding protein G(z) subunit alpha OS=Homo sapiens GN=GNAZ PE=1 SV=3
P54652	70021.0,	70021.0,	9	14	Heat shock-related 70 kDa protein 2 OS=Homo sapiens GN=HSPA2 PE=1 SV=1
P42261	101506.0,	101506.0,	19	14	Glutamate receptor 1 OS=Homo sapiens GN=GRIA1 PE=1 SV=2
P21796	30773.0,	30773.0,	10	14	Voltage-dependent anion-selective channel protein 1 OS=Homo sapiens GN=VDAC1 PE=1 SV=2
Q12860	113320.0,	113320.0,	5	13	Contactin-1 OS=Homo sapiens GN=CNTN1 PE=1 SV=1
O14994	63303.0,	63303.0,	2	13	Synapsin-3 OS=Homo sapiens GN=SYN3 PE=1 SV=2
P55285	88309.0,	88309.0,	11	13	Cadherin-6 OS=Homo sapiens GN=CDH6 PE=1 SV=1
O75534	88885.0,	88885.0,	25	13	Cold shock domain-containing protein E1 OS=Homo sapiens GN=CSDE1 PE=1 SV=2
P35612	80854.0,	80854.0,	10	13	Beta-adducin OS=Homo sapiens GN=ADD2 PE=1 SV=3
P45880	31566.0,	31566.0,	6	13	Voltage-dependent anion-selective channel protein 2 OS=Homo sapiens GN=VDAC2 PE=1 SV=2
Q5T5P2	214114.0,	214114.0,	26	13	Sickle tail protein homolog OS=Homo sapiens GN=KIAA1217 PE=1 SV=2
P47736	73361.0,	73361.0,	29	13	Rap1 GTPase-activating protein 1 OS=Homo sapiens GN=RAP1GAP PE=1 SV=2
Q1KMD3	85105.0,	85105.0,	9	13	Heterogeneous nuclear ribonucleoprotein U-like protein 2 OS=Homo sapiens GN=HNRNPUL2 PE=1 SV=1
O00571	73244.0,	73244.0,	9	13	ATP-dependent RNA helicase DDX3X OS=Homo sapiens GN=DDX3X PE=1 SV=3
P52824	101155.0,	101155.0,	17	13	Diacylglycerol kinase theta OS=Homo sapiens GN=DGKQ PE=1 SV=2
Q16643	71429.0,	71429.0,	8	13	Drebrin OS=Homo sapiens GN=DBN1 PE=1 SV=4
O00192	104642.0,	104642.0,	15	13	Armadillo repeat protein deleted in velo-cardio-facial syndrome OS=Homo sapiens GN=ARVCF PE=1 SV=1
Q8N568	83606.0,	83606.0,	10	13	Serine/threonine-protein kinase DCLK2 OS=Homo sapiens GN=DCLK2 PE=1 SV=4
P02686	33117.0,	33117.0,	9	13	Myelin basic protein OS=Homo sapiens GN=MBP PE=1 SV=3
O94910	162716.0,	162716.0,	13	13	Adhesion G protein-coupled receptor L1 OS=Homo sapiens GN=ADGRL1 PE=1 SV=1
O43815	86132.0,	86132.0,	14	13	Striatin OS=Homo sapiens GN=STRN PE=1 SV=4
P42263	101157.0,	101157.0,	17	13	Glutamate receptor 3 OS=Homo sapiens GN=GRIA3 PE=1 SV=2
P05023	112896.0,	112896.0,	26	12	Sodium/potassium-transporting ATPase subunit alpha-1 OS=Homo sapiens GN=ATP1A1 PE=1 SV=1
P13010	0.0,	82705.0,	0	12	X-ray repair cross-complementing protein 5 OS=Homo sapiens GN=XRCC5 PE=1 SV=3
P17858	85018.0,	85018.0,	9	12	ATP-dependent 6-phosphofructokinase, liver type OS=Homo sapiens GN=PFKL PE=1 SV=6
Q9Y2G0	92487.0,	92487.0,	19	12	Protein EFR3 homolog B OS=Homo sapiens GN=EFR3B PE=1 SV=2
Q14240	46402.0,	46402.0,	3	12	Eukaryotic initiation factor 4A-II OS=Homo sapiens GN=EIF4A2 PE=1 SV=2
O15075	82224.0,	82224.0,	17	12	Serine/threonine-protein kinase DCLK1 OS=Homo sapiens GN=DCLK1 PE=1 SV=2
Q9Y6N8	88451.0,	88451.0,	20	12	Cadherin-10 OS=Homo sapiens GN=CDH10 PE=1 SV=2
Q86XP3	0.0,	102975.0,	0	12	ATP-dependent RNA helicase DDX42 OS=Homo sapiens GN=DDX42 PE=1 SV=1
B5ME19	0.0,	105473.0,	0	12	Eukaryotic translation initiation factor 3 subunit C-like protein OS=Homo sapiens GN=EIF3CL PE=3 SV=1
Q9P2R7	50317.0,	50317.0,	3	12	Succinate--CoA ligase [ADP-forming] subunit beta, mitochondrial OS=Homo sapiens GN=SUCLA2 PE=1 SV=3
Q96CW1	49655.0,	49655.0,	6	12	AP-2 complex subunit mu OS=Homo sapiens GN=AP2M1 PE=1 SV=2
contaminant_INT-STD1	69271.0,	69271.0,	11	12	BSA
P31939	0.0,	64616.0,	0	12	Bifunctional purine biosynthesis protein PURH OS=Homo sapiens GN=ATIC PE=1 SV=3
Q9NZT2	73325.0,	73325.0,	25	12	Opioid growth factor receptor OS=Homo sapiens GN=OGFR PE=1 SV=3
O43747	91351.0,	91351.0,	9	12	AP-1 complex subunit gamma-1 OS=Homo sapiens GN=AP1G1 PE=1 SV=5
Q9Y4E6	163809.0,	163809.0,	18	12	WD repeat-containing protein 7 OS=Homo sapiens GN=WDR7 PE=1 SV=2
Q9NZQ3	78960.0,	78960.0,	12	12	NCK-interacting protein with SH3 domain OS=Homo sapiens GN=NCKIPSD PE=1 SV=1
Q8TDJ6	339642.0,	339642.0,	14	12	DmX-like protein 2 OS=Homo sapiens GN=DMXL2 PE=1 SV=2
P34932	94331.0,	94331.0,	11	12	Heat shock 70 kDa protein 4 OS=Homo sapiens GN=HSPA4 PE=1 SV=4
P08670	53652.0,	53652.0,	34	12	Vimentin OS=Homo sapiens GN=VIM PE=1 SV=4
P21810	41654.0,	41654.0,	25	12	Biglycan OS=Homo sapiens GN=BGN PE=1 SV=2
Q5JTZ9	107340.0,	107340.0,	34	12	Alanine--tRNA ligase, mitochondrial OS=Homo sapiens GN=AARS2 PE=1 SV=1
P18206	123799.0,	123799.0,	12	12	Vinculin OS=Homo sapiens GN=VCL PE=1 SV=4
Q99613	0.0,	105344.0,	0	12	Eukaryotic translation initiation factor 3 subunit C OS=Homo sapiens GN=EIF3C PE=1 SV=1
Q86YM7	40277.0,	40277.0,	16	12	Homer protein homolog 1 OS=Homo sapiens GN=HOMER1 PE=1 SV=2
Q92973	102355.0,	102355.0,	10	11	Transportin-1 OS=Homo sapiens GN=TNPO1 PE=1 SV=2
A8MVW0	87435.0,	87435.0,	16	11	Protein FAM171A2 OS=Homo sapiens GN=FAM171A2 PE=1 SV=1
Q15029	109436.0,	109436.0,	4	11	116 kDa U5 small nuclear ribonucleoprotein component OS=Homo sapiens GN=EFTUD2 PE=1 SV=1
O00764	35102.0,	35102.0,	3	11	Pyridoxal kinase OS=Homo sapiens GN=PDXK PE=1 SV=1
Q9BZ71	106781.0,	106781.0,	14	11	Membrane-associated phosphatidylinositol transfer protein 3 OS=Homo sapiens GN=PITPNM3 PE=1 SV=2
Q9Y2D4	94201.0,	94201.0,	3	11	Exocyst complex component 6B OS=Homo sapiens GN=EXOC6B PE=1 SV=3
Q07960	50436.0,	50436.0,	6	11	Rho GTPase-activating protein 1 OS=Homo sapiens GN=ARHGAP1 PE=1 SV=1
Q9UJU6	0.0,	48207.0,	0	11	Drebrin-like protein OS=Homo sapiens GN=DBNL PE=1 SV=1
P50990	0.0,	59621.0,	0	11	T-complex protein 1 subunit theta OS=Homo sapiens GN=CCT8 PE=1 SV=4
Q9NSD9	0.0,	66116.0,	0	11	Phenylalanine--tRNA ligase beta subunit OS=Homo sapiens GN=FARSB PE=1 SV=3
Q14155	90012.0,	90012.0,	17	11	Rho guanine nucleotide exchange factor 7 OS=Homo sapiens GN=ARHGEF7 PE=1 SV=2
Q9H3S7	178972.0,	178972.0,	7	11	Tyrosine-protein phosphatase non-receptor type 23 OS=Homo sapiens GN=PTPN23 PE=1 SV=1
Q7Z460	169450.0,	169450.0,	5	11	CLIP-associating protein 1 OS=Homo sapiens GN=CLASP1 PE=1 SV=1
A6NEC2	53747.0,	53747.0,	8	11	Puromycin-sensitive aminopeptidase-like protein OS=Homo sapiens GN=NPEPPSL1 PE=2 SV=3
Q17R89	89247.0,	89247.0,	11	11	Rho GTPase-activating protein 44 OS=Homo sapiens GN=ARHGAP44 PE=1 SV=1
P07814	170590.0,	170590.0,	2	11	Bifunctional glutamate/proline--tRNA ligase OS=Homo sapiens GN=EPRS PE=1 SV=5
P10586	212877.0,	212877.0,	12	11	Receptor-type tyrosine-protein phosphatase F OS=Homo sapiens GN=PTPRF PE=1 SV=2
P60842	46154.0,	46154.0,	3	11	Eukaryotic initiation factor 4A-I OS=Homo sapiens GN=EIF4A1 PE=1 SV=1
Q8IYU2	102342.0,	102342.0,	3	11	E3 ubiquitin-protein ligase HACE1 OS=Homo sapiens GN=HACE1 PE=1 SV=2
Q9UQB8	60868.0,	60868.0,	8	11	Brain-specific angiogenesis inhibitor 1-associated protein 2 OS=Homo sapiens GN=BAIAP2 PE=1 SV=1
Q9H269	94694.0,	94694.0,	14	11	Vacuolar protein sorting-associated protein 16 homolog OS=Homo sapiens GN=VPS16 PE=1 SV=2
P31146	0.0,	51026.0,	0	11	Coronin-1A OS=Homo sapiens GN=CORO1A PE=1 SV=4
P38606	68304.0,	68304.0,	3	11	V-type proton ATPase catalytic subunit A OS=Homo sapiens GN=ATP6V1A PE=1 SV=2
Q00577	34911.0,	34911.0,	4	11	Transcriptional activator protein Pur-alpha OS=Homo sapiens GN=PURA PE=1 SV=2
Q13449	0.0,	37394.0,	0	11	Limbic system-associated membrane protein OS=Homo sapiens GN=LSAMP PE=1 SV=2
P23246	76150.0,	76150.0,	5	10	Splicing factor, proline- and glutamine-rich OS=Homo sapiens GN=SFPQ PE=1 SV=2
Q9Y697	0.0,	50196.0,	0	10	Cysteine desulfurase, mitochondrial OS=Homo sapiens GN=NFS1 PE=1 SV=3
O75044	120870.0,	120870.0,	3	10	SLIT-ROBO Rho GTPase-activating protein 2 OS=Homo sapiens GN=SRGAP2 PE=1 SV=3
Q9BYX7	42016.0,	42016.0,	4	10	Putative beta-actin-like protein 3 OS=Homo sapiens GN=POTEKP PE=5 SV=1
O75145	133496.0,	133496.0,	24	10	Liprin-alpha-3 OS=Homo sapiens GN=PPFIA3 PE=1 SV=3
Q8N4C8	149821.0,	149821.0,	18	10	Misshapen-like kinase 1 OS=Homo sapiens GN=MINK1 PE=1 SV=2
Q9BQI7	84660.0,	84660.0,	15	10	PH and SEC7 domain-containing protein 2 OS=Homo sapiens GN=PSD2 PE=2 SV=3
P78356	47378.0,	47378.0,	5	10	Phosphatidylinositol 5-phosphate 4-kinase type-2 beta OS=Homo sapiens GN=PIP4K2B PE=1 SV=1
Q96EP0	119652.0,	119652.0,	3	10	E3 ubiquitin-protein ligase RNF31 OS=Homo sapiens GN=RNF31 PE=1 SV=1
Q02252	0.0,	57840.0,	0	10	Methylmalonate-semialdehyde dehydrogenase [acylating], mitochondrial OS=Homo sapiens GN=ALDH6A1 PE=1 SV=2
Q9UBB6	78864.0,	78864.0,	7	10	Neurochondrin OS=Homo sapiens GN=NCDN PE=1 SV=1
P50148	42142.0,	42142.0,	3	10	Guanine nucleotide-binding protein G(q) subunit alpha OS=Homo sapiens GN=GNAQ PE=1 SV=4
Q7Z3J2	109562.0,	109562.0,	2	10	UPF0505 protein C16orf62 OS=Homo sapiens GN=C16orf62 PE=1 SV=2
P05129	78448.0,	78448.0,	9	10	Protein kinase C gamma type OS=Homo sapiens GN=PRKCG PE=1 SV=3
P53621	138345.0,	138345.0,	5	10	Coatomer subunit alpha OS=Homo sapiens GN=COPA PE=1 SV=2
P13591	94574.0,	94574.0,	15	10	Neural cell adhesion molecule 1 OS=Homo sapiens GN=NCAM1 PE=1 SV=3
Q96P70	115963.0,	115963.0,	6	10	Importin-9 OS=Homo sapiens GN=IPO9 PE=1 SV=3
P43034	46638.0,	46638.0,	3	10	Platelet-activating factor acetylhydrolase IB subunit alpha OS=Homo sapiens GN=PAFAH1B1 PE=1 SV=2
Q9BSJ8	122856.0,	122856.0,	6	10	Extended synaptotagmin-1 OS=Homo sapiens GN=ESYT1 PE=1 SV=1
Q16658	54530.0,	54530.0,	2	10	Fascin OS=Homo sapiens GN=FSCN1 PE=1 SV=3
O94819	65720.0,	65720.0,	2	10	Kelch repeat and BTB domain-containing protein 11 OS=Homo sapiens GN=KBTBD11 PE=1 SV=1
P21281	56501.0,	56501.0,	3	10	V-type proton ATPase subunit B, brain isoform OS=Homo sapiens GN=ATP6V1B2 PE=1 SV=3
P30153	0.0,	65309.0,	0	10	Serine/threonine-protein phosphatase 2A 65 kDa regulatory subunit A alpha isoform OS=Homo sapiens GN=PPP2R1A PE=1 SV=4
Q13574	124128.0,	124128.0,	18	10	Diacylglycerol kinase zeta OS=Homo sapiens GN=DGKZ PE=1 SV=3
P55884	92482.0,	92482.0,	3	10	Eukaryotic translation initiation factor 3 subunit B OS=Homo sapiens GN=EIF3B PE=1 SV=3
Q99250	227973.0,	227973.0,	10	10	Sodium channel protein type 2 subunit alpha OS=Homo sapiens GN=SCN2A PE=1 SV=3
Q684P5	80056.0,	80056.0,	13	10	Rap1 GTPase-activating protein 2 OS=Homo sapiens GN=RAP1GAP2 PE=1 SV=2
P49368	0.0,	60534.0,	0	10	T-complex protein 1 subunit gamma OS=Homo sapiens GN=CCT3 PE=1 SV=4
Q96FC7	42486.0,	42486.0,	2	10	Phytanoyl-CoA hydroxylase-interacting protein-like OS=Homo sapiens GN=PHYHIPL PE=1 SV=3
Q9H1K0	88870.0,	88870.0,	6	10	Rabenosyn-5 OS=Homo sapiens GN=RBSN PE=1 SV=2
P40123	52824.0,	52824.0,	5	10	Adenylyl cyclase-associated protein 2 OS=Homo sapiens GN=CAP2 PE=1 SV=1
Q9UPV7	45192.0,	45192.0,	8	10	PHD finger protein 24 OS=Homo sapiens GN=PHF24 PE=1 SV=2
Q9Y2K9	0.0,	131887.0,	0	10	Syntaxin-binding protein 5-like OS=Homo sapiens GN=STXBP5L PE=1 SV=2
Q07157	195457.0,	195457.0,	15	10	Tight junction protein ZO-1 OS=Homo sapiens GN=TJP1 PE=1 SV=3
Q5VWQ8	131625.0,	131625.0,	9	10	Disabled homolog 2-interacting protein OS=Homo sapiens GN=DAB2IP PE=1 SV=2
P20020	138755.0,	138755.0,	10	10	Plasma membrane calcium-transporting ATPase 1 OS=Homo sapiens GN=ATP2B1 PE=1 SV=3
P51797	0.0,	97289.0,	0	9	Chloride transport protein 6 OS=Homo sapiens GN=CLCN6 PE=1 SV=2
Q58FF8	44349.0,	44349.0,	11	9	Putative heat shock protein HSP 90-beta 2 OS=Homo sapiens GN=HSP90AB2P PE=1 SV=2
P06733	47169.0,	47169.0,	4	9	Alpha-enolase OS=Homo sapiens GN=ENO1 PE=1 SV=2
Q15555	37031.0,	37031.0,	11	9	Microtubule-associated protein RP/EB family member 2 OS=Homo sapiens GN=MAPRE2 PE=1 SV=1
Q9ULH1	125498.0,	125498.0,	4	9	Arf-GAP with SH3 domain, ANK repeat and PH domain-containing protein 1 OS=Homo sapiens GN=ASAP1 PE=1 SV=4
P36915	68661.0,	68661.0,	8	9	Guanine nucleotide-binding protein-like 1 OS=Homo sapiens GN=GNL1 PE=1 SV=2
Q99490	124673.0,	124673.0,	17	9	Arf-GAP with GTPase, ANK repeat and PH domain-containing protein 2 OS=Homo sapiens GN=AGAP2 PE=1 SV=2
P09972	0.0,	39456.0,	0	9	Fructose-bisphosphate aldolase C OS=Homo sapiens GN=ALDOC PE=1 SV=2
P55809	56158.0,	56158.0,	2	9	Succinyl-CoA:3-ketoacid coenzyme A transferase 1, mitochondrial OS=Homo sapiens GN=OXCT1 PE=1 SV=1
Q562R1	42003.0,	42003.0,	4	9	Beta-actin-like protein 2 OS=Homo sapiens GN=ACTBL2 PE=1 SV=2
P52306	0.0,	66317.0,	0	9	Rap1 GTPase-GDP dissociation stimulator 1 OS=Homo sapiens GN=RAP1GDS1 PE=1 SV=3
O43592	109964.0,	109964.0,	4	9	Exportin-T OS=Homo sapiens GN=XPOT PE=1 SV=2
Q96PU5	111932.0,	111932.0,	4	9	E3 ubiquitin-protein ligase NEDD4-like OS=Homo sapiens GN=NEDD4L PE=1 SV=2
contaminant_KERATIN03	59519.0,	59519.0,	20	9	no description
O75170	104942.0,	104942.0,	9	9	Serine/threonine-protein phosphatase 6 regulatory subunit 2 OS=Homo sapiens GN=PPP6R2 PE=1 SV=2
P14868	0.0,	57136.0,	0	9	Aspartate--tRNA ligase, cytoplasmic OS=Homo sapiens GN=DARS PE=1 SV=2
Q8NI08	106162.0,	106162.0,	2	9	Nuclear receptor coactivator 7 OS=Homo sapiens GN=NCOA7 PE=1 SV=2
P31323	0.0,	46302.0,	0	9	cAMP-dependent protein kinase type II-beta regulatory subunit OS=Homo sapiens GN=PRKAR2B PE=1 SV=3
P21579	47573.0,	47573.0,	14	9	Synaptotagmin-1 OS=Homo sapiens GN=SYT1 PE=1 SV=1
Q9BXP5	0.0,	100667.0,	0	9	Serrate RNA effector molecule homolog OS=Homo sapiens GN=SRRT PE=1 SV=1
Q5JWF2	111024.0,	111024.0,	3	9	Guanine nucleotide-binding protein G(s) subunit alpha isoforms XLas OS=Homo sapiens GN=GNAS PE=1 SV=2
O00159	121682.0,	121682.0,	5	9	Unconventional myosin-Ic OS=Homo sapiens GN=MYO1C PE=1 SV=4
Q9NVA2	0.0,	49398.0,	0	9	Septin-11 OS=Homo sapiens GN=SEPT11 PE=1 SV=3
Q8NFW9	95706.0,	95706.0,	11	9	Rab effector MyRIP OS=Homo sapiens GN=MYRIP PE=1 SV=2
Q9C040	0.0,	81530.0,	0	9	Tripartite motif-containing protein 2 OS=Homo sapiens GN=TRIM2 PE=1 SV=1
P63092	45665.0,	45665.0,	3	9	Guanine nucleotide-binding protein G(s) subunit alpha isoforms short OS=Homo sapiens GN=GNAS PE=1 SV=1
P11498	129634.0,	129634.0,	19	9	Pyruvate carboxylase, mitochondrial OS=Homo sapiens GN=PC PE=1 SV=2
P13645	58827.0,	58827.0,	20	9	Keratin, type I cytoskeletal 10 OS=Homo sapiens GN=KRT10 PE=1 SV=6
A5YM72	0.0,	88484.0,	0	9	Carnosine synthase 1 OS=Homo sapiens GN=CARNS1 PE=1 SV=3
O60268	0.0,	46639.0,	0	9	Uncharacterized protein KIAA0513 OS=Homo sapiens GN=KIAA0513 PE=1 SV=1
Q7Z2W4	101431.0,	101431.0,	6	9	Zinc finger CCCH-type antiviral protein 1 OS=Homo sapiens GN=ZC3HAV1 PE=1 SV=3
Q9NVE7	85991.0,	85991.0,	21	9	Pantothenate kinase 4 OS=Homo sapiens GN=PANK4 PE=1 SV=1
Q8NF91	1011108.0,	1011108.0,	8	9	Nesprin-1 OS=Homo sapiens GN=SYNE1 PE=1 SV=4
P56945	93372.0,	93372.0,	9	9	Breast cancer anti-estrogen resistance protein 1 OS=Homo sapiens GN=BCAR1 PE=1 SV=2
P38646	73681.0,	73681.0,	10	9	Stress-70 protein, mitochondrial OS=Homo sapiens GN=HSPA9 PE=1 SV=2
O43426	173102.0,	173102.0,	7	9	Synaptojanin-1 OS=Homo sapiens GN=SYNJ1 PE=1 SV=2
Q9NYI0	116033.0,	116033.0,	8	9	PH and SEC7 domain-containing protein 3 OS=Homo sapiens GN=PSD3 PE=1 SV=2
Q9Y277	30659.0,	30659.0,	4	8	Voltage-dependent anion-selective channel protein 3 OS=Homo sapiens GN=VDAC3 PE=1 SV=1
Q12840	117378.0,	117378.0,	8	8	Kinesin heavy chain isoform 5A OS=Homo sapiens GN=KIF5A PE=1 SV=2
P29401	0.0,	67878.0,	0	8	Transketolase OS=Homo sapiens GN=TKT PE=1 SV=3
O14523	76181.0,	76181.0,	21	8	Phospholipid transfer protein C2CD2L OS=Homo sapiens GN=C2CD2L PE=1 SV=3
Q7L7X3	0.0,	116070.0,	0	8	Serine/threonine-protein kinase TAO1 OS=Homo sapiens GN=TAOK1 PE=1 SV=1
P23677	51009.0,	51009.0,	4	8	Inositol-trisphosphate 3-kinase A OS=Homo sapiens GN=ITPKA PE=1 SV=1
Q9UPP2	127621.0,	127621.0,	11	8	IQ motif and SEC7 domain-containing protein 3 OS=Homo sapiens GN=IQSEC3 PE=2 SV=3
Q9ULH7	118127.0,	118127.0,	14	8	MKL/myocardin-like protein 2 OS=Homo sapiens GN=MKL2 PE=1 SV=3
P61978	50976.0,	50976.0,	5	8	Heterogeneous nuclear ribonucleoprotein K OS=Homo sapiens GN=HNRNPK PE=1 SV=1
Q9ULB4	88689.0,	88689.0,	11	8	Cadherin-9 OS=Homo sapiens GN=CDH9 PE=2 SV=2
Q9NTJ5	0.0,	66967.0,	0	8	Phosphatidylinositide phosphatase SAC1 OS=Homo sapiens GN=SACM1L PE=1 SV=2
Q92574	129766.0,	129766.0,	8	8	Hamartin OS=Homo sapiens GN=TSC1 PE=1 SV=2
Q92561	37573.0,	37573.0,	2	8	Phytanoyl-CoA hydroxylase-interacting protein OS=Homo sapiens GN=PHYHIP PE=1 SV=1
Q96MZ0	0.0,	41973.0,	0	8	Ganglioside-induced differentiation-associated protein 1-like 1 OS=Homo sapiens GN=GDAP1L1 PE=2 SV=2
P61266	33245.0,	33245.0,	10	8	Syntaxin-1B OS=Homo sapiens GN=STX1B PE=1 SV=1
P27348	27764.0,	27764.0,	2	8	14-3-3 protein theta OS=Homo sapiens GN=YWHAQ PE=1 SV=1
O15523	73154.0,	73154.0,	6	8	ATP-dependent RNA helicase DDX3Y OS=Homo sapiens GN=DDX3Y PE=1 SV=2
Q9P2P5	175768.0,	175768.0,	12	8	E3 ubiquitin-protein ligase HECW2 OS=Homo sapiens GN=HECW2 PE=1 SV=2
P0CG38	121282.0,	121282.0,	3	8	POTE ankyrin domain family member I OS=Homo sapiens GN=POTEI PE=3 SV=1
Q9Y566	224956.0,	224956.0,	20	8	SH3 and multiple ankyrin repeat domains protein 1 OS=Homo sapiens GN=SHANK1 PE=1 SV=2
contaminant_KERATIN13	65494.0,	65494.0,	18	8	no description
P50993	112265.0,	112265.0,	29	8	Sodium/potassium-transporting ATPase subunit alpha-2 OS=Homo sapiens GN=ATP1A2 PE=1 SV=1
P17980	0.0,	49204.0,	0	8	26S proteasome regulatory subunit 6A OS=Homo sapiens GN=PSMC3 PE=1 SV=3
Q6ZSY5	82798.0,	82798.0,	6	8	Protein phosphatase 1 regulatory subunit 3F OS=Homo sapiens GN=PPP1R3F PE=1 SV=3
Q9Y5L0	104203.0,	104203.0,	17	8	Transportin-3 OS=Homo sapiens GN=TNPO3 PE=1 SV=3
Q8N3E9	89258.0,	89258.0,	28	8	1-phosphatidylinositol 4,5-bisphosphate phosphodiesterase delta-3 OS=Homo sapiens GN=PLCD3 PE=1 SV=3
Q92499	82432.0,	82432.0,	6	8	ATP-dependent RNA helicase DDX1 OS=Homo sapiens GN=DDX1 PE=1 SV=2
P54619	37579.0,	37579.0,	3	8	5&#039;-AMP-activated protein kinase subunit gamma-1 OS=Homo sapiens GN=PRKAG1 PE=1 SV=1
Q8TDC3	85087.0,	85087.0,	21	8	Serine/threonine-protein kinase BRSK1 OS=Homo sapiens GN=BRSK1 PE=1 SV=2
P31943	49229.0,	49229.0,	10	8	Heterogeneous nuclear ribonucleoprotein H OS=Homo sapiens GN=HNRNPH1 PE=1 SV=4
Q6ZVL6	198997.0,	198997.0,	23	8	UPF0606 protein KIAA1549L OS=Homo sapiens GN=KIAA1549L PE=2 SV=2
Q9H6U6	101237.0,	101237.0,	22	8	Breast carcinoma-amplified sequence 3 OS=Homo sapiens GN=BCAS3 PE=1 SV=3
Q9NV70	0.0,	101982.0,	0	8	Exocyst complex component 1 OS=Homo sapiens GN=EXOC1 PE=1 SV=4
Q8NFP9	327821.0,	327821.0,	15	8	Neurobeachin OS=Homo sapiens GN=NBEA PE=1 SV=3
P55072	89322.0,	89322.0,	12	8	Transitional endoplasmic reticulum ATPase OS=Homo sapiens GN=VCP PE=1 SV=4
Q16181	50680.0,	50680.0,	3	8	Septin-7 OS=Homo sapiens GN=SEPT7 PE=1 SV=2
P13637	111748.0,	111748.0,	29	8	Sodium/potassium-transporting ATPase subunit alpha-3 OS=Homo sapiens GN=ATP1A3 PE=1 SV=3
P27815	98143.0,	98143.0,	5	8	cAMP-specific 3&#039;,5&#039;-cyclic phosphodiesterase 4A OS=Homo sapiens GN=PDE4A PE=1 SV=3
P10515	0.0,	68997.0,	0	8	Dihydrolipoyllysine-residue acetyltransferase component of pyruvate dehydrogenase complex, mitochondrial OS=Homo sapiens GN=DLAT PE=1 SV=3
Q9P1Y5	134750.0,	134750.0,	15	8	Calmodulin-regulated spectrin-associated protein 3 OS=Homo sapiens GN=CAMSAP3 PE=1 SV=2
Q9Y4F1	118633.0,	118633.0,	14	8	FERM, ARHGEF and pleckstrin domain-containing protein 1 OS=Homo sapiens GN=FARP1 PE=1 SV=1
P34931	70375.0,	70375.0,	4	8	Heat shock 70 kDa protein 1-like OS=Homo sapiens GN=HSPA1L PE=1 SV=2
Q9BZF3	106306.0,	106306.0,	7	8	Oxysterol-binding protein-related protein 6 OS=Homo sapiens GN=OSBPL6 PE=1 SV=1
Q13838	0.0,	48991.0,	0	8	Spliceosome RNA helicase DDX39B OS=Homo sapiens GN=DDX39B PE=1 SV=1
O00203	0.0,	121320.0,	0	8	AP-3 complex subunit beta-1 OS=Homo sapiens GN=AP3B1 PE=1 SV=3
P48426	46225.0,	46225.0,	3	8	Phosphatidylinositol 5-phosphate 4-kinase type-2 alpha OS=Homo sapiens GN=PIP4K2A PE=1 SV=2
O43390	70943.0,	70943.0,	5	8	Heterogeneous nuclear ribonucleoprotein R OS=Homo sapiens GN=HNRNPR PE=1 SV=1
Q9UPR0	125866.0,	125866.0,	5	8	Inactive phospholipase C-like protein 2 OS=Homo sapiens GN=PLCL2 PE=1 SV=2
P20916	69069.0,	69069.0,	11	8	Myelin-associated glycoprotein OS=Homo sapiens GN=MAG PE=1 SV=1
Q9ULJ8	123342.0,	123342.0,	16	8	Neurabin-1 OS=Homo sapiens GN=PPP1R9A PE=1 SV=2
Q12931	0.0,	80110.0,	0	8	Heat shock protein 75 kDa, mitochondrial OS=Homo sapiens GN=TRAP1 PE=1 SV=3
Q14344	0.0,	44050.0,	0	8	Guanine nucleotide-binding protein subunit alpha-13 OS=Homo sapiens GN=GNA13 PE=1 SV=2
Q9UDT6	115837.0,	115837.0,	8	8	CAP-Gly domain-containing linker protein 2 OS=Homo sapiens GN=CLIP2 PE=1 SV=1
Q96FW1	0.0,	31284.0,	0	8	Ubiquitin thioesterase OTUB1 OS=Homo sapiens GN=OTUB1 PE=1 SV=2
P57737	100605.0,	100605.0,	14	8	Coronin-7 OS=Homo sapiens GN=CORO7 PE=1 SV=2
P32418	108547.0,	108547.0,	7	8	Sodium/calcium exchanger 1 OS=Homo sapiens GN=SLC8A1 PE=1 SV=3
Q96J02	102803.0,	102803.0,	4	7	E3 ubiquitin-protein ligase Itchy homolog OS=Homo sapiens GN=ITCH PE=1 SV=2
Q8N8A2	107603.0,	107603.0,	3	7	Serine/threonine-protein phosphatase 6 regulatory ankyrin repeat subunit B OS=Homo sapiens GN=ANKRD44 PE=1 SV=3
P53992	118325.0,	118325.0,	3	7	Protein transport protein Sec24C OS=Homo sapiens GN=SEC24C PE=1 SV=3
Q58FG0	38738.0,	38738.0,	4	7	Putative heat shock protein HSP 90-alpha A5 OS=Homo sapiens GN=HSP90AA5P PE=2 SV=1
Q58FF6	58264.0,	58264.0,	4	7	Putative heat shock protein HSP 90-beta 4 OS=Homo sapiens GN=HSP90AB4P PE=5 SV=1
P00568	0.0,	21635.0,	0	7	Adenylate kinase isoenzyme 1 OS=Homo sapiens GN=AK1 PE=1 SV=3
P36957	0.0,	48755.0,	0	7	Dihydrolipoyllysine-residue succinyltransferase component of 2-oxoglutarate dehydrogenase complex, mitochondrial OS=Homo sapiens GN=DLST PE=1 SV=4
P02768	69367.0,	69367.0,	4	7	Serum albumin OS=Homo sapiens GN=ALB PE=1 SV=2
Q6PKG0	123510.0,	123510.0,	16	7	La-related protein 1 OS=Homo sapiens GN=LARP1 PE=1 SV=2
P06241	0.0,	60762.0,	0	7	Tyrosine-protein kinase Fyn OS=Homo sapiens GN=FYN PE=1 SV=3
Q9HAR2	161812.0,	161812.0,	2	7	Adhesion G protein-coupled receptor L3 OS=Homo sapiens GN=ADGRL3 PE=1 SV=2
Q9H115	33557.0,	33557.0,	4	7	Beta-soluble NSF attachment protein OS=Homo sapiens GN=NAPB PE=1 SV=2
Q9HB21	45554.0,	45554.0,	2	7	Pleckstrin homology domain-containing family A member 1 OS=Homo sapiens GN=PLEKHA1 PE=1 SV=2
P12956	0.0,	69843.0,	0	7	X-ray repair cross-complementing protein 6 OS=Homo sapiens GN=XRCC6 PE=1 SV=2
O75962	346901.0,	346901.0,	17	7	Triple functional domain protein OS=Homo sapiens GN=TRIO PE=1 SV=2
Q8NEB9	101549.0,	101549.0,	9	7	Phosphatidylinositol 3-kinase catalytic subunit type 3 OS=Homo sapiens GN=PIK3C3 PE=1 SV=1
Q92599	55756.0,	55756.0,	2	7	Septin-8 OS=Homo sapiens GN=SEPT8 PE=1 SV=4
P09936	0.0,	24824.0,	0	7	Ubiquitin carboxyl-terminal hydrolase isozyme L1 OS=Homo sapiens GN=UCHL1 PE=1 SV=2
P29992	42123.0,	42123.0,	2	7	Guanine nucleotide-binding protein subunit alpha-11 OS=Homo sapiens GN=GNA11 PE=1 SV=2
Q7KZI7	87911.0,	87911.0,	12	7	Serine/threonine-protein kinase MARK2 OS=Homo sapiens GN=MARK2 PE=1 SV=2
Q9NRU3	104351.0,	104351.0,	9	7	Metal transporter CNNM1 OS=Homo sapiens GN=CNNM1 PE=1 SV=3
O60518	124713.0,	124713.0,	2	7	Ran-binding protein 6 OS=Homo sapiens GN=RANBP6 PE=1 SV=2
Q9P2J5	134466.0,	134466.0,	9	7	Leucine--tRNA ligase, cytoplasmic OS=Homo sapiens GN=LARS PE=1 SV=2
P0DMP2	0.0,	53406.0,	0	7	SLIT-ROBO Rho GTPase-activating protein 2B OS=Homo sapiens GN=SRGAP2B PE=3 SV=1
P33176	109685.0,	109685.0,	6	7	Kinesin-1 heavy chain OS=Homo sapiens GN=KIF5B PE=1 SV=1
P0DMV8	70052.0,	70052.0,	5	7	Heat shock 70 kDa protein 1A OS=Homo sapiens GN=HSPA1A PE=1 SV=1
P0DMV9	70052.0,	70052.0,	5	7	Heat shock 70 kDa protein 1B OS=Homo sapiens GN=HSPA1B PE=1 SV=1
P50991	0.0,	57924.0,	0	7	T-complex protein 1 subunit delta OS=Homo sapiens GN=CCT4 PE=1 SV=4
Q15436	86161.0,	86161.0,	2	7	Protein transport protein Sec23A OS=Homo sapiens GN=SEC23A PE=1 SV=2
Q14103	0.0,	38434.0,	0	7	Heterogeneous nuclear ribonucleoprotein D0 OS=Homo sapiens GN=HNRNPD PE=1 SV=1
Q13263	88550.0,	88550.0,	3	7	Transcription intermediary factor 1-beta OS=Homo sapiens GN=TRIM28 PE=1 SV=5
O15197	110700.0,	110700.0,	10	7	Ephrin type-B receptor 6 OS=Homo sapiens GN=EPHB6 PE=1 SV=4
P52272	0.0,	77516.0,	0	7	Heterogeneous nuclear ribonucleoprotein M OS=Homo sapiens GN=HNRNPM PE=1 SV=3
Q9UJW0	0.0,	52337.0,	0	7	Dynactin subunit 4 OS=Homo sapiens GN=DCTN4 PE=1 SV=1
P08123	129314.0,	129314.0,	10	7	Collagen alpha-2(I) chain OS=Homo sapiens GN=COL1A2 PE=1 SV=7
O00148	0.0,	49130.0,	0	7	ATP-dependent RNA helicase DDX39A OS=Homo sapiens GN=DDX39A PE=1 SV=2
P53779	0.0,	52586.0,	0	7	Mitogen-activated protein kinase 10 OS=Homo sapiens GN=MAPK10 PE=1 SV=2
Q9H2G2	142695.0,	142695.0,	2	7	STE20-like serine/threonine-protein kinase OS=Homo sapiens GN=SLK PE=1 SV=1
Q8IUD2	128086.0,	128086.0,	10	7	ELKS/Rab6-interacting/CAST family member 1 OS=Homo sapiens GN=ERC1 PE=1 SV=1
P15056	84437.0,	84437.0,	21	7	Serine/threonine-protein kinase B-raf OS=Homo sapiens GN=BRAF PE=1 SV=4
P09622	0.0,	54177.0,	0	7	Dihydrolipoyl dehydrogenase, mitochondrial OS=Homo sapiens GN=DLD PE=1 SV=2
O95373	0.0,	119516.0,	0	7	Importin-7 OS=Homo sapiens GN=IPO7 PE=1 SV=1
Q96KP4	0.0,	52878.0,	0	7	Cytosolic non-specific dipeptidase OS=Homo sapiens GN=CNDP2 PE=1 SV=2
Q99767	82512.0,	82512.0,	13	7	Amyloid-beta A4 precursor protein-binding family A member 2 OS=Homo sapiens GN=APBA2 PE=1 SV=3
Q01518	0.0,	51902.0,	0	7	Adenylyl cyclase-associated protein 1 OS=Homo sapiens GN=CAP1 PE=1 SV=5
Q5TF21	103199.0,	103199.0,	6	7	Protein SOGA3 OS=Homo sapiens GN=SOGA3 PE=3 SV=1
O43237	0.0,	54099.0,	0	7	Cytoplasmic dynein 1 light intermediate chain 2 OS=Homo sapiens GN=DYNC1LI2 PE=1 SV=1
Q96P47	95044.0,	95044.0,	17	7	Arf-GAP with GTPase, ANK repeat and PH domain-containing protein 3 OS=Homo sapiens GN=AGAP3 PE=1 SV=2
contaminant_UBIQUITIN09	0.0,	24824.0,	0	7	no description
Q15366	38580.0,	38580.0,	3	7	Poly(rC)-binding protein 2 OS=Homo sapiens GN=PCBP2 PE=1 SV=1
Q15365	37498.0,	37498.0,	2	7	Poly(rC)-binding protein 1 OS=Homo sapiens GN=PCBP1 PE=1 SV=2
P54578	0.0,	56069.0,	0	7	Ubiquitin carboxyl-terminal hydrolase 14 OS=Homo sapiens GN=USP14 PE=1 SV=3
Q9Y4C2	102126.0,	102126.0,	5	7	TRPM8 channel-associated factor 1 OS=Homo sapiens GN=TCAF1 PE=1 SV=3
Q9NVI7	0.0,	71369.0,	0	7	ATPase family AAA domain-containing protein 3A OS=Homo sapiens GN=ATAD3A PE=1 SV=2
P09104	47269.0,	47269.0,	3	7	Gamma-enolase OS=Homo sapiens GN=ENO2 PE=1 SV=3
Q16620	91999.0,	91999.0,	15	7	BDNF/NT-3 growth factors receptor OS=Homo sapiens GN=NTRK2 PE=1 SV=1
Q5SW79	175292.0,	175292.0,	12	7	Centrosomal protein of 170 kDa OS=Homo sapiens GN=CEP170 PE=1 SV=1
Q08043	103241.0,	103241.0,	3	7	Alpha-actinin-3 OS=Homo sapiens GN=ACTN3 PE=1 SV=2
P49754	98566.0,	98566.0,	7	7	Vacuolar protein sorting-associated protein 41 homolog OS=Homo sapiens GN=VPS41 PE=1 SV=3
P40939	0.0,	83000.0,	0	7	Trifunctional enzyme subunit alpha, mitochondrial OS=Homo sapiens GN=HADHA PE=1 SV=2
Q08462	123603.0,	123603.0,	5	7	Adenylate cyclase type 2 OS=Homo sapiens GN=ADCY2 PE=1 SV=5
P04899	40451.0,	40451.0,	3	7	Guanine nucleotide-binding protein G(i) subunit alpha-2 OS=Homo sapiens GN=GNAI2 PE=1 SV=3
Q9UHD2	83642.0,	83642.0,	14	7	Serine/threonine-protein kinase TBK1 OS=Homo sapiens GN=TBK1 PE=1 SV=1
P12036	112479.0,	112479.0,	3	7	Neurofilament heavy polypeptide OS=Homo sapiens GN=NEFH PE=1 SV=4
Q7Z6B7	124264.0,	124264.0,	4	7	SLIT-ROBO Rho GTPase-activating protein 1 OS=Homo sapiens GN=SRGAP1 PE=1 SV=1
Q8TD19	107168.0,	107168.0,	7	7	Serine/threonine-protein kinase Nek9 OS=Homo sapiens GN=NEK9 PE=1 SV=2
Q9H254	288984.0,	288984.0,	18	7	Spectrin beta chain, non-erythrocytic 4 OS=Homo sapiens GN=SPTBN4 PE=1 SV=2
A0FGR8	102357.0,	102357.0,	6	7	Extended synaptotagmin-2 OS=Homo sapiens GN=ESYT2 PE=1 SV=1
Q13057	0.0,	62329.0,	0	7	Bifunctional coenzyme A synthase OS=Homo sapiens GN=COASY PE=1 SV=4
Q9NQC7	107316.0,	107316.0,	9	7	Ubiquitin carboxyl-terminal hydrolase CYLD OS=Homo sapiens GN=CYLD PE=1 SV=1
Q8N1B4	82221.0,	82221.0,	11	7	Vacuolar protein sorting-associated protein 52 homolog OS=Homo sapiens GN=VPS52 PE=1 SV=1
P42224	87335.0,	87335.0,	21	7	Signal transducer and activator of transcription 1-alpha/beta OS=Homo sapiens GN=STAT1 PE=1 SV=2
Q14738	69992.0,	69992.0,	6	7	Serine/threonine-protein phosphatase 2A 56 kDa regulatory subunit delta isoform OS=Homo sapiens GN=PPP2R5D PE=1 SV=1
Q8N163	102902.0,	102902.0,	2	7	Cell cycle and apoptosis regulator protein 2 OS=Homo sapiens GN=CCAR2 PE=1 SV=2
Q9BZV1	49754.0,	49754.0,	5	7	UBX domain-containing protein 6 OS=Homo sapiens GN=UBXN6 PE=1 SV=1
P06756	0.0,	116038.0,	0	6	Integrin alpha-V OS=Homo sapiens GN=ITGAV PE=1 SV=2
Q9UH03	0.0,	40704.0,	0	6	Neuronal-specific septin-3 OS=Homo sapiens GN=SEPT3 PE=1 SV=3
O14576	0.0,	72955.0,	0	6	Cytoplasmic dynein 1 intermediate chain 1 OS=Homo sapiens GN=DYNC1I1 PE=1 SV=2
O14578	231429.0,	231429.0,	26	6	Citron Rho-interacting kinase OS=Homo sapiens GN=CIT PE=1 SV=2
P40227	58024.0,	58024.0,	4	6	T-complex protein 1 subunit zeta OS=Homo sapiens GN=CCT6A PE=1 SV=3
O95140	86402.0,	86402.0,	8	6	Mitofusin-2 OS=Homo sapiens GN=MFN2 PE=1 SV=3
O14531	61878.0,	61878.0,	2	6	Dihydropyrimidinase-related protein 4 OS=Homo sapiens GN=DPYSL4 PE=1 SV=2
P11274	142819.0,	142819.0,	18	6	Breakpoint cluster region protein OS=Homo sapiens GN=BCR PE=1 SV=2
Q14195	0.0,	61963.0,	0	6	Dihydropyrimidinase-related protein 3 OS=Homo sapiens GN=DPYSL3 PE=1 SV=1
P06737	97149.0,	97149.0,	4	6	Glycogen phosphorylase, liver form OS=Homo sapiens GN=PYGL PE=1 SV=4
Q92932	0.0,	111271.0,	0	6	Receptor-type tyrosine-protein phosphatase N2 OS=Homo sapiens GN=PTPRN2 PE=1 SV=2
Q14203	0.0,	141694.0,	0	6	Dynactin subunit 1 OS=Homo sapiens GN=DCTN1 PE=1 SV=3
Q9UPN7	96724.0,	96724.0,	5	6	Serine/threonine-protein phosphatase 6 regulatory subunit 1 OS=Homo sapiens GN=PPP6R1 PE=1 SV=5
Q14694	87134.0,	87134.0,	8	6	Ubiquitin carboxyl-terminal hydrolase 10 OS=Homo sapiens GN=USP10 PE=1 SV=2
P55287	87965.0,	87965.0,	7	6	Cadherin-11 OS=Homo sapiens GN=CDH11 PE=2 SV=2
P53677	0.0,	46977.0,	0	6	AP-3 complex subunit mu-2 OS=Homo sapiens GN=AP3M2 PE=2 SV=1
contaminant_KERATIN22	65865.0,	65865.0,	31	6	no description
O95248	208313.0,	208313.0,	8	6	Myotubularin-related protein 5 OS=Homo sapiens GN=SBF1 PE=1 SV=3
O43175	0.0,	56651.0,	0	6	D-3-phosphoglycerate dehydrogenase OS=Homo sapiens GN=PHGDH PE=1 SV=4
Q9UK22	0.0,	33328.0,	0	6	F-box only protein 2 OS=Homo sapiens GN=FBXO2 PE=1 SV=2
P0CG39	117390.0,	117390.0,	2	6	POTE ankyrin domain family member J OS=Homo sapiens GN=POTEJ PE=3 SV=1
Q96D71	0.0,	86662.0,	0	6	RalBP1-associated Eps domain-containing protein 1 OS=Homo sapiens GN=REPS1 PE=1 SV=3
Q9Y570	0.0,	42315.0,	0	6	Protein phosphatase methylesterase 1 OS=Homo sapiens GN=PPME1 PE=1 SV=3
P17987	0.0,	60344.0,	0	6	T-complex protein 1 subunit alpha OS=Homo sapiens GN=TCP1 PE=1 SV=1
P30085	0.0,	22222.0,	0	6	UMP-CMP kinase OS=Homo sapiens GN=CMPK1 PE=1 SV=3
Q9BXS5	0.0,	48587.0,	0	6	AP-1 complex subunit mu-1 OS=Homo sapiens GN=AP1M1 PE=1 SV=3
Q14112	151254.0,	151254.0,	18	6	Nidogen-2 OS=Homo sapiens GN=NID2 PE=1 SV=3
P48643	0.0,	59671.0,	0	6	T-complex protein 1 subunit epsilon OS=Homo sapiens GN=CCT5 PE=1 SV=1
Q14139	0.0,	122560.0,	0	6	Ubiquitin conjugation factor E4 A OS=Homo sapiens GN=UBE4A PE=1 SV=2
Q66K74	112211.0,	112211.0,	6	6	Microtubule-associated protein 1S OS=Homo sapiens GN=MAP1S PE=1 SV=2
Q13634	88073.0,	88073.0,	7	6	Cadherin-18 OS=Homo sapiens GN=CDH18 PE=2 SV=1
P04181	0.0,	48535.0,	0	6	Ornithine aminotransferase, mitochondrial OS=Homo sapiens GN=OAT PE=1 SV=1
P30044	0.0,	22086.0,	0	6	Peroxiredoxin-5, mitochondrial OS=Homo sapiens GN=PRDX5 PE=1 SV=4
P17066	71028.0,	71028.0,	2	6	Heat shock 70 kDa protein 6 OS=Homo sapiens GN=HSPA6 PE=1 SV=2
P28331	79468.0,	79468.0,	11	6	NADH-ubiquinone oxidoreductase 75 kDa subunit, mitochondrial OS=Homo sapiens GN=NDUFS1 PE=1 SV=3
P17677	24803.0,	24803.0,	4	6	Neuromodulin OS=Homo sapiens GN=GAP43 PE=1 SV=1
P18507	54162.0,	54162.0,	4	6	Gamma-aminobutyric acid receptor subunit gamma-2 OS=Homo sapiens GN=GABRG2 PE=1 SV=2
Q9Y3S1	242673.0,	242673.0,	12	6	Serine/threonine-protein kinase WNK2 OS=Homo sapiens GN=WNK2 PE=1 SV=4
Q9UID3	86042.0,	86042.0,	7	6	Vacuolar protein sorting-associated protein 51 homolog OS=Homo sapiens GN=VPS51 PE=1 SV=2
Q16623	33023.0,	33023.0,	4	6	Syntaxin-1A OS=Homo sapiens GN=STX1A PE=1 SV=1
Q86VP1	90877.0,	90877.0,	21	6	Tax1-binding protein 1 OS=Homo sapiens GN=TAX1BP1 PE=1 SV=2
Q6YP21	0.0,	51400.0,	0	6	Kynurenine--oxoglutarate transaminase 3 OS=Homo sapiens GN=KYAT3 PE=1 SV=1
O94811	0.0,	23694.0,	0	6	Tubulin polymerization-promoting protein OS=Homo sapiens GN=TPPP PE=1 SV=1
Q14008	0.0,	225493.0,	0	6	Cytoskeleton-associated protein 5 OS=Homo sapiens GN=CKAP5 PE=1 SV=3
O94829	108195.0,	108195.0,	3	6	Importin-13 OS=Homo sapiens GN=IPO13 PE=1 SV=3
Q15349	83239.0,	83239.0,	13	6	Ribosomal protein S6 kinase alpha-2 OS=Homo sapiens GN=RPS6KA2 PE=1 SV=2
O75334	143290.0,	143290.0,	24	6	Liprin-alpha-2 OS=Homo sapiens GN=PPFIA2 PE=1 SV=2
Q96L92	0.0,	61265.0,	0	6	Sorting nexin-27 OS=Homo sapiens GN=SNX27 PE=1 SV=2
Q9UI12	55883.0,	55883.0,	3	6	V-type proton ATPase subunit H OS=Homo sapiens GN=ATP6V1H PE=1 SV=1
P48444	0.0,	57210.0,	0	6	Coatomer subunit delta OS=Homo sapiens GN=ARCN1 PE=1 SV=1
P61421	0.0,	40329.0,	0	6	V-type proton ATPase subunit d 1 OS=Homo sapiens GN=ATP6V0D1 PE=1 SV=1
P27987	0.0,	102376.0,	0	6	Inositol-trisphosphate 3-kinase B OS=Homo sapiens GN=ITPKB PE=1 SV=5
P26640	0.0,	140476.0,	0	6	Valine--tRNA ligase OS=Homo sapiens GN=VARS PE=1 SV=4
Q08499	91115.0,	91115.0,	6	6	cAMP-specific 3&#039;,5&#039;-cyclic phosphodiesterase 4D OS=Homo sapiens GN=PDE4D PE=1 SV=2
Q68EM7	0.0,	95437.0,	0	6	Rho GTPase-activating protein 17 OS=Homo sapiens GN=ARHGAP17 PE=1 SV=1
Q5VSL9	95576.0,	95576.0,	9	6	Striatin-interacting protein 1 OS=Homo sapiens GN=STRIP1 PE=1 SV=1
Q9UDY2	0.0,	133958.0,	0	6	Tight junction protein ZO-2 OS=Homo sapiens GN=TJP2 PE=1 SV=2
Q8IU85	42914.0,	42914.0,	8	6	Calcium/calmodulin-dependent protein kinase type 1D OS=Homo sapiens GN=CAMK1D PE=1 SV=1
Q15257	0.0,	40668.0,	0	6	Serine/threonine-protein phosphatase 2A activator OS=Homo sapiens GN=PTPA PE=1 SV=3
P10636	0.0,	78928.0,	0	6	Microtubule-associated protein tau OS=Homo sapiens GN=MAPT PE=1 SV=5
Q8N0W4	91915.0,	91915.0,	8	6	Neuroligin-4, X-linked OS=Homo sapiens GN=NLGN4X PE=1 SV=1
P09651	0.0,	38747.0,	0	6	Heterogeneous nuclear ribonucleoprotein A1 OS=Homo sapiens GN=HNRNPA1 PE=1 SV=5
P17252	76750.0,	76750.0,	4	6	Protein kinase C alpha type OS=Homo sapiens GN=PRKCA PE=1 SV=4
P35908	65433.0,	65433.0,	30	6	Keratin, type II cytoskeletal 2 epidermal OS=Homo sapiens GN=KRT2 PE=1 SV=2
O14490	108873.0,	108873.0,	27	6	Disks large-associated protein 1 OS=Homo sapiens GN=DLGAP1 PE=1 SV=1
Q9UKU0	0.0,	77752.0,	0	5	Long-chain-fatty-acid--CoA ligase 6 OS=Homo sapiens GN=ACSL6 PE=2 SV=4
Q8NE71	95926.0,	95926.0,	4	5	ATP-binding cassette sub-family F member 1 OS=Homo sapiens GN=ABCF1 PE=1 SV=2
A6NHL2	49909.0,	49909.0,	4	5	Tubulin alpha chain-like 3 OS=Homo sapiens GN=TUBAL3 PE=1 SV=2
P10809	0.0,	61055.0,	0	5	60 kDa heat shock protein, mitochondrial OS=Homo sapiens GN=HSPD1 PE=1 SV=2
Q8NE62	0.0,	65359.0,	0	5	Choline dehydrogenase, mitochondrial OS=Homo sapiens GN=CHDH PE=1 SV=2
P48147	0.0,	80700.0,	0	5	Prolyl endopeptidase OS=Homo sapiens GN=PREP PE=1 SV=2
O75912	116997.0,	116997.0,	9	5	Diacylglycerol kinase iota OS=Homo sapiens GN=DGKI PE=1 SV=1
Q9UL12	101037.0,	101037.0,	13	5	Sarcosine dehydrogenase, mitochondrial OS=Homo sapiens GN=SARDH PE=1 SV=1
O14983	110252.0,	110252.0,	3	5	Sarcoplasmic/endoplasmic reticulum calcium ATPase 1 OS=Homo sapiens GN=ATP2A1 PE=1 SV=1
P16157	206263.0,	206263.0,	2	5	Ankyrin-1 OS=Homo sapiens GN=ANK1 PE=1 SV=3
Q9UP83	0.0,	92743.0,	0	5	Conserved oligomeric Golgi complex subunit 5 OS=Homo sapiens GN=COG5 PE=1 SV=3
Q5TH69	240649.0,	240649.0,	11	5	Brefeldin A-inhibited guanine nucleotide-exchange protein 3 OS=Homo sapiens GN=ARFGEF3 PE=1 SV=3
O14974	0.0,	115281.0,	0	5	Protein phosphatase 1 regulatory subunit 12A OS=Homo sapiens GN=PPP1R12A PE=1 SV=1
A7KAX9	230527.0,	230527.0,	15	5	Rho GTPase-activating protein 32 OS=Homo sapiens GN=ARHGAP32 PE=1 SV=1
P60201	30077.0,	30077.0,	5	5	Myelin proteolipid protein OS=Homo sapiens GN=PLP1 PE=1 SV=2
O15085	167704.0,	167704.0,	6	5	Rho guanine nucleotide exchange factor 11 OS=Homo sapiens GN=ARHGEF11 PE=1 SV=1
P55265	136066.0,	136066.0,	5	5	Double-stranded RNA-specific adenosine deaminase OS=Homo sapiens GN=ADAR PE=1 SV=4
Q9NTK5	0.0,	44744.0,	0	5	Obg-like ATPase 1 OS=Homo sapiens GN=OLA1 PE=1 SV=2
Q00013	52297.0,	52297.0,	3	5	55 kDa erythrocyte membrane protein OS=Homo sapiens GN=MPP1 PE=1 SV=2
Q9UPQ3	94470.0,	94470.0,	8	5	Arf-GAP with GTPase, ANK repeat and PH domain-containing protein 1 OS=Homo sapiens GN=AGAP1 PE=1 SV=4
P78347	0.0,	112416.0,	0	5	General transcription factor II-I OS=Homo sapiens GN=GTF2I PE=1 SV=2
Q15102	0.0,	25734.0,	0	5	Platelet-activating factor acetylhydrolase IB subunit gamma OS=Homo sapiens GN=PAFAH1B3 PE=1 SV=1
P78371	0.0,	57488.0,	0	5	T-complex protein 1 subunit beta OS=Homo sapiens GN=CCT2 PE=1 SV=4
Q9BQI5	89109.0,	89109.0,	10	5	SH3-containing GRB2-like protein 3-interacting protein 1 OS=Homo sapiens GN=SGIP1 PE=1 SV=2
P48506	0.0,	72766.0,	0	5	Glutamate--cysteine ligase catalytic subunit OS=Homo sapiens GN=GCLC PE=1 SV=2
O15079	53537.0,	53537.0,	8	5	Syntaphilin OS=Homo sapiens GN=SNPH PE=1 SV=2
P12931	0.0,	59835.0,	0	5	Proto-oncogene tyrosine-protein kinase Src OS=Homo sapiens GN=SRC PE=1 SV=3
Q9Y6G9	0.0,	56579.0,	0	5	Cytoplasmic dynein 1 light intermediate chain 1 OS=Homo sapiens GN=DYNC1LI1 PE=1 SV=3
P42336	124284.0,	124284.0,	5	5	Phosphatidylinositol 4,5-bisphosphate 3-kinase catalytic subunit alpha isoform OS=Homo sapiens GN=PIK3CA PE=1 SV=2
Q8IWQ3	81633.0,	81633.0,	10	5	Serine/threonine-protein kinase BRSK2 OS=Homo sapiens GN=BRSK2 PE=1 SV=3
Q9Y2A7	0.0,	128790.0,	0	5	Nck-associated protein 1 OS=Homo sapiens GN=NCKAP1 PE=1 SV=1
P04075	0.0,	39420.0,	0	5	Fructose-bisphosphate aldolase A OS=Homo sapiens GN=ALDOA PE=1 SV=2
Q6NV74	102157.0,	102157.0,	12	5	Uncharacterized protein KIAA1211-like OS=Homo sapiens GN=KIAA1211L PE=1 SV=3
P52597	45672.0,	45672.0,	6	5	Heterogeneous nuclear ribonucleoprotein F OS=Homo sapiens GN=HNRNPF PE=1 SV=3
Q76N89	179553.0,	179553.0,	12	5	E3 ubiquitin-protein ligase HECW1 OS=Homo sapiens GN=HECW1 PE=1 SV=3
O75955	47355.0,	47355.0,	4	5	Flotillin-1 OS=Homo sapiens GN=FLOT1 PE=1 SV=3
P42356	236828.0,	236828.0,	18	5	Phosphatidylinositol 4-kinase alpha OS=Homo sapiens GN=PI4KA PE=1 SV=4
Q92841	0.0,	80273.0,	0	5	Probable ATP-dependent RNA helicase DDX17 OS=Homo sapiens GN=DDX17 PE=1 SV=2
Q9NRY4	170513.0,	170513.0,	13	5	Rho GTPase-activating protein 35 OS=Homo sapiens GN=ARHGAP35 PE=1 SV=3
Q8IVF2	616641.0,	616641.0,	6	5	Protein AHNAK2 OS=Homo sapiens GN=AHNAK2 PE=1 SV=2
Q8IVF5	0.0,	190102.0,	0	5	T-lymphoma invasion and metastasis-inducing protein 2 OS=Homo sapiens GN=TIAM2 PE=2 SV=4
P53675	187029.0,	187029.0,	14	5	Clathrin heavy chain 2 OS=Homo sapiens GN=CLTCL1 PE=1 SV=2
Q8IZU2	0.0,	147703.0,	0	5	WD repeat-containing protein 17 OS=Homo sapiens GN=WDR17 PE=2 SV=2
Q86WG3	0.0,	42121.0,	0	5	Caytaxin OS=Homo sapiens GN=ATCAY PE=1 SV=2
P05141	32852.0,	32852.0,	4	5	ADP/ATP translocase 2 OS=Homo sapiens GN=SLC25A5 PE=1 SV=7
O76039	115538.0,	115538.0,	12	5	Cyclin-dependent kinase-like 5 OS=Homo sapiens GN=CDKL5 PE=1 SV=1
P40763	88068.0,	88068.0,	11	5	Signal transducer and activator of transcription 3 OS=Homo sapiens GN=STAT3 PE=1 SV=2
Q99426	0.0,	27326.0,	0	5	Tubulin-folding cofactor B OS=Homo sapiens GN=TBCB PE=1 SV=2
Q8N6T3	0.0,	44668.0,	0	5	ADP-ribosylation factor GTPase-activating protein 1 OS=Homo sapiens GN=ARFGAP1 PE=1 SV=2
Q14568	39365.0,	39365.0,	6	5	Heat shock protein HSP 90-alpha A2 OS=Homo sapiens GN=HSP90AA2P PE=1 SV=2
Q8TEV9	0.0,	105022.0,	0	5	Guanine nucleotide exchange protein SMCR8 OS=Homo sapiens GN=SMCR8 PE=1 SV=2
P62937	0.0,	18012.0,	0	5	Peptidyl-prolyl cis-trans isomerase A OS=Homo sapiens GN=PPIA PE=1 SV=2
Q99962	0.0,	39962.0,	0	5	Endophilin-A1 OS=Homo sapiens GN=SH3GL2 PE=1 SV=1
Q8TB36	0.0,	41346.0,	0	5	Ganglioside-induced differentiation-associated protein 1 OS=Homo sapiens GN=GDAP1 PE=1 SV=3
O43615	0.0,	51356.0,	0	5	Mitochondrial import inner membrane translocase subunit TIM44 OS=Homo sapiens GN=TIMM44 PE=1 SV=2
Q14168	0.0,	64581.0,	0	5	MAGUK p55 subfamily member 2 OS=Homo sapiens GN=MPP2 PE=1 SV=3
P55795	49264.0,	49264.0,	6	5	Heterogeneous nuclear ribonucleoprotein H2 OS=Homo sapiens GN=HNRNPH2 PE=1 SV=1
Q5JRX3	117413.0,	117413.0,	3	5	Presequence protease, mitochondrial OS=Homo sapiens GN=PITRM1 PE=1 SV=3
Q9BXJ9	0.0,	101272.0,	0	5	N-alpha-acetyltransferase 15, NatA auxiliary subunit OS=Homo sapiens GN=NAA15 PE=1 SV=1
Q15858	226370.0,	226370.0,	2	5	Sodium channel protein type 9 subunit alpha OS=Homo sapiens GN=SCN9A PE=1 SV=3
Q8IVT5	102160.0,	102160.0,	6	5	Kinase suppressor of Ras 1 OS=Homo sapiens GN=KSR1 PE=1 SV=3
Q9UJ14	0.0,	70467.0,	0	5	Glutathione hydrolase 7 OS=Homo sapiens GN=GGT7 PE=1 SV=2
O00154	0.0,	41796.0,	0	5	Cytosolic acyl coenzyme A thioester hydrolase OS=Homo sapiens GN=ACOT7 PE=1 SV=3
Q8NFZ3	92020.0,	92020.0,	6	5	Neuroligin-4, Y-linked OS=Homo sapiens GN=NLGN4Y PE=2 SV=1
Q8NFZ4	90820.0,	90820.0,	8	5	Neuroligin-2 OS=Homo sapiens GN=NLGN2 PE=1 SV=1
P31942	36926.0,	36926.0,	3	5	Heterogeneous nuclear ribonucleoprotein H3 OS=Homo sapiens GN=HNRNPH3 PE=1 SV=2
O60641	92502.0,	92502.0,	7	5	Clathrin coat assembly protein AP180 OS=Homo sapiens GN=SNAP91 PE=1 SV=2
Q9NR46	0.0,	43974.0,	0	5	Endophilin-B2 OS=Homo sapiens GN=SH3GLB2 PE=1 SV=1
Q15262	162101.0,	162101.0,	12	5	Receptor-type tyrosine-protein phosphatase kappa OS=Homo sapiens GN=PTPRK PE=1 SV=2
P0DJJ0	0.0,	53484.0,	0	5	SLIT-ROBO Rho GTPase-activating protein 2C OS=Homo sapiens GN=SRGAP2C PE=1 SV=1
Q6ZN44	92931.0,	92931.0,	5	5	Netrin receptor UNC5A OS=Homo sapiens GN=UNC5A PE=1 SV=3
P15882	0.0,	53172.0,	0	5	N-chimaerin OS=Homo sapiens GN=CHN1 PE=1 SV=3
P04792	22783.0,	22783.0,	4	5	Heat shock protein beta-1 OS=Homo sapiens GN=HSPB1 PE=1 SV=2
Q96D09	93773.0,	93773.0,	5	5	G-protein coupled receptor-associated sorting protein 2 OS=Homo sapiens GN=GPRASP2 PE=1 SV=1
Q9BSJ2	102534.0,	102534.0,	4	5	Gamma-tubulin complex component 2 OS=Homo sapiens GN=TUBGCP2 PE=1 SV=2
Q15311	76064.0,	76064.0,	2	5	RalA-binding protein 1 OS=Homo sapiens GN=RALBP1 PE=1 SV=3
O75781	42076.0,	42076.0,	2	5	Paralemmin-1 OS=Homo sapiens GN=PALM PE=1 SV=2
O43719	0.0,	85853.0,	0	5	HIV Tat-specific factor 1 OS=Homo sapiens GN=HTATSF1 PE=1 SV=1
O94874	89595.0,	89595.0,	8	5	E3 UFM1-protein ligase 1 OS=Homo sapiens GN=UFL1 PE=1 SV=2
Q7Z6Z7	0.0,	481896.0,	0	5	E3 ubiquitin-protein ligase HUWE1 OS=Homo sapiens GN=HUWE1 PE=1 SV=3
Q9H2U1	114760.0,	114760.0,	6	5	ATP-dependent RNA helicase DHX36 OS=Homo sapiens GN=DHX36 PE=1 SV=2
Q14894	33776.0,	33776.0,	2	5	Ketimine reductase mu-crystallin OS=Homo sapiens GN=CRYM PE=1 SV=1
Q9NZN3	0.0,	60887.0,	0	5	EH domain-containing protein 3 OS=Homo sapiens GN=EHD3 PE=1 SV=2
P48058	100871.0,	100871.0,	10	5	Glutamate receptor 4 OS=Homo sapiens GN=GRIA4 PE=2 SV=2
O00264	0.0,	21671.0,	0	5	Membrane-associated progesterone receptor component 1 OS=Homo sapiens GN=PGRMC1 PE=1 SV=3
O60331	73260.0,	73260.0,	12	5	Phosphatidylinositol 4-phosphate 5-kinase type-1 gamma OS=Homo sapiens GN=PIP5K1C PE=1 SV=2
P62333	0.0,	44173.0,	0	5	26S proteasome regulatory subunit 10B OS=Homo sapiens GN=PSMC6 PE=1 SV=1
P18669	0.0,	28804.0,	0	5	Phosphoglycerate mutase 1 OS=Homo sapiens GN=PGAM1 PE=1 SV=2
P11171	97017.0,	97017.0,	7	5	Protein 4.1 OS=Homo sapiens GN=EPB41 PE=1 SV=4
P11182	0.0,	53487.0,	0	5	Lipoamide acyltransferase component of branched-chain alpha-keto acid dehydrogenase complex, mitochondrial OS=Homo sapiens GN=DBT PE=1 SV=3
Q9UPX8	158821.0,	158821.0,	21	5	SH3 and multiple ankyrin repeat domains protein 2 OS=Homo sapiens GN=SHANK2 PE=1 SV=3
Q00535	33304.0,	33304.0,	2	5	Cyclin-dependent-like kinase 5 OS=Homo sapiens GN=CDK5 PE=1 SV=3
Q08495	45514.0,	45514.0,	5	5	Dematin OS=Homo sapiens GN=DMTN PE=1 SV=3
P51659	79686.0,	79686.0,	6	5	Peroxisomal multifunctional enzyme type 2 OS=Homo sapiens GN=HSD17B4 PE=1 SV=3
Q96RR4	64746.0,	64746.0,	5	5	Calcium/calmodulin-dependent protein kinase kinase 2 OS=Homo sapiens GN=CAMKK2 PE=1 SV=2
O00629	0.0,	57887.0,	0	5	Importin subunit alpha-3 OS=Homo sapiens GN=KPNA4 PE=1 SV=1
Q8IXI2	0.0,	70784.0,	0	5	Mitochondrial Rho GTPase 1 OS=Homo sapiens GN=RHOT1 PE=1 SV=2
Q96JH7	134320.0,	134320.0,	11	5	Deubiquitinating protein VCIP135 OS=Homo sapiens GN=VCPIP1 PE=1 SV=2
P22694	0.0,	40623.0,	0	5	cAMP-dependent protein kinase catalytic subunit beta OS=Homo sapiens GN=PRKACB PE=1 SV=2
P35998	0.0,	48634.0,	0	5	26S proteasome regulatory subunit 7 OS=Homo sapiens GN=PSMC2 PE=1 SV=3
Q5W0V3	86558.0,	86558.0,	9	5	Protein FAM160B1 OS=Homo sapiens GN=FAM160B1 PE=1 SV=1
Q9UDY4	37807.0,	37807.0,	4	5	DnaJ homolog subfamily B member 4 OS=Homo sapiens GN=DNAJB4 PE=1 SV=1
P23528	0.0,	18502.0,	0	5	Cofilin-1 OS=Homo sapiens GN=CFL1 PE=1 SV=3
P31150	0.0,	50583.0,	0	5	Rab GDP dissociation inhibitor alpha OS=Homo sapiens GN=GDI1 PE=1 SV=2
Q16543	0.0,	44468.0,	0	5	Hsp90 co-chaperone Cdc37 OS=Homo sapiens GN=CDC37 PE=1 SV=1
Q8IYB7	0.0,	99279.0,	0	5	DIS3-like exonuclease 2 OS=Homo sapiens GN=DIS3L2 PE=1 SV=4
Q86UR5	189071.0,	189071.0,	25	5	Regulating synaptic membrane exocytosis protein 1 OS=Homo sapiens GN=RIMS1 PE=1 SV=1
Q9Y3F4	38438.0,	38438.0,	4	5	Serine-threonine kinase receptor-associated protein OS=Homo sapiens GN=STRAP PE=1 SV=1
Q8N9R8	0.0,	70399.0,	0	5	Protein SCAI OS=Homo sapiens GN=SCAI PE=1 SV=2
O75899	105821.0,	105821.0,	12	5	Gamma-aminobutyric acid type B receptor subunit 2 OS=Homo sapiens GN=GABBR2 PE=1 SV=1
Q86YS7	110447.0,	110447.0,	3	5	C2 domain-containing protein 5 OS=Homo sapiens GN=C2CD5 PE=1 SV=1
Q93100	0.0,	124884.0,	0	5	Phosphorylase b kinase regulatory subunit beta OS=Homo sapiens GN=PHKB PE=1 SV=3
Q9HBT6	88993.0,	88993.0,	2	5	Cadherin-20 OS=Homo sapiens GN=CDH20 PE=2 SV=2
Q9H4L5	101224.0,	101224.0,	8	4	Oxysterol-binding protein-related protein 3 OS=Homo sapiens GN=OSBPL3 PE=1 SV=1
Q6NUP7	99452.0,	99452.0,	12	4	Serine/threonine-protein phosphatase 4 regulatory subunit 4 OS=Homo sapiens GN=PPP4R4 PE=1 SV=1
P61158	0.0,	47371.0,	0	4	Actin-related protein 3 OS=Homo sapiens GN=ACTR3 PE=1 SV=3
Q9Y285	0.0,	57564.0,	0	4	Phenylalanine--tRNA ligase alpha subunit OS=Homo sapiens GN=FARSA PE=1 SV=3
O95573	0.0,	80420.0,	0	4	Long-chain-fatty-acid--CoA ligase 3 OS=Homo sapiens GN=ACSL3 PE=1 SV=3
Q9H0B6	68935.0,	68935.0,	2	4	Kinesin light chain 2 OS=Homo sapiens GN=KLC2 PE=1 SV=1
Q8IX01	120207.0,	120207.0,	3	4	SURP and G-patch domain-containing protein 2 OS=Homo sapiens GN=SUGP2 PE=1 SV=2
O14522	162133.0,	162133.0,	7	4	Receptor-type tyrosine-protein phosphatase T OS=Homo sapiens GN=PTPRT PE=1 SV=6
Q9H4M9	0.0,	60627.0,	0	4	EH domain-containing protein 1 OS=Homo sapiens GN=EHD1 PE=1 SV=2
Q9Y666	119106.0,	119106.0,	4	4	Solute carrier family 12 member 7 OS=Homo sapiens GN=SLC12A7 PE=1 SV=3
A3KMH1	214823.0,	214823.0,	12	4	von Willebrand factor A domain-containing protein 8 OS=Homo sapiens GN=VWA8 PE=1 SV=2
Q6IS14	0.0,	16773.0,	0	4	Eukaryotic translation initiation factor 5A-1-like OS=Homo sapiens GN=EIF5AL1 PE=2 SV=2
Q58FF3	0.0,	45859.0,	0	4	Putative endoplasmin-like protein OS=Homo sapiens GN=HSP90B2P PE=5 SV=1
Q15020	0.0,	109935.0,	0	4	Squamous cell carcinoma antigen recognized by T-cells 3 OS=Homo sapiens GN=SART3 PE=1 SV=1
O60825	0.0,	58477.0,	0	4	6-phosphofructo-2-kinase/fructose-2,6-bisphosphatase 2 OS=Homo sapiens GN=PFKFB2 PE=1 SV=2
O14964	0.0,	86192.0,	0	4	Hepatocyte growth factor-regulated tyrosine kinase substrate OS=Homo sapiens GN=HGS PE=1 SV=1
O00330	0.0,	54122.0,	0	4	Pyruvate dehydrogenase protein X component, mitochondrial OS=Homo sapiens GN=PDHX PE=1 SV=3
Q9H4A3	250791.0,	250791.0,	6	4	Serine/threonine-protein kinase WNK1 OS=Homo sapiens GN=WNK1 PE=1 SV=2
Q15057	88029.0,	88029.0,	6	4	Arf-GAP with coiled-coil, ANK repeat and PH domain-containing protein 2 OS=Homo sapiens GN=ACAP2 PE=1 SV=3
Q8N414	58464.0,	58464.0,	6	4	PiggyBac transposable element-derived protein 5 OS=Homo sapiens GN=PGBD5 PE=1 SV=4
Q9UPN3	0.0,	838323.0,	0	4	Microtubule-actin cross-linking factor 1, isoforms 1/2/3/5 OS=Homo sapiens GN=MACF1 PE=1 SV=4
Q9Y2I8	54665.0,	54665.0,	3	4	WD repeat-containing protein 37 OS=Homo sapiens GN=WDR37 PE=1 SV=2
Q2TB90	102545.0,	102545.0,	4	4	Putative hexokinase HKDC1 OS=Homo sapiens GN=HKDC1 PE=1 SV=3
Q9H0Q0	0.0,	37313.0,	0	4	Protein FAM49A OS=Homo sapiens GN=FAM49A PE=2 SV=1
P63241	0.0,	16832.0,	0	4	Eukaryotic translation initiation factor 5A-1 OS=Homo sapiens GN=EIF5A PE=1 SV=2
O75508	21993.0,	21993.0,	2	4	Claudin-11 OS=Homo sapiens GN=CLDN11 PE=1 SV=2
Q9UGR2	111578.0,	111578.0,	4	4	Zinc finger CCCH domain-containing protein 7B OS=Homo sapiens GN=ZC3H7B PE=1 SV=1
P23634	137920.0,	137920.0,	6	4	Plasma membrane calcium-transporting ATPase 4 OS=Homo sapiens GN=ATP2B4 PE=1 SV=2
Q13332	217039.0,	217039.0,	3	4	Receptor-type tyrosine-protein phosphatase S OS=Homo sapiens GN=PTPRS PE=1 SV=3
Q27J81	135624.0,	135624.0,	9	4	Inverted formin-2 OS=Homo sapiens GN=INF2 PE=1 SV=2
Q8IVH8	101316.0,	101316.0,	13	4	Mitogen-activated protein kinase kinase kinase kinase 3 OS=Homo sapiens GN=MAP4K3 PE=1 SV=1
O15530	0.0,	63152.0,	0	4	3-phosphoinositide-dependent protein kinase 1 OS=Homo sapiens GN=PDPK1 PE=1 SV=1
Q9GZZ9	0.0,	44863.0,	0	4	Ubiquitin-like modifier-activating enzyme 5 OS=Homo sapiens GN=UBA5 PE=1 SV=1
P49589	85473.0,	85473.0,	2	4	Cysteine--tRNA ligase, cytoplasmic OS=Homo sapiens GN=CARS PE=1 SV=3
Q12756	191063.0,	191063.0,	5	4	Kinesin-like protein KIF1A OS=Homo sapiens GN=KIF1A PE=1 SV=2
Q12765	0.0,	46382.0,	0	4	Secernin-1 OS=Homo sapiens GN=SCRN1 PE=1 SV=2
O60502	0.0,	102915.0,	0	4	Protein O-GlcNAcase OS=Homo sapiens GN=MGEA5 PE=1 SV=2
Q2NKQ1	129718.0,	129718.0,	7	4	Small G protein signaling modulator 1 OS=Homo sapiens GN=SGSM1 PE=1 SV=2
Q9P2Q2	115458.0,	115458.0,	8	4	FERM domain-containing protein 4A OS=Homo sapiens GN=FRMD4A PE=1 SV=3
O43164	78214.0,	78214.0,	7	4	E3 ubiquitin-protein ligase Praja-2 OS=Homo sapiens GN=PJA2 PE=1 SV=4
Q15393	0.0,	135577.0,	0	4	Splicing factor 3B subunit 3 OS=Homo sapiens GN=SF3B3 PE=1 SV=4
P12236	32866.0,	32866.0,	5	4	ADP/ATP translocase 3 OS=Homo sapiens GN=SLC25A6 PE=1 SV=4
Q96CV9	65921.0,	65921.0,	4	4	Optineurin OS=Homo sapiens GN=OPTN PE=1 SV=2
Q7Z3C6	94447.0,	94447.0,	3	4	Autophagy-related protein 9A OS=Homo sapiens GN=ATG9A PE=1 SV=3
Q3SY69	101746.0,	101746.0,	4	4	Mitochondrial 10-formyltetrahydrofolate dehydrogenase OS=Homo sapiens GN=ALDH1L2 PE=1 SV=2
Q9UJF2	128557.0,	128557.0,	15	4	Ras GTPase-activating protein nGAP OS=Homo sapiens GN=RASAL2 PE=1 SV=2
Q9GZV4	0.0,	16793.0,	0	4	Eukaryotic translation initiation factor 5A-2 OS=Homo sapiens GN=EIF5A2 PE=1 SV=3
Q8TEA7	100679.0,	100679.0,	5	4	TBC domain-containing protein kinase-like protein OS=Homo sapiens GN=TBCK PE=1 SV=4
O75157	79228.0,	79228.0,	2	4	TSC22 domain family protein 2 OS=Homo sapiens GN=TSC22D2 PE=1 SV=3
O75155	135256.0,	135256.0,	14	4	Cullin-associated NEDD8-dissociated protein 2 OS=Homo sapiens GN=CAND2 PE=1 SV=3
Q9UBS5	108320.0,	108320.0,	8	4	Gamma-aminobutyric acid type B receptor subunit 1 OS=Homo sapiens GN=GABBR1 PE=1 SV=1
Q9Y617	0.0,	40423.0,	0	4	Phosphoserine aminotransferase OS=Homo sapiens GN=PSAT1 PE=1 SV=2
Q6ZSZ5	130780.0,	130780.0,	3	4	Rho guanine nucleotide exchange factor 18 OS=Homo sapiens GN=ARHGEF18 PE=1 SV=3
Q14166	0.0,	74404.0,	0	4	Tubulin--tyrosine ligase-like protein 12 OS=Homo sapiens GN=TTLL12 PE=1 SV=2
P31321	0.0,	43073.0,	0	4	cAMP-dependent protein kinase type I-beta regulatory subunit OS=Homo sapiens GN=PRKAR1B PE=1 SV=4
Q14515	75208.0,	75208.0,	3	4	SPARC-like protein 1 OS=Homo sapiens GN=SPARCL1 PE=1 SV=2
P30042	28170.0,	28170.0,	2	4	ES1 protein homolog, mitochondrial OS=Homo sapiens GN=C21orf33 PE=1 SV=3
Q16720	134197.0,	134197.0,	4	4	Plasma membrane calcium-transporting ATPase 3 OS=Homo sapiens GN=ATP2B3 PE=1 SV=3
Q8NHH9	0.0,	66229.0,	0	4	Atlastin-2 OS=Homo sapiens GN=ATL2 PE=1 SV=2
O60684	0.0,	60030.0,	0	4	Importin subunit alpha-7 OS=Homo sapiens GN=KPNA6 PE=1 SV=1
Q9P227	162191.0,	162191.0,	8	4	Rho GTPase-activating protein 23 OS=Homo sapiens GN=ARHGAP23 PE=1 SV=2
Q9UMZ2	140654.0,	140654.0,	4	4	Synergin gamma OS=Homo sapiens GN=SYNRG PE=1 SV=2
Q9HCH3	0.0,	65734.0,	0	4	Copine-5 OS=Homo sapiens GN=CPNE5 PE=1 SV=2
P54646	0.0,	62320.0,	0	4	5&#039;-AMP-activated protein kinase catalytic subunit alpha-2 OS=Homo sapiens GN=PRKAA2 PE=1 SV=2
P50213	0.0,	39592.0,	0	4	Isocitrate dehydrogenase [NAD] subunit alpha, mitochondrial OS=Homo sapiens GN=IDH3A PE=1 SV=1
Q96TC7	0.0,	52118.0,	0	4	Regulator of microtubule dynamics protein 3 OS=Homo sapiens GN=RMDN3 PE=1 SV=2
Q9Y496	80041.0,	80041.0,	7	4	Kinesin-like protein KIF3A OS=Homo sapiens GN=KIF3A PE=1 SV=4
P06576	56560.0,	56560.0,	5	4	ATP synthase subunit beta, mitochondrial OS=Homo sapiens GN=ATP5B PE=1 SV=3
P51991	0.0,	39595.0,	0	4	Heterogeneous nuclear ribonucleoprotein A3 OS=Homo sapiens GN=HNRNPA3 PE=1 SV=2
Q8N1G4	0.0,	63473.0,	0	4	Leucine-rich repeat-containing protein 47 OS=Homo sapiens GN=LRRC47 PE=1 SV=1
Q8WUY3	340636.0,	340636.0,	9	4	Protein prune homolog 2 OS=Homo sapiens GN=PRUNE2 PE=1 SV=3
Q7Z6L1	129696.0,	129696.0,	2	4	Tectonin beta-propeller repeat-containing protein 1 OS=Homo sapiens GN=TECPR1 PE=1 SV=1
Q14444	78366.0,	78366.0,	5	4	Caprin-1 OS=Homo sapiens GN=CAPRIN1 PE=1 SV=2
Q9UEY8	79155.0,	79155.0,	5	4	Gamma-adducin OS=Homo sapiens GN=ADD3 PE=1 SV=1
P47870	59151.0,	59151.0,	7	4	Gamma-aminobutyric acid receptor subunit beta-2 OS=Homo sapiens GN=GABRB2 PE=1 SV=2
P22102	107767.0,	107767.0,	3	4	Trifunctional purine biosynthetic protein adenosine-3 OS=Homo sapiens GN=GART PE=1 SV=1
Q96CM8	0.0,	68125.0,	0	4	Acyl-CoA synthetase family member 2, mitochondrial OS=Homo sapiens GN=ACSF2 PE=1 SV=2
P60880	23315.0,	23315.0,	3	4	Synaptosomal-associated protein 25 OS=Homo sapiens GN=SNAP25 PE=1 SV=1
P47897	0.0,	87799.0,	0	4	Glutamine--tRNA ligase OS=Homo sapiens GN=QARS PE=1 SV=1
P48741	0.0,	40244.0,	0	4	Putative heat shock 70 kDa protein 7 OS=Homo sapiens GN=HSPA7 PE=5 SV=2
P55011	131447.0,	131447.0,	5	4	Solute carrier family 12 member 2 OS=Homo sapiens GN=SLC12A2 PE=1 SV=1
Q9Y4J8	83901.0,	83901.0,	2	4	Dystrobrevin alpha OS=Homo sapiens GN=DTNA PE=1 SV=2
Q8IV01	0.0,	46537.0,	0	4	Synaptotagmin-12 OS=Homo sapiens GN=SYT12 PE=1 SV=1
Q06418	0.0,	96905.0,	0	4	Tyrosine-protein kinase receptor TYRO3 OS=Homo sapiens GN=TYRO3 PE=1 SV=1
P41250	0.0,	83166.0,	0	4	Glycine--tRNA ligase OS=Homo sapiens GN=GARS PE=1 SV=3
Q9Y4D2	114952.0,	114952.0,	18	4	Sn1-specific diacylglycerol lipase alpha OS=Homo sapiens GN=DAGLA PE=1 SV=3
Q9P1Z2	77336.0,	77336.0,	11	4	Calcium-binding and coiled-coil domain-containing protein 1 OS=Homo sapiens GN=CALCOCO1 PE=1 SV=2
O95741	0.0,	61991.0,	0	4	Copine-6 OS=Homo sapiens GN=CPNE6 PE=1 SV=3
Q9NZR2	0.0,	515501.0,	0	4	Low-density lipoprotein receptor-related protein 1B OS=Homo sapiens GN=LRP1B PE=1 SV=2
Q5GLZ8	118563.0,	118563.0,	4	4	Probable E3 ubiquitin-protein ligase HERC4 OS=Homo sapiens GN=HERC4 PE=1 SV=1
Q9P260	134630.0,	134630.0,	5	4	LisH domain and HEAT repeat-containing protein KIAA1468 OS=Homo sapiens GN=KIAA1468 PE=1 SV=2
O95786	0.0,	106600.0,	0	4	Probable ATP-dependent RNA helicase DDX58 OS=Homo sapiens GN=DDX58 PE=1 SV=2
Q13107	108565.0,	108565.0,	2	4	Ubiquitin carboxyl-terminal hydrolase 4 OS=Homo sapiens GN=USP4 PE=1 SV=3
P60174	0.0,	30791.0,	0	4	Triosephosphate isomerase OS=Homo sapiens GN=TPI1 PE=1 SV=3
Q9NQ66	0.0,	138567.0,	0	4	1-phosphatidylinositol 4,5-bisphosphate phosphodiesterase beta-1 OS=Homo sapiens GN=PLCB1 PE=1 SV=1
P16435	0.0,	76690.0,	0	4	NADPH--cytochrome P450 reductase OS=Homo sapiens GN=POR PE=1 SV=2
Q9P121	0.0,	37971.0,	0	4	Neurotrimin OS=Homo sapiens GN=NTM PE=1 SV=1
P15170	0.0,	55756.0,	0	4	Eukaryotic peptide chain release factor GTP-binding subunit ERF3A OS=Homo sapiens GN=GSPT1 PE=1 SV=1
O95490	163348.0,	163348.0,	8	4	Adhesion G protein-coupled receptor L2 OS=Homo sapiens GN=ADGRL2 PE=1 SV=2
Q9P0L2	89003.0,	89003.0,	7	4	Serine/threonine-protein kinase MARK1 OS=Homo sapiens GN=MARK1 PE=1 SV=2
P29323	117493.0,	117493.0,	6	4	Ephrin type-B receptor 2 OS=Homo sapiens GN=EPHB2 PE=1 SV=5
P51692	89866.0,	89866.0,	15	4	Signal transducer and activator of transcription 5B OS=Homo sapiens GN=STAT5B PE=1 SV=2
Q9ULV4	0.0,	53249.0,	0	4	Coronin-1C OS=Homo sapiens GN=CORO1C PE=1 SV=1
O14827	140764.0,	140764.0,	17	4	Ras-specific guanine nucleotide-releasing factor 2 OS=Homo sapiens GN=RASGRF2 PE=1 SV=2
P11177	0.0,	39233.0,	0	4	Pyruvate dehydrogenase E1 component subunit beta, mitochondrial OS=Homo sapiens GN=PDHB PE=1 SV=3
Q9UPX0	147088.0,	147088.0,	2	4	Protein turtle homolog B OS=Homo sapiens GN=IGSF9B PE=2 SV=2
P26641	0.0,	50119.0,	0	4	Elongation factor 1-gamma OS=Homo sapiens GN=EEF1G PE=1 SV=3
P51648	0.0,	54848.0,	0	4	Fatty aldehyde dehydrogenase OS=Homo sapiens GN=ALDH3A2 PE=1 SV=1
O95057	22329.0,	22329.0,	3	4	GTP-binding protein Di-Ras1 OS=Homo sapiens GN=DIRAS1 PE=1 SV=1
P07947	0.0,	60801.0,	0	4	Tyrosine-protein kinase Yes OS=Homo sapiens GN=YES1 PE=1 SV=3
O94906	106925.0,	106925.0,	2	4	Pre-mRNA-processing factor 6 OS=Homo sapiens GN=PRPF6 PE=1 SV=1
Q9P1A6	117620.0,	117620.0,	17	4	Disks large-associated protein 2 OS=Homo sapiens GN=DLGAP2 PE=1 SV=4
Q8WZ42	0.0,	3815922.0,	0	4	Titin OS=Homo sapiens GN=TTN PE=1 SV=4
Q86YT6	110136.0,	110136.0,	5	4	E3 ubiquitin-protein ligase MIB1 OS=Homo sapiens GN=MIB1 PE=1 SV=1
Q13033	87209.0,	87209.0,	9	4	Striatin-3 OS=Homo sapiens GN=STRN3 PE=1 SV=3
Q9H1Z4	53696.0,	53696.0,	2	4	WD repeat-containing protein 13 OS=Homo sapiens GN=WDR13 PE=1 SV=2
Q99719	42777.0,	42777.0,	4	4	Septin-5 OS=Homo sapiens GN=SEPT5 PE=1 SV=1
Q16566	51926.0,	51926.0,	10	4	Calcium/calmodulin-dependent protein kinase type IV OS=Homo sapiens GN=CAMK4 PE=1 SV=1
Q99714	0.0,	26923.0,	0	4	3-hydroxyacyl-CoA dehydrogenase type-2 OS=Homo sapiens GN=HSD17B10 PE=1 SV=3
P14618	57937.0,	57937.0,	4	4	Pyruvate kinase PKM OS=Homo sapiens GN=PKM PE=1 SV=4
O95819	142101.0,	142101.0,	11	4	Mitogen-activated protein kinase kinase kinase kinase 4 OS=Homo sapiens GN=MAP4K4 PE=1 SV=2
Q14CZ8	0.0,	46027.0,	0	4	Hepatocyte cell adhesion molecule OS=Homo sapiens GN=HEPACAM PE=1 SV=1
Q8N9I0	0.0,	46872.0,	0	4	Synaptotagmin-2 OS=Homo sapiens GN=SYT2 PE=1 SV=2
Q8N0W3	0.0,	117623.0,	0	4	L-fucose kinase OS=Homo sapiens GN=FUK PE=2 SV=2
O95837	0.0,	41571.0,	0	4	Guanine nucleotide-binding protein subunit alpha-14 OS=Homo sapiens GN=GNA14 PE=1 SV=1
Q08AE8	85544.0,	85544.0,	9	4	Protein spire homolog 1 OS=Homo sapiens GN=SPIRE1 PE=1 SV=3
Q08AD1	168088.0,	168088.0,	7	4	Calmodulin-regulated spectrin-associated protein 2 OS=Homo sapiens GN=CAMSAP2 PE=1 SV=3
P63151	0.0,	51692.0,	0	4	Serine/threonine-protein phosphatase 2A 55 kDa regulatory subunit B alpha isoform OS=Homo sapiens GN=PPP2R2A PE=1 SV=1
Q8WXA3	0.0,	75055.0,	0	3	RUN and FYVE domain-containing protein 2 OS=Homo sapiens GN=RUFY2 PE=1 SV=2
Q12851	91556.0,	91556.0,	9	3	Mitogen-activated protein kinase kinase kinase kinase 2 OS=Homo sapiens GN=MAP4K2 PE=1 SV=2
P54886	87302.0,	87302.0,	5	3	Delta-1-pyrroline-5-carboxylate synthase OS=Homo sapiens GN=ALDH18A1 PE=1 SV=2
Reverse_sp|Q9Y5M8|SRPRB_HUMAN	0.0,	29702.0,	0	3	Signal recognition particle receptor subunit beta OS=Homo sapiens GN=SRPRB PE=1 SV=3
O60884	0.0,	45746.0,	0	3	DnaJ homolog subfamily A member 2 OS=Homo sapiens GN=DNAJA2 PE=1 SV=1
Q92529	64056.0,	64056.0,	2	3	SHC-transforming protein 3 OS=Homo sapiens GN=SHC3 PE=1 SV=1
P05026	0.0,	35061.0,	0	3	Sodium/potassium-transporting ATPase subunit beta-1 OS=Homo sapiens GN=ATP1B1 PE=1 SV=1
Q92995	97327.0,	97327.0,	3	3	Ubiquitin carboxyl-terminal hydrolase 13 OS=Homo sapiens GN=USP13 PE=1 SV=2
Q9Y263	0.0,	87157.0,	0	3	Phospholipase A-2-activating protein OS=Homo sapiens GN=PLAA PE=1 SV=2
Q15019	0.0,	41487.0,	0	3	Septin-2 OS=Homo sapiens GN=SEPT2 PE=1 SV=1
O60841	0.0,	138827.0,	0	3	Eukaryotic translation initiation factor 5B OS=Homo sapiens GN=EIF5B PE=1 SV=4
O95163	0.0,	150254.0,	0	3	Elongator complex protein 1 OS=Homo sapiens GN=ELP1 PE=1 SV=3
Q14183	0.0,	43959.0,	0	3	Double C2-like domain-containing protein alpha OS=Homo sapiens GN=DOC2A PE=1 SV=5
Q9Y5W8	112188.0,	112188.0,	3	3	Sorting nexin-13 OS=Homo sapiens GN=SNX13 PE=1 SV=4
Q15049	0.0,	41141.0,	0	3	Membrane protein MLC1 OS=Homo sapiens GN=MLC1 PE=1 SV=5
Q08379	113086.0,	113086.0,	7	3	Golgin subfamily A member 2 OS=Homo sapiens GN=GOLGA2 PE=1 SV=3
O14976	143190.0,	143190.0,	6	3	Cyclin-G-associated kinase OS=Homo sapiens GN=GAK PE=1 SV=2
O75038	154668.0,	154668.0,	4	3	1-phosphatidylinositol 4,5-bisphosphate phosphodiesterase eta-2 OS=Homo sapiens GN=PLCH2 PE=2 SV=3
O75037	182661.0,	182661.0,	2	3	Kinesin-like protein KIF21B OS=Homo sapiens GN=KIF21B PE=1 SV=2
Q9H8M5	96623.0,	96623.0,	6	3	Metal transporter CNNM2 OS=Homo sapiens GN=CNNM2 PE=1 SV=2
P13861	0.0,	45518.0,	0	3	cAMP-dependent protein kinase type II-alpha regulatory subunit OS=Homo sapiens GN=PRKAR2A PE=1 SV=2
P07195	0.0,	36639.0,	0	3	L-lactate dehydrogenase B chain OS=Homo sapiens GN=LDHB PE=1 SV=2
Q9UQ03	0.0,	54953.0,	0	3	Coronin-2B OS=Homo sapiens GN=CORO2B PE=1 SV=4
Q9Y2H0	108012.0,	108012.0,	11	3	Disks large-associated protein 4 OS=Homo sapiens GN=DLGAP4 PE=1 SV=3
P55286	88253.0,	88253.0,	5	3	Cadherin-8 OS=Homo sapiens GN=CDH8 PE=2 SV=2
contaminant_GR78_MESAU	0.0,	72379.0,	0	3	owl|P07823| 78 KD GLUCOSE REGULATED PROTEIN PRECURSOR (GRP 78) (IMMUNOGLOBULIN...
P00558	0.0,	44615.0,	0	3	Phosphoglycerate kinase 1 OS=Homo sapiens GN=PGK1 PE=1 SV=3
Q96RQ3	0.0,	80473.0,	0	3	Methylcrotonoyl-CoA carboxylase subunit alpha, mitochondrial OS=Homo sapiens GN=MCCC1 PE=1 SV=3
P53004	0.0,	33428.0,	0	3	Biliverdin reductase A OS=Homo sapiens GN=BLVRA PE=1 SV=2
P31689	44868.0,	44868.0,	3	3	DnaJ homolog subfamily A member 1 OS=Homo sapiens GN=DNAJA1 PE=1 SV=2
P42338	0.0,	122762.0,	0	3	Phosphatidylinositol 4,5-bisphosphate 3-kinase catalytic subunit beta isoform OS=Homo sapiens GN=PIK3CB PE=1 SV=1
Q6P1N0	104062.0,	104062.0,	3	3	Coiled-coil and C2 domain-containing protein 1A OS=Homo sapiens GN=CC2D1A PE=1 SV=1
Q9NP79	0.0,	33879.0,	0	3	Vacuolar protein sorting-associated protein VTA1 homolog OS=Homo sapiens GN=VTA1 PE=1 SV=1
Q14BN4	95198.0,	95198.0,	6	3	Sarcolemmal membrane-associated protein OS=Homo sapiens GN=SLMAP PE=1 SV=1
Q9NP81	0.0,	58283.0,	0	3	Serine--tRNA ligase, mitochondrial OS=Homo sapiens GN=SARS2 PE=1 SV=1
Q16849	0.0,	105847.0,	0	3	Receptor-type tyrosine-protein phosphatase-like N OS=Homo sapiens GN=PTPRN PE=1 SV=1
Q9P035	0.0,	43160.0,	0	3	Very-long-chain (3R)-3-hydroxyacyl-CoA dehydratase 3 OS=Homo sapiens GN=HACD3 PE=1 SV=2
Q6P1M0	0.0,	72064.0,	0	3	Long-chain fatty acid transport protein 4 OS=Homo sapiens GN=SLC27A4 PE=1 SV=1
O95219	0.0,	51909.0,	0	3	Sorting nexin-4 OS=Homo sapiens GN=SNX4 PE=1 SV=1
Q5FWE3	102197.0,	102197.0,	3	3	Proline-rich transmembrane protein 3 OS=Homo sapiens GN=PRRT3 PE=1 SV=3
P04259	60067.0,	60067.0,	6	3	Keratin, type II cytoskeletal 6B OS=Homo sapiens GN=KRT6B PE=1 SV=5
O60506	0.0,	69603.0,	0	3	Heterogeneous nuclear ribonucleoprotein Q OS=Homo sapiens GN=SYNCRIP PE=1 SV=2
Q9BXF6	70415.0,	70415.0,	4	3	Rab11 family-interacting protein 5 OS=Homo sapiens GN=RAB11FIP5 PE=1 SV=1
P08631	0.0,	59600.0,	0	3	Tyrosine-protein kinase HCK OS=Homo sapiens GN=HCK PE=1 SV=5
contaminant_GR78_RAT	0.0,	72347.0,	0	3	owl|P06761| 78 KD GLUCOSE REGULATED PROTEIN PRECURSOR (GRP 78) (IMMUNOGLOBULIN...
P12268	0.0,	55805.0,	0	3	Inosine-5&#039;-monophosphate dehydrogenase 2 OS=Homo sapiens GN=IMPDH2 PE=1 SV=2
Q8WVV9	0.0,	60083.0,	0	3	Heterogeneous nuclear ribonucleoprotein L-like OS=Homo sapiens GN=HNRNPLL PE=1 SV=1
Q86VW0	0.0,	79348.0,	0	3	SEC14 domain and spectrin repeat-containing protein 1 OS=Homo sapiens GN=SESTD1 PE=1 SV=2
O95299	0.0,	40751.0,	0	3	NADH dehydrogenase [ubiquinone] 1 alpha subcomplex subunit 10, mitochondrial OS=Homo sapiens GN=NDUFA10 PE=1 SV=1
P12235	33064.0,	33064.0,	4	3	ADP/ATP translocase 1 OS=Homo sapiens GN=SLC25A4 PE=1 SV=4
Q9P2L0	0.0,	133547.0,	0	3	WD repeat-containing protein 35 OS=Homo sapiens GN=WDR35 PE=1 SV=3
O60941	0.0,	71356.0,	0	3	Dystrobrevin beta OS=Homo sapiens GN=DTNB PE=1 SV=1
Q96Q05	128530.0,	128530.0,	2	3	Trafficking protein particle complex subunit 9 OS=Homo sapiens GN=TRAPPC9 PE=1 SV=2
O43581	0.0,	45501.0,	0	3	Synaptotagmin-7 OS=Homo sapiens GN=SYT7 PE=1 SV=3
Q9GZT4	0.0,	36566.0,	0	3	Serine racemase OS=Homo sapiens GN=SRR PE=1 SV=1
Q9UKE5	154943.0,	154943.0,	6	3	TRAF2 and NCK-interacting protein kinase OS=Homo sapiens GN=TNIK PE=1 SV=1
Q96I99	0.0,	46511.0,	0	3	Succinate--CoA ligase [GDP-forming] subunit beta, mitochondrial OS=Homo sapiens GN=SUCLG2 PE=1 SV=2
Q66K14	140525.0,	140525.0,	15	3	TBC1 domain family member 9B OS=Homo sapiens GN=TBC1D9B PE=1 SV=3
Reverse_sp|Q9H6U6|BCAS3_HUMAN	0.0,	101237.0,	0	3	Breast carcinoma-amplified sequence 3 OS=Homo sapiens GN=BCAS3 PE=1 SV=3
Q14156	92924.0,	92924.0,	7	3	Protein EFR3 homolog A OS=Homo sapiens GN=EFR3A PE=1 SV=2
Q15008	0.0,	45531.0,	0	3	26S proteasome non-ATPase regulatory subunit 6 OS=Homo sapiens GN=PSMD6 PE=1 SV=1
Q6A1A2	0.0,	44765.0,	0	3	Putative 3-phosphoinositide-dependent protein kinase 2 OS=Homo sapiens GN=PDPK2P PE=5 SV=1
Q86X55	0.0,	65854.0,	0	3	Histone-arginine methyltransferase CARM1 OS=Homo sapiens GN=CARM1 PE=1 SV=3
P08559	0.0,	43296.0,	0	3	Pyruvate dehydrogenase E1 component subunit alpha, somatic form, mitochondrial OS=Homo sapiens GN=PDHA1 PE=1 SV=3
Q9NNW7	0.0,	56357.0,	0	3	Thioredoxin reductase 2, mitochondrial OS=Homo sapiens GN=TXNRD2 PE=1 SV=3
Q7Z3V4	123098.0,	123098.0,	4	3	Ubiquitin-protein ligase E3B OS=Homo sapiens GN=UBE3B PE=1 SV=3
Q07866	0.0,	65310.0,	0	3	Kinesin light chain 1 OS=Homo sapiens GN=KLC1 PE=1 SV=2
O43602	40574.0,	40574.0,	2	3	Neuronal migration protein doublecortin OS=Homo sapiens GN=DCX PE=1 SV=4
Q9Y5F6	101921.0,	101921.0,	5	3	Protocadherin gamma-C5 OS=Homo sapiens GN=PCDHGC5 PE=2 SV=1
P05067	86943.0,	86943.0,	2	3	Amyloid-beta A4 protein OS=Homo sapiens GN=APP PE=1 SV=3
Q14982	0.0,	38008.0,	0	3	Opioid-binding protein/cell adhesion molecule OS=Homo sapiens GN=OPCML PE=1 SV=1
Q9UBL6	0.0,	70294.0,	0	3	Copine-7 OS=Homo sapiens GN=CPNE7 PE=1 SV=1
Q02153	0.0,	70515.0,	0	3	Guanylate cyclase soluble subunit beta-1 OS=Homo sapiens GN=GUCY1B3 PE=1 SV=1
Q14524	226938.0,	226938.0,	3	3	Sodium channel protein type 5 subunit alpha OS=Homo sapiens GN=SCN5A PE=1 SV=2
Q9UBF2	97622.0,	97622.0,	6	3	Coatomer subunit gamma-2 OS=Homo sapiens GN=COPG2 PE=1 SV=1
Q8IW52	94331.0,	94331.0,	10	3	SLIT and NTRK-like protein 4 OS=Homo sapiens GN=SLITRK4 PE=1 SV=1
P13929	0.0,	46987.0,	0	3	Beta-enolase OS=Homo sapiens GN=ENO3 PE=1 SV=5
Q13224	166367.0,	166367.0,	6	3	Glutamate receptor ionotropic, NMDA 2B OS=Homo sapiens GN=GRIN2B PE=1 SV=3
P45984	0.0,	48139.0,	0	3	Mitogen-activated protein kinase 9 OS=Homo sapiens GN=MAPK9 PE=1 SV=2
Q9NQX4	202809.0,	202809.0,	2	3	Unconventional myosin-Vc OS=Homo sapiens GN=MYO5C PE=1 SV=2
P17661	53536.0,	53536.0,	14	3	Desmin OS=Homo sapiens GN=DES PE=1 SV=3
P18505	54235.0,	54235.0,	7	3	Gamma-aminobutyric acid receptor subunit beta-1 OS=Homo sapiens GN=GABRB1 PE=1 SV=2
Q8N5V2	0.0,	82496.0,	0	3	Ephexin-1 OS=Homo sapiens GN=NGEF PE=1 SV=2
contaminant_GR78_MOUSE	0.0,	72421.0,	0	3	owl|P20029| 78 KD GLUCOSE REGULATED PROTEIN PRECURSOR (GRP 78) (IMMUNOGLOBULIN...
Q9UN70	101077.0,	101077.0,	4	3	Protocadherin gamma-C3 OS=Homo sapiens GN=PCDHGC3 PE=1 SV=1
Q8IYQ7	83070.0,	83070.0,	3	3	Threonine synthase-like 1 OS=Homo sapiens GN=THNSL1 PE=1 SV=2
Q86UW7	0.0,	147734.0,	0	3	Calcium-dependent secretion activator 2 OS=Homo sapiens GN=CADPS2 PE=1 SV=2
P35499	208060.0,	208060.0,	3	3	Sodium channel protein type 4 subunit alpha OS=Homo sapiens GN=SCN4A PE=1 SV=4
P35498	228970.0,	228970.0,	2	3	Sodium channel protein type 1 subunit alpha OS=Homo sapiens GN=SCN1A PE=1 SV=2
P11047	177602.0,	177602.0,	13	3	Laminin subunit gamma-1 OS=Homo sapiens GN=LAMC1 PE=1 SV=3
P25685	0.0,	38044.0,	0	3	DnaJ homolog subfamily B member 1 OS=Homo sapiens GN=DNAJB1 PE=1 SV=4
Q8N612	105568.0,	105568.0,	10	3	FTS and Hook-interacting protein OS=Homo sapiens GN=FAM160A2 PE=1 SV=3
O43290	0.0,	90255.0,	0	3	U4/U6.U5 tri-snRNP-associated protein 1 OS=Homo sapiens GN=SART1 PE=1 SV=1
Q8IYD1	0.0,	68883.0,	0	3	Eukaryotic peptide chain release factor GTP-binding subunit ERF3B OS=Homo sapiens GN=GSPT2 PE=1 SV=2
Q15286	0.0,	23025.0,	0	3	Ras-related protein Rab-35 OS=Homo sapiens GN=RAB35 PE=1 SV=1
Q15283	96614.0,	96614.0,	7	3	Ras GTPase-activating protein 2 OS=Homo sapiens GN=RASA2 PE=1 SV=3
Q9Y450	0.0,	75473.0,	0	3	HBS1-like protein OS=Homo sapiens GN=HBS1L PE=1 SV=1
P14543	136377.0,	136377.0,	15	3	Nidogen-1 OS=Homo sapiens GN=NID1 PE=1 SV=3
P31930	0.0,	52646.0,	0	3	Cytochrome b-c1 complex subunit 1, mitochondrial OS=Homo sapiens GN=UQCRC1 PE=1 SV=3
O43236	0.0,	55098.0,	0	3	Septin-4 OS=Homo sapiens GN=SEPT4 PE=1 SV=1
Q86UX6	54994.0,	54994.0,	3	3	Serine/threonine-protein kinase 32C OS=Homo sapiens GN=STK32C PE=1 SV=1
P17612	0.0,	40590.0,	0	3	cAMP-dependent protein kinase catalytic subunit alpha OS=Homo sapiens GN=PRKACA PE=1 SV=2
Q7L2E3	133938.0,	133938.0,	7	3	Putative ATP-dependent RNA helicase DHX30 OS=Homo sapiens GN=DHX30 PE=1 SV=1
P38919	0.0,	46871.0,	0	3	Eukaryotic initiation factor 4A-III OS=Homo sapiens GN=EIF4A3 PE=1 SV=4
Q13148	0.0,	44740.0,	0	3	TAR DNA-binding protein 43 OS=Homo sapiens GN=TARDBP PE=1 SV=1
P23468	214758.0,	214758.0,	2	3	Receptor-type tyrosine-protein phosphatase delta OS=Homo sapiens GN=PTPRD PE=1 SV=2
Q14012	41337.0,	41337.0,	5	3	Calcium/calmodulin-dependent protein kinase type 1 OS=Homo sapiens GN=CAMK1 PE=1 SV=1
Q96CS3	0.0,	52624.0,	0	3	FAS-associated factor 2 OS=Homo sapiens GN=FAF2 PE=1 SV=2
Q6L8Q7	0.0,	67352.0,	0	3	2&#039;,5&#039;-phosphodiesterase 12 OS=Homo sapiens GN=PDE12 PE=1 SV=2
O75335	134404.0,	134404.0,	24	3	Liprin-alpha-4 OS=Homo sapiens GN=PPFIA4 PE=2 SV=3
Q9Y4H2	137334.0,	137334.0,	5	3	Insulin receptor substrate 2 OS=Homo sapiens GN=IRS2 PE=1 SV=2
P11021	0.0,	72333.0,	0	3	78 kDa glucose-regulated protein OS=Homo sapiens GN=HSPA5 PE=1 SV=2
P63096	0.0,	40361.0,	0	3	Guanine nucleotide-binding protein G(i) subunit alpha-1 OS=Homo sapiens GN=GNAI1 PE=1 SV=2
Q9NRD5	0.0,	46600.0,	0	3	PRKCA-binding protein OS=Homo sapiens GN=PICK1 PE=1 SV=2
P21266	0.0,	26560.0,	0	3	Glutathione S-transferase Mu 3 OS=Homo sapiens GN=GSTM3 PE=1 SV=3
O94856	150026.0,	150026.0,	4	3	Neurofascin OS=Homo sapiens GN=NFASC PE=1 SV=4
O75306	52546.0,	52546.0,	7	3	NADH dehydrogenase [ubiquinone] iron-sulfur protein 2, mitochondrial OS=Homo sapiens GN=NDUFS2 PE=1 SV=2
Q9H329	99712.0,	99712.0,	6	3	Band 4.1-like protein 4B OS=Homo sapiens GN=EPB41L4B PE=2 SV=2
P62195	0.0,	45626.0,	0	3	26S proteasome regulatory subunit 8 OS=Homo sapiens GN=PSMC5 PE=1 SV=1
P41252	0.0,	144498.0,	0	3	Isoleucine--tRNA ligase, cytoplasmic OS=Homo sapiens GN=IARS PE=1 SV=2
O94875	124107.0,	124107.0,	6	3	Sorbin and SH3 domain-containing protein 2 OS=Homo sapiens GN=SORBS2 PE=1 SV=3
Q32P51	0.0,	34225.0,	0	3	Heterogeneous nuclear ribonucleoprotein A1-like 2 OS=Homo sapiens GN=HNRNPA1L2 PE=2 SV=2
O95747	0.0,	58022.0,	0	3	Serine/threonine-protein kinase OSR1 OS=Homo sapiens GN=OXSR1 PE=1 SV=1
Q9NVJ2	0.0,	21539.0,	0	3	ADP-ribosylation factor-like protein 8B OS=Homo sapiens GN=ARL8B PE=1 SV=1
Q9NZJ7	0.0,	41544.0,	0	3	Mitochondrial carrier homolog 1 OS=Homo sapiens GN=MTCH1 PE=1 SV=1
P20336	0.0,	24984.0,	0	3	Ras-related protein Rab-3A OS=Homo sapiens GN=RAB3A PE=1 SV=1
Q9UNA1	0.0,	92235.0,	0	3	Rho GTPase-activating protein 26 OS=Homo sapiens GN=ARHGAP26 PE=1 SV=1
P61026	22541.0,	22541.0,	2	3	Ras-related protein Rab-10 OS=Homo sapiens GN=RAB10 PE=1 SV=1
Q92614	233113.0,	233113.0,	4	3	Unconventional myosin-XVIIIa OS=Homo sapiens GN=MYO18A PE=1 SV=3
O75828	0.0,	30850.0,	0	3	Carbonyl reductase [NADPH] 3 OS=Homo sapiens GN=CBR3 PE=1 SV=3
Q9BZH6	136685.0,	136685.0,	2	3	WD repeat-containing protein 11 OS=Homo sapiens GN=WDR11 PE=1 SV=1
Q9BR76	0.0,	54235.0,	0	3	Coronin-1B OS=Homo sapiens GN=CORO1B PE=1 SV=1
O60307	143137.0,	143137.0,	8	3	Microtubule-associated serine/threonine-protein kinase 3 OS=Homo sapiens GN=MAST3 PE=1 SV=2
O60784	0.0,	53818.0,	0	3	Target of Myb protein 1 OS=Homo sapiens GN=TOM1 PE=1 SV=2
P20936	0.0,	116403.0,	0	3	Ras GTPase-activating protein 1 OS=Homo sapiens GN=RASA1 PE=1 SV=1
Q9UI26	0.0,	112535.0,	0	3	Importin-11 OS=Homo sapiens GN=IPO11 PE=1 SV=1
Q96JJ3	0.0,	82615.0,	0	3	Engulfment and cell motility protein 2 OS=Homo sapiens GN=ELMO2 PE=1 SV=2
O60313	111630.0,	111630.0,	12	3	Dynamin-like 120 kDa protein, mitochondrial OS=Homo sapiens GN=OPA1 PE=1 SV=3
Reverse_sp|Q15772|SPEG_HUMAN	0.0,	354290.0,	0	3	Striated muscle preferentially expressed protein kinase OS=Homo sapiens GN=SPEG PE=1 SV=4
P50336	0.0,	50765.0,	0	3	Protoporphyrinogen oxidase OS=Homo sapiens GN=PPOX PE=1 SV=1
Q9Y2T2	0.0,	46939.0,	0	3	AP-3 complex subunit mu-1 OS=Homo sapiens GN=AP3M1 PE=1 SV=1
contaminant_GR78_HUMAN	0.0,	72116.0,	0	3	owl|P11021| 78 KD GLUCOSE REGULATED PROTEIN PRECURSOR (GRP 78) (IMMUNOGLOBULIN...
Q96NW7	172580.0,	172580.0,	15	3	Leucine-rich repeat-containing protein 7 OS=Homo sapiens GN=LRRC7 PE=1 SV=1
Q8TBX8	47300.0,	47300.0,	4	3	Phosphatidylinositol 5-phosphate 4-kinase type-2 gamma OS=Homo sapiens GN=PIP4K2C PE=1 SV=3
Q5JY77	0.0,	156865.0,	0	3	G-protein coupled receptor-associated sorting protein 1 OS=Homo sapiens GN=GPRASP1 PE=1 SV=3
P49753	0.0,	53219.0,	0	3	Acyl-coenzyme A thioesterase 2, mitochondrial OS=Homo sapiens GN=ACOT2 PE=1 SV=6
Q9ULQ0	95360.0,	95360.0,	5	3	Striatin-interacting protein 2 OS=Homo sapiens GN=STRIP2 PE=1 SV=2
Q9UPY8	0.0,	31982.0,	0	3	Microtubule-associated protein RP/EB family member 3 OS=Homo sapiens GN=MAPRE3 PE=1 SV=1
O00213	77244.0,	77244.0,	6	3	Amyloid-beta A4 precursor protein-binding family B member 1 OS=Homo sapiens GN=APBB1 PE=1 SV=2
P07948	0.0,	58574.0,	0	3	Tyrosine-protein kinase Lyn OS=Homo sapiens GN=LYN PE=1 SV=3
Q9Y6T7	90595.0,	90595.0,	7	3	Diacylglycerol kinase beta OS=Homo sapiens GN=DGKB PE=2 SV=2
Q9UHD8	0.0,	65402.0,	0	3	Septin-9 OS=Homo sapiens GN=SEPT9 PE=1 SV=2
Q86TX2	0.0,	46277.0,	0	3	Acyl-coenzyme A thioesterase 1 OS=Homo sapiens GN=ACOT1 PE=1 SV=1
Q8N4Q0	0.0,	40140.0,	0	3	Prostaglandin reductase 3 OS=Homo sapiens GN=ZADH2 PE=1 SV=1
O75396	0.0,	24593.0,	0	3	Vesicle-trafficking protein SEC22b OS=Homo sapiens GN=SEC22B PE=1 SV=4
Q96BM9	0.0,	21416.0,	0	3	ADP-ribosylation factor-like protein 8A OS=Homo sapiens GN=ARL8A PE=1 SV=1
P22695	0.0,	48443.0,	0	3	Cytochrome b-c1 complex subunit 2, mitochondrial OS=Homo sapiens GN=UQCRC2 PE=1 SV=3
Q86UL8	158754.0,	158754.0,	3	3	Membrane-associated guanylate kinase, WW and PDZ domain-containing protein 2 OS=Homo sapiens GN=MAGI2 PE=1 SV=3
P52907	0.0,	32923.0,	0	3	F-actin-capping protein subunit alpha-1 OS=Homo sapiens GN=CAPZA1 PE=1 SV=3
Q7Z6G8	138066.0,	138066.0,	8	3	Ankyrin repeat and sterile alpha motif domain-containing protein 1B OS=Homo sapiens GN=ANKS1B PE=1 SV=2
Q9NZ56	180105.0,	180105.0,	8	3	Formin-2 OS=Homo sapiens GN=FMN2 PE=1 SV=4
O94979	0.0,	133015.0,	0	3	Protein transport protein Sec31A OS=Homo sapiens GN=SEC31A PE=1 SV=3
Q6VAB6	107632.0,	107632.0,	3	3	Kinase suppressor of Ras 2 OS=Homo sapiens GN=KSR2 PE=1 SV=2
Q13875	0.0,	20959.0,	0	3	Myelin-associated oligodendrocyte basic protein OS=Homo sapiens GN=MOBP PE=1 SV=2
P42229	90647.0,	90647.0,	11	3	Signal transducer and activator of transcription 5A OS=Homo sapiens GN=STAT5A PE=1 SV=1
O75410	87794.0,	87794.0,	4	3	Transforming acidic coiled-coil-containing protein 1 OS=Homo sapiens GN=TACC1 PE=1 SV=2
P10644	0.0,	42982.0,	0	3	cAMP-dependent protein kinase type I-alpha regulatory subunit OS=Homo sapiens GN=PRKAR1A PE=1 SV=1
P84095	0.0,	21308.0,	0	3	Rho-related GTP-binding protein RhoG OS=Homo sapiens GN=RHOG PE=1 SV=1
P42684	128343.0,	128343.0,	3	3	Abelson tyrosine-protein kinase 2 OS=Homo sapiens GN=ABL2 PE=1 SV=1
Q13424	0.0,	53895.0,	0	3	Alpha-1-syntrophin OS=Homo sapiens GN=SNTA1 PE=1 SV=1
Q92667	97342.0,	97342.0,	4	3	A-kinase anchor protein 1, mitochondrial OS=Homo sapiens GN=AKAP1 PE=1 SV=1
Q9UI47	0.0,	99809.0,	0	3	Catenin alpha-3 OS=Homo sapiens GN=CTNNA3 PE=1 SV=2
P11532	426751.0,	426751.0,	4	3	Dystrophin OS=Homo sapiens GN=DMD PE=1 SV=3
Q9NUB1	0.0,	74857.0,	0	3	Acetyl-coenzyme A synthetase 2-like, mitochondrial OS=Homo sapiens GN=ACSS1 PE=1 SV=2
A6NDB9	71696.0,	71696.0,	3	2	Paralemmin-3 OS=Homo sapiens GN=PALM3 PE=1 SV=2
A0MZ66	0.0,	71640.0,	0	2	Shootin-1 OS=Homo sapiens GN=SHTN1 PE=1 SV=4
Q68E01	0.0,	118070.0,	0	2	Integrator complex subunit 3 OS=Homo sapiens GN=INTS3 PE=1 SV=1
P15259	0.0,	28766.0,	0	2	Phosphoglycerate mutase 2 OS=Homo sapiens GN=PGAM2 PE=1 SV=3
Q86XD5	0.0,	35769.0,	0	2	Protein FAM131B OS=Homo sapiens GN=FAM131B PE=1 SV=3
Q9H0C2	35022.0,	35022.0,	4	2	ADP/ATP translocase 4 OS=Homo sapiens GN=SLC25A31 PE=2 SV=1
P52630	97916.0,	97916.0,	7	2	Signal transducer and activator of transcription 2 OS=Homo sapiens GN=STAT2 PE=1 SV=1
Q9NT62	35864.0,	35864.0,	2	2	Ubiquitin-like-conjugating enzyme ATG3 OS=Homo sapiens GN=ATG3 PE=1 SV=1
Q9UGJ0	0.0,	63066.0,	0	2	5&#039;-AMP-activated protein kinase subunit gamma-2 OS=Homo sapiens GN=PRKAG2 PE=1 SV=1
P84243	0.0,	15328.0,	0	2	Histone H3.3 OS=Homo sapiens GN=H3F3A PE=1 SV=2
O14525	144913.0,	144913.0,	10	2	Astrotactin-1 OS=Homo sapiens GN=ASTN1 PE=2 SV=3
Q9NT99	76434.0,	76434.0,	8	2	Leucine-rich repeat-containing protein 4B OS=Homo sapiens GN=LRRC4B PE=2 SV=3
Q9BTV5	0.0,	55820.0,	0	2	Fibronectin type III and SPRY domain-containing protein 1 OS=Homo sapiens GN=FSD1 PE=1 SV=1
O00303	0.0,	37564.0,	0	2	Eukaryotic translation initiation factor 3 subunit F OS=Homo sapiens GN=EIF3F PE=1 SV=1
P62879	0.0,	37331.0,	0	2	Guanine nucleotide-binding protein G(I)/G(S)/G(T) subunit beta-2 OS=Homo sapiens GN=GNB2 PE=1 SV=3
P62873	0.0,	37377.0,	0	2	Guanine nucleotide-binding protein G(I)/G(S)/G(T) subunit beta-1 OS=Homo sapiens GN=GNB1 PE=1 SV=3
Q9Y5V3	86161.0,	86161.0,	5	2	Melanoma-associated antigen D1 OS=Homo sapiens GN=MAGED1 PE=1 SV=3
Q8IWA4	0.0,	84100.0,	0	2	Mitofusin-1 OS=Homo sapiens GN=MFN1 PE=1 SV=2
Q15036	0.0,	52901.0,	0	2	Sorting nexin-17 OS=Homo sapiens GN=SNX17 PE=1 SV=1
P12111	343668.0,	343668.0,	29	2	Collagen alpha-3(VI) chain OS=Homo sapiens GN=COL6A3 PE=1 SV=5
Q9Y5X1	0.0,	66592.0,	0	2	Sorting nexin-9 OS=Homo sapiens GN=SNX9 PE=1 SV=1
Q15042	110524.0,	110524.0,	2	2	Rab3 GTPase-activating protein catalytic subunit OS=Homo sapiens GN=RAB3GAP1 PE=1 SV=3
P17812	0.0,	66690.0,	0	2	CTP synthase 1 OS=Homo sapiens GN=CTPS1 PE=1 SV=2
Q15056	0.0,	27385.0,	0	2	Eukaryotic translation initiation factor 4H OS=Homo sapiens GN=EIF4H PE=1 SV=5
Q5VW32	0.0,	46476.0,	0	2	BRO1 domain-containing protein BROX OS=Homo sapiens GN=BROX PE=1 SV=1
P13489	0.0,	49974.0,	0	2	Ribonuclease inhibitor OS=Homo sapiens GN=RNH1 PE=1 SV=2
O14924	156357.0,	156357.0,	3	2	Regulator of G-protein signaling 12 OS=Homo sapiens GN=RGS12 PE=1 SV=1
Q09666	0.0,	629114.0,	0	2	Neuroblast differentiation-associated protein AHNAK OS=Homo sapiens GN=AHNAK PE=1 SV=2
Q9NX95	72388.0,	72388.0,	3	2	Syntabulin OS=Homo sapiens GN=SYBU PE=1 SV=2
A5PKW4	109543.0,	109543.0,	7	2	PH and SEC7 domain-containing protein 1 OS=Homo sapiens GN=PSD PE=1 SV=2
Q8TC12	0.0,	35386.0,	0	2	Retinol dehydrogenase 11 OS=Homo sapiens GN=RDH11 PE=1 SV=2
O75131	0.0,	60131.0,	0	2	Copine-3 OS=Homo sapiens GN=CPNE3 PE=1 SV=1
P00533	134277.0,	134277.0,	2	2	Epidermal growth factor receptor OS=Homo sapiens GN=EGFR PE=1 SV=2
P49802	0.0,	57668.0,	0	2	Regulator of G-protein signaling 7 OS=Homo sapiens GN=RGS7 PE=1 SV=3
Q9BZ72	148933.0,	148933.0,	3	2	Membrane-associated phosphatidylinositol transfer protein 2 OS=Homo sapiens GN=PITPNM2 PE=1 SV=1
Reverse_sp|Q9ULK2|AT7L1_HUMAN	0.0,	91514.0,	0	2	Ataxin-7-like protein 1 OS=Homo sapiens GN=ATXN7L1 PE=1 SV=3
Q8TC07	0.0,	79491.0,	0	2	TBC1 domain family member 15 OS=Homo sapiens GN=TBC1D15 PE=1 SV=2
[truncated: 534 more rows]

## Sheet: 4
accession	MOL_WT-1	MOL_WT-2	spec count Average 1	spec count Average 2	description
[truncated: 1,510 more rows]

[truncated: 6 more sheets: 5, 6, 7, 8, 9, 10]
